# Supplementary material for: Histone H2A monoubiquitination marks are targeted to specific sites by cohesin subunits in Arabidopsis
Source: Nat Commun. 2023 Mar 3;14:1209. doi: 10.1038/s41467-023-36788-3 (PMC9984397; doi:10.1038/s41467-023-36788-3)
Supplement: Supplementary file 3 — Supplementary Data 1 [file 41467_2023_36788_MOESM3_ESM.xlsx]

## Sheet: DEGs.SCC3RNAi
	baseMean	log2FoldChange	lfcSE	stat	pvalue	padj
AT1G57830	1.31015	4.81134	2.01786	2.38437	0.0171082	0.0432116
AT4G05490	1.44724	4.89619	1.96939	2.48614	0.0129136	0.034177
AT5G46105	1.58267	-3.67624	1.56202	-2.35351	0.0185969	0.046313
AT2G19146	1.59994	4.26491	1.76647	2.41437	0.0157625	0.0403612
AT1G05040	1.60171	4.76763	1.71542	2.77928	0.00544791	0.016525
AT2G44400	1.60798	4.36441	1.68603	2.58857	0.00963748	0.0267537
AT3G30210	1.67463	-3.54477	1.51602	-2.33821	0.0193764	0.047866
AT1G45163	1.82055	5.25606	2.03302	2.58534	0.00972819	0.0269559
AT5G07955	1.89668	5.65695	2.04439	2.76706	0.0056564	0.0170461
AT3G05860	1.91763	4.7706	1.94777	2.44926	0.014315	0.037235
AT3G55180	1.96805	4.14565	1.62759	2.54711	0.0108618	0.0295312
AT1G03987	1.98124	-3.98288	1.67821	-2.37329	0.0176303	0.0443078
AT5G17720	1.98481	4.08777	1.67969	2.43365	0.0149474	0.038585
AT1G24370	2.00326	4.92078	1.5931	3.0888	0.00200967	0.00707498
AT4G08295	2.00917	-3.63411	1.46085	-2.48768	0.012858	0.034054
AT5G56060	2.01602	4.75265	1.65019	2.88006	0.00397601	0.0126347
AT1G63057	2.02418	4.74616	1.96655	2.41345	0.0158023	0.0404375
AT1G06340	2.05497	-3.78445	1.59492	-2.37281	0.0176532	0.0443561
AT3G03225	2.06742	4.34333	1.79342	2.42182	0.0154431	0.0396739
AT1G61320	2.08923	4.83845	1.66553	2.90504	0.00367201	0.0117959
AT3G22360	2.11268	4.55924	1.68276	2.70938	0.00674087	0.0197668
AT4G22170	2.12645	-4.08959	1.64997	-2.47858	0.0131906	0.0347748
AT4G01890	2.13568	4.0897	1.67875	2.43615	0.0148443	0.0383722
AT3G19350	2.16175	5.58586	1.8144	3.07862	0.00207962	0.00728411
AT2G29000	2.26348	5.09507	1.74135	2.92592	0.00343436	0.0111228
AT1G28970	2.26991	-3.99827	1.55197	-2.57625	0.00998777	0.0275048
AT2G06935	2.28188	5.12514	1.7803	2.8788	0.00399188	0.0126818
AT5G02705	2.31809	-3.64516	1.4066	-2.59146	0.00955698	0.0265577
AT3G61571	2.35601	3.35726	1.35617	2.47555	0.0133032	0.0350181
AT3G25011	2.49431	-4.33117	1.74733	-2.47874	0.0131847	0.034763
AT5G52055	2.51812	4.36515	1.74736	2.49814	0.0124848	0.0332184
AT5G26930	2.51813	4.34752	1.54266	2.8182	0.00482936	0.0149148
AT5G24190	2.54135	4.77415	1.69022	2.82458	0.00473432	0.0146756
AT2G29160	2.58204	5.83335	2.29906	2.53728	0.0111717	0.0302547
AT5G48550	2.58836	4.50981	1.67842	2.68694	0.00721107	0.0209296
AT2G44240	2.68018	4.36209	1.56373	2.78954	0.00527837	0.0160977
AT3G49540	2.68137	4.39123	1.72844	2.54057	0.011067	0.0300144
AT2G32130	2.70442	4.13917	1.76682	2.34273	0.0191434	0.0474099
AT3G29190	2.72926	-3.90137	1.49832	-2.60383	0.00921897	0.0257101
AT5G52730	2.74038	4.98673	1.8245	2.73321	0.00627201	0.0186294
AT1G53885	2.78487	3.1637	1.23105	2.56993	0.010172	0.0279548
AT2G21400	2.88865	2.86858	1.11836	2.56498	0.0103183	0.0283084
AT5G60810	2.8952	-4.26475	1.35791	-3.14067	0.00168562	0.00607801
AT1G65300	2.91102	-4.05413	1.54531	-2.6235	0.00870311	0.0245149
AT2G29165	2.94127	4.44652	1.91729	2.31917	0.0203857	0.0498932
AT1G51260	2.97095	4.27653	1.55491	2.75034	0.00595332	0.0178076
AT1G06537	3.01336	4.34473	1.55995	2.78517	0.00534991	0.0162727
AT4G13480	3.05852	-4.41449	1.67818	-2.63052	0.00852532	0.0240871
AT2G36020	3.08597	4.11337	1.68526	2.44079	0.0146553	0.0379555
AT3G01835	3.17009	-4.21462	1.46297	-2.88087	0.00396577	0.0126071
AT2G19960	3.23263	3.31402	1.33062	2.49057	0.0127537	0.0338038
AT1G06877	3.23698	3.05052	1.30178	2.34335	0.0191114	0.0473453
AT1G08643	3.27817	5.60753	1.7269	3.24716	0.00116561	0.00443582
AT1G28940	3.31753	-4.47259	1.65069	-2.70953	0.00673781	0.0197626
AT2G08445	3.43508	-4.17036	1.47774	-2.82213	0.00477065	0.014775
AT3G28310	3.45956	3.39663	1.32942	2.55496	0.0106199	0.029014
AT4G11340	3.52509	4.93407	1.51669	3.25318	0.00114121	0.00435875
AT5G67110	3.56218	3.03568	1.08626	2.79461	0.00519628	0.0158895
AT2G07633	3.57682	-3.26505	1.3832	-2.3605	0.0182506	0.0456151
AT1G70220	3.57775	3.64292	1.3947	2.61197	0.00900229	0.0252106
AT4G20160	3.5837	4.36257	1.51549	2.87865	0.00399387	0.0126863
AT2G04205	3.58511	-3.94615	1.40318	-2.81229	0.00491897	0.0151489
AT1G19500	3.66106	-4.0038	1.62503	-2.46384	0.0137457	0.0359985
AT4G27580	3.6659	3.38461	1.45446	2.32705	0.0199625	0.0490562
AT3G27410	3.66675	4.61465	1.5173	3.04136	0.00235508	0.008094
AT1G08115	3.66939	3.15843	1.35131	2.33731	0.0194233	0.0479507
AT5G00750	3.72447	5.13655	1.40492	3.6561	0.000256078	0.00117502
AT4G05540	3.76333	4.31817	1.62789	2.65262	0.00798697	0.0227846
AT1G14500	3.76919	4.41698	1.50459	2.93568	0.00332821	0.0108254
AT5G16453	3.79664	4.37474	1.5202	2.87774	0.00400539	0.0127114
AT4G04415	3.80738	-4.75485	1.97291	-2.41007	0.0159495	0.0407407
AT1G66030	3.82444	3.80141	1.55012	2.45233	0.0141933	0.0369792
AT2G36760	3.82566	4.95621	1.60193	3.0939	0.00197544	0.00697077
AT5G09610	3.83818	-5.03748	1.61363	-3.12182	0.00179735	0.00643254
AT1G48405	3.93604	3.60307	1.42678	2.52532	0.0115593	0.0311368
AT3G59790	4.01909	2.38885	0.878134	2.72038	0.00652079	0.0192429
AT1G25430	4.03675	2.99496	1.05722	2.83286	0.00461333	0.0143522
AT3G15440	4.04188	5.45053	1.51658	3.59395	0.000325697	0.00145548
AT3G30843	4.08266	5.48708	1.43218	3.83129	0.000127475	0.000634982
AT3G17180	4.08725	-3.02234	1.2648	-2.38958	0.0168674	0.0426837
AT2G47844	4.08817	2.50187	0.866615	2.88694	0.00389008	0.0124024
AT1G63055	4.08829	5.43168	1.59204	3.41177	0.000645433	0.00264922
AT2G07687	4.09953	-3.79581	1.62221	-2.3399	0.019289	0.0476924
AT2G07765	4.1093	-3.78887	1.45938	-2.59621	0.00942585	0.0262265
AT4G35660	4.12656	4.48799	1.49944	2.99311	0.00276146	0.00924851
AT5G57735	4.13067	-3.35116	1.36284	-2.45896	0.0139341	0.036413
AT1G51770	4.1463	2.85913	1.14076	2.50634	0.0121987	0.0325572
AT2G27313	4.23458	4.05024	1.4208	2.85067	0.00436269	0.0136764
AT1G48325	4.25787	3.3363	1.40677	2.3716	0.0177111	0.0444784
AT1G05297	4.2914	-3.97815	1.37293	-2.89756	0.00376078	0.0120379
AT2G24535	4.33389	-3.71867	1.52941	-2.43145	0.0150387	0.0387916
AT5G46040	4.33672	4.33174	1.52361	2.84308	0.00446798	0.0139648
AT2G31480	4.36343	2.97554	1.08518	2.74197	0.00610723	0.0182274
AT3G20360	4.36772	4.11691	1.39639	2.94826	0.00319569	0.0104531
AT2G06905	4.37484	6.43153	2.28191	2.81848	0.00482511	0.0149074
AT1G09217	4.394	5.53649	1.45333	3.80951	0.000139242	0.000685817
AT1G59930	4.39571	-4.70542	1.4763	-3.18731	0.00143602	0.0053003
AT1G05057	4.41751	4.76206	1.47708	3.22398	0.00126424	0.00475645
AT4G08305	4.47414	4.91376	1.60616	3.05932	0.00221837	0.00768206
AT2G30220	4.50301	3.16035	1.21311	2.60517	0.00918278	0.0256239
AT4G08112	4.6385	-4.87043	1.41903	-3.43223	0.000598649	0.00248322
AT1G11362	4.69391	6.36042	1.49695	4.24893	2.14797e-05	0.000130488
AT1G10155	4.70415	-3.0657	1.31673	-2.32828	0.0198975	0.0489214
AT4G34850	4.70972	-4.7288	1.35367	-3.49332	0.000477046	0.00203687
AT5G57567	4.71883	-3.54316	1.37219	-2.58213	0.00981931	0.0271461
AT2G06185	4.73673	6.5673	2.68097	2.44959	0.0143017	0.0372085
AT5G60022	4.78581	-3.99334	1.41687	-2.81842	0.00482604	0.0149083
AT5G37950	4.80764	-5.7303	1.4648	-3.912	9.15339e-05	0.000473023
AT1G04467	4.81093	2.62171	0.909722	2.88188	0.00395305	0.012573
AT3G44710	4.83136	4.37466	1.44643	3.02446	0.00249074	0.00846866
AT2G35570	4.83213	5.75238	1.39834	4.11371	3.89345e-05	0.000221746
AT5G49340	4.83729	-4.15724	1.33252	-3.11983	0.00180958	0.00646715
AT3G50460	4.86168	2.62815	1.12979	2.32623	0.020006	0.0491183
AT4G06255	4.90119	1.99302	0.82367	2.41968	0.0155341	0.0398694
AT3G10280	4.9388	2.92983	1.20321	2.43501	0.0148912	0.0384687
AT1G68800	4.95279	-4.1948	1.4452	-2.90258	0.00370102	0.0118781
AT5G25390	4.96012	-4.36505	1.50973	-2.89128	0.00383677	0.0122519
AT3G11920	5.01999	2.39385	0.934786	2.56085	0.0104416	0.0285915
AT3G24230	5.04579	-5.19098	1.36611	-3.79983	0.000144794	0.000710943
AT3G21320	5.07228	-3.2623	1.3737	-2.37483	0.0175572	0.0441609
AT1G06030	5.0784	6.42892	1.46915	4.37595	1.20904e-05	7.73233e-05
AT1G36640	5.10101	4.30017	1.70468	2.52257	0.0116502	0.0313328
AT4G31398	5.11155	-4.24438	1.40276	-3.02572	0.00248039	0.00843823
AT3G14380	5.17549	2.39295	0.946126	2.52921	0.0114319	0.030859
AT4G00130	5.2911	6.41049	1.44956	4.42236	9.76293e-06	6.37162e-05
AT5G43175	5.30562	6.17564	1.50714	4.09759	4.17469e-05	0.000235983
AT1G07885	5.35174	3.17235	0.859349	3.69158	0.000222868	0.00103822
AT4G36791	5.37775	2.59839	0.946043	2.74658	0.00602196	0.0179973
AT3G49700	5.38587	4.721	1.36471	3.45934	0.000541509	0.00227274
AT5G07105	5.3894	2.96755	0.982878	3.01925	0.00253405	0.00859535
AT4G08785	5.40349	4.74323	1.27078	3.73254	0.000189558	0.000900411
AT3G20850	5.44646	4.30069	1.46922	2.9272	0.00342033	0.0110818
AT1G11920	5.46935	5.54585	1.31711	4.2106	2.54692e-05	0.000152424
AT2G08950	5.47038	6.83371	1.36536	5.00506	5.58443e-07	4.72953e-06
AT1G29179	5.47422	2.40667	1.01766	2.3649	0.0180352	0.0451749
AT1G16022	5.58249	2.05023	0.864444	2.37174	0.0177048	0.0444672
AT3G43828	5.60085	3.82546	1.06365	3.59654	0.000322474	0.00144402
AT5G65158	5.60232	4.22517	1.43479	2.9448	0.00323159	0.0105595
AT1G74110	5.61606	3.1821	1.21777	2.61305	0.00897381	0.0251512
AT3G01375	5.63352	2.22047	0.957784	2.31834	0.020431	0.0499837
AT5G27910	5.64767	2.50468	0.78536	3.18922	0.00142659	0.00527283
AT3G07620	5.64829	7.29195	1.53533	4.74944	2.03976e-06	1.53867e-05
AT3G07875	5.66229	-4.9227	1.77765	-2.76922	0.00561905	0.0169483
AT5G55420	5.6786	5.7126	1.79762	3.17787	0.00148361	0.00544689
AT2G17590	5.69453	3.06707	1.01375	3.02546	0.00248259	0.00844331
AT2G44390	5.71069	3.27102	1.10501	2.96017	0.00307469	0.0101138
AT5G21120	5.74585	5.48016	1.44239	3.79936	0.000145073	0.000711923
AT5G43590	5.75571	5.45121	1.3597	4.00911	6.09473e-05	0.000330517
AT4G05497	5.78007	3.01434	0.895936	3.36446	0.00076693	0.00307919
AT5G49600	5.81187	4.05601	1.5557	2.60719	0.00912896	0.0255003
AT4G34550	5.83494	2.93681	1.12498	2.61054	0.00903989	0.0252983
AT1G66060	5.86139	6.68485	1.36072	4.91273	8.9819e-07	7.28016e-06
AT5G07520	5.97943	-2.60465	0.931387	-2.79653	0.00516552	0.0158074
AT2G47870	6.05638	4.14842	0.997876	4.15725	3.22095e-05	0.000187557
AT3G63360	6.10021	2.57246	1.05289	2.44325	0.0145558	0.0377436
AT5G06490	6.10615	3.95861	1.00654	3.93287	8.39379e-05	0.000437796
AT3G19615	6.1173	4.08961	1.5783	2.59114	0.00956581	0.0265761
AT1G07393	6.13793	2.46246	0.909651	2.70704	0.00678859	0.0198802
AT4G22090	6.15707	6.46981	1.48465	4.35781	1.31371e-05	8.31724e-05
AT3G08810	6.35918	2.26303	0.789828	2.86522	0.00416717	0.0131574
AT3G20557	6.42164	3.12601	0.896337	3.48753	0.000487496	0.00207562
AT2G39855	6.42195	-5.09774	1.42594	-3.57502	0.000350206	0.00154898
AT3G56790	6.44312	-3.37283	1.45342	-2.32061	0.0203079	0.049718
AT4G37235	6.44723	1.76272	0.662863	2.65925	0.00783152	0.0224126
AT4G38213	6.47225	-3.91455	1.14187	-3.4282	0.000607605	0.00251558
AT1G48530	6.51634	2.28986	0.972828	2.35382	0.0185817	0.0462847
AT2G01200	6.52147	2.86757	0.874213	3.28017	0.00103744	0.00401577
AT2G07674	6.52998	-4.44763	1.30029	-3.42049	0.000625089	0.00257476
AT3G18450	6.54014	2.72444	0.894183	3.04685	0.00231251	0.00796922
AT1G60787	6.54197	2.14954	0.851242	2.52519	0.0115637	0.031139
AT2G37830	6.56473	2.46872	1.0255	2.40732	0.01607	0.0409964
AT3G29635	6.5895	3.07279	1.09979	2.79399	0.00520622	0.0159138
AT1G66990	6.65731	5.59024	1.50725	3.7089	0.000208165	0.000977831
AT4G04015	6.67086	2.51301	0.772099	3.25478	0.00113481	0.00433775
AT5G54560	6.68635	4.1431	1.5397	2.69085	0.00712694	0.0207128
AT2G28610	6.70712	-3.70293	1.56853	-2.36076	0.0182373	0.0455867
AT2G28085	6.81422	-3.68423	1.30904	-2.81446	0.00488598	0.0150571
AT1G66110	6.84907	-5.93131	1.35109	-4.39001	1.13344e-05	7.30113e-05
AT1G20180	6.85238	3.80056	1.45715	2.60822	0.00910144	0.0254322
AT1G25240	6.89185	3.14443	1.231	2.55438	0.0106378	0.0290494
AT3G08405	6.9218	-4.61734	1.37671	-3.35388	0.000796858	0.00318611
AT1G33320	6.92325	3.19401	0.763901	4.18119	2.89992e-05	0.000170757
AT3G09595	7.00522	-4.96127	1.30193	-3.8107	0.000138571	0.000683204
AT4G22620	7.04762	2.54251	0.80636	3.15307	0.00161564	0.00586125
AT1G30050	7.12896	2.72691	0.799171	3.41218	0.000644466	0.002646
AT1G61950	7.19599	5.26791	1.36114	3.87022	0.000108736	0.000550955
AT1G05330	7.28101	-3.57925	1.1659	-3.06994	0.00214103	0.00745809
AT4G14165	7.28702	3.78676	1.52875	2.47702	0.0132483	0.0349077
AT3G27950	7.31569	3.48562	1.28381	2.71506	0.00662631	0.0194965
AT1G02575	7.34984	4.63284	1.11567	4.1525	3.28856e-05	0.000191126
AT4G23560	7.35535	4.71388	1.53886	3.06323	0.00218964	0.00759628
AT5G44620	7.35585	-2.10617	0.873956	-2.40992	0.0159558	0.0407525
AT2G33280	7.40111	-2.47069	0.827034	-2.98741	0.00281351	0.00939028
AT1G08440	7.40207	-4.07484	1.38182	-2.94889	0.00318918	0.010435
AT2G07739	7.45609	-2.29534	0.963077	-2.38335	0.0171561	0.0433097
AT3G03776	7.46863	2.17663	0.634451	3.43072	0.000601975	0.00249573
AT2G19980	7.48084	2.18003	0.836527	2.60605	0.0091594	0.0255705
AT3G09590	7.48373	-4.70576	1.37254	-3.42851	0.000606896	0.00251311
AT1G29420	7.49701	-3.31662	0.930035	-3.56613	0.000362292	0.00159686
AT3G59130	7.50228	2.41953	0.966801	2.50261	0.012328	0.0328483
AT3G49055	7.50854	-4.43673	1.64575	-2.69587	0.00702052	0.0204527
AT4G00975	7.51639	1.98154	0.852873	2.32338	0.020159	0.0494234
AT2G05665	7.52273	2.0969	0.852727	2.45905	0.0139304	0.0364071
AT2G42065	7.52336	2.97485	1.06003	2.80638	0.00501016	0.0153905
AT5G21960	7.60352	4.10353	1.51811	2.70305	0.0068706	0.0200838
AT5G11140	7.60372	2.77313	1.10231	2.51574	0.0118781	0.0318287
AT1G33540	7.62535	1.92136	0.743473	2.5843	0.00975757	0.0270187
AT1G65480	7.69562	2.92337	0.959132	3.04793	0.0023042	0.007944
AT4G30830	7.71838	-2.70861	1.03291	-2.62232	0.00873336	0.0245771
AT2G23830	7.72906	4.04733	1.60905	2.51535	0.0118915	0.0318576
AT3G14362	7.76038	1.61577	0.672223	2.40362	0.0162337	0.0413356
AT2G38100	7.78785	3.10482	1.19422	2.59988	0.00932563	0.0259786
AT4G22105	7.80051	3.12874	0.992004	3.15396	0.00161069	0.00584506
AT1G70450	7.82263	3.1388	0.753085	4.16792	3.07387e-05	0.000179773
AT1G30560	7.87904	4.33481	1.50977	2.87118	0.00408946	0.0129459
AT2G46990	7.88373	-1.72363	0.725872	-2.37456	0.0175698	0.0441834
AT2G13570	7.8934	2.11862	0.883414	2.39822	0.016475	0.0418704
AT2G25820	7.93579	1.6883	0.626605	2.69436	0.0070524	0.0205357
AT4G39250	7.99497	5.20166	1.62929	3.1926	0.00140999	0.0052254
AT2G04490	8.01301	4.14563	1.1626	3.56582	0.000362727	0.00159849
AT2G24545	8.03072	-2.1924	0.774034	-2.83244	0.00461945	0.0143675
AT3G02435	8.09017	1.96474	0.629321	3.122	0.00179626	0.00643045
AT2G22290	8.10731	4.99522	1.3444	3.71558	0.000202735	0.000954552
AT5G51030	8.10961	-2.1398	0.853029	-2.50847	0.0121255	0.0323838
AT2G40715	8.13916	-1.99331	0.808626	-2.46506	0.013699	0.0358957
AT5G39820	8.1807	3.22976	1.06231	3.04031	0.00236331	0.00811999
AT2G17845	8.19583	-3.95998	1.10335	-3.58904	0.000331892	0.00147743
AT3G28290	8.272	-1.58468	0.672138	-2.35767	0.0183903	0.0458788
AT4G12005	8.30845	-3.44994	1.16743	-2.95516	0.00312502	0.0102501
AT3G09280	8.31492	3.47234	0.792023	4.38414	1.16442e-05	7.47224e-05
AT5G60350	8.48294	2.9844	0.984851	3.03031	0.00244303	0.00833342
AT3G09725	8.49294	-2.71243	1.06195	-2.55419	0.0106435	0.0290554
AT1G47610	8.574	2.49944	1.01079	2.47275	0.0134076	0.0352316
AT5G03175	8.58055	-2.76265	0.991182	-2.78722	0.00531618	0.0161864
AT5G59370	8.59876	-2.20207	0.731426	-3.01065	0.00260688	0.00880773
AT3G52440	8.62079	3.62457	1.24302	2.91594	0.00354614	0.0114372
AT4G26050	8.62748	3.34505	1.06865	3.13017	0.00174706	0.00628328
AT2G11150	8.70424	4.48724	0.974215	4.60601	4.10476e-06	2.89732e-05
AT5G09585	8.71965	1.41367	0.554456	2.54965	0.010783	0.0293601
AT5G14490	8.75051	5.0811	1.3806	3.68036	0.000232901	0.00107933
AT2G29100	8.76587	4.08395	1.4569	2.80317	0.00506032	0.0155327
AT4G30120	8.82366	-2.06513	0.846897	-2.43846	0.0147498	0.0381596
AT2G37000	8.84718	1.56765	0.554216	2.8286	0.00467527	0.0145168
AT1G65340	8.95315	4.9202	1.46804	3.35154	0.000803642	0.00320952
AT2G18180	8.99057	3.43744	0.787404	4.36554	1.26808e-05	8.0455e-05
AT1G63580	9.01685	4.22161	1.20301	3.50921	0.000449444	0.00193096
AT1G20015	9.04017	2.01879	0.582026	3.46856	0.00052326	0.00220689
AT1G02630	9.11487	-3.36805	1.00148	-3.36307	0.000770803	0.00309228
AT4G21926	9.11957	-2.93846	0.816748	-3.59776	0.000320972	0.00143783
AT1G07373	9.13097	2.67034	0.996846	2.67878	0.007389	0.0213664
AT4G22233	9.14152	2.4747	1.04197	2.37502	0.0175481	0.0441471
AT5G23160	9.17337	3.0245	0.806065	3.75217	0.000175307	0.000841655
AT3G47342	9.28351	-2.09047	0.858658	-2.43458	0.0149091	0.0385107
AT5G09125	9.2918	2.43105	0.87354	2.78299	0.00538606	0.0163641
AT5G45090	9.29963	3.82609	1.45559	2.62855	0.00857487	0.0241903
AT1G65483	9.30698	6.39385	1.4409	4.4374	9.10521e-06	5.98278e-05
AT5G52740	9.31375	2.75202	0.888434	3.09761	0.00195085	0.00689405
AT5G21130	9.31969	4.19433	1.09533	3.8293	0.00012851	0.000639744
AT5G25990	9.36438	2.25754	0.629097	3.58855	0.000332525	0.00147982
AT4G25380	9.38213	3.16393	0.852303	3.71221	0.000205457	0.000965862
AT2G21610	9.41902	2.98537	1.26305	2.36361	0.0180977	0.0453004
AT4G18422	9.57594	6.7123	1.29478	5.18411	2.17052e-07	1.97539e-06
AT1G64250	9.65797	-2.84928	0.94525	-3.01431	0.00257563	0.00872045
AT1G57570	9.70143	1.62913	0.69663	2.33859	0.0193568	0.0478404
AT1G71280	9.73608	1.9555	0.78537	2.48991	0.0127777	0.0338561
AT2G35990	9.79149	3.08184	0.726701	4.24086	2.22664e-05	0.000134894
AT3G60700	9.81454	1.92001	0.628631	3.05427	0.00225607	0.0077981
AT1G34440	9.84624	1.47708	0.584941	2.52519	0.0115637	0.031139
AT2G29110	9.86439	3.52704	1.42658	2.47238	0.0134217	0.0352569
AT5G38790	9.91054	3.12285	0.85151	3.66742	0.000245006	0.0011285
AT1G33730	9.99351	7.05593	1.4381	4.90642	9.27536e-07	7.49287e-06
AT4G15720	9.99593	2.30491	0.756435	3.04707	0.00231083	0.00796458
AT5G04180	10.0341	-3.54951	1.00613	-3.52789	0.000418884	0.00181418
AT5G02210	10.0649	-3.40093	1.32775	-2.56143	0.0104243	0.0285539
AT2G33080	10.0807	3.39393	1.42889	2.37522	0.0175387	0.0441281
AT2G20700	10.0853	-2.53109	0.785548	-3.22207	0.00127268	0.00478184
AT1G63600	10.114	5.95875	1.28947	4.62107	3.81768e-06	2.71133e-05
AT5G03985	10.1169	-2.97125	0.834916	-3.55874	0.000372638	0.00163828
AT2G32460	10.1642	2.01873	0.674977	2.99081	0.00278238	0.00930497
AT1G24270	10.1831	2.87222	0.766618	3.74661	0.000179242	0.000858161
AT2G24140	10.2748	-1.81912	0.683161	-2.66279	0.00774951	0.0222121
AT2G07671	10.325	-3.57533	1.32409	-2.70022	0.00692929	0.0202305
AT3G08115	10.3782	-2.62928	0.754836	-3.48325	0.00049537	0.00210469
AT3G51410	10.4144	1.57542	0.595492	2.64558	0.00815516	0.0231959
AT3G56500	10.4236	2.03787	0.806546	2.52666	0.0115153	0.0310461
AT5G50443	10.4904	2.69952	0.830237	3.25151	0.00114795	0.00438103
AT4G02810	10.4907	-1.60742	0.657256	-2.44565	0.014459	0.0375409
AT5G49620	10.5204	3.46216	1.21376	2.85243	0.0043387	0.0136122
AT4G08535	10.5236	3.78938	0.826729	4.58358	4.57085e-06	3.1992e-05
AT3G59435	10.5299	1.65322	0.692225	2.38827	0.0169278	0.0428184
AT1G50930	10.5817	1.51738	0.581501	2.60942	0.00906956	0.0253613
AT3G08240	10.5943	-2.5092	0.872358	-2.87634	0.00402313	0.0127626
AT5G61490	10.646	2.43378	0.700227	3.4757	0.000509513	0.00215342
AT3G45080	10.6677	2.80559	0.873751	3.21097	0.00132289	0.00494553
AT2G36355	10.6999	-2.07995	0.774216	-2.68653	0.00721995	0.0209503
AT3G59730	10.7207	2.67256	0.721644	3.70343	0.000212703	0.000995859
AT2G07695	10.7408	-4.363	1.34908	-3.23406	0.00122044	0.00461686
AT4G09170	10.8222	1.3951	0.561257	2.48566	0.012931	0.034206
AT2G20030	10.8263	1.81566	0.771362	2.35384	0.0185808	0.0462847
AT5G07095	10.8486	2.41938	0.725475	3.33489	0.000853326	0.00338555
AT3G04330	10.9178	2.56353	1.09314	2.34511	0.0190216	0.047147
AT3G49340	11.0216	6.77728	1.61181	4.20477	2.61347e-05	0.000155905
AT3G44900	11.0425	-2.34095	0.946018	-2.47453	0.0133412	0.035099
AT1G05990	11.078	4.39346	0.871358	5.04209	4.60485e-07	3.95785e-06
AT1G60050	11.081	2.90761	0.831251	3.49787	0.000468988	0.00200637
AT5G22380	11.109	4.35237	1.38582	3.14064	0.00168577	0.00607801
AT3G09145	11.1493	1.74302	0.641918	2.71533	0.00662099	0.0194886
AT1G07795	11.1925	2.72681	0.906657	3.00754	0.00263371	0.00888348
AT1G26233	11.2131	1.39122	0.532237	2.6139	0.0089514	0.0250972
AT3G61450	11.286	-2.72901	0.745294	-3.66166	0.00025059	0.00115178
AT5G03270	11.2884	-2.73721	0.933069	-2.93355	0.00335107	0.0108913
AT3G05858	11.3564	2.84729	0.865158	3.29106	0.000998114	0.00388157
AT4G36820	11.3844	-3.86837	1.34513	-2.87583	0.00402961	0.0127765
AT4G34400	11.4241	-2.35467	0.790576	-2.97842	0.00289736	0.00961963
AT2G17490	11.5088	-2.93659	1.12236	-2.61643	0.0088854	0.0249469
AT1G52830	11.5476	-2.35857	0.90074	-2.61848	0.0088322	0.0248235
AT2G26820	11.5729	1.97541	0.730075	2.70576	0.00681481	0.0199521
AT3G08220	11.5872	-3.3421	0.975847	-3.42481	0.000615221	0.00253931
AT5G11412	11.6457	-2.43991	0.824422	-2.95954	0.00308097	0.0101276
AT2G23400	11.6556	4.8919	1.19078	4.10816	3.98827e-05	0.000226612
AT5G14895	11.758	1.32187	0.562739	2.34899	0.0188243	0.046754
AT2G27440	11.7845	3.70712	0.781783	4.74188	2.11749e-06	1.59184e-05
AT4G22640	11.7947	3.55082	0.924546	3.84061	0.000122729	0.000613237
AT4G36000	11.8274	1.89749	0.626127	3.03053	0.00244129	0.00833222
AT5G20690	11.8574	2.95606	1.12946	2.61725	0.00886422	0.0248932
AT5G07450	11.8742	2.44983	0.753391	3.25174	0.00114702	0.00437886
AT1G70080	11.8754	3.94737	1.44752	2.72699	0.00639148	0.0189237
AT5G28460	11.8832	-1.90479	0.63921	-2.97991	0.00288329	0.00957818
AT4G31370	11.8955	-4.08439	1.1781	-3.46694	0.00052642	0.00221771
AT1G55390	11.9128	3.48858	0.874984	3.98702	6.69073e-05	0.00035883
AT4G09100	11.9324	2.49678	0.754301	3.31006	0.00093276	0.00365507
AT4G06935	11.9698	1.52017	0.651663	2.33275	0.0196611	0.0484199
AT3G01760	11.9773	2.50448	0.989335	2.53148	0.0113584	0.0306983
AT3G07490	12.0818	4.97867	0.955807	5.20886	1.90005e-07	1.74834e-06
AT4G30430	12.1333	1.88599	0.779355	2.41994	0.0155231	0.0398497
AT5G15725	12.1579	2.07314	0.892106	2.32387	0.0201323	0.0493681
AT3G49130	12.2185	2.33271	0.734496	3.17593	0.00149357	0.00547597
AT1G63040	12.2249	4.51063	1.13274	3.98206	6.83198e-05	0.000365411
AT3G47740	12.2371	2.79263	0.787913	3.54434	0.000393602	0.00171901
AT1G17615	12.2422	4.59953	1.45291	3.16574	0.00154687	0.00564057
AT1G34520	12.2948	7.86957	1.4874	5.29084	1.21758e-07	1.15831e-06
AT5G38540	12.334	2.55198	0.900724	2.83326	0.00460762	0.0143381
AT2G15840	12.3467	-2.10907	0.803714	-2.62416	0.00868631	0.0244733
AT5G52940	12.4157	2.87027	0.627315	4.57548	4.75129e-06	3.31397e-05
AT5G01060	12.4407	2.04607	0.772586	2.64834	0.0080889	0.0230373
AT5G05490	12.4661	1.60674	0.659158	2.43757	0.0147863	0.0382467
AT3G04510	12.502	-1.8911	0.761629	-2.48297	0.0130293	0.0344322
AT5G22430	12.5418	2.54331	0.944568	2.69256	0.00709049	0.0206218
AT5G66670	12.5516	-3.33004	1.29445	-2.57256	0.0100948	0.0277774
AT1G52920	12.6014	-2.09019	0.744084	-2.80907	0.00496843	0.0152798
AT3G11370	12.6816	3.55517	0.708998	5.01436	5.32115e-07	4.52242e-06
AT5G14380	12.7186	1.35756	0.546834	2.48258	0.0130435	0.0344583
AT2G42247	12.7233	-2.40261	0.92978	-2.58407	0.00976433	0.0270281
AT4G20190	12.7987	2.64424	0.893649	2.95892	0.00308719	0.0101404
AT5G41380	12.8424	-2.0649	0.890551	-2.31868	0.0204125	0.0499537
AT2G31910	12.8502	-3.69799	1.38913	-2.6621	0.00776553	0.0222528
AT4G28140	12.8966	3.15081	0.956085	3.29553	0.00098236	0.00382708
AT5G18710	12.9129	-2.42381	0.959755	-2.52545	0.011555	0.0311288
AT4G34419	12.9297	3.15374	0.91505	3.44653	0.000567839	0.00236966
AT4G26260	12.9637	2.95678	1.14384	2.58497	0.00973866	0.0269818
AT4G17785	12.9768	2.57516	0.777431	3.3124	0.000925	0.00363056
AT4G10860	13.0174	4.29417	1.45055	2.96037	0.0030727	0.0101101
AT2G17070	13.0427	2.36362	0.913605	2.58713	0.00967777	0.0268347
AT4G36105	13.0506	-1.83544	0.64866	-2.82958	0.00466089	0.0144759
AT5G03840	13.0864	1.68587	0.727149	2.31847	0.0204238	0.0499712
AT5G19470	13.1088	-5.42405	1.37748	-3.93766	8.22795e-05	0.000429889
AT1G64260	13.111	-2.54736	0.834107	-3.054	0.00225812	0.00780072
AT5G53230	13.1345	3.83118	1.0153	3.77345	0.000161005	0.000781218
AT1G53100	13.1505	3.20482	0.578474	5.54013	3.02243e-08	3.18516e-07
AT1G06083	13.1671	-2.2087	0.797189	-2.77061	0.00559514	0.016891
AT3G46150	13.2427	1.45002	0.499733	2.90158	0.00371282	0.0119049
AT2G09710	13.2626	-2.21405	0.716154	-3.09159	0.00199088	0.00701908
AT1G08947	13.2742	3.09522	0.974638	3.17576	0.00149444	0.00547827
AT3G10470	13.2774	1.12127	0.481964	2.32645	0.0199946	0.0491102
AT5G55780	13.3035	3.24943	1.24566	2.6086	0.00909144	0.025413
AT1G73290	13.3391	2.11541	0.815555	2.59383	0.00949147	0.0263938
AT2G33175	13.3762	-1.7409	0.626333	-2.7795	0.00544418	0.01652
AT3G14260	13.3949	2.84886	0.749823	3.79938	0.000145061	0.000711923
AT1G15630	13.3967	2.7292	1.12509	2.42576	0.0152763	0.0393121
AT2G43580	13.4524	3.18653	1.13441	2.80897	0.00496999	0.0152827
AT5G03020	13.4958	1.4541	0.500565	2.90493	0.00367337	0.0117988
AT5G53390	13.4994	-3.56407	0.907147	-3.92887	8.53446e-05	0.000444174
AT1G73325	13.5645	2.50826	0.79486	3.1556	0.00160169	0.00581692
AT5G02415	13.5735	-1.62452	0.60795	-2.67212	0.00753729	0.0217173
AT3G09005	13.6031	-1.83396	0.606327	-3.0247	0.00248882	0.00846331
AT2G19060	13.6411	3.62439	0.788374	4.59729	4.28016e-06	3.01057e-05
AT2G40790	13.6446	2.62419	1.08827	2.41135	0.0158934	0.0406276
AT2G26410	13.67	2.76153	0.732838	3.76827	0.000164386	0.000796346
AT3G04717	13.7325	5.21392	1.79753	2.9006	0.00372446	0.0119374
AT1G26762	13.7428	2.42466	0.645425	3.75669	0.000172174	0.000828919
AT1G49200	13.7861	-4.32696	1.29756	-3.33468	0.000853971	0.00338755
AT1G09400	13.7992	-2.2497	0.826262	-2.72274	0.00647428	0.019127
AT3G27970	13.8094	-4.08396	1.09522	-3.72889	0.000192322	0.000911926
AT1G05880	13.8123	3.74271	1.17143	3.19499	0.00139838	0.00519079
AT4G39404	13.9236	2.49721	0.684263	3.64948	0.000262767	0.00120229
AT1G73066	13.9247	-1.84382	0.739215	-2.49429	0.0126209	0.0335067
AT3G15830	13.9349	2.23123	0.956395	2.33296	0.0196503	0.0484122
AT1G21890	13.9582	-3.74764	1.07096	-3.49932	0.000466452	0.00199693
AT3G22830	13.971	4.27668	1.01751	4.20307	2.63314e-05	0.000156884
AT1G16420	14.02	2.02192	0.821395	2.46157	0.0138332	0.0361961
AT1G07743	14.0333	-2.50499	0.675482	-3.70845	0.000208535	0.000978811
AT3G47770	14.0541	5.11089	1.18398	4.31671	1.58373e-05	9.86167e-05
AT4G01490	14.0609	-6.27229	1.45144	-4.32141	1.55032e-05	9.67279e-05
AT3G48630	14.0787	4.34384	1.38251	3.14199	0.00167803	0.00605577
AT3G13784	14.11	-4.03694	1.3828	-2.91939	0.0035072	0.0113253
AT1G05650	14.1183	3.1279	1.14562	2.73031	0.00632755	0.0187667
AT4G17098	14.1687	-2.00592	0.627821	-3.19505	0.00139808	0.00519046
AT5G40410	14.1764	-1.93937	0.736605	-2.63284	0.00846732	0.0239512
AT5G09430	14.193	2.19758	0.506022	4.34285	1.40646e-05	8.84675e-05
AT4G25190	14.2877	2.27987	0.918753	2.48148	0.0130836	0.0345455
AT1G74830	14.2929	2.06502	0.669205	3.08578	0.00203017	0.00713989
AT4G39340	14.3233	-2.93943	0.788701	-3.72693	0.000193827	0.00091834
AT5G09720	14.3458	2.77888	0.646696	4.29704	1.73092e-05	0.000107119
AT3G01035	14.3499	-2.35549	0.726369	-3.24283	0.0011835	0.00449329
AT1G70270	14.3962	1.71014	0.646207	2.64642	0.0081349	0.0231465
AT3G07735	14.4163	-2.18435	0.635446	-3.4375	0.000587106	0.00244204
AT1G71866	14.4714	2.61544	0.693458	3.7716	0.000162206	0.000786573
AT2G43860	14.4845	4.68832	1.41424	3.31508	0.000916175	0.00360353
AT1G06923	14.4972	2.66475	0.653833	4.07558	4.59004e-05	0.000256758
AT2G46570	14.5021	-2.32719	0.703751	-3.30683	0.000943576	0.00369446
AT2G05215	14.535	-1.95158	0.621882	-3.13818	0.00170001	0.00612501
AT1G34540	14.5385	3.86309	0.873478	4.42265	9.74983e-06	6.36652e-05
AT1G13510	14.5695	3.646	0.910235	4.00556	6.18712e-05	0.000335137
AT5G33355	14.6097	4.53085	1.62624	2.7861	0.00533471	0.0162347
AT5G27889	14.6123	-2.95583	0.849134	-3.48099	0.000499568	0.00211768
AT2G42140	14.6849	2.065	0.861766	2.39624	0.0165644	0.0420401
AT3G61920	14.9412	3.50457	0.530636	6.60447	3.98934e-11	6.41963e-10
AT3G24900	14.9534	3.76524	0.984739	3.8236	0.000131519	0.00065217
AT2G21890	14.957	-1.67018	0.573467	-2.91242	0.00358636	0.0115546
AT3G21050	14.9738	-2.4502	0.903323	-2.71243	0.00667909	0.0196142
AT1G23540	15.0356	2.54864	0.599359	4.25227	2.11614e-05	0.00012866
AT1G08757	15.2915	3.77243	0.926934	4.0698	4.7054e-05	0.000262541
AT1G59850	15.3211	1.73339	0.52697	3.28935	0.0010042	0.0039002
AT3G46810	15.3646	3.89811	1.00514	3.87818	0.00010524	0.000534927
AT5G18910	15.376	3.75624	0.807451	4.65197	3.28776e-06	2.36699e-05
AT3G27860	15.3843	-2.10213	0.871972	-2.41077	0.0159187	0.040675
AT3G48940	15.421	4.26065	0.841655	5.06223	4.14391e-07	3.58624e-06
AT5G26080	15.4965	4.1621	1.04963	3.9653	7.33031e-05	0.000388708
AT5G43660	15.6362	1.34913	0.524956	2.56998	0.0101704	0.0279548
AT1G26780	15.6528	-3.37888	0.808016	-4.1817	2.89335e-05	0.000170495
AT5G41680	15.685	1.95052	0.622885	3.13143	0.00173959	0.00626012
AT3G52561	15.6903	2.77765	0.754355	3.68214	0.00023128	0.00107306
AT1G18990	15.6926	-5.70735	1.36562	-4.1793	2.92402e-05	0.000172009
AT3G49820	15.7735	1.4512	0.532201	2.7268	0.00639521	0.0189325
AT2G20880	15.793	4.9784	0.883383	5.63561	1.74442e-08	1.90224e-07
AT4G20450	15.7992	4.87272	0.964637	5.05135	4.38703e-07	3.77769e-06
AT1G24620	15.8492	2.08524	0.714203	2.91968	0.00350396	0.0113163
AT5G57400	15.8695	2.34526	0.767917	3.05405	0.00225775	0.00780055
AT1G02580	15.922	4.3732	1.41594	3.08855	0.00201139	0.00708002
AT5G60910	16.055	-1.55852	0.510453	-3.05322	0.002264	0.00781767
AT5G00875	16.1743	1.26642	0.540742	2.34201	0.0191804	0.0474869
AT5G09385	16.2069	1.07671	0.423249	2.54391	0.010962	0.0297634
AT3G47720	16.2253	-2.59087	0.83867	-3.08926	0.00200659	0.00706828
AT3G51360	16.2926	1.96095	0.607966	3.22542	0.00125787	0.00473617
AT1G55290	16.3921	2.27297	0.741516	3.06531	0.00217445	0.00755381
AT1G76640	16.4182	3.98348	1.13822	3.49974	0.000465704	0.00199408
AT5G34800	16.4491	-3.25668	1.1965	-2.72185	0.00649177	0.0191737
AT1G17255	16.4813	-1.34269	0.56674	-2.36914	0.0178294	0.0447252
AT1G68480	16.511	-1.85398	0.757761	-2.44665	0.0144189	0.0374569
AT1G34044	16.5238	2.10469	0.564268	3.72995	0.000191518	0.000908646
AT3G11020	16.654	4.14808	1.03639	4.00244	6.26937e-05	0.000338998
AT2G18010	16.6583	-3.29491	0.656259	-5.02075	5.14692e-07	4.38781e-06
AT4G04540	16.6768	4.37455	1.42645	3.06674	0.00216404	0.00752306
AT1G76878	16.7141	-1.7892	0.589133	-3.03701	0.00238935	0.00819604
AT2G37030	16.7785	-2.15252	0.717268	-3.001	0.00269093	0.00904638
AT1G29230	16.826	1.6207	0.513051	3.15895	0.00158338	0.00575891
AT4G23160	16.9426	3.39428	0.65538	5.17909	2.22966e-07	2.02311e-06
AT1G06247	16.979	-6.4638	1.25055	-5.16878	2.35628e-07	2.12681e-06
AT1G59725	16.986	1.93667	0.73002	2.65291	0.00798018	0.0227749
AT5G40790	17.0736	-7.7787	1.3568	-5.73314	9.85873e-09	1.12272e-07
AT1G14760	17.088	-1.53695	0.516774	-2.97413	0.00293817	0.00973773
AT4G21920	17.106	1.95173	0.690122	2.8281	0.00468251	0.0145356
AT1G03935	17.1227	1.34386	0.417859	3.21605	0.00129967	0.00487154
AT4G31405	17.1303	-1.95152	0.570664	-3.41973	0.000626844	0.00258155
AT2G21730	17.1793	-1.41239	0.465358	-3.03506	0.00240486	0.00823343
AT1G55775	17.1848	5.41732	1.33162	4.06821	4.73747e-05	0.000264026
AT2G45610	17.2808	-2.77618	0.646686	-4.29293	1.76332e-05	0.000108929
AT5G27895	17.3138	-2.18134	0.724959	-3.00892	0.00262178	0.00884693
AT1G77960	17.37	-2.70895	0.905765	-2.99079	0.00278255	0.00930497
AT1G80540	17.4107	2.68602	0.950817	2.82496	0.00472871	0.0146602
AT5G01280	17.4261	3.29822	1.07422	3.07032	0.00213829	0.00745285
AT3G01730	17.4306	3.51642	0.880894	3.99188	6.55507e-05	0.000352071
AT5G57520	17.472	-4.03822	0.879508	-4.59145	4.40181e-06	3.09073e-05
AT5G21080	17.555	2.84765	0.678932	4.19431	2.73705e-05	0.000162474
AT4G04510	17.5963	5.44373	1.45229	3.74838	0.000177977	0.00085276
AT4G24026	17.6272	1.55336	0.471403	3.29519	0.000983546	0.00382985
AT4G33930	17.6534	2.42937	0.768538	3.16102	0.00157216	0.00572069
AT3G62990	17.6594	-2.54577	0.912863	-2.78877	0.00529085	0.0161256
AT1G29740	17.6996	1.05801	0.419889	2.51974	0.0117442	0.0315434
AT3G21340	17.8025	3.50786	0.976824	3.59109	0.000329299	0.00146832
AT3G56891	17.9778	3.38226	0.871189	3.88234	0.000103454	0.000526735
AT5G45220	18.0199	3.47793	0.634694	5.4797	4.26044e-08	4.39396e-07
AT1G30135	18.049	4.60961	1.53078	3.01128	0.00260146	0.00879313
AT2G27389	18.0499	3.03443	1.18791	2.55443	0.0106362	0.0290488
AT5G64687	18.0666	-1.05213	0.440818	-2.38678	0.0169968	0.0429571
AT3G46680	18.0674	2.58473	0.890667	2.90202	0.0037077	0.0118932
AT3G11000	18.0788	-2.35917	1.00203	-2.35438	0.0185534	0.0462381
AT5G07570	18.0816	2.21503	0.578035	3.832	0.000127108	0.000633677
AT3G44350	18.0852	3.40064	1.07997	3.14884	0.00163921	0.00593337
AT1G12210	18.1601	1.10593	0.371608	2.97607	0.00291967	0.00968705
AT5G52600	18.1643	-2.05283	0.80938	-2.5363	0.0112031	0.0303261
AT4G19050	18.1852	-2.28354	0.816353	-2.79725	0.00515399	0.0157781
AT1G06277	18.2205	-3.68318	0.789167	-4.66717	3.0537e-06	2.21499e-05
AT1G67370	18.2923	2.93305	0.554325	5.2912	1.21513e-07	1.15689e-06
AT1G23210	18.2962	2.54063	0.721182	3.52288	0.00042689	0.0018439
AT1G06273	18.3095	-3.55777	0.664836	-5.35135	8.73028e-08	8.52005e-07
AT3G58150	18.3352	1.58653	0.578144	2.74419	0.00606612	0.0181181
AT4G16740	18.3548	8.24158	1.24642	6.6122	3.78652e-11	6.10544e-10
AT5G40180	18.4876	6.31038	0.912987	6.9118	4.78553e-12	8.77674e-11
AT3G09080	18.6127	-1.85237	0.694043	-2.66896	0.00760876	0.0218892
AT4G34380	18.6438	4.1647	0.89443	4.65627	3.21996e-06	2.32303e-05
AT1G30990	18.6563	3.80278	0.798253	4.76388	1.89905e-06	1.44705e-05
AT5G63820	18.6974	1.90907	0.448507	4.2565	2.0765e-05	0.000126432
AT4G27360	18.7126	-3.04834	0.649005	-4.69694	2.6409e-06	1.94595e-05
AT4G03130	18.8261	-1.73483	0.682083	-2.54343	0.010977	0.029801
AT2G30432	18.8398	1.95258	0.482154	4.0497	5.12836e-05	0.000283521
AT1G06930	18.9311	3.9824	0.725203	5.49142	3.98716e-08	4.12621e-07
AT1G59950	19.1531	2.40131	1.02319	2.34688	0.0189314	0.0469619
AT2G28040	19.1551	-3.12899	0.757791	-4.12909	3.64202e-05	0.000208904
AT3G19270	19.182	-1.60015	0.44877	-3.56564	0.000362969	0.00159926
AT3G06100	19.1875	1.49682	0.574838	2.6039	0.009217	0.0257101
AT1G19320	19.2202	2.44066	0.558603	4.36922	1.24688e-05	7.93774e-05
AT5G44570	19.2841	1.24765	0.477803	2.61122	0.009022	0.025257
AT2G36295	19.3443	2.29578	0.581411	3.94864	7.85965e-05	0.000413149
AT1G65890	19.3977	-3.04912	0.667719	-4.56647	4.96006e-06	3.44169e-05
AT4G08115	19.4228	-4.46649	1.45369	-3.07251	0.00212263	0.00740148
AT5G02425	19.4326	-2.44392	0.666329	-3.66774	0.000244703	0.00112754
AT4G27290	19.4569	1.63431	0.550836	2.96696	0.0030076	0.00992425
AT5G38120	19.4611	-1.5989	0.617119	-2.59091	0.00957219	0.0265908
AT5G61070	19.6593	-2.79363	0.723328	-3.86219	0.000112376	0.000567378
AT5G50790	19.6669	3.394	0.699623	4.85119	1.22725e-06	9.69039e-06
AT3G26040	19.6835	-1.81483	0.666374	-2.72344	0.00646061	0.0190933
AT3G06220	19.7451	-2.75595	0.626233	-4.40085	1.07829e-05	6.98073e-05
AT3G26350	19.837	-1.36767	0.580694	-2.35523	0.0185114	0.0461525
AT1G07160	19.8371	5.19049	1.3616	3.81204	0.000137823	0.000680357
AT5G06470	19.8942	-1.98387	0.510651	-3.88497	0.000102341	0.000521727
AT4G25010	19.9191	-4.80095	1.35453	-3.54436	0.000393565	0.00171901
AT4G36160	20.0402	-1.71069	0.614665	-2.78312	0.00538387	0.0163596
AT1G76420	20.0553	-1.20232	0.444059	-2.70757	0.00677786	0.0198584
AT5G22520	20.0728	5.65264	1.65734	3.41066	0.000648059	0.00265804
AT1G13540	20.1027	-3.37452	0.703342	-4.79784	1.60388e-06	1.23889e-05
AT3G17600	20.1559	2.79507	0.504163	5.54398	2.95674e-08	3.12137e-07
AT4G36740	20.1742	-1.33272	0.544115	-2.44933	0.0143123	0.037232
AT5G54790	20.1807	2.76744	0.954043	2.90075	0.00372268	0.0119333
AT2G04025	20.2219	2.13202	0.569897	3.74107	0.000183239	0.000873829
AT1G18197	20.2475	1.96699	0.661062	2.97549	0.00292516	0.00970261
AT4G23310	20.3028	4.43956	1.13294	3.91861	8.90603e-05	0.000461524
AT5G03550	20.3769	2.06211	0.72752	2.83444	0.00459057	0.0142887
AT3G22500	20.3988	1.96816	0.763057	2.57931	0.00989991	0.0273096
AT1G31240	20.4108	0.909605	0.356117	2.55423	0.0106424	0.0290554
AT1G53233	20.4597	1.70233	0.610125	2.79014	0.00526851	0.0160778
AT4G37685	20.4942	-1.76081	0.658233	-2.67506	0.00747154	0.0215613
AT2G24010	20.5226	-1.61014	0.518078	-3.10791	0.00188413	0.00668961
AT5G44990	20.5418	4.9576	1.40175	3.53672	0.000405131	0.00176348
AT3G48790	20.5617	-1.68248	0.67929	-2.47682	0.0132559	0.0349164
AT1G64910	20.63	5.07927	1.32828	3.82396	0.000131325	0.000651341
AT4G21440	20.6338	-4.09922	0.806537	-5.08249	3.72509e-07	3.25293e-06
AT3G58190	20.8467	2.78978	0.75544	3.69293	0.000221688	0.00103312
AT5G24880	20.9048	2.05428	0.610837	3.36306	0.000770829	0.00309228
AT1G70640	20.9073	2.68295	0.517969	5.17975	2.22184e-07	2.01829e-06
AT3G04181	20.9593	1.38555	0.50383	2.75003	0.0059589	0.0178202
AT5G22540	20.9795	5.45468	1.28959	4.22979	2.33905e-05	0.000141279
AT4G20690	21.0655	1.31064	0.410907	3.18962	0.00142461	0.00526793
AT5G23240	21.1194	6.48641	1.34298	4.82985	1.36635e-06	1.07152e-05
AT3G58770	21.1386	-2.5175	0.678856	-3.70845	0.000208535	0.000978811
AT5G39160	21.145	2.09978	0.676748	3.10275	0.00191733	0.00679149
AT5G03130	21.1721	-1.25996	0.508837	-2.47616	0.0132805	0.0349697
AT4G33467	21.1749	4.30917	1.15425	3.73331	0.000188983	0.000897857
AT5G36970	21.191	4.91497	1.36963	3.58853	0.000332552	0.00147982
AT1G11655	21.2146	3.39184	0.944022	3.59297	0.000326936	0.0014594
AT1G52640	21.3066	1.1839	0.403262	2.9358	0.00332685	0.0108225
AT2G40740	21.3709	3.13607	0.699667	4.48223	7.3867e-06	4.93823e-05
AT5G34790	21.4198	-1.86633	0.597729	-3.12237	0.00179403	0.00642447
AT1G02450	21.4215	4.93224	1.30443	3.78114	0.00015611	0.000760369
AT3G07150	21.4357	-1.82834	0.498965	-3.66426	0.00024805	0.00114122
AT5G21050	21.4651	1.66393	0.504275	3.29964	0.000968081	0.00377755
AT5G43230	21.5169	2.17103	0.861301	2.52064	0.011714	0.0314728
AT5G41590	21.5529	2.53381	0.764371	3.31489	0.00091679	0.00360419
AT1G61080	21.6382	4.99587	0.957661	5.21674	1.82098e-07	1.67942e-06
AT4G23720	21.6422	-1.97497	0.616157	-3.2053	0.00134922	0.00503228
AT3G08885	21.818	-1.55594	0.638596	-2.43651	0.0148299	0.0383473
AT5G46060	21.8332	2.6402	1.04821	2.51878	0.0117763	0.0316119
AT2G17770	21.8636	-2.12578	0.799573	-2.65864	0.00784556	0.0224395
AT1G09350	21.9107	2.444	0.631482	3.87026	0.000108719	0.000550955
AT1G19790	21.9449	-1.52601	0.542292	-2.81401	0.00489284	0.0150761
AT3G63088	21.9507	-1.55725	0.519921	-2.99516	0.00274302	0.00919122
AT3G01175	22.0843	1.60539	0.662489	2.42328	0.0153813	0.0395401
AT5G47850	22.0856	4.96336	1.44064	3.44525	0.000570525	0.00238005
AT5G45080	22.238	-2.63295	0.685799	-3.83924	0.000123413	0.000616404
AT4G27570	22.2698	-1.91316	0.699119	-2.73653	0.00620915	0.0184836
AT1G61550	22.2708	1.88162	0.610222	3.08351	0.00204575	0.007186
AT2G24195	22.3116	3.29824	1.08019	3.0534	0.00226268	0.00781423
AT1G30850	22.3697	3.41745	0.808924	4.22469	2.39275e-05	0.000143944
AT1G06330	22.4079	4.23721	1.04896	4.03943	5.35823e-05	0.000295014
AT5G36270	22.447	2.35184	0.981242	2.3968	0.016539	0.0419978
AT4G09375	22.501	-2.26796	0.521804	-4.34638	1.38402e-05	8.7261e-05
AT5G64910	22.7089	-1.98684	0.686772	-2.89301	0.00381571	0.0121943
AT5G54400	22.7648	-1.65507	0.601641	-2.75093	0.00594268	0.0177824
AT1G12100	22.7656	0.913173	0.353828	2.58084	0.00985615	0.0272199
AT3G15310	22.7951	-5.09181	1.33173	-3.82345	0.000131597	0.000652422
AT5G28080	22.8074	2.59712	0.659197	3.93983	8.15397e-05	0.000426948
AT4G03330	22.8337	1.01253	0.396655	2.55268	0.0106897	0.0291487
AT1G53080	22.8441	-1.63863	0.623173	-2.62949	0.00855136	0.0241376
AT5G52930	22.8529	2.89699	0.511539	5.66329	1.48496e-08	1.6438e-07
AT5G60780	23.0035	2.32647	0.601967	3.86479	0.000111186	0.000562073
AT5G56700	23.0036	3.35919	0.797875	4.21016	2.55185e-05	0.000152681
AT1G11040	23.0044	4.38896	1.31521	3.33708	0.000846637	0.00336233
AT4G06115	23.011	-6.33939	1.39988	-4.52853	5.93958e-06	4.05496e-05
AT3G07715	23.0874	-1.38094	0.429454	-3.21557	0.00130186	0.00487672
AT1G08860	23.0971	2.64004	0.749449	3.52264	0.000427273	0.00184523
AT3G50120	23.1157	6.08645	0.886561	6.86523	6.63829e-12	1.19658e-10
AT1G79860	23.1406	3.6274	0.846386	4.28575	1.82122e-05	0.000112248
AT1G77405	23.1968	1.31181	0.419185	3.12943	0.00175148	0.00629449
AT4G04990	23.2543	2.5038	0.705404	3.54945	0.000386032	0.00169039
AT3G50310	23.2643	3.62883	0.744208	4.87609	1.08209e-06	8.63741e-06
AT4G15740	23.4001	2.39721	0.799123	2.99979	0.00270162	0.00907705
AT2G33020	23.4322	2.88321	0.815407	3.53592	0.000406355	0.00176849
AT3G20865	23.4375	-1.39246	0.43661	-3.18926	0.0014264	0.00527283
AT5G22788	23.4507	1.54158	0.372255	4.1412	3.45496e-05	0.000199358
AT2G07638	23.4809	-1.41253	0.586911	-2.40672	0.0160965	0.0410512
AT4G26770	23.492	2.36177	0.597544	3.95246	7.73516e-05	0.000407686
AT1G32950	23.5474	2.14368	0.581465	3.68669	0.000227191	0.00105632
AT2G32290	23.6121	1.74661	0.751865	2.32303	0.0201776	0.049459
AT1G54940	23.8045	2.68886	0.667244	4.0298	5.58234e-05	0.000306445
AT5G49770	23.8981	2.60861	0.530041	4.92152	8.58761e-07	6.99107e-06
AT1G47990	23.9945	-2.10941	0.680403	-3.10023	0.00193371	0.00684048
AT1G06547	24.0261	1.12256	0.359426	3.12321	0.00178891	0.00640804
AT5G28450	24.0715	2.62296	0.598592	4.38188	1.17661e-05	7.54242e-05
AT1G73300	24.0812	2.05126	0.546496	3.75348	0.000174398	0.00083822
AT4G32208	24.1035	-4.25714	1.29641	-3.28379	0.0010242	0.00397087
AT4G16600	24.1636	1.49574	0.353786	4.22782	2.35962e-05	0.000142344
AT5G40860	24.4903	2.43483	0.923905	2.63537	0.00840461	0.0237906
AT5G56080	24.5104	2.18236	0.868493	2.51281	0.0119774	0.0320628
AT1G52560	24.5411	-2.41954	0.582081	-4.1567	3.22878e-05	0.000187968
AT2G40350	24.5637	9.2482	1.24833	7.40844	1.27795e-13	2.83188e-12
AT1G47590	24.5819	2.60609	0.97447	2.67437	0.00748706	0.0215983
AT3G09550	24.5822	1.73004	0.542251	3.19048	0.00142034	0.00525536
AT3G22565	24.5884	2.55233	0.678374	3.76243	0.000168273	0.000812893
AT4G01335	24.666	-1.22056	0.361994	-3.37175	0.000746911	0.00301106
AT1G72220	24.6878	-1.19348	0.496528	-2.40366	0.0162318	0.0413349
AT5G46440	24.7079	1.47045	0.592702	2.48092	0.0131043	0.0345849
AT1G15825	24.7254	-3.05656	0.934818	-3.26969	0.00107665	0.00414363
AT1G33950	24.8297	7.04917	1.46535	4.81058	1.50492e-06	1.17106e-05
AT4G16910	24.8302	-2.41572	0.578972	-4.17242	3.01381e-05	0.000176602
AT3G42820	24.885	4.73862	1.44828	3.2719	0.00106829	0.00411551
AT5G55340	24.8894	1.11943	0.423564	2.64287	0.00822066	0.0233575
AT1G76530	24.9053	3.27085	0.490982	6.66184	2.70417e-11	4.45847e-10
AT2G19200	24.9218	1.28504	0.433795	2.96231	0.00305339	0.010052
AT1G69570	24.938	-3.44442	0.684389	-5.03284	4.83271e-07	4.14227e-06
AT3G12955	24.9894	1.16115	0.460037	2.52404	0.0116015	0.0312192
AT4G37850	24.9983	3.07052	0.68745	4.46654	7.94954e-06	5.28525e-05
AT1G73700	25.0273	1.6764	0.442647	3.78723	0.000152339	0.000743652
AT5G03620	25.1041	-1.8627	0.721178	-2.58285	0.00979874	0.027094
AT1G05610	25.1285	-3.16569	1.13308	-2.79388	0.00520803	0.0159151
AT2G37820	25.1463	2.70189	0.846783	3.19077	0.00141892	0.00525172
AT4G15320	25.1637	-1.69044	0.562647	-3.00445	0.00266063	0.00896176
AT5G28610	25.1645	4.12763	1.38835	2.97305	0.00294852	0.009764
AT4G32510	25.2624	1.78935	0.723175	2.47429	0.01335	0.0351143
AT3G15536	25.3109	7.86849	1.59322	4.93874	7.86284e-07	6.44886e-06
AT4G04900	25.3155	1.08737	0.393462	2.76358	0.00571704	0.0172095
AT1G53940	25.3284	3.57517	0.473233	7.55478	4.1957e-14	9.87749e-13
AT1G06267	25.3485	-2.87294	0.486919	-5.90024	3.62973e-09	4.37716e-08
AT3G51540	25.4686	1.95009	0.522775	3.73027	0.000191275	0.00090785
AT3G55940	25.5431	0.922716	0.389411	2.36952	0.0178112	0.0446881
AT4G04500	25.5859	7.12351	1.37302	5.18822	2.12318e-07	1.93668e-06
AT1G65910	25.632	-1.61195	0.478304	-3.37013	0.000751318	0.00302556
AT1G65484	25.6685	1.53577	0.576622	2.66339	0.00773584	0.0221808
AT4G02170	25.6705	1.95986	0.711685	2.75383	0.00589019	0.0176516
AT1G48640	25.7872	2.62182	0.851694	3.07835	0.00208147	0.00728952
AT4G23070	25.9248	1.35792	0.561693	2.41754	0.0156256	0.0400621
AT2G25440	25.9791	4.43851	1.13277	3.91828	8.9182e-05	0.000462056
AT4G34210	26.0142	-3.37905	1.33974	-2.52216	0.0116636	0.0313586
AT5G49120	26.0582	-1.61703	0.412034	-3.9245	8.69108e-05	0.000451547
AT3G52072	26.0682	-1.32386	0.51481	-2.57155	0.0101245	0.0278463
AT2G17080	26.0836	2.39037	0.570043	4.19331	2.74912e-05	0.00016303
AT5G07560	26.135	1.67951	0.553643	3.03357	0.0024168	0.00826613
AT5G04150	26.1673	-1.78416	0.52586	-3.39284	0.000691711	0.00281415
AT1G55980	26.1955	-1.47627	0.570422	-2.58803	0.00965263	0.0267834
AT2G43440	26.257	1.465	0.334144	4.38432	1.16348e-05	7.47201e-05
AT2G15040	26.2909	2.40625	0.864227	2.78428	0.00536469	0.0163074
AT1G31430	26.3152	1.19439	0.484431	2.46555	0.0136803	0.0358506
AT1G26790	26.3244	-7.10284	1.26217	-5.6275	1.82837e-08	1.98572e-07
AT1G70020	26.3941	1.60249	0.516432	3.103	0.00191567	0.00678749
AT1G01700	26.4309	-1.99046	0.733772	-2.71264	0.0066749	0.0196043
AT1G02230	26.6236	2.11231	0.808628	2.61221	0.00899586	0.0251984
AT3G07120	26.6512	-2.53269	0.949157	-2.66836	0.00762234	0.0219179
AT2G33760	26.7203	1.02902	0.347714	2.95938	0.00308256	0.0101293
AT3G06160	26.7417	-1.62695	0.524999	-3.09896	0.00194201	0.00686682
AT3G04800	26.7599	1.46597	0.447417	3.27652	0.00105095	0.00406284
AT4G19080	26.7794	-1.59026	0.497483	-3.19661	0.00139053	0.00516562
AT3G12540	26.7986	1.78249	0.744501	2.39421	0.0166561	0.0422241
AT3G51220	26.8108	-1.3624	0.531967	-2.56107	0.0104351	0.0285802
AT5G37410	26.8448	-1.78399	0.666307	-2.67743	0.00741895	0.0214376
AT5G65800	26.8753	-3.73479	0.789844	-4.72851	2.26169e-06	1.68921e-05
AT4G06980	26.8972	-1.18011	0.412177	-2.86311	0.00419507	0.0132264
AT5G44567	26.9442	2.38591	0.988553	2.41353	0.0157987	0.0404366
AT5G44569	26.9914	0.87914	0.364024	2.41506	0.0157327	0.0403021
AT1G73910	27.0148	-1.32737	0.4126	-3.21709	0.00129499	0.00485627
AT2G23673	27.0327	4.89121	0.501382	9.75547	1.74789e-22	8.37667e-21
AT4G31250	27.0501	2.19999	0.477288	4.60936	4.03909e-06	2.85598e-05
AT1G26360	27.2525	2.99084	0.803725	3.72122	0.000198265	0.000936246
AT4G22475	27.524	-3.12577	0.666496	-4.68986	2.73387e-06	2.00467e-05
AT1G53410	27.536	-1.15687	0.483239	-2.39399	0.0166663	0.0422425
AT4G25490	27.5887	4.30145	0.928675	4.63181	3.62482e-06	2.58945e-05
AT5G59360	27.6087	-1.01323	0.354325	-2.8596	0.0042417	0.0133595
AT2G31830	27.631	-1.17765	0.414929	-2.83819	0.00453695	0.0141513
AT4G38390	27.663	1.97222	0.714666	2.75964	0.00578653	0.0173906
AT1G47890	27.6728	6.07771	1.2545	4.84474	1.26778e-06	9.98111e-06
AT4G25480	27.775	5.64566	0.810568	6.96507	3.28232e-12	6.17455e-11
AT1G48560	27.7791	-1.18872	0.45095	-2.63603	0.00838812	0.0237523
AT1G29600	27.8245	-1.86378	0.77574	-2.40259	0.0162796	0.0414261
AT5G43570	27.8448	5.12319	1.27411	4.02098	5.79568e-05	0.000316717
AT3G25180	27.871	9.56673	1.43072	6.68666	2.28315e-11	3.80588e-10
AT1G15640	27.9953	2.17165	0.794096	2.73474	0.00624297	0.018566
AT1G68765	27.9989	2.55148	0.858416	2.97231	0.00295571	0.00978378
AT4G21420	28.045	-1.19034	0.488989	-2.43428	0.0149215	0.0385283
AT1G06553	28.046	1.94973	0.461369	4.22596	2.3792e-05	0.00014331
AT3G11150	28.0466	2.43415	0.659675	3.68992	0.000224325	0.0010444
AT4G28460	28.0883	3.49855	1.1597	3.01677	0.00255484	0.00866068
AT4G04450	28.0934	2.01119	0.371709	5.41066	6.27923e-08	6.27767e-07
AT4G11655	28.2061	3.91554	0.831311	4.71008	2.47621e-06	1.83299e-05
AT1G64210	28.2364	0.948676	0.379142	2.50216	0.0123436	0.0328828
AT1G79180	28.3823	-1.49109	0.608847	-2.44904	0.0143239	0.0372501
AT1G76190	28.4345	1.84742	0.659822	2.79988	0.00511223	0.0156642
AT3G44420	28.4443	1.15238	0.469899	2.4524	0.0141908	0.0369792
AT1G65240	28.4595	2.17735	0.635	3.42889	0.000606053	0.00251134
AT1G22340	28.4776	1.20772	0.461759	2.61548	0.00891031	0.0250023
AT5G23030	28.5035	3.59529	0.867773	4.14312	3.42606e-05	0.000198021
AT1G67265	28.5085	-2.42544	0.630456	-3.84713	0.000119512	0.000598526
AT5G11570	28.5804	3.04882	0.792906	3.84513	0.00012049	0.000602927
AT5G40210	28.6719	2.07749	0.390444	5.32083	1.03296e-07	9.92447e-07
AT3G28890	28.7162	6.13133	1.25995	4.86634	1.13682e-06	9.03251e-06
AT4G18350	28.7523	3.44158	0.856579	4.01782	5.87395e-05	0.000320459
AT1G18980	28.7946	2.51809	0.431961	5.82944	5.56139e-09	6.55907e-08
AT2G15030	28.8019	-2.32122	0.621626	-3.73411	0.000188382	0.000895704
AT3G05715	28.8407	1.34819	0.464017	2.90548	0.0036669	0.0117827
AT1G13600	28.9125	-3.26021	0.698716	-4.666	3.07125e-06	2.22705e-05
AT4G14103	28.9151	2.71566	0.480279	5.65435	1.56441e-08	1.72858e-07
AT3G24780	29.0531	-3.08962	0.766791	-4.02928	5.5947e-05	0.000306914
AT2G07698	29.1208	-2.00386	0.585711	-3.42124	0.000623363	0.00256896
AT1G10400	29.1781	2.82311	0.706651	3.99505	6.46794e-05	0.000348176
AT2G18680	29.195	2.18012	0.719515	3.02999	0.00244565	0.00834118
AT4G37095	29.2882	-2.08144	0.814322	-2.55603	0.0105873	0.028938
AT5G52720	29.6478	6.56315	1.41793	4.6287	3.67973e-06	2.62338e-05
AT1G04217	29.687	1.14598	0.433207	2.64535	0.0081607	0.0232062
AT1G26970	29.816	1.67643	0.523822	3.20038	0.00137245	0.00510473
AT1G71000	29.9397	8.57202	1.50856	5.68225	1.32933e-08	1.48514e-07
AT2G21350	29.9415	0.987842	0.398187	2.48085	0.013107	0.0345883
AT3G06020	29.9663	-1.75013	0.48594	-3.60153	0.000316346	0.00141947
AT4G14380	30.0711	-1.3482	0.393482	-3.42632	0.000611813	0.0025274
AT1G78520	30.0938	2.60767	0.76157	3.42407	0.000616915	0.00254543
AT4G24413	30.0997	-6.4936	1.20674	-5.38112	7.40246e-08	7.31883e-07
AT1G79330	30.1941	1.6472	0.489258	3.36673	0.000760651	0.00305501
AT5G01730	30.2147	-1.29496	0.47399	-2.73203	0.00629452	0.0186779
AT1G18010	30.2545	-4.45768	0.860669	-5.17932	2.22702e-07	2.02148e-06
AT1G64930	30.2575	2.30837	0.969954	2.37988	0.0173182	0.0436598
AT1G78030	30.2992	1.78031	0.416434	4.27513	1.91029e-05	0.000117139
AT5G57200	30.3176	5.19734	1.44651	3.59301	0.000326875	0.0014594
AT3G26135	30.3196	1.06838	0.354764	3.01151	0.0025995	0.0087889
AT1G74675	30.3545	-3.24691	0.609061	-5.33101	9.76661e-08	9.45123e-07
AT2G38340	30.393	3.86085	1.29764	2.97528	0.00292724	0.00970682
AT3G54870	30.4206	1.82056	0.530213	3.43364	0.000595541	0.00247203
AT1G09600	30.426	-1.43433	0.574361	-2.49727	0.0125155	0.0332783
AT5G12270	30.4528	1.8374	0.554967	3.31083	0.000930189	0.00364737
AT3G48640	30.4669	6.4068	1.22307	5.23831	1.62057e-07	1.50841e-06
AT2G30395	30.5489	1.40339	0.378655	3.70626	0.00021034	0.000986323
AT5G37440	30.5838	1.40037	0.408135	3.43114	0.000601044	0.00249229
AT3G20590	30.5883	1.82244	0.738398	2.4681	0.0135833	0.0356263
AT5G51465	30.6075	7.14531	1.27731	5.59401	2.21878e-08	2.3703e-07
AT4G25434	30.6207	1.02403	0.345069	2.96762	0.00300115	0.00990569
AT5G05300	30.6246	3.74557	0.894578	4.18697	2.82707e-05	0.000167038
AT4G32990	30.6739	-0.981792	0.326632	-3.00581	0.00264877	0.00892431
AT1G20120	30.774	1.80033	0.336478	5.35051	8.77044e-08	8.55233e-07
AT5G24080	30.7939	-3.4086	0.906249	-3.76122	0.000169086	0.000816167
AT5G28145	30.9169	-1.07864	0.416101	-2.59226	0.00953474	0.026502
AT2G23060	31.0161	2.21271	0.48887	4.52617	6.00617e-06	4.0958e-05
AT1G74870	31.3005	-2.13173	0.674018	-3.16272	0.00156301	0.00569168
AT1G62700	31.3748	-1.45103	0.488196	-2.97223	0.00295645	0.00978489
AT3G25950	31.3794	2.0864	0.810687	2.57362	0.0100641	0.0276993
AT1G53620	31.416	2.68817	0.889816	3.02104	0.00251908	0.00854883
AT4G03610	31.4832	1.60288	0.504376	3.17795	0.00148319	0.00544618
AT5G20045	31.49	1.93667	0.671126	2.8857	0.00390545	0.0124449
AT5G53380	31.4909	2.37195	0.768414	3.08682	0.00202312	0.00711612
AT2G34360	31.5569	2.42724	0.532251	4.56034	5.10712e-06	3.53561e-05
AT1G08090	31.5582	5.91273	1.35333	4.36903	1.24799e-05	7.94097e-05
AT1G02570	31.5757	3.90417	0.959795	4.06771	4.74779e-05	0.00026454
AT4G31400	31.6142	0.915226	0.354806	2.57951	0.00989401	0.0272964
AT2G42980	31.7513	-2.80853	0.659231	-4.26032	2.04135e-05	0.000124512
AT2G26520	31.7633	0.785779	0.320026	2.45536	0.0140745	0.036728
AT4G33666	31.9087	-2.06536	0.668747	-3.08841	0.0020123	0.00708219
AT3G15270	31.9385	-1.21752	0.520523	-2.33903	0.0193338	0.0477885
AT4G22110	31.992	2.87212	0.747683	3.84136	0.000122353	0.000611489
AT3G01795	32.0311	2.56936	0.414074	6.20507	5.46729e-10	7.4735e-09
AT2G25297	32.0462	3.90397	1.17439	3.32425	0.000886564	0.00350246
AT3G28840	32.0516	-1.00113	0.417576	-2.39749	0.0165081	0.0419368
AT5G67310	32.1272	4.26366	1.20588	3.53573	0.000406649	0.00176913
AT1G03800	32.1278	-1.48783	0.391121	-3.80402	0.000142364	0.000700198
AT1G24210	32.1297	1.00039	0.337135	2.96732	0.00300409	0.00991402
AT2G17210	32.1398	1.27321	0.316321	4.02505	5.69621e-05	0.000311987
AT1G03020	32.2254	1.44968	0.416855	3.47765	0.000505828	0.00214046
AT2G05914	32.2562	-1.23229	0.476107	-2.58826	0.00964631	0.0267689
AT1G52120	32.2647	-3.52593	1.27899	-2.7568	0.00583706	0.0175184
AT5G39110	32.2844	2.86307	0.963577	2.97129	0.0029655	0.00980947
AT3G50190	32.2914	1.46951	0.397728	3.69476	0.000220092	0.00102628
AT1G21326	32.2921	2.86635	0.53873	5.32057	1.03441e-07	9.93441e-07
AT2G35345	32.328	-1.34656	0.470876	-2.85968	0.00424068	0.013358
AT1G20310	32.3583	2.59246	0.795864	3.25741	0.00112432	0.00430106
AT1G11730	32.4133	-1.54512	0.641494	-2.40863	0.0160125	0.0408671
AT2G42865	32.4393	-1.19409	0.464466	-2.5709	0.0101435	0.0278955
AT2G26020	32.4398	8.68459	1.2765	6.80344	1.02149e-11	1.7892e-10
AT1G05065	32.515	1.88697	0.335778	5.61969	1.913e-08	2.06834e-07
AT5G40010	32.6499	3.00327	0.915542	3.28032	0.0010369	0.00401432
AT1G73965	32.669	2.45614	0.544977	4.50686	6.57927e-06	4.44644e-05
AT4G21930	32.7264	-3.72174	0.659468	-5.64355	1.66575e-08	1.82623e-07
AT5G47130	32.7405	4.36489	0.644833	6.76902	1.29658e-11	2.24661e-10
AT5G58910	32.8288	1.95444	0.638173	3.06256	0.00219456	0.00761053
AT1G31840	32.8908	1.11596	0.410738	2.71696	0.00658854	0.0194092
AT5G53200	32.9936	-2.24894	0.432908	-5.19497	2.04749e-07	1.87047e-06
AT3G58070	33.1147	0.955274	0.365896	2.61078	0.0090335	0.0252833
AT3G52780	33.2118	3.00855	0.47067	6.39205	1.63678e-10	2.40337e-09
AT1G55420	33.2271	1.28083	0.550581	2.32632	0.0200017	0.0491161
AT1G59780	33.3068	1.50212	0.594666	2.52598	0.0115375	0.0310885
AT2G07774	33.3445	-3.16258	0.634039	-4.98799	6.10106e-07	5.12395e-06
AT1G32630	33.46	-1.2743	0.438234	-2.90781	0.00363974	0.0117032
AT2G36210	33.5084	1.76253	0.649486	2.71374	0.00665287	0.0195586
AT3G51490	33.5166	-2.25859	0.452484	-4.99153	5.99031e-07	5.04498e-06
AT5G25020	33.5302	1.08322	0.448106	2.41733	0.0156347	0.0400806
AT1G20990	33.6653	-1.39141	0.481808	-2.88788	0.00387844	0.0123719
AT2G05765	33.6777	2.00465	0.452791	4.42731	9.54155e-06	6.24232e-05
AT1G15840	33.6937	-2.51391	0.527083	-4.76948	1.84705e-06	1.41049e-05
AT4G28380	33.7417	-1.50626	0.612582	-2.45887	0.0139374	0.0364175
AT2G44930	33.7642	1.03168	0.359748	2.86778	0.00413367	0.0130652
AT1G53163	33.7818	-1.76674	0.476425	-3.70833	0.000208631	0.000979071
AT5G56840	33.7884	2.81125	0.45548	6.17207	6.74029e-10	9.11148e-09
AT5G37670	33.8916	-1.05049	0.446167	-2.35448	0.0185486	0.0462356
AT4G15990	33.9446	0.823421	0.339542	2.42509	0.0153046	0.0393723
AT5G42450	33.9607	1.26013	0.489028	2.57681	0.00997166	0.0274698
AT4G26790	33.9804	-2.01895	0.582135	-3.46818	0.000523994	0.00220959
AT2G06995	34.0361	1.21151	0.371796	3.25853	0.00111992	0.00428762
AT2G42510	34.0625	-1.56802	0.626302	-2.50362	0.012293	0.032766
AT3G19040	34.1537	1.55048	0.37055	4.18427	2.86083e-05	0.000168752
AT4G34930	34.2322	3.55944	0.673358	5.2861	1.2495e-07	1.18634e-06
AT4G16350	34.2618	1.61747	0.349887	4.62283	3.78547e-06	2.69162e-05
AT4G16610	34.2943	1.33077	0.367204	3.62407	0.000290008	0.00131547
AT2G27930	34.298	1.70401	0.498378	3.41911	0.00062827	0.00258698
AT1G33770	34.4105	-3.45832	0.667134	-5.18384	2.17358e-07	1.97743e-06
AT1G52270	34.434	1.73079	0.378063	4.57804	4.69345e-06	3.2793e-05
AT5G48320	34.4571	0.946186	0.40769	2.32085	0.0202951	0.0496917
AT2G23755	34.474	-1.13154	0.46306	-2.44361	0.0145412	0.0377177
AT3G02705	34.4795	4.1025	1.40068	2.92894	0.00340117	0.0110301
AT1G25422	34.5152	3.12141	0.672667	4.64035	3.47818e-06	2.49368e-05
AT5G46295	34.5591	3.75818	1.39906	2.68621	0.00722675	0.0209676
AT1G18000	34.5938	-4.14116	0.824103	-5.02505	5.0331e-07	4.29878e-06
AT3G30737	34.6344	-1.19748	0.434998	-2.75285	0.00590798	0.0176917
AT3G01580	34.642	0.984995	0.351893	2.79913	0.00512398	0.0156922
AT5G11410	34.7114	1.55026	0.466585	3.32256	0.000891944	0.00352142
AT3G04420	34.7907	1.91502	0.510279	3.75289	0.00017481	0.000839604
AT2G26515	34.807	-2.05147	0.583258	-3.51726	0.000436033	0.0018797
AT1G15580	34.8168	-1.64722	0.392269	-4.19922	2.67842e-05	0.000159346
AT1G10770	34.8708	6.69835	0.840227	7.97208	1.56031e-15	4.22509e-14
AT1G50400	34.9823	1.75875	0.634902	2.77011	0.00560379	0.0169129
AT5G19880	34.9845	2.7371	0.936249	2.92348	0.00346146	0.011197
AT1G10460	34.9964	1.00422	0.396945	2.52986	0.0114108	0.0308158
AT5G56370	35.0495	-0.869217	0.374446	-2.32134	0.0202684	0.0496464
AT1G14750	35.0843	0.771909	0.324572	2.37823	0.0173958	0.0438326
AT4G32780	35.1076	1.91828	0.417649	4.59305	4.36811e-06	3.06975e-05
AT5G44980	35.1543	1.71195	0.412123	4.15398	3.26749e-05	0.000190038
AT3G56230	35.2626	1.90882	0.502296	3.80019	0.000144585	0.000710107
AT3G50140	35.2693	3.65566	0.565232	6.46754	9.96097e-11	1.51701e-09
AT2G35310	35.4025	-2.24549	0.469539	-4.78232	1.73283e-06	1.32914e-05
AT3G09240	35.4592	2.01218	0.559619	3.59564	0.000323601	0.00144826
AT5G09990	35.561	-1.81614	0.357607	-5.07858	3.80263e-07	3.31824e-06
AT5G58680	35.6716	-1.27069	0.438103	-2.90043	0.00372655	0.0119394
AT4G22470	35.7012	5.60733	1.28572	4.36124	1.29328e-05	8.19678e-05
AT2G13960	35.7441	1.10177	0.269643	4.08603	4.38809e-05	0.00024689
AT1G56250	35.7739	2.26799	0.809605	2.80135	0.00508892	0.0156046
AT1G61840	35.8207	-2.45208	0.948363	-2.58559	0.00972119	0.0269427
AT1G70440	35.8648	3.24814	0.971814	3.34235	0.000830716	0.00330889
AT5G26690	35.9486	4.25848	1.05843	4.02338	5.73695e-05	0.000313934
AT1G18830	36.0401	-3.73576	1.10591	-3.37799	0.00073019	0.00295484
AT2G14210	36.0938	-3.50177	0.57407	-6.09989	1.06138e-09	1.39027e-08
AT3G03480	36.1316	3.95352	0.49212	8.03364	9.46197e-16	2.62997e-14
AT2G44700	36.1712	-0.877269	0.377841	-2.32179	0.020244	0.0496016
AT5G50120	36.3354	-1.77916	0.464891	-3.82705	0.000129686	0.000644802
AT5G03395	36.4665	-4.30478	0.707441	-6.085	1.16489e-09	1.51436e-08
AT4G15710	36.5537	2.39461	0.462336	5.17937	2.2264e-07	2.02148e-06
AT1G49832	36.6761	1.12891	0.358727	3.14701	0.00164952	0.00596712
AT1G33280	36.766	3.33249	0.925777	3.59967	0.000318625	0.00142811
AT1G71770	36.8092	2.20067	0.618802	3.55634	0.000376051	0.00165133
AT4G34810	36.8138	1.71646	0.603264	2.84529	0.00443714	0.0138791
AT5G67411	36.861	-2.00147	0.608679	-3.28821	0.00100825	0.00391433
AT5G38970	36.8726	-1.63784	0.40767	-4.01756	5.88039e-05	0.000320693
AT1G24030	36.8961	-1.29195	0.414342	-3.11807	0.00182041	0.00649774
AT4G01985	36.9392	-5.26687	1.14474	-4.60092	4.2062e-06	2.96286e-05
AT1G27921	37.0026	-1.84577	0.466482	-3.95679	7.5965e-05	0.000401413
AT4G31408	37.0425	-1.13535	0.408829	-2.77707	0.00548519	0.016611
AT1G69720	37.0903	5.71721	1.28173	4.46055	8.17508e-06	5.42773e-05
AT3G53150	37.1871	4.8717	1.11202	4.38094	1.18166e-05	7.57078e-05
AT5G15290	37.1978	2.29913	0.752483	3.05539	0.00224765	0.00777232
AT5G38700	37.209	2.93818	0.597572	4.91685	8.79467e-07	7.1387e-06
AT4G08620	37.2541	3.05257	0.994745	3.0687	0.00214993	0.0074837
AT1G18020	37.3607	-3.60148	0.841849	-4.27806	1.88532e-05	0.000115755
AT3G47090	37.3734	1.84812	0.598289	3.08901	0.00200824	0.00707201
AT3G13432	37.4813	1.95939	0.58765	3.33429	0.000855187	0.00339127
AT5G16640	37.5269	-1.05717	0.42387	-2.4941	0.0126276	0.0335172
AT2G28105	37.53	-0.844425	0.348664	-2.42189	0.0154401	0.0396702
AT4G26055	37.5811	0.856704	0.368309	2.32604	0.0200163	0.0491384
AT5G04390	37.5852	1.78116	0.563406	3.16141	0.00157005	0.00571386
AT2G30820	37.6543	-0.856202	0.35753	-2.39477	0.0166307	0.0421765
AT4G11370	37.7975	1.64352	0.531397	3.09283	0.00198258	0.00699388
AT5G23770	37.8572	-1.61284	0.641962	-2.51236	0.0119926	0.0320858
AT3G61930	37.8632	2.9245	0.82857	3.52957	0.000416234	0.001804
AT5G10440	37.887	0.790708	0.31667	2.49694	0.0125269	0.0333011
AT5G28010	37.9336	2.66172	0.424275	6.27357	3.52853e-10	4.95512e-09
AT1G80340	37.9478	3.98502	0.535909	7.43601	1.03773e-13	2.31658e-12
AT3G61113	37.9505	0.788531	0.304692	2.58796	0.00965463	0.0267859
AT5G63240	37.9944	3.77899	1.49594	2.52616	0.0115317	0.0310797
AT5G62730	38.0325	3.27696	0.652619	5.02125	5.13368e-07	4.37849e-06
AT5G02865	38.1072	-4.16523	0.555304	-7.50081	6.34267e-14	1.45214e-12
AT5G57920	38.1161	1.33403	0.517011	2.58027	0.0098724	0.0272536
AT5G20240	38.1527	1.97621	0.424675	4.65345	3.26423e-06	2.35215e-05
AT2G41230	38.1536	1.63239	0.589436	2.76941	0.00561583	0.0169429
AT1G55010	38.3914	-2.28154	0.747646	-3.05163	0.00227604	0.00785476
AT5G03995	38.4141	1.96681	0.383616	5.12703	2.94344e-07	2.6119e-06
AT4G14640	38.4412	3.19182	0.676755	4.71636	2.40102e-06	1.78224e-05
AT5G59680	38.4987	2.41013	0.609849	3.95201	7.7496e-05	0.000408342
AT1G72540	38.5109	-1.60816	0.486369	-3.30645	0.000944859	0.00369769
AT5G14470	38.7292	2.31128	0.409492	5.64426	1.65892e-08	1.81969e-07
AT5G11590	38.7947	1.6207	0.390391	4.15148	3.30329e-05	0.000191889
AT3G02240	38.7995	3.22564	0.596327	5.40918	6.33138e-08	6.32458e-07
AT5G13150	38.8668	1.57349	0.598888	2.62735	0.0086053	0.0242676
AT2G13810	38.8933	5.87488	0.98138	5.98635	2.14605e-09	2.66234e-08
AT4G18940	38.9101	2.93438	0.780021	3.76193	0.00016861	0.000814198
AT1G05700	38.943	1.45417	0.616339	2.35937	0.0183058	0.0457152
AT1G35830	38.9974	1.10761	0.324782	3.4103	0.000648916	0.00266047
AT2G18450	38.9992	1.23059	0.450417	2.7321	0.00629313	0.018676
AT5G45580	39.0254	1.08012	0.445528	2.42436	0.0153352	0.0394301
AT2G21200	39.0744	-1.84856	0.449173	-4.11547	3.86384e-05	0.000220267
AT1G79320	39.1317	2.51558	0.836898	3.00584	0.00264847	0.00892431
AT2G03370	39.3081	2.43249	0.713763	3.40798	0.000654453	0.00268037
AT1G67035	39.3607	1.27663	0.312989	4.07884	4.526e-05	0.000253528
AT2G21650	39.4353	1.64276	0.552437	2.97365	0.00294276	0.00974894
AT4G15290	39.4389	2.80986	0.655909	4.28391	1.83634e-05	0.000113093
AT5G39865	39.4693	-1.95731	0.468075	-4.18162	2.89445e-05	0.000170495
AT1G01453	39.4894	4.79346	0.752025	6.37406	1.84087e-10	2.68343e-09
AT3G30460	39.5235	2.25548	0.472846	4.77001	1.84213e-06	1.4074e-05
AT1G05440	39.6247	-1.21266	0.467087	-2.59622	0.00942549	0.0262265
AT4G21323	39.8133	-2.19777	0.578807	-3.79707	0.000146416	0.000717786
AT2G07715	39.8659	-1.81125	0.473191	-3.82773	0.000129329	0.00064342
AT2G01008	39.8956	1.69829	0.357279	4.75339	2.00036e-06	1.51084e-05
AT4G19560	39.9291	-1.91305	0.440655	-4.34138	1.41592e-05	8.90164e-05
AT3G51642	40.0104	1.80665	0.596492	3.02879	0.00245535	0.00836835
AT4G30180	40.032	-1.06261	0.441613	-2.4062	0.0161195	0.0410839
AT3G28420	40.2222	-2.98559	0.481311	-6.20304	5.53822e-10	7.56619e-09
AT2G30942	40.2423	1.4317	0.547632	2.61436	0.0089396	0.0250728
AT1G53633	40.2511	2.74508	0.663831	4.13521	3.54635e-05	0.000204241
AT5G46960	40.2682	3.1238	0.993344	3.14473	0.00166241	0.00600924
AT2G06200	40.4813	0.90414	0.372676	2.42608	0.0152631	0.0392822
AT1G51620	40.4997	1.62821	0.572374	2.84466	0.00444582	0.0139009
AT3G14170	40.5224	-1.62019	0.687661	-2.35609	0.0184683	0.0460545
AT5G43840	40.5529	-7.85931	1.36883	-5.74164	9.37663e-09	1.07269e-07
AT2G45530	40.556	-2.01555	0.357531	-5.63742	1.72612e-08	1.8857e-07
AT5G59670	40.5825	1.10242	0.444466	2.48034	0.0131258	0.0346304
AT5G65350	40.6099	-1.27889	0.446268	-2.86574	0.00416034	0.0131375
AT4G26950	40.617	-2.06708	0.499002	-4.14244	3.43637e-05	0.000198475
AT1G04570	40.651	1.14015	0.433335	2.6311	0.00851078	0.0240488
AT1G65570	40.7509	2.21811	0.952128	2.32963	0.0198255	0.0487743
AT1G65790	40.9064	4.15535	0.836762	4.96599	6.83525e-07	5.68326e-06
AT2G21020	40.9204	1.80426	0.490358	3.67947	0.000233716	0.00108249
AT5G19890	40.9299	2.47602	0.825289	3.00019	0.0026981	0.00906648
AT1G27740	40.9795	3.77144	0.65319	5.77388	7.74664e-09	8.97852e-08
AT4G11050	41.0005	1.68166	0.6679	2.51784	0.0118078	0.0316709
AT3G29590	41.0102	-2.33656	0.645302	-3.62087	0.000293609	0.00132955
AT3G60966	41.075	5.89446	1.21381	4.85617	1.1968e-06	9.47789e-06
AT5G13880	41.0928	-1.94129	0.602066	-3.22438	0.00126247	0.00475055
AT4G35190	41.1357	-1.45681	0.469595	-3.10228	0.00192038	0.00679932
AT3G13760	41.2085	1.91156	0.694095	2.75403	0.00588668	0.0176496
AT3G55646	41.3372	2.20453	0.487481	4.52229	6.11744e-06	4.16697e-05
AT5G42785	41.3411	2.24942	0.627657	3.58383	0.000338589	0.00150281
AT1G66960	41.4645	2.60219	0.801229	3.24775	0.0011632	0.00442976
AT2G38500	41.5227	1.10766	0.383863	2.88557	0.0039071	0.0124468
AT1G16905	41.5505	2.83221	0.963176	2.94049	0.00327689	0.0106844
AT3G62780	41.6397	3.3568	0.5159	6.50668	7.68291e-11	1.1835e-09
AT4G38290	41.8163	-1.63669	0.478957	-3.41719	0.000632717	0.00260396
AT1G04877	41.8412	-2.09389	0.43417	-4.82274	1.416e-06	1.10722e-05
AT3G23240	41.9092	1.99268	0.621742	3.205	0.00135064	0.00503682
AT2G40205	41.9768	2.11631	0.575291	3.67869	0.000234439	0.00108505
AT3G01080	42.0114	4.71748	0.824611	5.72085	1.05991e-08	1.20249e-07
AT4G14860	42.1426	1.00254	0.282568	3.54796	0.000388225	0.00169876
AT1G77870	42.1492	-1.4774	0.336554	-4.38978	1.13468e-05	7.30462e-05
AT3G45130	42.2141	2.78811	0.716237	3.89271	9.91287e-05	0.000507817
AT1G47578	42.2663	-1.42525	0.391209	-3.64319	0.000269283	0.00122884
AT1G54530	42.4035	1.74395	0.538841	3.23649	0.00121011	0.00458279
AT4G09030	42.6581	1.98105	0.745661	2.65678	0.0078892	0.0225503
AT3G50280	42.6797	1.31338	0.447178	2.93705	0.00331354	0.0107879
AT2G08100	42.711	-1.69179	0.443855	-3.81157	0.000138085	0.000681372
AT4G38340	42.746	-1.07704	0.425	-2.53421	0.0112702	0.0304906
AT2G24110	42.8607	-0.930848	0.30865	-3.01586	0.00256249	0.00868204
AT1G09380	42.8882	1.92203	0.697945	2.75384	0.00589004	0.0176516
AT1G64583	43.0287	-1.14548	0.433083	-2.64495	0.00817028	0.0232252
AT4G13130	43.1	1.9607	0.497924	3.93774	8.22513e-05	0.000429889
AT1G54160	43.1382	-1.22089	0.406564	-3.00295	0.00267373	0.00900087
AT3G53235	43.228	-1.138	0.388002	-2.93297	0.00335737	0.01091
AT1G63230	43.2955	-2.48797	0.472068	-5.27037	1.36147e-07	1.28356e-06
AT4G11990	43.3658	-1.60891	0.669116	-2.40454	0.0161929	0.0412579
AT5G58840	43.5004	2.40992	0.436138	5.52557	3.2841e-08	3.4414e-07
AT5G65600	43.5405	2.54981	0.611138	4.17223	3.01628e-05	0.000176704
AT1G28620	43.5875	0.971892	0.400793	2.42492	0.0153117	0.0393824
AT1G10385	43.6652	5.09068	1.30021	3.91528	9.02995e-05	0.000467444
AT4G25200	43.6921	4.1905	0.745438	5.62153	1.89273e-08	2.04918e-07
AT3G12220	43.7365	2.26346	0.950576	2.38115	0.0172589	0.0435354
AT1G11185	43.843	2.82068	0.727788	3.87569	0.000106323	0.000539748
AT3G19250	43.9604	0.820349	0.347083	2.36355	0.0181007	0.0453015
AT5G18470	43.9714	1.68963	0.583274	2.89679	0.00376996	0.0120641
AT5G63580	44.0187	-1.67385	0.452124	-3.70219	0.000213746	0.000999773
AT4G13890	44.1523	3.0734	0.785752	3.91141	9.17599e-05	0.000473887
AT1G06573	44.2732	1.10852	0.398431	2.78221	0.005399	0.0163993
AT1G79310	44.2895	1.07293	0.395823	2.71063	0.00671554	0.0197045
AT1G19640	44.3393	-2.70672	0.521872	-5.18655	2.14226e-07	1.95235e-06
AT3G20110	44.3792	1.82964	0.636687	2.87369	0.00405702	0.0128533
AT1G68880	44.4524	-1.02608	0.437143	-2.34725	0.0189126	0.0469347
AT1G67180	44.4772	-1.43794	0.613528	-2.34372	0.0190926	0.0473084
AT2G22180	44.5111	5.63116	1.30449	4.31677	1.58328e-05	9.86139e-05
AT3G62100	44.6382	-2.44307	0.558693	-4.37282	1.2265e-05	7.82074e-05
AT2G13130	44.7216	-1.58559	0.639409	-2.47977	0.0131468	0.0346743
AT2G28210	44.7687	2.21392	0.473031	4.68029	2.86476e-06	2.09105e-05
AT5G05840	44.8247	3.35433	0.519743	6.45382	1.09064e-10	1.64851e-09
AT1G50280	44.8268	-1.98412	0.513554	-3.8635	0.000111773	0.000564567
AT4G15660	44.8327	3.81508	0.554716	6.87754	6.08938e-12	1.10506e-10
AT4G23493	44.8372	-0.801198	0.32901	-2.43518	0.0148845	0.0384554
AT3G53220	44.8449	1.52523	0.344621	4.42582	9.60749e-06	6.28036e-05
AT5G54190	44.8735	-2.56167	0.733114	-3.49423	0.000475438	0.00203072
AT1G17300	44.898	2.20533	0.828376	2.66223	0.00776238	0.0222464
AT5G20030	44.9688	0.969125	0.370471	2.61592	0.00889862	0.0249725
AT3G10150	44.9825	0.73377	0.295379	2.48417	0.0129856	0.0343315
AT3G01295	44.9889	-2.44749	0.583197	-4.19668	2.70852e-05	0.00016086
AT5G14960	44.9946	2.24883	0.428654	5.24625	1.55225e-07	1.44928e-06
AT2G32620	45.0366	2.25903	0.917853	2.46121	0.013847	0.0362205
AT3G49930	45.1576	2.66148	0.757447	3.51375	0.000441822	0.00190092
AT2G29370	45.1874	4.76736	0.527187	9.04301	1.52412e-19	5.94725e-18
AT5G57080	45.2146	1.12378	0.357451	3.14389	0.00166719	0.00602266
AT2G17620	45.3615	-1.53362	0.475404	-3.22593	0.00125566	0.00472934
AT5G26749	45.435	-1.17583	0.359373	-3.27189	0.00106832	0.00411551
AT5G20810	45.4457	1.21972	0.505731	2.41179	0.0158744	0.0405961
AT4G17480	45.4534	-0.959159	0.267168	-3.59009	0.000330563	0.00147205
AT5G47920	45.5133	1.08787	0.358839	3.03165	0.00243224	0.00830717
AT3G09310	45.5836	1.27641	0.288603	4.42273	9.74637e-06	6.36598e-05
AT5G09930	45.6539	-5.59511	1.16025	-4.82231	1.41905e-06	1.10925e-05
AT2G37700	45.6771	2.62692	0.793475	3.31065	0.000930789	0.00364854
AT5G53740	45.7031	1.61269	0.516927	3.11976	0.00180997	0.00646715
AT4G09060	45.7684	-1.73204	0.735077	-2.35627	0.0184597	0.0460377
AT3G25880	45.9058	1.07056	0.321269	3.33228	0.000861361	0.0034135
AT5G55830	46.0187	-0.954728	0.35546	-2.6859	0.00723358	0.0209848
AT2G31920	46.0859	-2.4033	0.978227	-2.45679	0.0140184	0.0365977
AT5G48430	46.1122	5.60697	1.43702	3.90181	9.54752e-05	0.000491603
AT1G75166	46.1487	0.901227	0.278722	3.23342	0.00122317	0.004625
AT4G21300	46.1757	-1.35036	0.342068	-3.94764	7.89257e-05	0.000414609
AT3G09415	46.2181	3.05508	0.332282	9.19422	3.77712e-20	1.54631e-18
AT3G28857	46.2376	-2.50945	0.46277	-5.42267	5.87165e-08	5.90932e-07
AT1G66465	46.2683	2.43144	0.850839	2.85769	0.00426733	0.0134245
AT2G39410	46.329	0.992292	0.347351	2.85674	0.00428017	0.0134526
AT3G10100	46.3543	0.887009	0.34735	2.55365	0.0106601	0.0290911
AT1G14185	46.4364	-1.6175	0.448753	-3.60444	0.000312822	0.00140505
AT2G03720	46.4889	2.81929	0.601359	4.6882	2.7562e-06	2.01982e-05
AT2G26480	46.4939	2.34065	0.484118	4.83487	1.33235e-06	1.04724e-05
AT4G28840	46.5102	1.72307	0.408875	4.21418	2.50689e-05	0.000150364
AT1G28765	46.548	-2.52381	0.495544	-5.09301	3.52426e-07	3.08759e-06
AT5G58784	46.5662	2.40151	0.733898	3.27227	0.00106687	0.0041131
AT3G06990	46.6789	1.13796	0.402498	2.82724	0.00469507	0.0145689
AT1G63245	46.7276	2.29523	0.652075	3.51988	0.000431735	0.0018625
AT2G32660	46.7481	1.70111	0.553542	3.07313	0.00211828	0.00739056
AT4G37608	46.7481	1.32341	0.483726	2.73587	0.00622163	0.0185139
AT3G08660	46.8644	-1.3641	0.495859	-2.75097	0.00594185	0.0177821
AT3G51180	46.9472	0.912031	0.369388	2.46904	0.0135477	0.0355532
AT4G14490	47.1136	-2.23948	0.674393	-3.32073	0.000897816	0.0035417
AT1G75160	47.4602	4.49327	0.762197	5.89515	3.7433e-09	4.50727e-08
AT3G01830	47.5277	4.17868	1.13504	3.68151	0.000231855	0.00107531
AT2G17036	47.551	-2.8259	0.620022	-4.55774	5.17072e-06	3.57247e-05
AT2G07662	47.552	-2.847	0.58976	-4.82738	1.38339e-06	1.08348e-05
AT2G34610	47.5598	-2.07927	0.616743	-3.37137	0.000747961	0.00301456
AT3G60670	47.7135	-2.07584	0.396339	-5.23754	1.62727e-07	1.5129e-06
AT5G10990	47.7347	2.06096	0.539707	3.81867	0.000134175	0.000663976
AT5G40990	47.7681	4.98619	1.34779	3.69952	0.000216003	0.00100896
AT4G22280	47.7964	-0.785276	0.302576	-2.5953	0.00945084	0.0262869
AT5G01110	47.8427	-1.01321	0.354827	-2.8555	0.00429693	0.0134947
AT3G03260	47.8773	5.78401	0.793764	7.28681	3.17371e-13	6.73027e-12
AT5G58750	47.8915	2.42375	0.690126	3.51204	0.000444677	0.00191131
AT1G77570	48.0089	1.20778	0.339614	3.55632	0.000376086	0.00165133
AT5G45115	48.0331	0.756873	0.290566	2.60483	0.00919211	0.0256441
AT1G48500	48.1067	1.73433	0.45207	3.83643	0.000124837	0.000623257
AT1G24800	48.2443	0.956828	0.395972	2.4164	0.0156746	0.040166
AT1G53887	48.3039	1.1105	0.313218	3.54546	0.000391923	0.0017134
AT3G57360	48.3554	0.813022	0.306574	2.65196	0.00800254	0.0228209
AT5G63595	48.3793	1.67572	0.350432	4.78187	1.73669e-06	1.33126e-05
AT4G23230	48.4508	3.46555	1.04336	3.32151	0.000895307	0.00353354
AT1G75620	48.4825	1.63501	0.700756	2.33322	0.0196368	0.0483839
AT3G13672	48.4926	-2.00699	0.518478	-3.87093	0.000108423	0.0005496
AT5G63270	48.5305	3.94592	0.982213	4.01738	5.88499e-05	0.000320871
AT5G05330	48.5342	-1.49127	0.571446	-2.60964	0.00906379	0.0253534
AT4G10370	48.5681	2.6967	0.682003	3.95409	7.68275e-05	0.00040535
AT5G06740	48.61	2.18926	0.52125	4.20002	2.66886e-05	0.000158856
AT4G21730	48.7241	-0.988354	0.293565	-3.36673	0.000760655	0.00305501
AT1G52770	48.8272	5.46495	0.555828	9.83208	8.19095e-23	4.02122e-21
AT2G21220	48.8463	1.19499	0.374678	3.18937	0.00142584	0.00527167
AT3G27027	48.8471	-0.955255	0.362298	-2.63665	0.00837282	0.0237217
AT2G22590	48.8596	1.77563	0.682762	2.60066	0.00930453	0.0259337
AT2G37560	49.056	0.915876	0.289092	3.16811	0.00153433	0.00560243
AT4G11170	49.1692	3.38439	1.33938	2.52683	0.0115098	0.0310407
AT3G32040	49.2183	1.86894	0.743309	2.51435	0.0119251	0.0319404
AT1G77131	49.2948	-1.20401	0.397827	-3.02646	0.00247435	0.00842242
AT3G59580	49.4313	-2.86006	0.692607	-4.12941	3.6369e-05	0.00020866
AT5G07780	49.5182	1.50889	0.634678	2.3774	0.0174351	0.0439086
AT3G48187	49.5256	-1.3648	0.472789	-2.88671	0.00389298	0.01241
AT3G62890	49.5304	0.852288	0.31826	2.67797	0.00740709	0.021409
AT4G16835	49.5591	0.829836	0.352948	2.35116	0.0187152	0.0465214
AT1G31040	49.5745	-2.36872	0.347583	-6.81484	9.43665e-12	1.6589e-10
AT2G18480	49.601	-1.41473	0.432574	-3.27048	0.00107365	0.00413361
AT2G45420	49.6293	1.73357	0.643369	2.69451	0.00704918	0.0205288
AT1G68330	49.6328	-1.34483	0.339777	-3.95798	7.55854e-05	0.000399757
AT4G37290	49.8101	6.55207	1.24255	5.27309	1.34147e-07	1.26668e-06
AT1G18970	49.944	4.59892	0.958402	4.79853	1.59837e-06	1.23503e-05
AT5G39240	49.9457	1.73427	0.330422	5.24864	1.53223e-07	1.43281e-06
AT5G27060	50.0055	3.67043	0.923059	3.97637	6.99741e-05	0.000373185
AT1G63450	50.0118	2.12762	0.793498	2.68131	0.00733339	0.0212285
AT1G69240	50.0447	2.52828	0.866484	2.91786	0.0035244	0.0113732
AT1G13448	50.2018	-1.4039	0.388906	-3.60987	0.000306354	0.0013808
AT1G44130	50.2453	7.0965	1.39885	5.07309	3.91404e-07	3.40316e-06
AT5G51760	50.2656	-1.79252	0.661473	-2.70989	0.00673065	0.0197464
AT1G79900	50.2834	-1.07187	0.350616	-3.05711	0.00223479	0.00773229
AT1G76430	50.3007	2.37522	0.940269	2.52611	0.0115333	0.0310806
AT2G04495	50.3185	2.93385	0.970837	3.02198	0.0025113	0.00852657
AT2G05518	50.4331	1.93737	0.322363	6.0099	1.85637e-09	2.33049e-08
AT5G03960	50.4641	1.05724	0.293318	3.60443	0.000312841	0.00140505
AT5G03615	50.5883	-2.147	0.553	-3.88247	0.000103402	0.00052658
AT2G08610	50.6373	0.90543	0.273281	3.31318	0.000922413	0.00362217
AT5G59510	50.805	1.55887	0.401614	3.88152	0.000103807	0.000528418
AT2G01740	50.8184	-0.958714	0.373608	-2.56609	0.0102852	0.0282272
AT5G57510	50.8679	3.93789	0.911347	4.32096	1.55352e-05	9.68857e-05
AT3G50010	50.8868	2.07845	0.711305	2.92203	0.00347763	0.0112403
AT2G35070	50.9054	-4.90806	0.671207	-7.31229	2.62632e-13	5.60884e-12
AT3G26320	50.9084	2.03795	0.393903	5.17373	2.29471e-07	2.07512e-06
AT1G50745	50.9266	-5.00175	1.33005	-3.76057	0.000169526	0.000818012
AT4G36950	51.0367	4.32493	1.02941	4.20138	2.65297e-05	0.000158027
AT1G57560	51.1146	2.00445	0.361764	5.54076	3.01168e-08	3.17521e-07
AT3G20840	51.126	0.989124	0.385781	2.56395	0.0103488	0.028376
AT1G72620	51.1569	3.01431	0.990821	3.04224	0.00234825	0.00807628
AT1G70510	51.2438	-1.56579	0.358776	-4.36425	1.27558e-05	8.08668e-05
AT5G35490	51.2649	-1.7886	0.380909	-4.69561	2.65818e-06	1.95445e-05
AT2G29260	51.2938	1.56122	0.271942	5.74099	9.41266e-09	1.07547e-07
AT1G73550	51.3149	-1.66914	0.453784	-3.67826	0.000234828	0.0010866
AT4G18250	51.3387	2.78555	0.963896	2.88989	0.00385382	0.0122998
AT2G14820	51.3747	1.34503	0.323847	4.1533	3.27719e-05	0.000190511
AT3G49190	51.402	1.67071	0.643639	2.59573	0.00943901	0.026257
AT3G52310	51.6293	-2.41992	0.481175	-5.02919	4.92544e-07	4.21129e-06
AT5G56160	51.6964	-1.32004	0.565226	-2.33541	0.0195219	0.0481695
AT1G73580	51.7956	1.86681	0.732303	2.54923	0.0107962	0.0293827
AT3G22100	51.7982	-1.55639	0.334223	-4.65674	3.21252e-06	2.31835e-05
AT4G37030	51.8966	1.21434	0.4805	2.52725	0.0114961	0.0310135
AT1G64625	51.9899	-1.24875	0.507276	-2.46168	0.0138288	0.0361885
AT1G30080	52.0264	1.24768	0.39419	3.16519	0.00154983	0.00564964
AT1G49230	52.1396	4.55667	0.466832	9.76084	1.65784e-22	7.96093e-21
AT1G76955	52.2446	5.80917	0.596238	9.74305	1.97538e-22	9.41092e-21
AT4G25400	52.2528	1.82546	0.468201	3.89889	9.6634e-05	0.000496722
AT3G59340	52.3902	1.36396	0.337135	4.04574	5.21588e-05	0.00028803
AT2G37900	52.4876	-3.37679	0.456	-7.40523	1.3092e-13	2.89582e-12
AT5G19560	52.5276	1.88917	0.462104	4.08819	4.3475e-05	0.000244777
AT5G01550	52.6268	1.6124	0.645695	2.49715	0.0125198	0.0332859
AT5G35525	52.6382	1.3928	0.55512	2.50901	0.012107	0.0323452
AT3G45880	52.7517	1.03294	0.23719	4.35493	1.3311e-05	8.41221e-05
AT5G43820	52.8664	-0.868184	0.336085	-2.58323	0.00978809	0.0270815
AT3G15170	52.8852	1.21057	0.474031	2.55377	0.0106562	0.0290836
AT2G35585	52.8997	1.33444	0.314381	4.24468	2.1891e-05	0.00013282
AT3G16175	52.9157	-1.11633	0.392258	-2.84591	0.00442847	0.0138556
AT2G21430	53.236	0.868699	0.36604	2.37324	0.0176329	0.0443098
AT1G27110	53.4648	1.2302	0.328199	3.74834	0.000178008	0.00085276
AT1G01750	53.5633	1.53586	0.404326	3.79858	0.00014553	0.000713733
AT2G33240	53.5899	-2.14523	0.837317	-2.56203	0.0104062	0.0285075
AT5G64190	53.6396	-1.44509	0.470325	-3.07254	0.00212244	0.00740148
AT5G23170	53.7929	-0.847453	0.32909	-2.57514	0.0100199	0.0275902
AT5G05510	53.9501	-1.00028	0.371349	-2.69363	0.00706793	0.020571
AT5G02575	53.9539	1.39638	0.293612	4.75585	1.97609e-06	1.49625e-05
AT1G53340	53.9783	2.09155	0.418142	5.00201	5.67365e-07	4.80173e-06
AT5G63290	54.1293	1.59501	0.326469	4.88564	1.03095e-06	8.26197e-06
AT4G14305	54.1329	1.35451	0.417584	3.24367	0.00117999	0.00448349
AT1G21360	54.2355	0.866139	0.28355	3.05463	0.00225341	0.00779114
AT3G57460	54.2555	2.58217	1.01843	2.53544	0.0112306	0.0303902
AT3G23930	54.2707	-2.22608	0.833	-2.67236	0.00753193	0.0217044
AT1G52700	54.3819	1.39646	0.337893	4.13284	3.58314e-05	0.000206113
AT1G04635	54.4209	0.692111	0.287976	2.40336	0.0162451	0.0413557
AT5G67060	54.5046	1.03736	0.407769	2.544	0.0109591	0.0297589
AT4G36570	54.5323	2.41867	0.473522	5.10783	3.25888e-07	2.87281e-06
AT1G54217	54.598	2.32456	0.315174	7.37546	1.63777e-13	3.57998e-12
AT5G24640	54.6428	3.31051	0.915478	3.61615	0.000299015	0.0013512
AT4G01030	54.643	-1.40757	0.528268	-2.6645	0.00771032	0.022133
AT5G40800	54.6598	-4.80608	0.51434	-9.34416	9.26215e-21	3.95262e-19
AT2G43690	54.6701	-0.777234	0.298956	-2.59983	0.00932708	0.0259786
AT2G32140	54.671	1.68706	0.544072	3.1008	0.00192997	0.00682924
AT1G01200	54.6994	0.873607	0.344201	2.53807	0.0111465	0.0302032
AT5G41650	54.7353	1.24028	0.305793	4.05593	4.99343e-05	0.000277076
AT1G10550	54.8034	1.25925	0.263815	4.77324	1.81287e-06	1.38657e-05
AT3G20160	54.8088	2.67343	1.07135	2.49537	0.0125826	0.0334234
AT5G02565	54.8464	1.43786	0.278629	5.16049	2.46298e-07	2.21517e-06
AT1G05370	54.8584	-1.13077	0.314439	-3.59614	0.000322968	0.00144569
AT2G40850	54.8699	-1.25234	0.485428	-2.57987	0.0098838	0.0272776
AT5G66740	54.8727	-1.6615	0.341817	-4.86078	1.16924e-06	9.27177e-06
AT4G15670	54.9924	4.76629	0.4092	11.6478	2.35349e-31	1.94679e-29
AT3G01350	55.0531	-1.86682	0.453822	-4.11355	3.89614e-05	0.000221847
AT5G47440	55.2036	-0.920778	0.390234	-2.35955	0.018297	0.0457042
AT5G25880	55.2449	1.17831	0.425173	2.77136	0.00558221	0.0168583
AT5G46720	55.3194	1.11405	0.256373	4.34544	1.38994e-05	8.75655e-05
AT5G15537	55.3483	-1.55347	0.442964	-3.507	0.000453197	0.00194501
AT1G34330	55.3529	6.59661	0.785526	8.39769	4.5534e-17	1.42649e-15
AT4G12450	55.6962	1.63333	0.394162	4.1438	3.41593e-05	0.000197577
AT5G45960	55.701	-1.13106	0.408996	-2.76546	0.00568434	0.0171218
AT3G05140	55.7894	-0.95591	0.302073	-3.1645	0.00155349	0.00566128
AT5G54040	55.799	1.1996	0.412979	2.90474	0.00367563	0.0118013
AT1G31880	55.8909	-0.891534	0.296046	-3.01147	0.00259985	0.0087889
AT3G20935	55.8949	1.09906	0.465966	2.35868	0.0183402	0.0457762
AT5G43860	55.8991	2.33398	0.572022	4.08022	4.49927e-05	0.000252381
AT1G07430	56.0343	-2.96554	0.403209	-7.35484	1.91155e-13	4.14839e-12
AT1G66950	56.1446	-1.23404	0.524468	-2.35294	0.0186257	0.0463799
AT5G64060	56.4038	1.50485	0.290434	5.18137	2.20258e-07	2.0023e-06
AT2G18650	56.4332	1.34467	0.296956	4.52818	5.94944e-06	4.06055e-05
AT5G50090	56.4635	-1.70041	0.340129	-4.99932	5.75332e-07	4.86064e-06
AT1G73280	56.5715	1.82428	0.526198	3.46691	0.00052647	0.00221771
AT3G23440	56.5722	1.13342	0.251188	4.51224	6.41473e-06	4.34618e-05
AT4G22760	56.7281	-1.56361	0.490598	-3.18715	0.00143681	0.00530166
AT1G05640	56.913	-1.28413	0.492114	-2.60941	0.00906976	0.0253613
AT4G25750	56.9155	1.31993	0.503652	2.62071	0.00877464	0.0246789
AT2G41905	56.9305	0.596826	0.246555	2.42067	0.0154921	0.0397827
AT3G27630	56.9493	1.32364	0.515557	2.56741	0.0102462	0.0281363
AT1G62260	56.9922	0.739844	0.263982	2.80264	0.00506868	0.0155485
AT5G13830	57.041	-0.860391	0.317385	-2.71087	0.00671059	0.0196923
AT1G74420	57.0996	-1.91028	0.491084	-3.88993	0.000100271	0.000512691
AT4G15248	57.2342	-2.67392	0.468732	-5.70458	1.16633e-08	1.31335e-07
AT2G46860	57.2411	3.85139	0.769123	5.00751	5.51395e-07	4.67313e-06
AT4G08570	57.5131	-4.18384	0.527754	-7.92764	2.23349e-15	5.96106e-14
AT3G20420	57.519	-0.642874	0.27101	-2.37215	0.0176851	0.0444318
AT2G40390	57.6619	1.62509	0.338001	4.80794	1.52492e-06	1.18396e-05
AT2G44630	57.6704	-0.798656	0.29655	-2.69315	0.007078	0.0205929
AT1G11340	57.7215	1.96671	0.329779	5.96374	2.46523e-09	3.03958e-08
AT3G17712	57.8342	-0.871036	0.334228	-2.60612	0.00915751	0.0255682
AT1G68870	57.8799	-1.81977	0.530929	-3.42751	0.000609139	0.00251851
AT1G26208	57.9648	-1.18017	0.473707	-2.49135	0.0127259	0.0337412
AT1G56060	57.9838	5.31038	0.954559	5.56318	2.64908e-08	2.81257e-07
AT5G58310	58.0405	2.95056	0.302701	9.74744	1.8917e-22	9.04795e-21
AT4G10265	58.2931	-2.60992	0.919644	-2.83797	0.00454019	0.0141554
AT1G77855	58.3059	-1.13059	0.363991	-3.1061	0.0018957	0.00672571
AT2G38160	58.3824	-1.16504	0.308603	-3.77521	0.000159871	0.000776342
AT1G69430	58.4073	-1.95898	0.445487	-4.39739	1.0956e-05	7.08137e-05
AT1G06440	58.5052	1.06378	0.296689	3.5855	0.000336428	0.00149487
AT5G24313	58.5773	3.13685	0.880784	3.56143	0.000368846	0.00162338
AT5G56970	58.6222	2.94244	0.84503	3.48205	0.000497583	0.00211186
AT4G38560	58.7403	2.03294	0.616395	3.29811	0.000973376	0.00379576
AT1G49330	58.7656	2.24706	0.919848	2.44287	0.0145711	0.0377711
AT3G07000	58.7787	2.28452	0.48586	4.70202	2.57598e-06	1.90334e-05
AT3G51710	58.8873	-1.15892	0.316566	-3.66092	0.000251308	0.00115445
AT1G69140	58.9796	4.6135	0.458724	10.0573	8.53395e-24	4.51048e-22
AT3G13433	59.0958	3.62277	1.34541	2.69268	0.00708793	0.0206168
AT2G32610	59.1322	3.11493	0.922389	3.37703	0.00073274	0.0029626
AT1G73040	59.1595	-2.46852	0.531818	-4.64166	3.45623e-06	2.48015e-05
AT1G52240	59.2658	-1.77591	0.503115	-3.52984	0.000415815	0.0018028
AT1G50590	59.5127	-1.75158	0.321367	-5.45039	5.02601e-08	5.11581e-07
AT2G42850	59.5599	1.87931	0.69483	2.7047	0.00683666	0.0200042
AT5G59330	59.5605	-1.43938	0.558467	-2.57738	0.00995538	0.0274312
AT3G05480	59.5767	0.764986	0.309405	2.47244	0.0134193	0.0352569
AT5G24330	59.6241	1.03025	0.304752	3.38063	0.000723197	0.00292991
AT2G34080	59.6824	1.87532	0.301123	6.22775	4.73196e-10	6.51258e-09
AT3G52670	59.6895	-0.851478	0.366348	-2.32423	0.0201132	0.0493312
AT5G10850	59.6997	1.10759	0.413846	2.67633	0.00744336	0.0214979
AT2G26220	59.881	-2.34441	0.327605	-7.15621	8.29385e-13	1.675e-11
AT4G38300	59.9576	-0.945168	0.366398	-2.57962	0.00989089	0.0272909
AT5G48060	60.0709	-1.42188	0.346158	-4.10759	3.99805e-05	0.000226971
AT5G37570	60.1161	0.906201	0.30466	2.97447	0.00293499	0.00972851
AT4G15270	60.1278	1.68667	0.556998	3.02814	0.00246067	0.0083853
AT2G34830	60.1895	1.07509	0.307321	3.49827	0.000468295	0.00200376
AT1G61400	60.2313	0.928765	0.376279	2.46829	0.0135761	0.03562
AT2G36307	60.3068	1.12927	0.408081	2.76728	0.00565266	0.0170389
AT5G50800	60.5788	-3.44359	0.584841	-5.88808	3.907e-09	4.69267e-08
AT5G65850	60.7451	-0.714327	0.286193	-2.49596	0.0125615	0.0333749
AT3G20460	60.7659	2.17483	0.522186	4.16486	3.11544e-05	0.000182028
AT5G11210	61.0603	1.66292	0.576466	2.88469	0.00391803	0.01248
AT1G33475	61.1622	-1.67873	0.394617	-4.25408	2.09914e-05	0.000127682
AT3G48260	61.399	-1.20509	0.436691	-2.75959	0.00578746	0.0173912
AT5G59660	61.4575	-2.63739	0.413846	-6.37289	1.85504e-10	2.70245e-09
AT5G61360	61.5061	1.01171	0.221788	4.56161	5.07628e-06	3.51729e-05
AT5G00980	61.5327	-1.38543	0.440909	-3.1422	0.00167681	0.00605227
AT2G38430	61.7114	-0.780376	0.325882	-2.39466	0.0166357	0.0421811
AT5G49410	61.7923	1.27246	0.294691	4.31795	1.57486e-05	9.81401e-05
AT3G03830	61.886	-4.15068	0.430135	-9.6497	4.93003e-22	2.29884e-20
AT5G07620	61.9632	1.24064	0.389133	3.18821	0.00143157	0.00528718
AT3G09032	61.9796	2.25328	0.401028	5.61877	1.92325e-08	2.07756e-07
AT2G40220	62.1055	4.30603	1.11765	3.85277	0.00011679	0.000586962
AT1G04330	62.1559	-1.34171	0.530432	-2.52947	0.0114236	0.0308434
AT1G25277	62.2101	0.761649	0.298671	2.55013	0.0107683	0.0293366
AT5G25260	62.4153	3.18265	0.640328	4.97035	6.68327e-07	5.57416e-06
AT1G62580	62.4163	1.22752	0.457445	2.68342	0.00728743	0.0211157
AT4G38530	62.5132	-1.02322	0.30298	-3.3772	0.000732267	0.00296119
AT1G23935	62.528	-2.14275	0.540071	-3.96753	7.26222e-05	0.000385859
AT3G11260	62.5578	1.45025	0.544821	2.66189	0.00777031	0.0222612
AT1G04100	62.5904	0.73818	0.258017	2.86098	0.00422335	0.0133069
AT4G21940	62.6599	-2.07963	0.865823	-2.40191	0.0163095	0.0414937
AT3G21080	62.6778	3.40756	0.809256	4.21073	2.54552e-05	0.000152378
AT2G02980	62.6787	-1.15158	0.413548	-2.78462	0.00535899	0.0162981
AT5G01180	62.6797	2.01386	0.384859	5.23272	1.6703e-07	1.55052e-06
AT5G08150	62.6854	-1.95035	0.396229	-4.92227	8.55458e-07	6.96888e-06
AT2G17260	62.7708	-0.974991	0.243674	-4.00122	6.30179e-05	0.00034037
AT1G13470	62.8023	6.68417	1.48689	4.4954	6.94406e-06	4.66556e-05
AT3G28007	62.9142	-2.0013	0.402532	-4.97178	6.63394e-07	5.53493e-06
AT3G01960	62.9394	-1.26302	0.432773	-2.91842	0.00351805	0.0113572
AT4G39700	62.9886	1.55368	0.613789	2.5313	0.0113641	0.0307103
AT1G64185	62.9942	0.853052	0.225541	3.78224	0.000155421	0.000757934
AT1G49990	63.0099	0.977934	0.309685	3.15784	0.00158945	0.0057775
AT1G07620	63.0548	1.31653	0.519736	2.53307	0.0113068	0.0305795
AT1G10480	63.2302	-1.28935	0.401445	-3.21177	0.00131922	0.00493256
AT2G04070	63.2335	4.08439	1.28424	3.18038	0.00147082	0.00540568
AT4G02780	63.247	-2.01248	0.863786	-2.32983	0.019815	0.0487534
AT1G17990	63.2756	-2.77248	1.08294	-2.56014	0.0104629	0.0286467
AT2G31945	63.3375	1.80551	0.376829	4.79133	1.65683e-06	1.2749e-05
AT3G20898	63.5015	-1.17277	0.25503	-4.59857	4.254e-06	2.99566e-05
AT2G34210	63.5197	2.23838	0.723936	3.09195	0.00198843	0.0070125
AT2G35730	63.5227	3.21611	0.717296	4.48365	7.33757e-06	4.90675e-05
AT3G21520	63.5894	2.54924	1.0036	2.5401	0.0110822	0.0300425
AT1G15890	63.6203	1.15281	0.317363	3.63246	0.00028073	0.00127722
AT3G15370	63.6558	2.99754	0.908319	3.3001	0.000966513	0.00377265
AT1G19025	63.8623	-0.934599	0.372009	-2.5123	0.0119946	0.0320875
AT3G04485	63.8937	0.731409	0.243163	3.00789	0.00263065	0.00887442
AT1G64940	63.9171	4.89412	0.866866	5.64576	1.64451e-08	1.80717e-07
AT1G01680	63.9262	5.94735	1.28929	4.61287	3.97146e-06	2.81237e-05
AT5G17390	64.1469	2.08444	0.352365	5.91557	3.30726e-09	4.01626e-08
AT5G15010	64.4027	-1.25647	0.439497	-2.85889	0.00425131	0.0133835
AT3G10290	64.6583	-1.61589	0.577925	-2.79601	0.0051737	0.0158244
AT1G09950	64.6727	1.05995	0.448068	2.36561	0.0180003	0.0451016
AT2G12490	64.7007	-1.80371	0.765246	-2.35703	0.0184217	0.0459478
AT5G18475	64.716	-0.939278	0.272405	-3.4481	0.000564552	0.00235839
AT4G04190	64.7545	1.28259	0.250044	5.12947	2.90561e-07	2.58307e-06
AT2G37530	64.8689	2.83555	0.477703	5.9358	2.92415e-09	3.57258e-08
AT5G43540	64.959	2.08078	0.663698	3.13513	0.00171775	0.00618616
AT3G21010	64.964	-1.21488	0.394336	-3.08082	0.0020643	0.00724409
AT5G01120	65.1094	-3.01307	1.28529	-2.34427	0.0190646	0.0472488
AT2G45490	65.1379	-1.11024	0.314673	-3.52825	0.000418316	0.00181238
AT5G24920	65.1397	1.72108	0.320598	5.36833	7.94696e-08	7.81559e-07
AT5G54000	65.1613	-4.25287	1.30209	-3.26619	0.00109005	0.00419118
AT2G26360	65.2381	1.10564	0.312868	3.5339	0.000409473	0.00178013
AT3G16360	65.2459	-0.827866	0.320508	-2.58298	0.00979514	0.0270917
AT1G07897	65.2487	1.36556	0.444262	3.07377	0.00211371	0.00737888
AT2G20080	65.2516	1.79986	0.567663	3.17065	0.00152097	0.00556123
AT5G10310	65.2621	-1.12808	0.297373	-3.79348	0.000148552	0.000726644
AT3G51400	65.3357	7.99571	1.06149	7.53251	4.97737e-14	1.15934e-12
AT1G35530	65.457	-1.58335	0.671337	-2.3585	0.0183489	0.0457899
AT3G62280	65.4735	2.14405	0.590952	3.62812	0.000285488	0.00129618
AT1G06580	65.4851	-0.978039	0.393299	-2.48676	0.0128913	0.0341308
AT3G55580	65.5517	-0.956323	0.285663	-3.34773	0.000814757	0.00324961
AT2G43480	65.5748	1.38283	0.596396	2.31864	0.0204146	0.0499537
AT4G31020	65.6789	-1.49876	0.379796	-3.94622	7.93933e-05	0.000416522
AT3G27120	65.7073	-1.29466	0.390183	-3.31809	0.000906361	0.003569
AT4G23200	65.9527	4.62106	0.99937	4.62397	3.76459e-06	2.67914e-05
AT5G17580	66.008	-1.81797	0.660101	-2.75407	0.00588586	0.0176495
AT5G40030	66.0248	-0.931691	0.388182	-2.40014	0.0163887	0.0416644
AT3G57380	66.0308	-0.907169	0.366419	-2.47577	0.0132948	0.0350036
AT4G23215	66.0621	4.96654	0.921728	5.38829	7.11294e-08	7.0499e-07
AT2G46410	66.099	0.577498	0.224138	2.57652	0.00997996	0.0274896
AT1G44740	66.1247	-1.14118	0.378737	-3.01311	0.00258583	0.00874886
AT1G18265	66.186	2.6642	0.432056	6.16633	6.9893e-10	9.41023e-09
AT5G44430	66.2211	7.1626	1.12181	6.38484	1.71578e-10	2.51322e-09
AT3G51350	66.2299	1.68852	0.409518	4.12319	3.73659e-05	0.000213922
AT3G24463	66.2459	-1.62874	0.441717	-3.68728	0.000226661	0.00105406
AT1G74000	66.3921	1.7365	0.424833	4.08748	4.36082e-05	0.00024547
AT5G61550	66.4018	2.03634	0.63908	3.18637	0.00144071	0.00531289
AT1G74890	66.4085	-2.88638	0.386269	-7.47247	7.87028e-14	1.77995e-12
AT5G51270	66.5202	1.79233	0.53231	3.36707	0.000759708	0.00305273
AT4G39480	66.5659	-2.01024	0.326819	-6.15092	7.70352e-10	1.03029e-08
AT3G59530	66.5701	-1.39713	0.299114	-4.67091	2.99868e-06	2.17835e-05
AT2G22000	66.5768	-0.986654	0.29988	-3.29016	0.0010013	0.00389116
AT2G20550	66.5942	-1.19848	0.313882	-3.81825	0.000134401	0.000664819
AT5G08030	66.62	-3.22913	0.461969	-6.98993	2.75021e-12	5.206e-11
AT5G52330	66.626	2.2288	0.721106	3.09081	0.00199615	0.00703456
AT2G17830	66.7062	-1.01837	0.247462	-4.11524	3.86775e-05	0.000220386
AT1G69270	66.7446	-1.11598	0.408332	-2.73302	0.00627575	0.0186368
AT1G53345	66.7577	-0.854235	0.270998	-3.15218	0.00162054	0.00587637
AT5G09580	66.8869	0.700494	0.256827	2.72749	0.00638182	0.0189066
AT2G28500	66.8889	1.80149	0.462308	3.89674	9.74972e-05	0.000500307
AT5G63690	67.0056	0.722845	0.259089	2.78994	0.0052717	0.0160855
AT2G45890	67.1387	1.47103	0.519261	2.83292	0.00461245	0.0143513
AT3G23870	67.1524	1.71482	0.50462	3.39823	0.000678232	0.0027635
AT1G21550	67.1553	3.71162	0.325032	11.4193	3.35079e-30	2.65361e-28
AT1G26218	67.1566	-1.14597	0.350925	-3.26556	0.00109247	0.00419915
AT4G03270	67.1773	-1.87872	0.358427	-5.24157	1.59216e-07	1.48253e-06
AT3G45420	67.1845	-1.21766	0.46176	-2.637	0.00836438	0.0237017
AT5G44780	67.201	-0.755552	0.276561	-2.73196	0.00629591	0.0186797
AT2G39330	67.2436	-2.73166	0.535365	-5.10243	3.35313e-07	2.94944e-06
AT4G25760	67.4049	-2.30117	0.380795	-6.04308	1.51204e-09	1.93852e-08
AT2G37260	67.4206	-1.12224	0.379201	-2.95949	0.00308147	0.0101279
AT5G48410	67.4978	1.58101	0.498178	3.17359	0.00150564	0.00551354
AT3G01070	67.7439	1.31574	0.484647	2.71484	0.00663071	0.019503
AT3G45700	67.8209	2.58189	1.02246	2.52518	0.011564	0.031139
AT3G11080	67.9109	1.02113	0.36988	2.7607	0.00576783	0.017343
AT5G10040	68.0134	-2.47483	0.709091	-3.49015	0.00048275	0.00205831
AT4G12735	68.1468	3.59992	0.486592	7.39823	1.38011e-13	3.04154e-12
AT5G52020	68.1778	2.2738	0.484342	4.69463	2.6709e-06	1.96231e-05
AT4G26415	68.2648	1.54787	0.590156	2.62281	0.0087207	0.0245558
AT5G24230	68.3153	3.66393	0.568617	6.44358	1.1669e-10	1.75609e-09
AT5G19790	68.3587	3.18676	0.791408	4.0267	5.65641e-05	0.000310018
AT2G36590	68.4254	1.22543	0.366718	3.34162	0.000832911	0.0033149
AT3G15750	68.5132	2.04716	0.338265	6.05194	1.43112e-09	1.84162e-08
AT4G23150	68.5838	6.58654	1.368	4.81473	1.47399e-06	1.1481e-05
AT3G28370	68.8665	1.65025	0.581536	2.83774	0.0045434	0.0141602
AT5G09630	68.8742	0.905711	0.24627	3.67772	0.000235332	0.00108851
AT4G18510	68.901	2.17189	0.687919	3.15719	0.00159297	0.00578898
AT5G10100	68.963	-1.1214	0.340004	-3.29819	0.000973098	0.00379529
AT1G07450	68.9839	0.732142	0.288739	2.53565	0.011224	0.0303758
AT4G38850	69.0385	-1.0469	0.252735	-4.14228	3.4387e-05	0.000198561
AT1G01520	69.0544	-4.34227	0.47345	-9.17155	4.66276e-20	1.89471e-18
AT5G22930	69.0664	0.628463	0.235898	2.66414	0.00771863	0.0221473
AT3G19330	69.1002	1.47658	0.286014	5.16264	2.43496e-07	2.1921e-06
AT3G48490	69.1456	0.735572	0.248299	2.96244	0.00305209	0.0100518
AT5G16170	69.2264	2.10968	0.701163	3.00884	0.00262251	0.00884818
AT1G03620	69.2376	-0.707544	0.286175	-2.47242	0.0134202	0.0352569
AT5G16960	69.2469	3.91337	0.478139	8.18459	2.73235e-16	8.04843e-15
AT5G28330	69.2481	-1.90507	0.767743	-2.48139	0.013087	0.0345468
AT4G28680	69.2489	-0.742867	0.279635	-2.65656	0.00789433	0.0225603
AT5G10250	69.2778	-2.47908	1.01153	-2.45082	0.0142531	0.037098
AT4G22080	69.283	3.44485	0.753556	4.57146	4.84345e-06	3.37017e-05
AT5G06200	69.285	1.67004	0.661633	2.52412	0.0115989	0.0312155
AT4G15975	69.3266	2.26825	0.447243	5.07163	3.94425e-07	3.42819e-06
AT2G02930	69.3537	2.32847	0.585629	3.97602	7.00777e-05	0.000373572
AT1G01390	69.4102	2.3761	0.531824	4.46784	7.90127e-06	5.25605e-05
AT4G30570	69.4706	-1.34027	0.576441	-2.32507	0.0200681	0.0492557
AT5G11920	69.5674	1.99597	0.491435	4.06151	4.87566e-05	0.000271102
AT3G30122	69.6821	-1.28386	0.416353	-3.08359	0.0020452	0.00718541
AT4G16920	69.7219	-0.968771	0.287291	-3.37209	0.000745989	0.00300862
AT3G05650	69.8181	-1.83637	0.490387	-3.74474	0.000180584	0.000863785
AT5G51790	69.8394	-1.02762	0.366989	-2.80014	0.00510809	0.0156555
AT5G40460	69.8651	0.885255	0.352612	2.51057	0.0120537	0.0322205
AT5G50260	69.9539	1.32877	0.509396	2.60852	0.00909351	0.025413
AT2G32020	69.9674	1.40697	0.536417	2.6229	0.00871856	0.0245527
AT3G60550	70.0475	2.73183	0.351466	7.77269	7.6834e-15	1.95765e-13
AT4G14170	70.0574	0.867327	0.223663	3.87783	0.000105391	0.000535581
AT1G64405	70.0995	1.99217	0.43706	4.55811	5.16157e-06	3.56717e-05
AT3G43790	70.1581	1.10338	0.233358	4.72829	2.26418e-06	1.69002e-05
AT1G63080	70.2039	-1.48878	0.360497	-4.12981	3.63067e-05	0.000208435
AT2G20520	70.3441	6.35905	0.727881	8.73639	2.40672e-18	8.57404e-17
AT4G33730	70.3748	4.02007	0.718007	5.59894	2.15673e-08	2.30865e-07
AT3G62740	70.9967	-2.95406	0.490729	-6.01973	1.74705e-09	2.20934e-08
AT1G70950	71.1832	-1.40377	0.533353	-2.63197	0.00848909	0.0239988
AT1G66600	71.2035	4.18569	1.1222	3.72989	0.000191563	0.000908683
AT2G28050	71.2976	-1.97222	0.300193	-6.56986	5.03616e-11	7.99235e-10
AT2G27430	71.4255	1.18188	0.502001	2.35434	0.0185557	0.0462391
AT2G34200	71.4316	1.20786	0.298393	4.04788	5.16832e-05	0.0002856
AT5G59650	71.6146	-1.04079	0.371507	-2.80154	0.00508589	0.0155973
AT4G01110	71.6677	1.21867	0.371252	3.2826	0.00102854	0.00398403
AT4G13410	71.704	2.53843	0.261158	9.71988	2.48073e-22	1.1772e-20
AT4G39580	71.796	2.94149	0.456208	6.44771	1.13556e-10	1.71213e-09
AT1G49570	71.8242	7.06939	1.15197	6.13681	8.41966e-10	1.12172e-08
AT5G58690	71.863	-1.12997	0.480484	-2.35173	0.0186863	0.0464828
AT5G05320	71.9285	2.32521	0.474024	4.90526	9.33018e-07	7.53213e-06
AT1G09450	71.9368	-1.0595	0.365237	-2.90085	0.00372154	0.0119313
AT4G37970	71.9439	-2.4468	0.35057	-6.97947	2.96292e-12	5.59549e-11
AT2G04955	72.0747	1.54473	0.274514	5.62713	1.83231e-08	1.98911e-07
AT1G09794	72.1149	0.782265	0.251586	3.10933	0.00187512	0.00666446
AT1G70990	72.1459	1.59932	0.608036	2.63031	0.00853075	0.0240996
AT4G39795	72.1979	1.91117	0.446954	4.27599	1.90293e-05	0.000116747
AT3G45590	72.2076	0.725568	0.234374	3.09577	0.00196303	0.00692999
AT5G54470	72.2893	-1.95213	0.262052	-7.44938	9.37796e-14	2.10908e-12
AT1G26840	72.3295	1.14891	0.286615	4.00854	6.10957e-05	0.000331247
AT1G54840	72.3672	-1.17206	0.468394	-2.50229	0.0123393	0.0328748
AT2G35550	72.3849	-1.50955	0.440414	-3.42758	0.000608983	0.00251851
AT3G07070	72.6523	2.75344	0.756872	3.63792	0.000274851	0.0012526
AT5G44010	72.7048	1.64228	0.363749	4.51488	6.33533e-06	4.29962e-05
AT2G23410	72.9386	3.17885	0.860333	3.69491	0.000219966	0.00102588
AT5G47360	72.9883	-1.23542	0.285344	-4.32958	1.49397e-05	9.35096e-05
AT3G18510	73.0397	0.71137	0.269454	2.64005	0.00828943	0.0235146
AT3G61250	73.0995	-1.44315	0.291239	-4.95521	7.22518e-07	5.96639e-06
AT5G11320	73.3289	-1.46902	0.494951	-2.96801	0.00299732	0.00989573
AT2G22390	73.3873	-1.35025	0.331827	-4.06913	4.71894e-05	0.000263236
AT4G31940	73.4074	-6.20638	1.17298	-5.29111	1.21577e-07	1.15705e-06
AT2G20250	73.4093	-2.78625	0.585934	-4.75522	1.9823e-06	1.49954e-05
AT5G56990	73.4532	-1.06201	0.246586	-4.30687	1.65578e-05	0.00010297
AT2G40085	73.4967	1.82756	0.24947	7.32576	2.37547e-13	5.10473e-12
AT3G17580	73.5194	-1.30381	0.36358	-3.58605	0.000335728	0.00149203
AT1G04880	73.5317	-1.64802	0.689126	-2.39146	0.0167814	0.0425016
AT2G38995	73.5656	-1.88281	0.395156	-4.76471	1.89121e-06	1.44239e-05
AT4G12240	73.5743	-0.751711	0.26286	-2.85974	0.00423992	0.0133574
AT1G18750	73.8835	-1.60497	0.45431	-3.53277	0.000411228	0.00178616
AT5G65820	73.8996	-1.44393	0.358294	-4.03001	5.57739e-05	0.000306243
AT4G20362	74.0315	1.20882	0.287536	4.20408	2.62148e-05	0.000156344
AT2G04965	74.1426	1.37859	0.388684	3.54682	0.000389914	0.00170554
AT5G57190	74.3492	-2.27316	0.355712	-6.39046	1.6539e-10	2.427e-09
AT1G80880	74.3537	0.891163	0.239751	3.71703	0.000201576	0.000950021
AT3G11750	74.5079	-0.763871	0.31431	-2.43031	0.015086	0.0388949
AT1G01760	74.5979	-0.938672	0.294249	-3.19006	0.00142244	0.00526151
AT4G29530	74.6055	-0.609707	0.259138	-2.35282	0.0186315	0.0463872
AT3G56250	74.6229	-1.43601	0.242316	-5.92618	3.10059e-09	3.77859e-08
AT1G50790	74.7872	-1.33318	0.505544	-2.63712	0.00836123	0.0236955
AT2G46970	74.7882	-6.53335	1.0463	-6.24421	4.25946e-10	5.92303e-09
AT4G11140	74.839	0.546153	0.234971	2.32435	0.0201069	0.0493207
AT4G15563	74.8762	0.585709	0.243274	2.40761	0.0160574	0.040973
AT2G15760	74.9616	1.87532	0.431712	4.34393	1.39959e-05	8.81043e-05
AT1G09080	75.0834	3.49244	0.855737	4.08121	4.48027e-05	0.000251432
AT3G43850	75.3618	-1.61244	0.403351	-3.99762	6.39831e-05	0.000344812
AT3G58520	75.3919	1.82335	0.295311	6.17433	6.6444e-10	8.99097e-09
AT5G60230	75.4342	-1.21886	0.277173	-4.39746	1.09524e-05	7.08093e-05
AT5G35660	75.5141	-4.33311	1.00662	-4.3046	1.67285e-05	0.000103925
AT1G61930	75.5529	1.17451	0.421815	2.78443	0.00536223	0.016302
AT1G56670	75.7034	-0.746238	0.304137	-2.45363	0.0141424	0.0368813
AT4G11521	75.7596	1.81522	0.389228	4.66365	3.10654e-06	2.24994e-05
AT1G23840	75.9574	1.67861	0.405282	4.14185	3.44523e-05	0.000198844
AT4G39600	76.0085	-1.33008	0.279625	-4.75664	1.9684e-06	1.49137e-05
AT5G19160	76.1088	1.48849	0.314222	4.73706	2.16837e-06	1.62503e-05
AT1G71520	76.1089	3.71209	0.786836	4.71774	2.38478e-06	1.77182e-05
AT4G36230	76.2329	-1.62076	0.431196	-3.75874	0.000170768	0.000823136
AT2G22930	76.2495	1.31635	0.367046	3.58634	0.000335346	0.0014906
AT3G56300	76.4977	-1.68809	0.405722	-4.1607	3.17268e-05	0.000185014
AT4G01670	76.6343	2.53213	0.395673	6.39956	1.55825e-10	2.30061e-09
AT4G28820	76.6512	-0.911933	0.312332	-2.91976	0.00350305	0.0113149
AT2G32340	76.7336	-1.94743	0.683411	-2.84958	0.00437772	0.0137164
AT4G01200	76.736	0.804493	0.298003	2.69961	0.00694201	0.0202533
AT1G58420	76.8127	2.87701	0.572449	5.02579	5.01357e-07	4.28362e-06
AT5G65420	76.8927	0.961666	0.391334	2.4574	0.0139945	0.036547
AT5G45460	76.9222	-1.01719	0.364502	-2.79062	0.00526071	0.0160601
AT5G44585	76.9501	5.49308	0.792739	6.92924	4.23113e-12	7.8342e-11
AT2G37195	76.9768	-0.704166	0.240544	-2.92739	0.00341816	0.0110762
AT1G52245	76.9787	1.25297	0.246191	5.08943	3.59146e-07	3.14419e-06
AT5G41761	77.0161	2.25737	0.50708	4.45171	8.51905e-06	5.63288e-05
AT1G28560	77.0587	-1.2772	0.442832	-2.88416	0.00392463	0.0124961
AT1G07740	77.0659	0.710697	0.300657	2.36382	0.0180878	0.0452858
AT5G39670	77.099	2.59158	0.575263	4.50504	6.63616e-06	4.47987e-05
AT2G12190	77.1234	1.0538	0.294704	3.57579	0.000349173	0.00154524
AT5G02190	77.1269	1.96007	0.390658	5.01735	5.23883e-07	4.4603e-06
AT1G21150	77.177	-0.696843	0.293099	-2.3775	0.0174304	0.043906
AT5G06990	77.2859	1.88179	0.398014	4.72794	2.26811e-06	1.6919e-05
AT5G05940	77.2942	-1.35142	0.432295	-3.12616	0.00177106	0.00635351
AT4G22270	77.3001	0.982637	0.249757	3.93437	8.34145e-05	0.000435254
AT3G60280	77.4003	5.57571	0.698361	7.98399	1.41681e-15	3.86249e-14
AT3G09520	77.4781	0.899344	0.376307	2.38992	0.0168521	0.0426493
AT5G45720	77.7176	-1.37068	0.416099	-3.29413	0.000987263	0.00384309
AT3G57160	77.7416	1.24081	0.295566	4.19808	2.69185e-05	0.000160027
AT1G33760	77.782	-1.8692	0.672828	-2.77813	0.00546726	0.0165709
AT2G23560	77.7936	0.547063	0.211107	2.5914	0.00955865	0.0265593
AT4G15280	77.8469	1.52843	0.624338	2.44807	0.0143622	0.0373337
AT5G06190	78.0133	-0.817082	0.322059	-2.53706	0.0111789	0.0302708
AT4G10150	78.0679	-2.54219	0.414517	-6.1329	8.62907e-10	1.14646e-08
AT1G59640	78.1165	-1.74258	0.580927	-2.99965	0.00270288	0.00907877
AT1G61255	78.2447	1.54992	0.574155	2.69948	0.00694473	0.0202588
AT4G23880	78.5241	-1.32449	0.384539	-3.44437	0.000572394	0.00238702
AT2G31751	78.5649	-1.5762	0.401091	-3.92978	8.50227e-05	0.000442785
AT1G77110	78.599	-0.899511	0.288958	-3.11294	0.00185232	0.00659314
AT1G58170	78.6209	-0.952	0.335295	-2.83929	0.00452139	0.014108
AT3G07960	78.6439	-1.03909	0.324829	-3.19888	0.00137964	0.00512912
AT1G72570	78.6653	4.3549	1.4328	3.03944	0.00237021	0.00813859
AT5G45070	78.878	-1.24913	0.484052	-2.58057	0.00986361	0.0272374
AT5G11300	78.9044	1.14545	0.296193	3.86725	0.000110071	0.000557251
AT1G02800	78.9691	-0.793588	0.28069	-2.82728	0.00469454	0.0145689
AT1G12030	78.9972	2.38027	0.713249	3.33722	0.000846206	0.00336117
AT1G62914	79.0452	-0.753119	0.306023	-2.46099	0.0138555	0.0362348
AT2G20562	79.0595	1.65323	0.339674	4.8671	1.13247e-06	9.00087e-06
AT3G49620	79.0713	3.65982	0.474938	7.70589	1.29938e-14	3.23871e-13
AT3G01513	79.104	1.99584	0.66739	2.99052	0.00278503	0.00931066
AT1G79680	79.1458	5.49717	1.23248	4.46024	8.18673e-06	5.43248e-05
AT5G01640	79.317	1.10272	0.303853	3.62911	0.000284401	0.00129173
AT1G53160	79.3438	-1.81417	0.365075	-4.9693	6.7195e-07	5.60051e-06
AT1G63350	79.6041	1.35424	0.326629	4.14611	3.38173e-05	0.000195928
AT3G08000	79.6064	1.53432	0.259798	5.90583	3.50877e-09	4.24178e-08
AT2G25130	79.7409	1.31921	0.470672	2.80282	0.00506572	0.0155418
AT1G17700	79.7437	-1.12074	0.341335	-3.28342	0.00102556	0.00397488
AT1G49620	79.8011	-0.961599	0.393752	-2.44214	0.0146003	0.0378387
AT2G34140	79.9108	1.63666	0.395076	4.14265	3.43319e-05	0.000198338
AT2G38070	80.052	-1.0575	0.240062	-4.40512	1.05724e-05	6.8573e-05
AT1G30250	80.1901	-1.96892	0.574412	-3.42771	0.000608699	0.00251851
AT1G12290	80.2042	-1.41612	0.326358	-4.33916	1.4303e-05	8.98503e-05
AT5G01050	80.2156	3.90935	0.689353	5.67104	1.41932e-08	1.57692e-07
AT2G01021	80.322	-1.33044	0.443809	-2.99777	0.00271959	0.00912601
AT4G05100	80.5097	-0.766106	0.321447	-2.3833	0.0171581	0.0433104
AT4G30320	80.5197	3.17281	0.893775	3.54989	0.000385389	0.00168819
AT1G63930	80.5468	2.7181	0.472098	5.7575	8.53688e-09	9.83777e-08
AT4G29050	80.5709	2.50997	0.356705	7.03654	1.97068e-12	3.78377e-11
AT1G45015	80.6205	1.84254	0.529835	3.47758	0.000505963	0.00214066
AT4G16680	80.6574	-1.28062	0.544517	-2.35185	0.0186805	0.0464778
AT1G01725	80.6708	-1.0047	0.403386	-2.49067	0.0127503	0.0337983
AT1G23790	80.7064	-1.19073	0.452878	-2.62925	0.00855743	0.0241467
AT3G61950	80.717	-2.39242	0.43762	-5.46688	4.58019e-08	4.69965e-07
AT1G11710	80.7288	-1.20717	0.440678	-2.73934	0.00615631	0.0183466
AT3G16890	80.825	-1.41081	0.377112	-3.74109	0.000183224	0.000873829
AT4G26120	80.9307	1.69985	0.336064	5.0581	4.23457e-07	3.65815e-06
AT3G59710	80.9724	0.957446	0.398438	2.403	0.0162613	0.041384
AT2G40530	80.9999	-1.32305	0.425138	-3.11204	0.00185799	0.00661039
AT5G67460	81.1337	-1.12783	0.302663	-3.72635	0.000194273	0.00091955
AT4G25000	81.1422	2.93922	0.695605	4.22541	2.38509e-05	0.000143557
AT1G24070	81.1639	-2.67074	0.363102	-7.35535	1.90427e-13	4.1363e-12
AT3G29680	81.4607	-1.09242	0.344084	-3.17485	0.00149912	0.00549214
AT1G14220	81.4783	2.75378	0.708148	3.8887	0.000100783	0.000514983
AT1G75830	81.526	2.7026	0.887983	3.04352	0.00233826	0.00804948
AT5G59900	81.5417	-1.18756	0.410292	-2.89442	0.00379857	0.0121476
AT5G40230	81.5993	1.57104	0.44384	3.53965	0.000400654	0.00174714
AT5G06620	81.7036	0.668527	0.271031	2.46661	0.01364	0.0357564
AT1G22110	81.8866	1.52571	0.562024	2.71468	0.00663403	0.0195103
AT1G05690	81.8891	-1.00891	0.344288	-2.93042	0.00338505	0.0109896
AT5G22794	81.95	-2.67353	0.997717	-2.67965	0.00736991	0.0213163
AT4G37770	82.0135	-4.54469	0.551966	-8.23364	1.81604e-16	5.48309e-15
AT3G21380	82.0523	-1.54946	0.552145	-2.80626	0.00501204	0.0153943
AT1G74700	82.1743	0.904447	0.223074	4.05447	5.0249e-05	0.00027863
AT4G13800	82.1917	1.02585	0.347935	2.9484	0.00319424	0.0104502
AT1G59860	82.3859	-1.4879	0.392044	-3.79523	0.000147505	0.000722833
AT1G61600	82.3947	-1.08055	0.377315	-2.86378	0.00418613	0.0132034
AT4G28850	82.5812	5.89729	0.767337	7.6854	1.52515e-14	3.76287e-13
AT4G25225	82.8165	1.80759	0.257972	7.00693	2.43608e-12	4.62588e-11
AT5G53920	82.97	1.12681	0.305431	3.68926	0.000224908	0.00104677
AT5G06570	83.0978	1.89087	0.637049	2.96817	0.00299575	0.0098924
AT2G29680	83.2327	0.787388	0.339428	2.31975	0.0203544	0.0498217
AT2G33735	83.2555	-0.728485	0.291701	-2.49737	0.0125117	0.0332724
AT1G27285	83.2685	-1.51083	0.31464	-4.80175	1.57285e-06	1.21609e-05
AT3G07255	83.2842	-3.42641	1.07279	-3.19394	0.00140347	0.00520649
AT1G53035	83.2873	2.75209	0.27489	10.0116	1.35529e-23	7.08564e-22
AT5G16600	83.3956	-1.12685	0.322026	-3.49927	0.000466539	0.00199695
AT4G25420	83.4195	-1.79313	0.409657	-4.37715	1.20243e-05	7.69773e-05
AT3G04320	83.4352	1.86099	0.758444	2.4537	0.0141395	0.03688
AT1G23200	83.456	-1.10832	0.412461	-2.68709	0.00720774	0.0209224
AT3G09490	83.4854	0.958606	0.407663	2.35147	0.0186995	0.0464926
AT1G47410	83.5385	-0.836777	0.240345	-3.48156	0.000498501	0.00211502
AT3G46090	83.6114	3.32559	0.520056	6.39468	1.60886e-10	2.37098e-09
AT3G50870	83.704	-1.1058	0.397764	-2.78005	0.00543504	0.0164943
AT1G35210	83.8482	2.38585	0.543738	4.38786	1.1447e-05	7.36131e-05
AT2G39920	83.8583	7.15709	0.790931	9.04894	1.44369e-19	5.64252e-18
AT1G07880	84.0759	-0.653404	0.245565	-2.66082	0.00779517	0.0223192
AT3G24450	84.2455	-0.732211	0.283755	-2.58043	0.00986776	0.0272458
AT1G50180	84.2674	-2.92837	0.462503	-6.33157	2.42683e-10	3.47879e-09
AT4G29110	84.3076	1.78705	0.282964	6.31549	2.69307e-10	3.84446e-09
AT3G08570	84.394	-0.888039	0.227991	-3.89507	9.81723e-05	0.000503344
AT4G29610	84.5132	7.44388	0.750136	9.92338	3.29401e-23	1.668e-21
AT5G14340	84.5765	3.15934	0.607096	5.20402	1.95021e-07	1.78972e-06
AT5G46520	84.5983	1.32535	0.32251	4.10947	3.96562e-05	0.000225431
AT4G18610	84.6131	1.21966	0.459244	2.6558	0.00791195	0.0226053
AT1G22470	84.6888	2.91807	0.387664	7.52733	5.17881e-14	1.20162e-12
AT1G14600	84.9294	-0.711993	0.226408	-3.14474	0.00166236	0.00600924
AT2G30960	85.0726	-1.30237	0.409925	-3.17709	0.00148759	0.0054582
AT1G11740	85.1224	1.22908	0.308962	3.97808	6.94727e-05	0.000370907
AT1G47400	85.1431	1.38335	0.416977	3.31757	0.000908048	0.00357389
AT2G25240	85.2628	3.58473	0.835013	4.29303	1.76252e-05	0.000108907
AT3G52520	85.2784	2.25379	0.4467	5.04543	4.52511e-07	3.89243e-06
AT2G43140	85.6191	4.30274	0.657129	6.54778	5.83975e-11	9.17962e-10
AT1G17090	85.9242	1.11693	0.289716	3.85525	0.00011561	0.000581396
AT2G24440	85.9253	-1.4762	0.446703	-3.30465	0.000950953	0.00371973
AT4G21820	85.9761	-1.75283	0.599929	-2.92174	0.00348087	0.0112493
AT1G51550	86.0138	-0.665718	0.254591	-2.61485	0.00892675	0.0250426
AT4G29180	86.0486	2.43426	0.615153	3.95716	7.58458e-05	0.000400871
AT1G02380	86.0832	-2.72185	0.441104	-6.17055	6.80525e-10	9.18231e-09
AT5G44420	86.1703	7.91737	1.31109	6.03875	1.55317e-09	1.98809e-08
AT1G20720	86.2145	-1.51188	0.5937	-2.54654	0.0108796	0.0295697
AT5G44575	86.3358	1.63957	0.371317	4.41555	1.00751e-05	6.55766e-05
AT5G58790	86.4066	-0.860242	0.304461	-2.82545	0.00472136	0.014643
AT1G70170	86.6577	2.02869	0.820183	2.47346	0.013381	0.0351808
AT1G30860	86.6713	1.35762	0.53242	2.5499	0.0107753	0.0293457
AT5G50890	86.7493	-0.782001	0.311031	-2.51422	0.0119295	0.0319488
AT1G04290	86.7494	1.96991	0.35884	5.48967	4.02693e-08	4.1638e-07
AT5G65040	86.7895	1.08181	0.420122	2.57499	0.0100243	0.0275992
AT4G15680	86.8295	4.31692	0.355832	12.1319	7.15711e-34	6.62348e-32
AT4G19680	86.9719	4.43393	0.841815	5.2671	1.38592e-07	1.30509e-06
AT1G73860	86.9945	1.33833	0.47945	2.79138	0.00524837	0.0160244
AT1G51820	87.0006	2.05645	0.722065	2.84802	0.00439926	0.0137749
AT3G21800	87.1495	3.03472	0.677793	4.47736	7.5571e-06	5.04517e-05
AT5G28390	87.2294	-2.05536	0.719439	-2.8569	0.00427804	0.0134494
AT4G24260	87.3341	-2.32562	0.425126	-5.47044	4.48928e-08	4.61029e-07
AT1G48780	87.3969	-1.23195	0.486946	-2.52994	0.0114081	0.0308121
AT5G14650	87.4119	1.57385	0.515398	3.05365	0.00226074	0.00780867
AT5G60150	87.4763	-1.17347	0.430991	-2.72274	0.00647439	0.019127
AT4G16008	87.6016	-1.50515	0.294351	-5.11346	3.16308e-07	2.79141e-06
AT5G02320	87.7761	-0.793752	0.302681	-2.6224	0.00873127	0.0245771
AT1G29195	88.2293	0.96835	0.307492	3.14919	0.00163726	0.00592721
AT4G12545	88.3436	4.56939	0.379321	12.0462	2.03045e-33	1.82998e-31
AT5G11610	88.347	2.198	0.403382	5.44892	5.06761e-08	5.15599e-07
AT5G53486	88.3733	-1.48918	0.348426	-4.27403	1.91973e-05	0.000117658
AT2G04450	88.4435	1.9436	0.424927	4.57397	4.78575e-06	3.33415e-05
AT5G23810	88.5643	1.24231	0.312546	3.9748	7.04372e-05	0.000375406
AT3G56570	88.5809	-1.24363	0.250291	-4.96873	6.73928e-07	5.61483e-06
AT5G65230	88.952	-1.02952	0.418827	-2.45811	0.0139672	0.0364875
AT4G29150	88.9923	-1.1377	0.484319	-2.34907	0.0188205	0.0467492
AT5G61300	89.0324	-1.85975	0.748255	-2.48545	0.0129386	0.0342225
AT5G26010	89.0971	1.16498	0.462425	2.51929	0.0117593	0.0315698
AT5G49850	89.1385	1.83318	0.479928	3.8197	0.000133616	0.000661753
AT5G17570	89.1583	-0.877355	0.26356	-3.32886	0.000872007	0.00345116
AT5G58570	89.2012	1.88799	0.36506	5.17172	2.31947e-07	2.09672e-06
AT2G20110	89.3544	-0.645672	0.240305	-2.68688	0.0072122	0.0209304
AT5G24990	89.4825	0.623903	0.229856	2.71432	0.00664129	0.0195293
AT4G25800	89.5492	-1.72131	0.454845	-3.7844	0.000154082	0.000751705
AT2G26700	89.6603	-1.1482	0.249397	-4.60391	4.14642e-06	2.92352e-05
AT3G48650	89.7542	4.39428	0.964515	4.55595	5.21504e-06	3.60103e-05
AT2G27990	89.7967	-1.08507	0.341256	-3.17964	0.00147456	0.00541777
AT4G25315	89.8807	-1.19185	0.257184	-4.63421	3.58296e-06	2.56347e-05
AT5G19800	89.9973	3.91662	0.852137	4.59623	4.30204e-06	3.02508e-05
AT2G47270	90.0248	1.20773	0.517559	2.33352	0.0196211	0.04836
AT2G04090	90.0318	1.94637	0.612563	3.17743	0.00148589	0.00545278
AT1G60470	90.0723	-3.0147	0.466884	-6.45707	1.06751e-10	1.61862e-09
AT5G45840	90.2853	1.60869	0.320862	5.01364	5.34092e-07	4.53762e-06
AT3G25670	90.3811	-0.828005	0.289224	-2.86285	0.00419849	0.0132355
AT5G27000	90.3953	0.70612	0.282016	2.50383	0.0122857	0.0327537
AT4G29920	90.4496	-1.92555	0.284897	-6.75876	1.3918e-11	2.39953e-10
AT4G19865	90.4839	-1.1118	0.282349	-3.9377	8.22667e-05	0.000429889
AT5G02515	90.4944	-4.33117	1.1539	-3.7535	0.00017438	0.00083822
AT5G45010	90.4976	-0.956492	0.321462	-2.97544	0.00292566	0.00970293
AT5G51080	90.5182	-0.482532	0.20377	-2.36803	0.0178833	0.0448317
AT4G35540	90.5251	-1.46087	0.491356	-2.97314	0.00294771	0.00976263
AT5G15360	90.6084	1.84612	0.621105	2.97231	0.00295567	0.00978378
AT1G70800	90.7515	2.50164	0.320739	7.79959	6.21065e-15	1.59928e-13
AT3G06890	90.7526	1.44463	0.474805	3.04257	0.00234569	0.00806904
AT1G18200	90.769	2.10856	0.317069	6.65016	2.92783e-11	4.80426e-10
AT1G77270	90.7954	-2.79582	0.670038	-4.17263	3.01108e-05	0.000176485
AT1G10750	90.8754	-1.2748	0.266299	-4.78711	1.69202e-06	1.29867e-05
AT3G57770	90.9162	1.43319	0.301271	4.75715	1.96348e-06	1.48962e-05
AT5G09970	90.9278	-1.70437	0.370173	-4.60425	4.13951e-06	2.92014e-05
AT1G53230	91.2184	1.8458	0.479135	3.85236	0.000116983	0.000587811
AT2G37280	91.2481	-1.03179	0.33624	-3.06862	0.00215051	0.00748466
AT2G23590	91.3122	1.35556	0.286913	4.72464	2.30519e-06	1.71744e-05
AT3G29330	91.4196	0.81661	0.254358	3.21048	0.00132516	0.00495247
AT1G11220	91.5076	0.966272	0.210324	4.59421	4.344e-06	3.0537e-05
AT3G18010	91.5355	-1.66321	0.358194	-4.64332	3.42856e-06	2.46176e-05
AT3G54780	91.5374	-1.12995	0.257721	-4.38437	1.16321e-05	7.47201e-05
AT4G23210	91.5784	3.888	0.570234	6.81826	9.21519e-12	1.62115e-10
AT5G28400	91.6067	-2.21399	0.569071	-3.89054	0.000100021	0.00051177
AT3G24340	91.6125	-3.0313	0.87539	-3.4628	0.000534588	0.00224799
AT1G01560	91.6957	4.24083	1.07667	3.93882	8.18824e-05	0.000428437
AT3G17890	91.7093	-1.27105	0.257835	-4.92969	8.23616e-07	6.73447e-06
AT4G22513	91.8535	1.89563	0.399926	4.73996	2.13761e-06	1.60497e-05
AT4G34990	91.9415	-0.712262	0.223749	-3.18331	0.00145604	0.00536026
AT1G78410	91.9568	4.0547	0.750766	5.40075	6.63614e-08	6.6126e-07
AT1G74440	91.9776	1.21875	0.263106	4.63217	3.61847e-06	2.58582e-05
AT4G30370	92.0833	1.18203	0.441816	2.6754	0.00746411	0.0215475
AT1G75580	92.1913	0.880703	0.237471	3.70868	0.000208342	0.000978379
AT2G39510	92.2442	-3.07089	0.671326	-4.57437	4.77657e-06	3.32968e-05
AT1G27060	92.2573	-0.790463	0.246501	-3.20673	0.00134255	0.00501191
AT5G61610	92.2759	1.35615	0.450924	3.00749	0.00263415	0.00888373
AT2G34150	92.3193	-1.30746	0.534292	-2.44709	0.0144016	0.0374241
AT2G02680	92.4649	1.82589	0.53466	3.41504	0.000637724	0.002621
AT3G10320	92.487	1.33628	0.438768	3.04552	0.00232281	0.00800131
AT4G22070	92.5179	2.88701	0.520332	5.54841	2.88286e-08	3.04605e-07
AT2G33460	92.6284	3.16786	0.497684	6.3652	1.95035e-10	2.82652e-09
AT4G31805	92.6361	-1.45786	0.344497	-4.23185	2.31774e-05	0.000140027
AT4G06536	92.6618	-2.11677	0.362953	-5.83207	5.4743e-09	6.46267e-08
AT5G64810	92.6998	3.7872	0.688593	5.49991	3.79986e-08	3.951e-07
AT2G14115	92.7011	0.679198	0.241148	2.81652	0.00485469	0.0149777
AT4G35180	92.7737	3.42845	0.664045	5.16298	2.43044e-07	2.18884e-06
AT1G56540	92.8437	-1.2296	0.503221	-2.44346	0.0145473	0.0377297
AT3G26490	92.9285	-0.662079	0.279218	-2.37119	0.0177308	0.0445141
AT5G07810	92.9493	-1.57614	0.551477	-2.85804	0.00426273	0.0134118
AT2G39435	93.0221	-1.03409	0.308487	-3.35212	0.000801941	0.00320326
AT4G29540	93.0247	0.853255	0.259049	3.2938	0.000988434	0.0038464
AT3G18870	93.1437	0.677519	0.194482	3.48371	0.000494509	0.00210214
AT3G05980	93.2533	1.36046	0.387724	3.50884	0.000450057	0.00193325
AT1G71200	93.3981	-1.57053	0.375323	-4.18449	2.85813e-05	0.000168708
AT2G24530	93.4801	-1.41705	0.388409	-3.64833	0.000263951	0.00120702
AT1G46480	93.511	-0.795435	0.294886	-2.69744	0.00698754	0.020364
AT5G43170	93.5529	1.68108	0.226636	7.41751	1.19345e-13	2.65194e-12
AT4G13570	93.5771	-3.53684	0.631481	-5.60086	2.13285e-08	2.28659e-07
AT5G48650	93.5819	-1.14889	0.314528	-3.65273	0.00025947	0.00118833
AT3G02500	93.5954	-2.1388	0.467883	-4.57124	4.84849e-06	3.37203e-05
AT1G71890	93.5971	0.93919	0.317412	2.9589	0.00308739	0.0101404
AT4G01593	93.5993	-0.967881	0.403788	-2.397	0.0165299	0.0419809
AT4G20000	93.841	1.25933	0.479883	2.62425	0.0086841	0.0244699
AT1G09190	93.9257	1.06463	0.195719	5.43959	5.34039e-08	5.41073e-07
AT5G48400	94.1532	2.77854	0.505003	5.50203	3.75445e-08	3.90715e-07
AT1G62120	94.2417	-0.749597	0.226337	-3.31186	0.000926792	0.00363641
AT4G13540	94.4487	-2.41059	0.779912	-3.09084	0.0019959	0.00703456
AT5G16023	94.4852	-6.65587	0.814225	-8.17449	2.97131e-16	8.71286e-15
AT4G13577	94.522	-8.49439	1.23672	-6.86847	6.48951e-12	1.17151e-10
AT5G61980	94.5867	-0.853241	0.358552	-2.37969	0.0173273	0.0436782
AT1G32583	94.718	-1.39599	0.348991	-4.00009	6.33188e-05	0.000341613
AT5G36925	94.7468	-1.53326	0.501671	-3.05632	0.00224074	0.00775067
AT4G12900	94.8509	3.27893	0.308128	10.6415	1.91121e-26	1.18978e-24
AT1G17060	94.9896	1.08862	0.4305	2.52874	0.0114472	0.0308968
AT5G04370	95.143	-3.7478	0.386438	-9.69831	3.06535e-22	1.44328e-20
AT3G60290	95.1476	-0.881774	0.255595	-3.44988	0.00056083	0.00234527
AT1G75110	95.1506	-1.99174	0.355706	-5.59939	2.15108e-08	2.30408e-07
AT2G15128	95.484	-2.09015	0.321211	-6.50709	7.6622e-11	1.18106e-09
AT1G31835	95.6047	0.780946	0.235235	3.31986	0.000900633	0.00354876
AT5G24110	95.6529	1.57618	0.677419	2.32675	0.0199787	0.0490811
AT3G09160	95.698	1.72689	0.31494	5.48323	4.17634e-08	4.31276e-07
AT4G28180	95.7562	-0.638282	0.238754	-2.67338	0.00750909	0.0216515
AT1G06660	95.9671	-0.958644	0.316126	-3.03248	0.00242554	0.00828987
AT5G42760	96.0779	-1.74996	0.267327	-6.54615	5.90408e-11	9.27225e-10
AT2G27010	96.1945	1.33142	0.429765	3.09801	0.00194826	0.0068859
AT5G22570	96.2418	2.82722	1.07642	2.6265	0.0086269	0.0243257
AT3G18145	96.3088	-0.479783	0.204583	-2.34518	0.0190179	0.0471442
AT4G29230	96.3376	-0.857312	0.258879	-3.31164	0.000927521	0.00363868
AT2G19770	96.3573	3.77328	1.42577	2.64648	0.00813348	0.0231451
AT4G13870	96.3602	0.738404	0.251986	2.93034	0.00338594	0.01099
AT3G09162	96.5406	1.9601	0.224604	8.72695	2.61643e-18	9.23937e-17
AT3G52460	96.5729	1.54918	0.431478	3.59041	0.00033016	0.00147107
AT3G48970	96.5939	-0.758431	0.282583	-2.68392	0.00727635	0.0210937
AT5G52830	96.6025	1.39737	0.478353	2.9212	0.00348683	0.011267
AT2G37025	96.6216	-2.16401	0.523463	-4.13403	3.56456e-05	0.000205142
AT3G44830	96.717	2.44089	0.718825	3.39567	0.000684608	0.00278712
AT1G21140	96.7639	-1.27391	0.493182	-2.58304	0.00979336	0.0270899
AT4G35810	96.8172	-2.30919	0.350933	-6.58014	4.69995e-11	7.49819e-10
AT1G33030	96.9702	4.15723	0.591774	7.02504	2.14009e-12	4.08631e-11
AT3G47530	97.0628	1.20252	0.231636	5.19144	2.08671e-07	1.90486e-06
AT5G55560	97.1029	1.01986	0.421567	2.41921	0.0155541	0.0398994
AT1G05207	97.1301	-1.64139	0.244669	-6.7086	1.96501e-11	3.3214e-10
AT2G24960	97.2126	-1.19631	0.481209	-2.48604	0.0129172	0.034177
AT3G09480	97.359	1.60868	0.215442	7.46686	8.21311e-14	1.85575e-12
AT1G56680	97.3798	2.05536	0.668663	3.07383	0.00211327	0.00737888
AT5G45310	97.393	-1.50275	0.322448	-4.66045	3.15522e-06	2.28109e-05
AT1G74458	97.4164	-0.8522	0.331514	-2.57063	0.0101515	0.027914
AT5G03720	97.4197	3.41004	0.273524	12.4671	1.12903e-35	1.16541e-33
AT3G17630	97.567	-1.0271	0.31845	-3.2253	0.00125842	0.00473751
AT2G41330	97.6224	-1.76159	0.249694	-7.05498	1.72626e-12	3.34907e-11
AT4G21840	97.6595	3.72274	0.803236	4.63468	3.57497e-06	2.55852e-05
AT4G16470	97.6947	-0.810092	0.210364	-3.85091	0.000117681	0.00059072
AT3G25597	97.7688	1.89599	0.284299	6.66901	2.5753e-11	4.2518e-10
AT3G48080	97.8632	0.974058	0.381211	2.55517	0.0106137	0.0290004
AT2G38420	97.9796	-0.923787	0.311846	-2.96232	0.0030533	0.010052
AT1G55200	98.0051	-1.86863	0.648319	-2.88226	0.00394828	0.0125631
AT3G48470	98.0535	-0.730674	0.257249	-2.84034	0.00450654	0.0140671
AT2G42110	98.0941	0.63713	0.250796	2.54043	0.0110716	0.0300206
AT3G28455	98.2154	-1.02454	0.230731	-4.44043	8.97812e-06	5.90893e-05
AT3G14740	98.4189	0.641264	0.216833	2.9574	0.00310241	0.0101828
AT1G52620	98.4306	-0.942502	0.299678	-3.14505	0.0016606	0.00600451
AT5G48040	98.5192	-1.03857	0.349698	-2.9699	0.00297898	0.00984595
AT2G24160	98.6722	-1.46491	0.495121	-2.9587	0.00308942	0.0101457
AT5G48290	98.6995	1.89638	0.409642	4.62936	3.66804e-06	2.61659e-05
AT5G04310	98.7993	1.29125	0.258796	4.98945	6.05507e-07	5.09419e-06
AT5G50300	98.9627	2.26688	0.363694	6.23294	4.57752e-10	6.31803e-09
AT5G10430	99.0336	1.53183	0.314997	4.86299	1.15625e-06	9.1778e-06
AT1G77230	99.0349	-0.659557	0.245327	-2.68848	0.00717783	0.0208507
AT3G44290	99.1697	-1.72507	0.52559	-3.28215	0.00103019	0.00398896
AT1G61215	99.5521	-1.07602	0.259722	-4.14296	3.42855e-05	0.000198118
AT3G04020	99.7573	1.06612	0.243815	4.37266	1.22742e-05	7.82452e-05
AT3G18730	99.9067	-1.22605	0.482594	-2.54054	0.0110681	0.0300144
AT2G35950	99.9558	-2.41761	0.385221	-6.2759	3.47626e-10	4.89025e-09
AT3G26115	100.096	-0.724777	0.295707	-2.451	0.0142461	0.0370837
AT3G15400	100.101	-0.829787	0.302194	-2.74587	0.00603503	0.0180319
AT1G78320	100.11	-1.33557	0.245888	-5.43159	5.58537e-08	5.64001e-07
AT3G22210	100.278	1.01285	0.274941	3.68386	0.000229727	0.00106667
AT2G41970	100.546	2.71673	0.912087	2.97858	0.00289584	0.0096159
AT5G39900	100.826	-0.916442	0.328777	-2.78743	0.00531284	0.0161844
AT5G53980	100.922	-1.75351	0.364769	-4.80717	1.53083e-06	1.18711e-05
AT5G26731	100.945	1.60043	0.427397	3.7446	0.000180682	0.000864025
AT4G15700	100.95	3.79656	0.309987	12.2475	1.73333e-34	1.66138e-32
AT5G05435	101.023	0.720206	0.178133	4.04307	5.27566e-05	0.000291065
AT4G09420	101.074	0.815908	0.282855	2.88455	0.00391974	0.0124835
AT1G21320	101.426	5.24075	0.814173	6.4369	1.21942e-10	1.82716e-09
AT2G33710	101.444	1.13736	0.320322	3.55069	0.000384222	0.00168395
AT4G23130	101.445	2.54255	0.486654	5.22456	1.74574e-07	1.61744e-06
AT1G23550	101.507	1.97702	0.385923	5.12284	3.00961e-07	2.66376e-06
AT1G56080	101.612	1.39988	0.498293	2.80934	0.00496429	0.0152709
AT2G37300	101.66	-1.02685	0.368071	-2.78982	0.00527381	0.0160899
AT3G05936	102.003	-1.23516	0.329473	-3.74888	0.000177623	0.000851448
AT1G21540	102.036	1.56389	0.524609	2.98105	0.00287263	0.00954933
AT1G29710	102.092	-0.90758	0.244376	-3.71387	0.000204118	0.000960315
AT3G59370	102.112	2.33081	0.732326	3.18275	0.00145883	0.00536733
AT4G27970	102.391	1.53238	0.39732	3.85678	0.00011489	0.00057857
AT2G37930	102.419	-1.23435	0.354959	-3.47745	0.0005062	0.00214127
AT2G48090	102.47	0.98136	0.33141	2.96116	0.00306482	0.0100855
AT5G38865	102.476	-0.584547	0.231812	-2.52164	0.0116808	0.0313948
AT2G20770	102.517	-0.964245	0.220406	-4.37485	1.21515e-05	7.75858e-05
AT4G18430	102.558	1.78474	0.70011	2.54923	0.0107961	0.0293827
AT5G53030	102.674	1.70242	0.307845	5.53012	3.20003e-08	3.36059e-07
AT4G28150	102.737	-0.764499	0.328894	-2.32445	0.0201012	0.0493169
AT5G06610	102.793	0.835842	0.341011	2.45107	0.0142431	0.03708
AT2G32487	102.935	0.988961	0.426072	2.32111	0.0202808	0.0496616
AT5G38000	102.97	0.837578	0.220225	3.80328	0.00014279	0.000701862
AT5G03770	103.034	-0.628409	0.255842	-2.45624	0.01404	0.0366461
AT5G15500	103.121	-2.40882	0.540885	-4.45348	8.44907e-06	5.59427e-05
AT3G26750	103.166	-1.1565	0.254144	-4.55058	5.3497e-06	3.68664e-05
AT1G17460	103.21	1.52163	0.376227	4.04444	5.24486e-05	0.000289432
AT2G28830	103.227	-0.899496	0.290053	-3.10115	0.00192773	0.00682331
AT3G21950	103.337	-0.830601	0.252025	-3.29571	0.000981723	0.00382566
AT1G62680	103.359	-0.930993	0.363	-2.56472	0.010326	0.0283263
AT1G67570	103.384	0.598027	0.228311	2.61935	0.00880977	0.0247662
AT1G76720	103.386	-1.79266	0.713424	-2.51275	0.0119794	0.0320646
AT3G58975	103.481	-1.49017	0.327446	-4.55089	5.34199e-06	3.68343e-05
AT5G65160	103.491	1.31053	0.265438	4.93725	7.92332e-07	6.49406e-06
AT1G04425	103.713	-1.40776	0.499333	-2.81928	0.00481315	0.0148799
AT4G27460	103.721	0.886506	0.357777	2.47782	0.0132189	0.0348418
AT3G09085	103.786	0.730839	0.213145	3.42884	0.000606174	0.00251141
AT1G04930	104.052	0.989572	0.23506	4.20986	2.55524e-05	0.000152846
AT1G65870	104.268	-1.51843	0.410272	-3.70104	0.000214719	0.00100335
AT2G24250	104.296	0.624961	0.195268	3.20052	0.0013718	0.00510389
AT5G03870	104.447	-1.39083	0.36488	-3.81174	0.000137993	0.000681053
AT1G14687	104.453	0.680777	0.265025	2.56873	0.0102073	0.028039
AT3G14370	104.551	-0.959218	0.266703	-3.59657	0.00032244	0.00144402
AT4G00955	104.587	1.05328	0.361555	2.91318	0.00357763	0.011528
AT1G69210	104.625	0.813496	0.23485	3.4639	0.000532409	0.00224038
AT2G47750	104.708	-2.21877	0.323259	-6.86377	6.70655e-12	1.20708e-10
AT2G42350	104.835	2.6282	0.637909	4.12002	3.78846e-05	0.000216378
AT1G04050	104.845	-1.1174	0.34294	-3.2583	0.0011208	0.00429032
AT3G22410	104.942	-1.38273	0.284836	-4.85447	1.20708e-06	9.54366e-06
AT1G24580	105.147	-1.23735	0.416874	-2.96816	0.0029959	0.0098924
AT4G14060	105.295	-1.41533	0.475375	-2.9773	0.00290803	0.00965241
AT1G14090	105.341	-1.22898	0.51954	-2.36552	0.0180047	0.0451079
AT1G65150	105.378	0.857215	0.240255	3.56793	0.000359806	0.0015862
AT2G18210	105.447	2.66162	0.569479	4.67378	2.9571e-06	2.15038e-05
AT4G11210	105.47	2.63152	0.44908	5.8598	4.63414e-09	5.51666e-08
AT4G16840	105.838	0.949419	0.270643	3.50801	0.000451477	0.00193832
AT3G62470	105.852	-1.48247	0.454898	-3.25891	0.0011184	0.00428246
AT5G15160	105.916	-1.98889	0.264294	-7.5253	5.26013e-14	1.21932e-12
AT3G48810	106.02	-1.03424	0.317979	-3.25255	0.00114374	0.00436774
AT3G25020	106.03	1.10412	0.424304	2.60219	0.00926296	0.0258268
AT5G42380	106.173	2.65339	0.600932	4.41546	1.00793e-05	6.55862e-05
AT1G31690	106.224	1.09391	0.399889	2.73554	0.00622784	0.0185301
AT4G29930	106.361	-1.80507	0.335821	-5.3751	7.65387e-08	7.53963e-07
AT5G43950	106.364	-1.2094	0.295122	-4.09797	4.16786e-05	0.000235707
AT2G46790	106.372	-1.8716	0.439917	-4.25445	2.09567e-05	0.000127535
AT2G38185	106.46	-0.954939	0.318743	-2.99596	0.00273586	0.00917297
AT4G25850	106.497	-1.05844	0.384442	-2.75319	0.00590172	0.0176767
AT3G42658	106.927	3.06518	0.402553	7.61436	2.64999e-14	6.40002e-13
AT1G23530	106.927	0.987456	0.276096	3.5765	0.000348224	0.00154189
AT4G08040	106.968	-2.70199	0.397124	-6.8039	1.01821e-11	1.78475e-10
AT5G64010	107.061	0.497308	0.207228	2.39981	0.0164037	0.0416981
AT5G47960	107.077	1.30132	0.381953	3.40702	0.000656774	0.0026874
AT2G32030	107.117	1.81179	0.603786	3.00071	0.00269352	0.00905362
AT1G47655	107.121	-1.01733	0.315325	-3.22628	0.00125409	0.00472415
AT1G45120	107.136	-1.19044	0.456224	-2.60934	0.00907176	0.025364
AT1G51090	107.177	4.93579	0.420594	11.7353	8.40435e-32	7.07313e-30
AT2G44850	107.18	-0.798574	0.255628	-3.12396	0.00178434	0.00639449
AT5G07730	107.305	1.31101	0.228016	5.74965	8.9426e-09	1.02542e-07
AT2G15980	107.367	-0.889373	0.26624	-3.3405	0.000836288	0.00332615
AT3G55090	107.406	-0.654215	0.240581	-2.71932	0.0065417	0.0192907
AT3G59480	107.465	1.54842	0.566972	2.73104	0.00631339	0.018727
AT1G23880	107.536	-0.789555	0.217888	-3.62367	0.00029045	0.00131722
AT5G49390	107.61	-1.93097	0.516326	-3.73983	0.000184147	0.000877294
AT1G31310	107.762	-2.25049	0.402683	-5.58875	2.28708e-08	2.4411e-07
AT2G42650	107.846	-0.625714	0.231378	-2.70429	0.00684505	0.0200188
AT1G74930	107.914	2.99194	0.471793	6.34163	2.27344e-10	3.26667e-09
AT2G17850	108.016	-1.99717	0.839655	-2.37856	0.0173804	0.0438027
AT3G21330	108.065	-5.00675	0.592756	-8.44656	3.00009e-17	9.58522e-16
AT1G29290	108.221	3.03229	0.558963	5.42485	5.80036e-08	5.84245e-07
AT3G46690	108.248	1.22236	0.516233	2.36785	0.0178916	0.0448432
AT3G24810	108.261	1.2443	0.215986	5.76102	8.36054e-09	9.64377e-08
AT2G43190	108.368	-0.930587	0.301125	-3.09037	0.00199905	0.00704378
AT4G33970	108.427	-3.28968	0.489158	-6.72519	1.75361e-11	2.97868e-10
AT5G11970	108.445	0.954291	0.354511	2.69185	0.00710567	0.0206609
AT4G15330	108.446	2.02136	0.771669	2.61946	0.00880692	0.0247611
AT2G39040	108.63	3.46022	1.06455	3.2504	0.00115242	0.00439393
AT4G15440	108.661	-0.958276	0.275231	-3.48171	0.000498214	0.00211417
AT1G34580	108.681	-0.861906	0.299605	-2.87681	0.00401712	0.0127453
AT1G48510	108.877	1.43573	0.419155	3.42529	0.000614148	0.00253575
AT5G64750	108.951	2.7388	0.691865	3.95858	7.53964e-05	0.000398844
AT5G44910	109.176	2.9077	0.347111	8.37687	5.4356e-17	1.70067e-15
AT1G70880	109.177	2.01435	0.38339	5.25405	1.4879e-07	1.3946e-06
AT1G68500	109.231	2.53107	0.549058	4.60984	4.02983e-06	2.85026e-05
AT4G31380	109.317	-6.38464	0.858687	-7.43535	1.04288e-13	2.32592e-12
AT3G25100	109.495	-0.496343	0.212008	-2.34115	0.0192247	0.0475771
AT1G74120	109.543	-0.807969	0.207402	-3.89567	9.79287e-05	0.000502201
AT1G76760	109.641	1.12952	0.331845	3.40375	0.000664673	0.00271357
AT4G00240	109.643	0.93764	0.182568	5.13585	2.80876e-07	2.50527e-06
AT4G00680	109.645	2.58019	0.667696	3.86432	0.000111401	0.000563043
AT1G18550	109.737	-1.41573	0.436601	-3.24262	0.00118437	0.00449587
AT4G34360	109.779	0.606903	0.160848	3.77315	0.000161199	0.000782003
AT1G28070	109.81	0.762365	0.235191	3.24147	0.00118915	0.00451048
AT3G17460	109.925	-0.694507	0.210302	-3.30243	0.000958507	0.00374382
AT2G31600	109.996	-0.799812	0.219129	-3.64996	0.00026228	0.00120029
AT1G03650	110.268	0.904755	0.16972	5.33086	9.77503e-08	9.45559e-07
AT2G39725	110.303	0.936132	0.252873	3.70198	0.000213925	0.00100041
AT5G42460	110.314	-1.31042	0.264368	-4.95681	7.16609e-07	5.92367e-06
AT5G06790	110.353	0.930531	0.257798	3.60953	0.000306747	0.00138205
AT3G29000	110.524	3.62544	0.542123	6.68749	2.27034e-11	3.78714e-10
AT3G49845	110.562	2.20712	0.935275	2.35986	0.0182817	0.045674
AT1G06160	110.921	3.59896	0.511181	7.04049	1.91559e-12	3.69561e-11
AT1G22050	110.981	-0.827955	0.266009	-3.1125	0.00185508	0.006601
AT5G43822	111.264	-0.896909	0.351734	-2.54996	0.0107734	0.0293439
AT2G32590	111.275	-1.4559	0.410738	-3.5446	0.000393208	0.0017187
AT1G55915	111.41	-0.500059	0.208188	-2.40196	0.0163074	0.0414927
AT1G65390	111.419	3.70662	0.818833	4.52672	5.99073e-06	4.08642e-05
AT3G60540	111.585	2.7117	0.546121	4.96538	6.85674e-07	5.69917e-06
AT2G32680	111.893	3.9443	0.691235	5.70616	1.15553e-08	1.30241e-07
AT4G01080	111.925	-0.63137	0.219615	-2.8749	0.00404158	0.0128094
AT2G47820	111.991	-1.04805	0.410284	-2.55445	0.0106357	0.0290488
AT2G29170	112.005	4.94375	0.379441	13.0291	8.3638e-39	1.00009e-36
AT5G57540	112.096	4.25998	0.927557	4.59269	4.37575e-06	3.07423e-05
AT1G34060	112.198	-0.821039	0.330259	-2.48604	0.0129172	0.034177
AT3G13275	112.201	1.05431	0.213131	4.94676	7.5459e-07	6.20578e-06
AT3G05170	112.246	0.581175	0.207902	2.79542	0.00518319	0.0158515
AT1G47340	112.268	-0.976713	0.367791	-2.65562	0.0079163	0.0226097
AT1G11300	112.303	-1.22199	0.323769	-3.77427	0.000160478	0.000779132
AT2G14050	112.357	-1.33542	0.324666	-4.11321	3.90199e-05	0.000222127
AT5G09690	112.412	0.691019	0.221341	3.12196	0.0017965	0.00643045
AT4G36270	112.418	-1.37752	0.492656	-2.79611	0.00517212	0.0158236
AT5G52320	112.451	1.10521	0.408261	2.70712	0.00678693	0.0198786
AT4G35290	112.559	-1.16825	0.319101	-3.66107	0.000251163	0.001154
AT1G66570	112.592	11.0836	1.37067	8.08625	6.153e-16	1.75259e-14
AT4G31270	112.607	-1.50448	0.639807	-2.35146	0.0186998	0.0464926
AT1G24260	112.647	1.88987	0.309119	6.11374	9.73239e-10	1.28247e-08
AT3G03840	112.708	-2.83301	0.250912	-11.2908	1.45653e-29	1.11333e-27
AT2G43375	112.931	-1.11388	0.298644	-3.72979	0.000191637	0.000908854
AT5G49000	113.022	-0.436051	0.182889	-2.38424	0.0171147	0.0432233
AT1G33260	113.098	-0.743136	0.203857	-3.64537	0.000267006	0.00121983
AT3G54990	113.254	1.66378	0.298898	5.56639	2.60077e-08	2.76857e-07
AT1G10657	113.49	-0.760623	0.30956	-2.45711	0.014006	0.036573
AT1G63650	113.529	-1.6024	0.459587	-3.48661	0.000489183	0.00208133
AT1G62085	113.726	-0.818169	0.226479	-3.61256	0.000303185	0.00136779
AT4G20060	113.908	-1.40627	0.375307	-3.74699	0.000178969	0.00085719
AT1G44890	113.921	1.25401	0.199574	6.28343	3.31177e-10	4.67792e-09
AT5G05365	114.009	-0.981477	0.375426	-2.6143	0.00894106	0.025074
AT1G16370	114.044	1.1281	0.480591	2.34731	0.0189094	0.0469316
AT5G51850	114.063	-2.41888	0.792695	-3.05146	0.00227731	0.00785804
AT1G79220	114.122	-1.09046	0.23326	-4.67488	2.94127e-06	2.1405e-05
AT2G30424	114.155	0.955846	0.274743	3.47905	0.000503194	0.00213081
AT2G45760	114.197	2.08832	0.763932	2.73364	0.00626378	0.0186095
AT5G15820	114.228	-0.714858	0.263492	-2.71302	0.00666737	0.0195869
AT5G16410	114.388	-1.33043	0.29813	-4.46258	8.09781e-06	5.37938e-05
[truncated: 7,874 more rows]
