# Supplementary material for: Histone H2A monoubiquitination marks are targeted to specific sites by cohesin subunits in Arabidopsis
Source: Nat Commun. 2023 Mar 3;14:1209. doi: 10.1038/s41467-023-36788-3 (PMC9984397; doi:10.1038/s41467-023-36788-3)
Supplement: Supplementary file 4 — Supplementary Data 2 [file 41467_2023_36788_MOESM4_ESM.xlsx]

## Sheet: DEGs.atbmi1a b c
	baseMean	log2FoldChange	lfcSE	stat	pvalue	padj
AT2G27220	1.35219	-4.91138	2.00631	-2.44797	0.0143664	0.0292734
AT1G21620	1.37911	5.31038	2.14665	2.47379	0.0133687	0.0274184
AT2G45650	1.45365	-4.54729	1.92564	-2.36144	0.0182039	0.0361801
AT4G12100	1.47889	4.60482	1.98606	2.31857	0.0204184	0.0400444
AT1G30455	1.65723	5.92382	2.3853	2.48347	0.0130109	0.0267596
AT2G31590	1.66286	5.22068	2.05721	2.53775	0.0111567	0.0233052
AT1G16225	1.70006	-4.65235	1.85154	-2.5127	0.0119812	0.0248598
AT3G06515	1.75564	4.55546	1.88965	2.41075	0.0159198	0.0320653
AT1G72460	1.77124	6.49132	2.61838	2.47914	0.01317	0.0270661
AT5G51610	1.81713	6.4326	2.51287	2.55987	0.0104712	0.0220086
AT3G09465	1.86522	-5.14738	2.10129	-2.44964	0.0143001	0.029148
AT2G07000	1.92573	5.4641	1.99587	2.7377	0.00618714	0.0136529
AT3G02775	1.96593	6.50699	2.20375	2.95269	0.00315021	0.00736167
AT1G07540	1.99784	6.63217	2.30444	2.878	0.00400208	0.00917484
AT3G52510	2.00452	-4.89135	2.05059	-2.38534	0.0170635	0.0341524
AT2G42388	2.02344	-5.98047	1.86743	-3.20251	0.00136235	0.00342167
AT5G55450	2.08131	5.2561	1.85659	2.83105	0.00463956	0.0105135
AT4G26488	2.09175	-5.0552	2.26543	-2.23145	0.0256514	0.0491344
AT2G38890	2.11865	4.89609	1.79482	2.7279	0.00637388	0.0140354
AT3G56408	2.11899	-3.43199	1.48247	-2.31505	0.0206104	0.0403718
AT1G27080	2.1295	4.34479	1.74318	2.49245	0.0126864	0.0261532
AT4G01890	2.13568	-4.00193	1.63779	-2.44349	0.014546	0.0295845
AT3G54065	2.15149	-5.82261	2.07559	-2.80528	0.00502732	0.0113126
AT5G43120	2.16364	-4.62551	1.88979	-2.44763	0.01438	0.0292961
AT2G31210	2.21776	5.28722	2.09711	2.52119	0.0116959	0.024337
AT4G09590	2.2459	7.01278	2.60146	2.69571	0.00702391	0.0153243
AT1G70760	2.24646	-6.29616	2.60436	-2.41754	0.0156256	0.0315358
AT1G16910	2.25025	-4.62595	1.72071	-2.6884	0.00717949	0.0156355
AT1G66770	2.25934	6.58165	2.21732	2.96829	0.0029946	0.00702522
AT3G28330	2.26839	6.05953	2.10672	2.87629	0.00402382	0.00921943
AT1G75610	2.28099	4.63679	1.77959	2.60554	0.00917284	0.0195552
AT1G33817	2.29172	-6.11961	2.16145	-2.83125	0.00463664	0.0105089
AT4G35370	2.2989	6.45971	1.95005	3.31258	0.000924382	0.00238976
AT2G34315	2.3209	6.67268	2.17293	3.07082	0.00213474	0.00515574
AT1G57943	2.32154	-5.7344	2.06997	-2.77029	0.0056007	0.0124819
AT1G22760	2.32537	-5.84328	1.83	-3.19304	0.00140784	0.00352455
AT3G08560	2.33611	6.42383	1.89432	3.3911	0.000696138	0.00184188
AT5G03204	2.34866	4.96941	1.93539	2.56765	0.0102389	0.0215823
AT2G30115	2.36156	6.79402	1.94692	3.48963	0.000483695	0.0013176
AT1G05035	2.36919	-6.85953	3.03543	-2.25982	0.0238324	0.0459525
AT3G06425	2.43258	5.02241	2.00354	2.50677	0.0121838	0.0252348
AT2G15318	2.43804	6.31837	2.21064	2.85817	0.00426097	0.00971855
AT2G10990	2.44952	5.49818	2.11777	2.59621	0.00942591	0.0200399
AT1G47920	2.45307	3.88556	1.68841	2.30131	0.0213739	0.0416983
AT3G60710	2.48693	-5.23771	2.17388	-2.40939	0.0159794	0.0321665
AT1G57750	2.50309	7.16898	3.13007	2.29036	0.0220006	0.042786
AT5G03480	2.50387	5.68118	2.31117	2.45814	0.0139658	0.0285195
AT3G05310	2.51	4.72437	1.90912	2.47463	0.0133373	0.027361
AT2G40580	2.54008	7.04295	2.86385	2.45926	0.0139224	0.0284407
AT2G07425	2.54113	4.84982	2.12725	2.27985	0.0226164	0.0438635
AT5G66660	2.542	-5.26825	1.7854	-2.95075	0.00317008	0.00740491
AT2G29480	2.56074	5.51373	1.90083	2.90069	0.0037234	0.00859142
AT1G51020	2.58415	5.61269	2.33523	2.40349	0.0162395	0.0326416
AT3G02242	2.58681	-4.63048	1.90041	-2.43657	0.0148272	0.0300829
AT3G14520	2.58741	7.10608	2.68738	2.64424	0.00818755	0.0176086
AT5G48550	2.58836	-6.03329	2.01863	-2.9888	0.00280077	0.00661651
AT2G24210	2.60436	6.98341	2.81519	2.48062	0.0131155	0.0269656
AT1G24540	2.60913	-5.47691	2.15102	-2.54619	0.0108905	0.0228005
AT1G76965	2.61548	5.42382	1.76642	3.07051	0.00213693	0.00515998
AT2G32740	2.61669	-5.70318	2.06502	-2.76181	0.00574825	0.0127684
AT3G17203	2.64177	7.26301	2.50519	2.89918	0.00374135	0.0086279
AT4G30380	2.65529	4.11647	1.67976	2.45063	0.0142608	0.0290828
AT5G66562	2.67069	3.43812	1.44458	2.38001	0.0173123	0.0346103
AT5G26070	2.67952	-5.10298	2.18443	-2.33606	0.0194879	0.0384254
AT2G44240	2.68018	5.43313	1.81238	2.99779	0.00271941	0.00644448
AT5G42325	2.68591	-4.65975	1.97961	-2.35387	0.0185789	0.0368677
AT1G59670	2.69027	5.43292	2.00686	2.70718	0.0067857	0.0148623
AT1G73050	2.70136	5.41193	1.96399	2.75558	0.00585884	0.0129937
AT1G33740	2.72081	5.2807	2.32403	2.27222	0.0230733	0.0446494
AT1G52696	2.72638	5.87895	2.08925	2.81391	0.00489434	0.011035
AT1G04323	2.75745	-7.1548	2.34805	-3.04712	0.00231046	0.00554629
AT1G55650	2.76655	7.34321	3.1013	2.36779	0.0178948	0.0356391
AT2G19050	2.76854	-5.9312	1.99996	-2.96566	0.00302034	0.0070794
AT4G27190	2.79581	4.6667	1.65443	2.82073	0.0047914	0.0108272
AT3G06830	2.81664	4.60491	1.78436	2.58071	0.00985969	0.0208703
AT5G58170	2.84438	6.43292	1.76066	3.6537	0.000258487	0.000737042
AT3G29767	2.85343	5.1256	1.83968	2.78614	0.00533403	0.0119317
AT1G54470	2.86925	-5.28113	2.08573	-2.53203	0.0113405	0.0236544
AT3G03475	2.89249	2.87934	1.13348	2.54027	0.0110767	0.0231562
AT4G28280	2.89256	2.74801	1.11772	2.45858	0.0139489	0.0284875
AT3G14185	2.89266	-4.54829	1.88032	-2.41889	0.015568	0.0314223
AT4G18960	2.89589	-5.61177	1.82584	-3.07352	0.00211549	0.00511334
AT5G20430	2.90703	5.68275	2.41482	2.35328	0.0186088	0.036915
AT1G73510	2.90898	7.04399	2.48753	2.83172	0.00462978	0.0104943
AT3G17760	2.91056	2.79024	1.14646	2.4338	0.0149414	0.0302917
AT3G60010	2.91658	3.59487	1.34882	2.6652	0.00769415	0.0166512
AT1G51260	2.97095	-3.83255	1.55748	-2.46073	0.0138653	0.028336
AT2G20350	2.99462	7.44003	3.06797	2.42507	0.0153056	0.0309443
AT3G01530	3.01263	7.36721	2.71211	2.71642	0.00659928	0.0144829
AT4G17710	3.02092	3.76967	1.46099	2.58021	0.00987402	0.0208915
AT2G24285	3.02977	4.26489	1.59725	2.67014	0.00758197	0.016432
AT4G30740	3.04602	-5.47248	2.0441	-2.67721	0.00742383	0.0161197
AT2G24735	3.06357	3.39168	1.31177	2.58557	0.0097219	0.0206166
AT2G09490	3.06976	-5.34814	1.69788	-3.14988	0.00163335	0.00404055
AT4G23960	3.08771	7.01761	2.12472	3.30284	0.000957126	0.00246834
AT3G19530	3.09263	7.45879	2.39693	3.11181	0.00185941	0.00455038
AT2G31860	3.11089	-2.41484	1.08455	-2.22658	0.0259755	0.0496802
AT5G38230	3.12018	-5.79067	1.89655	-3.05326	0.0022637	0.00544161
AT1G01310	3.13598	4.30773	1.6716	2.57701	0.0099659	0.0210637
AT4G06080	3.15531	-5.15313	1.97961	-2.60311	0.0092383	0.0196757
AT3G56660	3.15768	-5.98185	1.85966	-3.21663	0.00129704	0.00327158
AT1G19780	3.16241	-4.38782	1.65865	-2.64541	0.0081591	0.0175556
AT5G42965	3.17875	2.98237	1.29141	2.30939	0.0209219	0.0408989
AT1G58130	3.18606	-4.2891	1.85218	-2.3157	0.0205746	0.0403081
AT1G24000	3.18951	5.73146	1.95877	2.92605	0.00343295	0.00797149
AT2G19960	3.23263	-4.02999	1.80674	-2.23053	0.0257121	0.049239
AT4G21250	3.25443	-2.57224	1.08821	-2.36374	0.0180916	0.0359777
AT5G61090	3.25664	3.1162	1.15354	2.70142	0.00690441	0.0150995
AT4G09780	3.26248	3.99743	1.43513	2.78542	0.00534592	0.0119549
AT1G61270	3.26587	-5.08952	1.8733	-2.71687	0.00659025	0.0144657
AT3G08360	3.3014	4.14088	1.48002	2.79785	0.00514437	0.0115502
AT5G05545	3.30593	-4.32816	1.65607	-2.61352	0.00896146	0.0191452
AT3G50170	3.34083	-5.1273	1.74208	-2.94321	0.00324824	0.00757098
AT5G07455	3.37324	3.1549	1.36992	2.30298	0.0212799	0.0415248
AT5G60130	3.37832	-4.99793	2.15062	-2.32395	0.0201283	0.0395395
AT1G08170	3.37875	6.14956	1.70905	3.59822	0.000320397	0.000895909
AT1G61130	3.38931	-6.8882	1.94381	-3.54366	0.000394619	0.00108908
AT3G26930	3.40114	2.93388	0.978892	2.99714	0.00272526	0.00645479
AT5G62240	3.40231	-6.21492	2.1624	-2.87408	0.004052	0.00927609
AT5G09700	3.40462	3.31518	1.05935	3.12944	0.00175142	0.00430749
AT1G50720	3.42791	2.86739	1.14207	2.5107	0.0120493	0.024985
AT5G06070	3.43096	3.83995	1.39513	2.7524	0.005916	0.0131048
AT1G58120	3.43828	-5.95597	1.93522	-3.07767	0.00208628	0.00504951
AT3G53200	3.4496	-3.39635	1.51566	-2.24084	0.0250364	0.0480631
AT1G05557	3.45392	3.20958	1.26393	2.53938	0.011105	0.0232094
AT3G09110	3.46118	3.62714	1.31271	2.76308	0.00572579	0.0127267
AT5G45870	3.48715	6.11328	1.79499	3.40575	0.000659821	0.00175386
AT1G13608	3.50347	4.41787	1.88794	2.34005	0.0192811	0.0380672
AT5G48350	3.50833	2.37555	1.017	2.33585	0.0194989	0.0384408
AT4G11340	3.52509	6.0775	1.7856	3.40362	0.000664981	0.00176719
AT4G11070	3.56562	4.40165	1.75118	2.51353	0.011953	0.0248146
AT4G04293	3.57242	-5.95324	1.7135	-3.47431	0.000512174	0.0013872
AT1G63910	3.57913	-4.16458	1.59407	-2.61255	0.00898705	0.019193
AT4G10260	3.58519	5.41956	1.97646	2.74205	0.00610571	0.0134842
AT3G53590	3.59761	3.19107	1.32334	2.41137	0.0158926	0.0320186
AT1G63140	3.60723	4.70217	1.47009	3.19855	0.00138121	0.00346507
AT3G61028	3.61402	-4.88641	1.97414	-2.47521	0.0133158	0.0273263
AT5G26630	3.63018	-5.60619	1.86544	-3.00529	0.00265331	0.00629921
AT1G67626	3.63187	2.88433	1.15073	2.50653	0.0121923	0.0252502
AT4G27580	3.6659	3.94108	1.31741	2.99153	0.00277586	0.00656176
AT3G04660	3.67624	5.00506	1.49552	3.34671	0.000817771	0.00213794
AT4G27670	3.67683	6.20947	1.7605	3.52712	0.000420113	0.0011539
AT5G01305	3.68845	-4.68287	1.92217	-2.43625	0.0148405	0.0301049
AT1G67856	3.69508	4.2395	1.62219	2.61344	0.00896367	0.0191482
AT1G49110	3.69928	3.84892	1.57921	2.43724	0.0147997	0.0300371
AT3G46710	3.70272	-3.17858	1.09386	-2.90584	0.00366271	0.00846109
AT4G07195	3.71631	-4.89192	1.87278	-2.61212	0.00899836	0.0192121
AT4G05540	3.76333	5.87153	1.94922	3.01224	0.00259326	0.00617241
AT1G61710	3.76459	-4.50415	1.78286	-2.52636	0.0115253	0.0240026
AT3G23109	3.77269	5.63982	1.88474	2.99236	0.00276831	0.00654519
AT2G19320	3.7728	7.12106	2.45647	2.89891	0.00374467	0.0086339
AT3G54530	3.79601	5.68577	1.82834	3.1098	0.00187213	0.00457686
AT4G08155	3.79729	4.42263	1.54482	2.86288	0.00419815	0.00958522
AT1G79800	3.80003	5.83053	1.95052	2.98922	0.00279686	0.00660947
AT2G43960	3.80376	6.36859	2.1367	2.98057	0.00287711	0.00678055
AT1G05937	3.86502	4.09159	1.18238	3.46047	0.000539231	0.00145559
AT1G01355	3.87695	3.53929	1.3366	2.64798	0.00809733	0.0174378
AT3G28611	3.9019	5.08857	1.57009	3.24094	0.00119136	0.00302302
AT1G48405	3.93604	3.18386	0.997953	3.19039	0.00142081	0.00355445
AT1G80740	3.93726	5.72279	1.72404	3.3194	0.000902117	0.0023372
AT5G09910	3.94738	3.23558	1.20631	2.6822	0.00731391	0.0159024
AT2G26692	3.97085	-4.4607	1.7585	-2.53665	0.0111919	0.0233728
AT3G59790	4.01909	-5.54894	1.66173	-3.33926	0.000840027	0.00219162
AT3G50450	4.02968	-5.31749	1.74014	-3.05579	0.00224471	0.00539972
AT1G25430	4.03675	-4.55576	1.80387	-2.52555	0.0115517	0.0240555
AT3G55870	4.03854	4.94256	1.63673	3.01978	0.00252962	0.00603104
AT3G15440	4.04188	-5.52644	1.76967	-3.12285	0.00179106	0.00439692
AT3G48230	4.04221	5.39804	2.05402	2.62804	0.00858776	0.0184054
AT4G11700	4.05401	3.31787	1.43818	2.30699	0.0210551	0.0411228
AT3G23460	4.06358	7.57371	1.85388	4.08533	4.40135e-05	0.00014051
AT1G19470	4.06732	6.5405	1.95369	3.34778	0.00081463	0.00213042
AT1G12490	4.08271	-6.22736	1.71396	-3.63331	0.000279807	0.000792292
AT1G15772	4.11175	2.44973	0.895759	2.73481	0.00624167	0.0137619
AT4G35660	4.12656	3.42841	1.35365	2.53272	0.0113182	0.02361
AT1G20515	4.1271	2.72304	1.04917	2.59542	0.00944767	0.0200809
AT3G59230	4.13366	-4.51468	1.9013	-2.37452	0.0175719	0.0350626
AT5G18350	4.16913	-5.54558	1.75704	-3.15621	0.00159836	0.00396292
AT3G46613	4.18149	6.50037	1.87096	3.47435	0.000512099	0.00138715
AT4G07070	4.18391	3.52636	1.42786	2.46968	0.0135235	0.0277077
AT2G17940	4.18942	-4.29981	1.85357	-2.31975	0.0203545	0.0399351
AT5G44925	4.2208	4.22791	1.30231	3.24648	0.00116841	0.00296853
AT1G24570	4.22662	4.22132	1.74923	2.41325	0.015811	0.0318727
AT2G27313	4.23458	-5.45214	1.87029	-2.91513	0.00355546	0.00823381
AT1G50190	4.23564	-5.65337	1.76189	-3.20869	0.0013334	0.00335735
AT4G37420	4.23622	4.46877	1.33617	3.34446	0.000824437	0.00215444
AT1G06750	4.24922	2.92011	1.08683	2.68682	0.00721356	0.015704
AT1G48325	4.25787	-5.72424	1.83133	-3.12573	0.00177363	0.00435944
AT5G35870	4.28797	-3.45773	1.48444	-2.32931	0.0198426	0.0390356
AT2G02300	4.29468	-4.96549	1.98009	-2.50771	0.0121517	0.0251745
AT5G59760	4.30034	-3.00412	1.17995	-2.54598	0.0108971	0.0228104
AT3G48010	4.31313	2.0362	0.900484	2.26122	0.0237453	0.045825
AT5G10090	4.31895	3.21379	1.37685	2.33416	0.0195875	0.0385933
AT5G46040	4.33672	-2.6345	1.16379	-2.26372	0.0235916	0.045572
AT3G08795	4.34284	-2.93292	1.16678	-2.51369	0.0119475	0.0248071
AT3G11385	4.34465	-2.59023	1.10377	-2.34672	0.0189397	0.0374637
AT1G30920	4.37975	5.59215	1.56069	3.58313	0.000339502	0.000946047
AT3G30730	4.38413	-4.13275	1.72827	-2.39126	0.0167905	0.0336585
AT5G15250	4.38835	3.72324	1.41422	2.63271	0.00847067	0.0181754
AT1G06970	4.39169	4.36939	1.22133	3.57758	0.000346791	0.000964688
AT1G09217	4.394	-5.97442	1.7727	-3.37024	0.000751019	0.00197562
AT1G59930	4.39571	-4.60066	1.84057	-2.49958	0.012434	0.0256934
AT5G17090	4.39886	6.12426	1.71898	3.56273	0.000367022	0.00101722
AT3G11325	4.4018	3.26423	1.18528	2.75397	0.00588764	0.0130504
AT1G72590	4.40956	3.69443	1.57914	2.33952	0.0193085	0.0381151
AT3G18777	4.42485	-4.16874	1.61561	-2.58029	0.00987176	0.0208885
AT1G44090	4.42895	5.51486	1.94001	2.8427	0.00447336	0.0101713
AT3G06495	4.45326	3.97639	1.20055	3.31214	0.000925862	0.00239333
AT4G28811	4.48862	5.05983	1.37414	3.68218	0.000231246	0.00066415
AT1G48070	4.49402	3.04468	1.09836	2.77201	0.00557113	0.0124218
AT3G60940	4.53948	-5.00129	1.67439	-2.98693	0.00281798	0.00665222
AT1G06963	4.54088	4.29304	1.17125	3.66535	0.000247001	0.000706126
AT5G61850	4.58499	-4.26231	1.72994	-2.46385	0.0137454	0.0281194
AT2G19610	4.59272	3.78172	1.42922	2.64599	0.00814513	0.0175283
AT5G57690	4.59886	-2.75195	1.20524	-2.28332	0.0224117	0.0435085
AT3G50150	4.59911	-2.11525	0.934625	-2.26321	0.0236229	0.0456179
AT1G63960	4.60103	5.38775	1.51583	3.55433	0.000378944	0.00104833
AT5G49305	4.6037	2.4795	0.896938	2.76441	0.0057026	0.0126845
AT1G61290	4.61444	3.83724	1.39554	2.74965	0.00596584	0.0132019
AT5G52260	4.65769	-4.88932	1.80677	-2.70612	0.00680754	0.0149048
AT5G26582	4.67705	-5.94519	1.69536	-3.50675	0.000453621	0.00124142
AT2G16140	4.69209	-3.35583	1.20748	-2.7792	0.00544937	0.0121716
AT4G10910	4.69221	-6.57278	1.67901	-3.91468	9.0526e-05	0.000276361
AT5G52270	4.69345	-2.43873	1.05619	-2.30899	0.0209443	0.0409395
AT1G11362	4.69391	-3.26726	1.30783	-2.49823	0.0124814	0.0257804
AT1G74550	4.69892	3.78737	1.16186	3.25974	0.00111513	0.00284424
AT1G74545	4.72784	3.27889	1.07791	3.0419	0.00235092	0.00563726
AT3G60780	4.74229	4.12456	1.32993	3.10134	0.00192647	0.00469499
AT3G21860	4.74759	4.02126	1.48724	2.70384	0.00685424	0.0150002
AT2G12480	4.7543	-4.59701	1.66603	-2.75927	0.00579313	0.012861
AT3G44870	4.75678	3.3216	1.26312	2.62968	0.00854652	0.0183235
AT2G14760	4.7785	-5.67553	2.27277	-2.49718	0.0125184	0.0258436
AT1G28590	4.79118	-2.98801	1.34002	-2.22983	0.0257591	0.0493171
AT4G26930	4.80407	3.38752	0.970424	3.49076	0.000481645	0.00131261
AT5G26146	4.81545	-4.51321	1.88552	-2.39362	0.0166832	0.0334523
AT1G43010	4.8208	-3.83059	1.50344	-2.54789	0.0108378	0.0227058
AT3G03702	4.83486	2.02192	0.908799	2.22483	0.0260929	0.0498574
AT5G49340	4.83729	-2.56674	1.15316	-2.22584	0.0260251	0.0497504
AT1G16760	4.84876	8.23251	2.47262	3.32946	0.00087014	0.00226188
AT3G50460	4.86168	-6.41446	1.64492	-3.89956	9.63666e-05	0.00029308
AT5G44973	4.86262	-6.17325	2.05826	-2.99926	0.0027064	0.00641641
AT4G18660	4.86845	4.0753	1.24346	3.27739	0.0010477	0.00268359
AT5G46670	4.89134	3.07193	1.20381	2.55185	0.0107153	0.0224804
AT2G42100	4.90525	6.69747	2.09208	3.20134	0.00136791	0.00343385
AT4G15200	4.91138	7.83247	2.08655	3.7538	0.000174176	0.000509946
AT3G57645	4.91363	2.44672	1.07015	2.28634	0.0222344	0.0432024
AT5G05465	4.92964	5.35179	1.3128	4.07662	4.56957e-05	0.000145554
AT3G03325	4.94418	-3.82286	1.70559	-2.24136	0.0250025	0.0480174
AT5G59860	4.97201	2.89991	1.1294	2.56765	0.010239	0.0215823
AT2G33350	4.9729	-4.7849	1.71531	-2.78953	0.00527852	0.0118206
AT5G41030	4.99497	5.14847	1.97205	2.61072	0.00903521	0.019284
AT2G15800	5.0065	-4.91096	1.90808	-2.57378	0.0100594	0.0212373
AT3G11920	5.01999	-5.36768	1.71454	-3.13068	0.00174404	0.00429094
AT4G16980	5.02235	-5.39257	2.2955	-2.34919	0.0188144	0.0372464
AT2G15810	5.03473	-2.85751	1.23293	-2.31765	0.0204685	0.0401332
AT3G26295	5.03951	5.89321	2.46975	2.38616	0.0170254	0.0340875
AT5G28280	5.0412	-4.50193	1.79639	-2.50609	0.0122074	0.0252793
AT2G17950	5.05935	4.40695	1.28575	3.42754	0.000609074	0.00162847
AT3G21320	5.07228	4.22214	1.07391	3.93154	8.44048e-05	0.000258654
AT4G38210	5.0754	3.00973	1.06889	2.81574	0.00486648	0.0109783
AT5G49200	5.08756	3.82774	1.11218	3.44165	0.000578177	0.00155136
AT4G24204	5.09646	3.53162	1.11524	3.1667	0.00154178	0.00383326
AT4G05018	5.13616	3.43568	0.975049	3.52359	0.000425738	0.00116869
AT1G72060	5.13745	-4.04407	1.64303	-2.46135	0.0138415	0.0282992
AT3G10600	5.16729	-2.52268	0.890547	-2.83273	0.00461519	0.0104652
AT5G26865	5.16866	2.43377	1.01946	2.38732	0.0169718	0.0339857
AT3G15910	5.18423	8.34584	3.24272	2.57371	0.0100614	0.0212396
AT1G67220	5.20302	4.23234	1.41248	2.9964	0.00273189	0.00646796
AT3G04445	5.21236	-4.87784	1.76065	-2.77047	0.0055975	0.012476
AT3G28600	5.21416	3.50543	1.35743	2.58241	0.00981129	0.0207842
AT4G26288	5.24568	-5.76017	2.08412	-2.76383	0.00571273	0.0127035
AT3G52270	5.25379	3.50752	1.29735	2.7036	0.00685921	0.015007
AT4G31610	5.28204	2.92415	1.06503	2.74561	0.00603981	0.0133546
AT1G11572	5.2939	6.77538	1.71259	3.95622	7.61462e-05	0.000234926
AT1G27860	5.29842	8.20059	1.67524	4.89518	9.82169e-07	3.89545e-06
AT1G21290	5.34533	8.3775	3.22638	2.59656	0.00941611	0.0200226
AT2G31310	5.34591	-5.04025	2.09264	-2.40856	0.0160158	0.0322317
AT5G09976	5.38042	-3.16411	1.25817	-2.51485	0.0119084	0.02473
AT3G49700	5.38587	3.08223	0.945748	3.25904	0.0011179	0.00285068
AT3G26235	5.38589	-6.08125	1.74659	-3.48179	0.000498073	0.00135356
AT3G10560	5.40928	4.07942	1.30715	3.12085	0.00180332	0.00442567
AT3G36659	5.41434	6.74909	2.00419	3.36748	0.000758575	0.00199332
AT5G20470	5.4293	-6.0534	1.82904	-3.30961	0.000934261	0.00241427
AT1G67640	5.44903	-4.20282	1.69812	-2.47499	0.0133239	0.0273405
AT5G12235	5.45862	-3.67117	1.59734	-2.2983	0.0215446	0.0419973
AT4G00120	5.46803	8.33176	2.06183	4.04096	5.32333e-05	0.000167837
AT1G11920	5.46935	2.16823	0.884824	2.45047	0.014267	0.0290929
AT2G08950	5.47038	-4.70613	1.63326	-2.88143	0.00395881	0.00908773
AT1G29179	5.47422	-3.15179	1.1597	-2.71775	0.00657268	0.0144317
AT3G62540	5.51025	-3.22285	1.40085	-2.30064	0.0214119	0.0417657
AT5G07310	5.51806	4.79248	1.6019	2.99175	0.00277387	0.00655771
AT1G58390	5.52645	-4.83054	1.88226	-2.56635	0.0102776	0.0216536
AT1G26400	5.5473	6.12104	1.84962	3.30935	0.000935134	0.00241626
AT1G32970	5.55451	5.12372	1.56206	3.28011	0.00103766	0.00266097
AT4G08450	5.5759	-2.9534	1.26377	-2.33697	0.0194406	0.0383459
AT3G13280	5.59837	6.57883	1.65906	3.9654	7.32729e-05	0.000226553
AT2G34000	5.60443	-6.37695	1.92092	-3.31973	0.000901051	0.00233494
AT1G32510	5.60971	3.06279	1.32151	2.31764	0.0204687	0.0401332
AT1G74110	5.61606	3.72247	1.17904	3.1572	0.00159295	0.00395072
AT5G27910	5.64767	-4.9676	1.67742	-2.96144	0.00306202	0.00716876
AT3G47130	5.65015	3.13961	1.0896	2.88143	0.00395877	0.00908773
AT5G39420	5.66039	-3.97433	1.41089	-2.81689	0.00484915	0.0109433
AT1G63870	5.66809	4.30706	1.23849	3.47766	0.000505807	0.00137273
AT2G09745	5.67003	-4.85625	1.63118	-2.97715	0.00290946	0.00684809
AT1G06320	5.68139	3.31532	0.975788	3.39758	0.00067985	0.00180155
AT3G20075	5.68198	-3.29733	1.37142	-2.40432	0.0162028	0.0325782
AT2G17590	5.69453	-4.40881	1.15805	-3.8071	0.000140607	0.000417329
AT2G44390	5.71069	-6.21236	1.80871	-3.43468	0.000593246	0.00158861
AT2G15060	5.71849	-6.39691	1.75715	-3.64051	0.000272097	0.000772387
AT1G03320	5.74763	-3.05765	1.31868	-2.31873	0.0204097	0.0400305
AT2G44581	5.75332	5.37852	1.4514	3.70574	0.00021077	0.000609111
AT1G48060	5.76651	3.33642	1.1739	2.84216	0.00448088	0.0101874
AT4G05497	5.78007	-4.82476	1.64156	-2.93913	0.00329136	0.00766629
AT3G60164	5.7828	5.38377	1.62719	3.30864	0.000937517	0.00242138
AT5G02510	5.8149	4.30331	1.72422	2.4958	0.0125674	0.0259314
AT5G00825	5.81652	3.37552	1.0036	3.36342	0.000769832	0.00202092
AT1G80390	5.8178	5.75253	1.47292	3.90551	9.40249e-05	0.000286355
AT5G16486	5.82508	-4.44438	1.71666	-2.58896	0.00962657	0.0204431
AT1G21340	5.82647	3.33303	1.16934	2.85035	0.00436707	0.00994552
AT1G66060	5.86139	-3.89029	1.15178	-3.37763	0.000731147	0.00192691
AT5G66816	5.87269	6.13341	1.75497	3.49488	0.000474273	0.00129369
AT5G05040	5.88902	6.92663	3.10615	2.22997	0.0257494	0.0493025
AT1G20680	5.90209	-4.03023	1.2612	-3.19555	0.00139565	0.0034984
AT5G38344	5.93015	-6.33544	2.08428	-3.03963	0.00236872	0.00567544
AT5G40316	5.93526	3.81821	1.0253	3.724	0.000196091	0.000569481
AT1G01695	5.94211	2.42637	1.08254	2.24136	0.0250027	0.0480174
AT3G28610	5.94797	5.18461	1.31674	3.93747	8.23448e-05	0.000252759
AT1G67460	5.94983	-5.68483	1.64798	-3.44956	0.000561492	0.00150977
AT1G64820	5.95183	5.98817	1.66788	3.59028	0.000330322	0.000921423
AT4G00416	5.95784	3.58602	1.36471	2.62768	0.00859699	0.0184219
AT4G17860	5.96213	-4.44143	1.36802	-3.24661	0.00116787	0.00296746
AT5G07520	5.97943	4.84321	1.7056	2.8396	0.00451705	0.0102629
AT1G50090	5.99905	4.92491	1.36098	3.61866	0.000296133	0.00083434
AT1G51040	6.00184	8.41567	2.06057	4.08415	4.42393e-05	0.000141194
AT5G24040	6.02151	-3.18688	1.28081	-2.48818	0.0128398	0.0264454
AT5G07050	6.02271	8.5544	2.30023	3.71894	0.000200061	0.000580593
AT2G21990	6.03351	-4.31134	1.69646	-2.54137	0.0110418	0.0230913
AT1G47370	6.0351	-2.27582	0.790999	-2.87715	0.00401289	0.00919789
AT1G51400	6.03965	-3.38947	1.15952	-2.92317	0.00346483	0.0080378
AT1G43780	6.06691	7.59724	2.25539	3.36848	0.000755842	0.00198701
AT3G45280	6.11085	-6.56939	1.59828	-4.1103	3.95144e-05	0.000127037
AT3G46910	6.11497	5.54527	1.76557	3.14078	0.00168501	0.00415728
AT4G37710	6.1168	3.15943	1.1879	2.65968	0.00782146	0.0169055
AT2G33690	6.12523	8.34248	1.76475	4.7273	2.27529e-06	8.62619e-06
AT1G52695	6.12898	7.13511	2.25099	3.16977	0.00152558	0.0037969
AT4G03480	6.13753	-1.83991	0.796183	-2.31091	0.0208377	0.0407575
AT4G22090	6.15707	6.27358	1.73594	3.61393	0.000301587	0.000847926
AT4G39650	6.17049	6.06858	1.52846	3.97038	7.17574e-05	0.000222209
AT1G78440	6.20053	-4.37795	1.23395	-3.54793	0.000388269	0.00107278
AT2G44220	6.22496	8.47165	1.68965	5.01386	5.33491e-07	2.18851e-06
AT5G41290	6.25912	1.71239	0.744958	2.29864	0.0215256	0.0419636
AT2G20510	6.28007	2.39193	0.891891	2.68186	0.00732144	0.0159174
AT2G04515	6.31808	3.69928	1.41514	2.61407	0.00894718	0.019118
AT1G21528	6.32403	4.36441	1.69105	2.58089	0.00985449	0.0208648
AT5G27093	6.33043	-5.98312	1.64296	-3.64167	0.000270873	0.000769092
AT4G25560	6.33223	-3.34957	1.17144	-2.85935	0.00424511	0.0096842
AT1G80745	6.33394	2.65169	0.80652	3.28782	0.00100968	0.00259334
AT2G20870	6.35877	-4.16066	1.68123	-2.47477	0.0133323	0.0273532
AT3G08810	6.35918	-3.60644	1.56779	-2.30034	0.021429	0.0417956
AT4G19430	6.36004	-5.30789	1.71168	-3.10099	0.00192873	0.00469955
AT3G20557	6.42164	-4.78943	1.62521	-2.94697	0.00320905	0.00748686
AT2G30760	6.42951	4.494	1.3784	3.26029	0.00111298	0.00283995
AT1G24420	6.44303	-4.06433	1.27204	-3.19512	0.00139773	0.00350287
AT3G56790	6.44312	2.81415	0.994655	2.82927	0.00466539	0.0105642
AT4G37235	6.44723	-5.34731	1.52814	-3.49922	0.000466624	0.00127419
AT3G03605	6.44849	2.99204	1.0974	2.72647	0.00640152	0.014086
AT1G05383	6.45954	7.06568	1.97225	3.58255	0.000340251	0.000947697
AT2G25780	6.46929	-3.70003	1.32721	-2.78782	0.00530647	0.0118777
AT5G07510	6.47219	6.41492	1.5376	4.17203	3.01898e-05	9.87548e-05
AT4G38213	6.47225	2.761	0.873205	3.16192	0.00156734	0.00389321
AT5G33390	6.49914	5.19428	1.08966	4.76687	1.87111e-06	7.17949e-06
AT1G73560	6.50906	6.98414	2.19791	3.17763	0.00148484	0.00370428
AT1G48530	6.51634	4.68746	1.0478	4.47361	7.69092e-06	2.73669e-05
AT3G16590	6.53435	6.07272	1.2763	4.75805	1.95469e-06	7.48471e-06
AT3G18450	6.54014	-3.85649	1.09722	-3.51477	0.00044013	0.00120641
AT3G17980	6.54535	3.1953	0.781079	4.09088	4.29733e-05	0.000137317
AT1G32880	6.56385	5.01999	1.24175	4.04267	5.28468e-05	0.000166705
AT3G03230	6.57497	5.98927	1.46002	4.10218	4.09281e-05	0.000131285
AT3G06962	6.60806	2.53193	1.07713	2.35063	0.0187418	0.0371269
AT4G10950	6.62373	3.49712	0.999769	3.49793	0.00046889	0.00127987
AT2G17010	6.62861	3.95103	0.989373	3.99346	6.51152e-05	0.000202889
AT1G12980	6.65712	2.64752	0.74178	3.56914	0.000358158	0.000994476
AT1G66990	6.65731	-4.60092	1.85017	-2.48676	0.0128912	0.0265429
AT1G58330	6.65744	2.88114	0.947417	3.04104	0.0023576	0.00565217
AT1G72600	6.6725	2.3854	1.03982	2.29405	0.0217875	0.0424125
AT5G54560	6.68635	5.70362	1.8323	3.11282	0.00185308	0.00453717
AT3G46650	6.70274	-3.35574	1.10613	-3.03377	0.00241519	0.00577474
AT2G28610	6.70712	4.61778	1.34949	3.42188	0.000621894	0.0016598
AT2G05280	6.70953	2.38574	0.871981	2.736	0.00621911	0.0137175
AT3G62320	6.73791	3.58177	0.830975	4.31033	1.63014e-05	5.53713e-05
AT1G29490	6.74449	-4.4979	1.78456	-2.52045	0.0117204	0.0243837
AT1G73140	6.77322	-3.29281	1.37838	-2.3889	0.0168988	0.0338537
AT3G05035	6.79686	4.19271	1.08118	3.87792	0.000105354	0.000318448
AT3G24400	6.80628	3.81125	1.2015	3.17209	0.00151347	0.00377025
AT5G10572	6.81518	2.70026	1.14561	2.35705	0.0184207	0.0365748
AT5G26320	6.83108	-4.44	1.53776	-2.88731	0.00388548	0.00893384
AT3G24605	6.83494	5.53107	1.11304	4.96933	6.71863e-07	2.72194e-06
AT4G10160	6.8572	-5.35234	1.80018	-2.97322	0.00294696	0.00692489
AT5G25550	6.87185	5.94931	1.94451	3.05954	0.00221678	0.00533787
AT1G64100	6.88104	2.91804	1.30276	2.23989	0.0250979	0.0481619
AT2G28270	6.9025	-4.31176	1.67951	-2.56727	0.0102502	0.0216042
AT1G80660	6.90382	3.52285	1.13287	3.10967	0.00187299	0.00457757
AT1G55230	6.90485	4.32278	1.83963	2.34981	0.018783	0.0371933
AT1G19968	6.91138	2.67353	0.891483	2.99897	0.00270897	0.00642123
AT2G14245	6.91221	7.05352	2.6401	2.67168	0.00754717	0.0163654
AT1G33320	6.92325	-5.04915	1.56295	-3.23051	0.00123568	0.00312792
AT4G29770	6.92411	2.84891	0.870409	3.27307	0.00106387	0.00272327
AT1G06540	6.95513	2.21236	0.969005	2.28312	0.0224233	0.0435274
AT1G80865	6.9663	4.96928	1.3472	3.6886	0.000225493	0.000648554
AT5G65130	6.96831	3.46969	1.10887	3.12904	0.0017538	0.00431289
AT5G49920	6.96867	4.63598	1.11338	4.16388	3.12881e-05	0.000102016
AT5G38743	7.02296	2.36285	0.994106	2.37686	0.0174608	0.0348753
AT4G00893	7.05622	4.54477	1.04978	4.32925	1.49618e-05	5.1123e-05
AT3G20180	7.05706	3.62928	1.124	3.22889	0.0012427	0.00314338
AT2G30690	7.06648	2.91067	1.19926	2.42706	0.0152217	0.0307953
AT5G12960	7.07904	-2.28619	0.828796	-2.75845	0.00580761	0.0128907
AT4G10250	7.0806	3.24866	1.3724	2.36714	0.0179263	0.0356872
AT3G44405	7.09874	3.85121	1.01454	3.79601	0.000147045	0.0004351
AT5G44255	7.10221	-5.28734	1.6415	-3.22104	0.00127728	0.00322468
AT3G63350	7.13311	4.18903	1.22393	3.4226	0.000620257	0.00165599
AT2G27240	7.14542	5.6803	1.30442	4.35466	1.33276e-05	4.58634e-05
AT5G61120	7.19225	3.51437	1.04687	3.35704	0.000787818	0.00206522
AT1G51055	7.19364	-4.59876	1.68677	-2.72637	0.00640345	0.014089
AT4G33870	7.19771	3.31095	1.26153	2.62456	0.00867621	0.0185785
AT4G22050	7.21938	6.00641	1.23862	4.8493	1.23899e-06	4.84641e-06
AT4G14165	7.28702	6.12576	1.4719	4.16182	3.15722e-05	0.000102873
AT3G21000	7.30537	4.65132	0.949436	4.89904	9.63082e-07	3.82478e-06
AT4G07815	7.32559	-4.17318	1.79167	-2.32921	0.0198481	0.0390432
AT1G02575	7.34984	-5.12092	1.66479	-3.07601	0.00209794	0.00507498
AT1G68350	7.35365	-3.76286	1.17818	-3.1938	0.00140411	0.00351778
AT1G08440	7.40207	4.47603	1.27949	3.49828	0.000468265	0.00127831
AT1G31983	7.43072	-5.07174	1.69402	-2.9939	0.00275432	0.00651404
AT4G31950	7.44447	6.02569	1.88279	3.20041	0.00137232	0.00344384
AT3G03776	7.46863	-4.1808	1.54405	-2.70768	0.00677552	0.0148427
AT5G59260	7.47149	-7.11525	1.62779	-4.3711	1.23621e-05	4.27845e-05
AT2G19980	7.48084	-3.48756	1.34893	-2.58543	0.00972572	0.0206229
AT3G09590	7.48373	4.05431	1.76256	2.30025	0.0214343	0.0418025
AT3G12440	7.50236	5.69298	1.09206	5.21308	1.8573e-07	8.05698e-07
AT5G22660	7.50865	-2.86409	1.02531	-2.79337	0.00521612	0.011695
AT3G17010	7.57135	7.34496	1.57965	4.64973	3.32368e-06	1.23641e-05
AT3G15050	7.57389	-3.42561	1.06872	-3.20535	0.00134897	0.00339266
AT1G19115	7.57775	4.26675	0.957837	4.45457	8.4062e-06	2.9763e-05
AT4G01975	7.58269	5.63035	1.50416	3.74318	0.000181703	0.000530055
AT5G11140	7.60372	2.76866	0.847113	3.26834	0.00108178	0.00276619
AT4G14368	7.6057	2.82581	0.937079	3.01555	0.0025651	0.0061114
AT1G33540	7.62535	-3.05834	0.971372	-3.14848	0.00164123	0.0040588
AT1G05023	7.71231	-5.65244	1.57328	-3.59278	0.000327168	0.000913468
AT5G37450	7.72398	-4.57505	1.54343	-2.96421	0.00303458	0.00711002
AT3G44705	7.75011	2.35826	0.758501	3.1091	0.00187656	0.00458521
AT5G03485	7.75763	2.42987	0.968825	2.50806	0.0121397	0.025152
AT3G14362	7.76038	2.56767	0.708592	3.62362	0.000290506	0.000819443
AT1G21470	7.76174	-6.08817	1.66031	-3.66689	0.000245518	0.000702302
AT4G22105	7.80051	6.34374	1.61801	3.92069	8.82951e-05	0.000269857
AT1G75163	7.83477	2.65951	0.884719	3.00605	0.00264664	0.00628521
AT2G13570	7.8934	-5.05735	1.66487	-3.03768	0.00238408	0.0057077
AT2G44383	7.94669	1.9409	0.806404	2.40686	0.0160902	0.0323707
AT1G55525	7.95611	3.97748	1.76574	2.25258	0.0242856	0.0467779
AT5G38450	7.96185	-2.72703	1.00959	-2.70114	0.00691032	0.0151106
AT4G39250	7.99497	-8.14754	1.96324	-4.15005	3.32398e-05	0.000107899
AT5G60142	7.99748	-4.81209	1.80666	-2.66352	0.00773268	0.0167286
AT5G33382	8.00665	-6.31676	1.5509	-4.07297	4.64178e-05	0.000147756
AT2G04490	8.01301	1.83486	0.735771	2.4938	0.0126385	0.0260691
AT3G51075	8.10424	-2.87636	1.22177	-2.35426	0.0185596	0.0368355
AT2G39240	8.11167	-5.53441	1.62132	-3.41353	0.000641276	0.00170795
AT2G27250	8.13152	4.5674	1.1836	3.85892	0.000113891	0.00034258
AT3G15605	8.14831	6.79806	2.92747	2.32216	0.0202241	0.0397085
AT1G58320	8.26405	-4.65789	1.91907	-2.42716	0.0152175	0.0307919
AT4G12005	8.30845	2.26118	0.785946	2.87702	0.00401446	0.00920062
AT1G08697	8.3432	-5.45753	1.54149	-3.54043	0.000399478	0.00110123
AT1G70390	8.3949	3.32113	0.837111	3.96737	7.267e-05	0.000224747
AT3G27095	8.42868	2.85979	0.744826	3.83954	0.000123264	0.000369118
AT5G62040	8.4609	-6.18188	1.65043	-3.74562	0.000179947	0.000525629
AT4G25433	8.46195	7.17517	1.62099	4.42641	9.58164e-06	3.36682e-05
AT5G36240	8.47306	5.93694	1.36065	4.36332	1.28103e-05	4.42093e-05
AT4G40020	8.47843	-2.50068	0.892883	-2.80068	0.00509958	0.0114582
AT5G60350	8.48294	3.34723	1.08178	3.0942	0.00197344	0.00479638
AT1G74130	8.5068	4.97403	1.05293	4.72401	2.31241e-06	8.7614e-06
AT1G54215	8.51512	-3.25807	1.03967	-3.13377	0.00172577	0.00425046
AT5G66980	8.5723	9.06019	1.81301	4.99733	5.81288e-07	2.37651e-06
AT3G52440	8.62079	5.28297	1.03412	5.10865	3.24473e-07	1.36873e-06
AT1G49370	8.67161	-6.40765	1.63975	-3.90771	9.31766e-05	0.000283914
AT1G77100	8.68215	5.99478	1.47305	4.06962	4.70893e-05	0.000149697
AT1G13400	8.6822	-3.50692	1.2328	-2.84468	0.00444564	0.0101121
AT2G11150	8.70424	-5.78332	1.52322	-3.79677	0.000146594	0.000433818
AT5G10605	8.7248	-2.5686	0.92501	-2.77684	0.00548909	0.0122558
AT4G36770	8.73673	1.84701	0.584935	3.15764	0.00159052	0.0039459
AT5G14490	8.75051	3.58212	0.9612	3.72672	0.000193991	0.000563791
AT1G05061	8.77981	1.74638	0.779177	2.24132	0.0250056	0.048019
AT1G59865	8.79092	3.23678	1.26083	2.56718	0.010253	0.0216074
AT1G53635	8.80358	-4.03934	1.80884	-2.23311	0.0255414	0.0489391
AT4G30120	8.82366	-4.55758	1.21309	-3.75702	0.000171951	0.000503857
AT1G16140	8.8429	-4.5145	1.27716	-3.53479	0.000408099	0.0011232
AT3G26130	8.84993	-5.40172	1.62874	-3.31651	0.000911489	0.00235946
AT5G06080	8.85784	2.62154	0.784504	3.34165	0.000832808	0.0021749
AT3G01345	8.86187	-5.49372	1.57998	-3.47708	0.000506912	0.00137526
AT1G10790	8.88739	-4.19684	1.13666	-3.69225	0.00022228	0.000639845
AT3G59450	8.92281	-4.5639	1.50087	-3.04083	0.00235925	0.00565443
AT3G12143	8.92572	4.09102	1.04414	3.91807	8.92622e-05	0.000272675
AT1G65340	8.95315	8.98323	1.70129	5.28026	1.29003e-07	5.68914e-07
AT3G17530	8.98606	9.13811	2.01331	4.53886	5.65596e-06	2.0488e-05
AT2G18180	8.99057	-2.70999	0.92743	-2.92205	0.0034774	0.00806462
AT4G18620	9.00123	7.55078	1.87197	4.03361	5.4926e-05	0.00017279
AT1G63580	9.01685	-2.61677	0.788993	-3.31659	0.000911237	0.00235906
AT3G04115	9.02088	-5.80416	1.65763	-3.50148	0.000462682	0.00126393
AT3G46330	9.0258	-4.17462	1.23981	-3.36716	0.000759473	0.00199546
AT1G02405	9.03215	2.29601	0.77186	2.97465	0.00293326	0.00689673
AT4G13992	9.0331	-3.63372	1.2139	-2.99343	0.00275857	0.00652345
AT1G20015	9.04017	2.87382	1.22311	2.34959	0.018794	0.0372121
AT1G05397	9.04694	4.0898	1.14703	3.56554	0.000363106	0.00100752
AT4G28005	9.06254	1.72699	0.729473	2.36745	0.0179112	0.035663
AT1G43140	9.06541	-3.99376	1.07122	-3.72822	0.000192839	0.000560509
AT1G75600	9.07204	5.9293	1.58471	3.74156	0.000182878	0.000533288
AT1G16120	9.0732	-2.66569	0.882268	-3.0214	0.00251606	0.00600049
AT2G05812	9.07553	1.95856	0.613505	3.19241	0.00141093	0.00353183
AT3G10510	9.09015	5.78214	1.1548	5.00704	5.52736e-07	2.26477e-06
AT2G33100	9.12379	2.17111	0.837893	2.59115	0.00956563	0.0203227
AT1G07373	9.13097	5.58146	1.4644	3.81143	0.000138166	0.000410536
AT4G22233	9.14152	5.33516	1.05451	5.05936	4.20662e-07	1.75093e-06
AT1G47405	9.14264	9.15344	2.0566	4.45076	8.55683e-06	3.02697e-05
AT5G23270	9.15382	-4.99119	1.81976	-2.74277	0.00609238	0.013461
AT1G12630	9.17093	-4.97124	1.62301	-3.06298	0.00219144	0.00528212
AT1G66460	9.17382	-4.72914	1.24895	-3.7865	0.000152785	0.000451034
AT5G37485	9.18318	-5.81253	1.60394	-3.62391	0.000290179	0.000818712
AT1G27045	9.20122	-5.28376	1.76424	-2.99492	0.00274516	0.00649493
AT1G55700	9.22729	3.59831	0.723433	4.97394	6.56064e-07	2.66061e-06
AT2G02340	9.23766	8.90926	1.62359	5.48737	4.07954e-08	1.89059e-07
AT5G26300	9.2429	3.10349	0.82986	3.73977	0.000184188	0.000536914
AT1G11500	9.24679	-4.11908	1.4172	-2.90649	0.00365505	0.00844499
AT1G63210	9.28346	5.77961	1.14505	5.04747	4.47706e-07	1.85646e-06
AT5G45090	9.29963	-4.30432	1.75553	-2.45186	0.014212	0.0289953
AT1G07550	9.30107	-6.04864	1.66209	-3.63918	0.000273506	0.000776021
AT4G16233	9.31926	2.34395	1.0188	2.3007	0.0214083	0.041762
AT1G10220	9.37032	-3.04606	1.05415	-2.8896	0.00385737	0.00887257
AT3G20140	9.38122	3.40605	1.20423	2.8284	0.00467807	0.0105898
AT5G41470	9.39897	-3.57305	1.10924	-3.22118	0.00127666	0.00322421
AT4G02160	9.40672	4.43636	1.01259	4.38121	1.1802e-05	4.09282e-05
AT1G26515	9.40709	7.78018	1.61833	4.80752	1.52811e-06	5.91128e-06
AT4G24420	9.41413	2.94824	0.764909	3.85437	0.000116029	0.000348707
AT5G57420	9.42735	2.18146	0.938415	2.32463	0.020092	0.0394811
AT1G19420	9.43351	-2.22206	0.785247	-2.82976	0.00465826	0.010549
AT3G45330	9.44255	-4.82955	1.70753	-2.82838	0.00467845	0.0105898
AT5G03090	9.46363	-4.96051	1.62958	-3.04404	0.00233422	0.00559889
AT3G19700	9.46896	6.77475	1.34402	5.04067	4.63912e-07	1.92037e-06
AT1G06020	9.5014	2.44079	0.658062	3.70906	0.000208029	0.000601838
AT3G07920	9.52198	5.54388	1.01865	5.4424	5.25666e-08	2.40929e-07
AT5G63250	9.54213	5.6511	1.02083	5.53577	3.09868e-08	1.45246e-07
AT3G13900	9.55248	1.81483	0.732875	2.47631	0.0132747	0.0272511
AT2G42000	9.56267	8.8926	2.39102	3.71916	0.000199886	0.000580223
AT5G48130	9.5741	3.46615	1.31231	2.64126	0.00825978	0.0177529
AT4G18422	9.57594	-1.83669	0.746297	-2.46107	0.0138524	0.0283169
AT4G21970	9.58377	-7.15365	1.61355	-4.43349	9.27197e-06	3.26418e-05
AT2G47810	9.59958	-2.97265	1.11155	-2.67433	0.00748776	0.0162451
AT1G04013	9.63382	-3.47262	1.24508	-2.78908	0.00528582	0.0118359
AT3G13400	9.63644	3.90697	1.12528	3.472	0.000516589	0.00139822
AT1G65385	9.6375	4.21588	1.02456	4.11481	3.875e-05	0.000124812
AT5G04205	9.65515	-5.96629	1.57819	-3.78047	0.000156531	0.000461586
AT1G30100	9.6557	3.75646	0.838127	4.48197	7.3957e-06	2.63747e-05
AT5G45320	9.65618	-4.05924	0.990436	-4.09844	4.15943e-05	0.000133245
AT1G29100	9.65921	6.53078	1.73575	3.76252	0.000168212	0.000493862
AT1G02030	9.66031	-1.65164	0.667728	-2.47352	0.0133789	0.0274348
AT2G13900	9.6832	6.06175	1.25836	4.81719	1.45591e-06	5.64734e-06
AT5G28440	9.70335	-5.69453	1.56578	-3.63687	0.000275968	0.000782364
AT4G33450	9.75318	-5.04805	1.3848	-3.64534	0.00026704	0.000759011
AT1G18280	9.78062	4.99252	1.06616	4.68272	2.83097e-06	1.06228e-05
AT5G09360	9.79054	6.68427	1.38681	4.81988	1.43644e-06	5.57811e-06
AT3G60700	9.81454	-7.25972	1.57463	-4.61042	4.01848e-06	1.47961e-05
AT3G13898	9.81967	2.66569	0.774843	3.4403	0.00058107	0.00155825
AT2G15120	9.84671	3.08901	0.901098	3.42805	0.000607924	0.00162593
AT1G63410	9.87667	-2.31153	0.998935	-2.314	0.0206679	0.040468
AT4G00960	9.94651	-2.81632	0.937683	-3.00349	0.00266902	0.006334
AT4G01830	9.99088	-3.09915	0.86615	-3.57808	0.000346133	0.000962969
AT5G04180	10.0341	2.06151	0.821667	2.50893	0.0121097	0.0250943
AT2G05655	10.0628	9.31773	3.51422	2.65144	0.00801504	0.0172791
AT5G02210	10.0649	4.8343	0.798117	6.05713	1.38572e-09	7.34814e-09
AT1G06135	10.0671	9.11403	1.83842	4.95755	7.13891e-07	2.88543e-06
AT1G35270	10.0761	3.11531	1.14704	2.71597	0.00660829	0.0145014
AT1G26890	10.0846	1.42127	0.59572	2.3858	0.0170422	0.0341154
AT3G08490	10.1122	-2.13302	0.820131	-2.60083	0.00929979	0.0197997
AT1G63600	10.114	-2.47577	0.717983	-3.44822	0.000564284	0.00151694
AT4G09300	10.1455	-5.58602	1.57791	-3.54015	0.000399907	0.00110216
AT2G32460	10.1642	1.69916	0.570566	2.97802	0.00290113	0.00683048
AT5G39000	10.1931	-3.29279	1.04631	-3.14703	0.00164937	0.00407683
AT2G24140	10.2748	-2.3766	0.661768	-3.59128	0.000329053	0.000918412
AT5G17340	10.3021	3.80069	1.23738	3.07156	0.00212945	0.00514451
AT1G63520	10.3047	-2.75366	1.067	-2.58075	0.0098585	0.0208696
AT5G17150	10.3189	2.88556	0.801332	3.60095	0.00031706	0.000887709
AT5G45240	10.3424	-2.52972	0.854031	-2.96209	0.00305555	0.00715491
AT3G32920	10.3583	6.22013	1.70334	3.65173	0.000260484	0.000742124
AT3G08115	10.3782	-4.68081	1.55705	-3.00621	0.00264523	0.00628248
AT4G22505	10.4044	-9.36522	3.475	-2.69502	0.00703837	0.0153462
AT1G63340	10.4121	7.89115	1.6562	4.76463	1.89205e-06	7.25635e-06
AT3G51410	10.4144	1.46295	0.49317	2.96641	0.00301294	0.00706481
AT1G12890	10.4153	4.44143	1.03171	4.30494	1.67031e-05	5.66637e-05
AT1G78840	10.4242	5.06557	0.980815	5.16465	2.40884e-07	1.02961e-06
AT5G44940	10.4349	6.84282	1.84197	3.71494	0.000203251	0.000589144
AT1G72070	10.4833	-2.3831	0.95915	-2.4846	0.0129698	0.0266865
AT5G50443	10.4904	2.01265	0.857856	2.34614	0.0189692	0.0375099
AT4G02810	10.4907	-2.46905	0.679739	-3.63235	0.000280852	0.000794902
AT4G26880	10.4929	3.43781	1.28518	2.67495	0.00747403	0.0162185
AT5G53710	10.571	3.505	0.944112	3.71248	0.000205239	0.000594405
AT4G26420	10.5735	9.37625	1.937	4.84061	1.29439e-06	5.05411e-06
AT3G22490	10.5842	6.26944	1.80261	3.47797	0.000505224	0.00137145
AT4G09595	10.5977	9.4009	3.48893	2.6945	0.00704951	0.0153677
AT4G20235	10.6059	-5.67527	1.47835	-3.83892	0.000123577	0.000369918
AT5G20640	10.6065	-2.42521	0.677218	-3.58113	0.000342111	0.000952656
AT4G05380	10.6718	3.46039	0.812976	4.25644	2.07704e-05	6.95919e-05
AT2G36355	10.6999	-3.51749	0.800832	-4.3923	1.1216e-05	3.90024e-05
AT4G05650	10.708	2.38005	0.791677	3.00634	0.00264415	0.00628054
AT5G26190	10.753	-1.58414	0.687008	-2.30585	0.0211191	0.0412343
AT3G24535	10.7993	-6.04647	1.49807	-4.03618	5.43287e-05	0.000171112
AT2G20030	10.8263	-1.872	0.782023	-2.39379	0.0166752	0.033439
AT5G45570	10.8448	6.58257	1.97674	3.33002	0.000868399	0.00225808
AT5G07095	10.8486	3.08842	0.845428	3.65309	0.000259101	0.000738534
AT5G46650	10.8625	2.02431	0.819164	2.47119	0.0134666	0.0276028
AT2G42150	10.8723	2.61823	0.881908	2.96882	0.00298941	0.00701372
AT2G43660	10.8924	3.339	0.927501	3.59999	0.000318228	0.000890566
AT1G19160	10.8972	3.30309	0.991321	3.33201	0.00086222	0.0022437
AT4G23340	10.9113	-4.30093	1.01553	-4.23516	2.28387e-05	7.59739e-05
AT1G30190	10.9393	3.35418	1.0088	3.32491	0.000884459	0.00229589
AT1G65850	10.9477	-2.54232	0.931735	-2.72859	0.00636066	0.0140076
AT1G51870	10.973	-2.99097	1.09319	-2.73599	0.00621926	0.0137175
AT1G24405	10.9893	-3.35966	0.905987	-3.70828	0.000208669	0.000603543
AT3G16070	11.0172	-3.26572	0.904034	-3.61238	0.000303399	0.000852228
AT5G55150	11.042	7.14791	1.77505	4.02688	5.65217e-05	0.000177509
AT1G27040	11.0529	3.84834	1.27483	3.01871	0.00253853	0.00605144
AT1G60050	11.081	-2.66355	0.972294	-2.73945	0.00615424	0.013584
AT1G13230	11.1024	1.84236	0.758511	2.42892	0.0151438	0.0306583
AT4G02670	11.1076	-2.56733	0.967986	-2.65224	0.00799598	0.0172426
AT5G22380	11.109	3.60777	1.18733	3.03855	0.00237719	0.00569234
AT1G10800	11.118	-4.82618	1.44935	-3.3299	0.000868772	0.00225881
AT3G02445	11.1261	-2.50571	0.913715	-2.74233	0.00610054	0.0134741
AT5G30500	11.1275	9.46217	3.37342	2.80492	0.00503288	0.0113199
AT3G09145	11.1493	-1.93345	0.838913	-2.30471	0.021183	0.0413458
AT4G08868	11.1494	4.79745	1.12318	4.27133	1.94314e-05	6.52957e-05
AT1G54280	11.1592	4.07915	0.831103	4.90811	9.19566e-07	3.6634e-06
AT5G52400	11.1726	9.21508	1.56993	5.86975	4.36459e-09	2.21429e-08
AT1G48400	11.1807	3.61123	0.842363	4.28702	1.81086e-05	6.10888e-05
AT2G43830	11.1826	3.22763	0.873575	3.69474	0.000220112	0.000634664
AT4G09480	11.1843	2.90186	0.743504	3.90296	9.50243e-05	0.000289179
AT1G66780	11.1919	2.88464	1.13042	2.55182	0.0107162	0.0224804
AT1G26233	11.2131	2.76431	0.703741	3.92802	8.5648e-05	0.000262098
AT1G51530	11.2205	4.87478	1.50411	3.24097	0.00119124	0.00302302
AT3G01630	11.2364	2.39676	0.593631	4.03747	5.40314e-05	0.00017022
AT2G18550	11.2607	-4.3475	1.6116	-2.69763	0.00698359	0.0152515
AT3G05327	11.2938	-2.44727	0.741824	-3.299	0.000970316	0.00249942
AT3G13170	11.2967	1.58347	0.570693	2.77465	0.00552613	0.0123294
AT2G22760	11.3207	2.84202	1.09175	2.60318	0.00923622	0.019673
AT3G24310	11.3356	-4.88974	1.35376	-3.61197	0.000303882	0.000853484
AT2G20430	11.3379	9.49864	3.34998	2.83543	0.00457643	0.0103851
AT5G51990	11.3469	4.89698	0.920851	5.31789	1.04977e-07	4.66708e-07
AT4G39753	11.362	6.86686	1.79411	3.82744	0.000129482	0.000386493
AT5G37478	11.3641	-4.52793	1.26028	-3.59279	0.000327153	0.000913468
AT2G09525	11.3671	2.00964	0.708213	2.83763	0.00454503	0.0103197
AT4G03380	11.379	-3.51004	1.17459	-2.98832	0.00280517	0.00662327
AT3G18715	11.38	2.31648	0.597655	3.87594	0.000106213	0.000320865
AT2G14510	11.3965	-5.25453	1.17664	-4.46571	7.98036e-06	2.83384e-05
AT3G27620	11.437	-2.43098	1.03386	-2.35137	0.0187043	0.037076
AT1G51480	11.4713	3.68719	0.670775	5.49691	3.86494e-08	1.79458e-07
AT4G18330	11.4729	7.01382	1.22593	5.72122	1.0576e-08	5.16691e-08
AT2G03540	11.4945	-4.94974	1.41436	-3.49964	0.000465891	0.0012724
AT3G49770	11.5129	9.48193	1.74264	5.44114	5.29407e-08	2.42597e-07
AT1G52830	11.5476	-2.99551	1.08743	-2.75467	0.00587507	0.0130273
AT2G02250	11.5566	2.7294	1.17629	2.32036	0.0203215	0.039877
AT1G16150	11.5844	-2.42809	1.09071	-2.22615	0.0260039	0.0497261
AT3G26820	11.5893	4.77835	1.61738	2.95437	0.0031331	0.0073238
AT4G11500	11.6071	-3.81037	1.24424	-3.06241	0.0021956	0.00529161
AT1G09537	11.646	4.20443	0.863012	4.87181	1.10582e-06	4.35941e-06
AT3G14395	11.6587	4.57394	0.97027	4.71409	2.42791e-06	9.18174e-06
AT3G29300	11.695	2.75665	0.978289	2.81783	0.00483492	0.0109153
AT1G30170	11.7514	6.78551	1.23374	5.49997	3.79862e-08	1.76582e-07
AT4G05170	11.7606	-3.3232	0.760554	-4.36944	1.24564e-05	4.30741e-05
AT3G50610	11.7706	5.69204	1.19696	4.75543	1.98029e-06	7.57675e-06
AT1G34100	11.789	-5.08216	1.5799	-3.21675	0.0012965	0.00327056
AT5G36960	11.7894	2.426	0.713246	3.40135	0.000670533	0.00177998
AT1G31140	11.8121	8.06276	1.78102	4.52706	5.98104e-06	2.15879e-05
AT5G34795	11.8214	-7.45272	2.30735	-3.22999	0.00123796	0.0031327
AT2G19330	11.8508	1.67555	0.729409	2.29713	0.0216115	0.0421141
AT5G20690	11.8574	6.20863	1.14248	5.43437	5.49914e-08	2.5147e-07
AT1G70080	11.8754	5.2001	1.02115	5.0924	3.53563e-07	1.48702e-06
AT4G31370	11.8955	5.07249	1.23918	4.09343	4.25034e-05	0.000135977
AT4G00770	11.9018	4.41036	0.951319	4.63605	3.55129e-06	1.31622e-05
AT1G55390	11.9128	-2.01188	0.751731	-2.67632	0.00744345	0.0161579
AT1G02040	11.9276	9.41168	1.65984	5.67024	1.42601e-08	6.8805e-08
AT5G15800	11.9401	2.09857	0.898363	2.33599	0.0194917	0.0384297
AT2G35738	11.9543	1.2294	0.543987	2.25999	0.0238221	0.0459437
AT2G33385	11.9653	-3.0382	0.961064	-3.16129	0.00157074	0.00390045
AT3G01760	11.9773	-3.68193	1.28191	-2.87223	0.00407582	0.00932532
AT2G30560	11.9843	5.3735	0.832272	6.45643	1.07201e-10	6.24087e-10
AT5G04425	11.9918	-4.18455	1.51515	-2.76181	0.00574822	0.0127684
AT1G62530	12.0053	4.93774	0.818523	6.0325	1.61443e-09	8.51602e-09
AT5G38770	12.0242	-2.18981	0.855599	-2.55939	0.0104856	0.022033
AT5G63070	12.0301	8.09376	1.6142	5.01411	5.32791e-07	2.18641e-06
AT5G14510	12.0557	-2.2004	0.873843	-2.51808	0.0117998	0.0245277
AT3G07490	12.0818	-1.76402	0.625299	-2.82108	0.00478616	0.0108163
AT1G26200	12.0972	-2.43306	0.663477	-3.66713	0.000245284	0.000701715
AT2G45930	12.12	-6.21412	1.55068	-4.00735	6.14026e-05	0.00019194
AT3G44410	12.1402	3.28992	0.871537	3.77485	0.000160105	0.000471377
AT3G32925	12.1526	4.84747	0.809734	5.98649	2.14416e-09	1.11713e-08
AT5G46115	12.1527	-2.21145	0.841436	-2.62818	0.00858423	0.0184011
AT5G15725	12.1579	3.38615	0.823896	4.10992	3.95795e-05	0.000127213
AT3G13840	12.2566	-5.18092	1.59466	-3.24892	0.00115844	0.00294598
AT3G32047	12.2665	-4.72474	1.75404	-2.69364	0.00706771	0.015406
AT5G66700	12.2821	-5.92632	1.53337	-3.8649	0.000111137	0.000334838
AT5G17260	12.2918	-2.05166	0.82467	-2.48786	0.0128516	0.0264635
AT1G34520	12.2948	-5.27772	1.79735	-2.93638	0.00332067	0.00772785
AT1G46552	12.3028	3.27451	0.820721	3.9898	6.61294e-05	0.000205889
AT3G24020	12.3054	-1.7484	0.609278	-2.86962	0.00410961	0.00939818
AT5G25230	12.3186	-3.56983	1.04447	-3.41783	0.000631217	0.00168264
AT1G69710	12.325	1.56953	0.606524	2.58774	0.00966066	0.0205065
AT5G38540	12.334	-7.25557	1.71806	-4.22313	2.40934e-05	7.98728e-05
AT3G14517	12.3441	2.77972	0.629432	4.41624	1.00434e-05	3.51832e-05
AT2G15840	12.3467	-5.08621	1.62351	-3.13284	0.00173125	0.00426222
AT4G11470	12.4055	-2.99253	0.82922	-3.60885	0.000307553	0.000862492
AT5G52940	12.4157	-2.42268	0.8322	-2.91118	0.00360071	0.00833123
AT5G57887	12.4427	-3.53001	0.698818	-5.0514	4.38584e-07	1.82051e-06
AT1G11460	12.4633	-4.62476	1.03419	-4.47189	7.75329e-06	2.75848e-05
AT5G05490	12.4661	3.34095	0.753192	4.43571	9.17674e-06	3.23434e-05
AT3G44042	12.4927	8.06963	1.53273	5.26488	1.40282e-07	6.1674e-07
AT1G21510	12.4977	-2.99027	0.776197	-3.85246	0.000116938	0.000351395
AT5G07480	12.516	9.63417	3.56635	2.70141	0.00690462	0.0150995
AT3G01140	12.6044	-4.14299	1.60399	-2.58293	0.0097966	0.0207604
AT1G64000	12.6184	-3.65706	0.897923	-4.0728	4.64523e-05	0.000147827
AT2G44070	12.6498	1.80953	0.799433	2.26351	0.023604	0.0455887
AT3G11370	12.6816	-4.51291	0.885257	-5.09785	3.4353e-07	1.44684e-06
AT1G09867	12.6895	2.36859	0.681615	3.47497	0.000510918	0.00138473
AT3G57510	12.72	4.06449	0.906835	4.48206	7.39259e-06	2.63675e-05
AT1G16360	12.7229	1.67244	0.69093	2.42057	0.0154963	0.0312879
AT1G35750	12.7409	9.6677	3.18084	3.03935	0.00237086	0.00567943
AT5G04010	12.7745	6.06928	1.1351	5.34694	8.9456e-08	4.00059e-07
AT5G51480	12.7989	4.6243	1.252	3.69353	0.000221159	0.000637075
AT1G48740	12.8069	-1.23439	0.544439	-2.26727	0.0233736	0.0451978
AT1G49210	12.8145	-5.36769	0.969754	-5.5351	3.11045e-08	1.4577e-07
AT5G40040	12.8411	3.88427	0.793228	4.89679	9.74144e-07	3.86616e-06
AT2G31910	12.8502	4.38038	0.875161	5.00523	5.57958e-07	2.28539e-06
AT1G80730	12.8643	-2.80281	0.766895	-3.65475	0.000257436	0.000734221
AT5G14860	12.8894	4.47534	0.902958	4.95631	7.18431e-07	2.90329e-06
AT1G55440	12.9015	3.74555	1.20429	3.11017	0.00186977	0.00457201
AT5G18710	12.9129	2.38788	0.77406	3.08487	0.00203641	0.00493751
AT4G34419	12.9297	2.08256	0.892561	2.33324	0.0196357	0.0386789
AT1G53542	12.9471	2.68038	1.03586	2.58759	0.00966486	0.0205136
AT4G17785	12.9768	-3.53526	1.12706	-3.1367	0.0017086	0.00421074
AT3G61840	13.0122	-5.24516	1.51166	-3.46981	0.000520831	0.00140923
AT2G39820	13.0144	5.71808	0.834734	6.85018	7.37586e-12	4.71438e-11
AT2G17070	13.0427	1.56536	0.487668	3.20989	0.00132786	0.00334443
AT1G09650	13.0493	-1.74615	0.625002	-2.79383	0.00520875	0.0116817
AT4G36105	13.0506	-6.40267	1.56596	-4.08864	4.33908e-05	0.000138596
AT1G80100	13.0566	1.22761	0.519107	2.36486	0.018037	0.0358749
AT1G09790	13.0584	6.67001	1.14238	5.83871	5.26065e-09	2.64996e-08
AT1G04580	13.0688	3.95382	0.749339	5.27641	1.31737e-07	5.80335e-07
AT3G10000	13.0769	-7.62345	1.69709	-4.49206	7.05376e-06	2.52335e-05
AT5G03840	13.0864	-7.21582	1.65997	-4.34696	1.3804e-05	4.74015e-05
AT5G19470	13.1088	6.61703	1.29897	5.09406	3.50468e-07	1.47477e-06
AT5G37980	13.1259	-1.82	0.692758	-2.62719	0.00860942	0.0184453
AT3G48290	13.1468	-4.76447	1.51647	-3.14181	0.00167908	0.00414392
AT1G53100	13.1505	-3.76868	1.14753	-3.28418	0.00102281	0.00262567
AT5G36110	13.1622	-3.77971	0.905033	-4.17632	2.9626e-05	9.69891e-05
AT2G21780	13.1759	3.19633	0.58246	5.48764	4.07349e-08	1.88814e-07
AT1G66440	13.1845	-3.71824	0.886753	-4.19309	2.75175e-05	9.04296e-05
AT1G55940	13.2117	-4.42102	0.896946	-4.92897	8.26626e-07	3.31722e-06
AT5G07760	13.2318	2.34512	0.799583	2.93293	0.00335782	0.00781055
AT5G67050	13.248	-2.44344	0.848378	-2.88013	0.00397507	0.00911725
AT1G62262	13.2576	-1.809	0.812381	-2.22678	0.0259618	0.0496619
AT3G10470	13.2774	-1.44817	0.501709	-2.88647	0.00389593	0.0089553
AT4G11200	13.2836	1.83424	0.716119	2.56136	0.0104264	0.0219315
AT5G55780	13.3035	2.93383	0.700239	4.18975	2.79256e-05	9.16211e-05
AT1G73290	13.3391	-4.11841	1.22671	-3.35728	0.000787134	0.00206365
AT3G07425	13.3397	-2.57849	1.00922	-2.55493	0.0106208	0.0222977
AT2G05810	13.3535	3.93563	0.895455	4.39512	1.10711e-05	3.85373e-05
AT1G69630	13.358	7.20519	1.19956	6.00655	1.89515e-09	9.91453e-09
AT1G64561	13.3802	1.85462	0.63248	2.9323	0.00336465	0.00782482
AT4G13960	13.4278	9.7384	2.04107	4.77121	1.83119e-06	7.03413e-06
AT2G43745	13.436	2.02565	0.656327	3.08634	0.0020264	0.0049157
AT2G02380	13.4517	1.27798	0.553354	2.30953	0.0209144	0.0408909
AT2G30380	13.4665	2.06693	0.48913	4.22574	2.3816e-05	7.90616e-05
AT1G51880	13.4952	-3.55954	0.839777	-4.23867	2.24846e-05	7.48888e-05
AT5G53390	13.4994	4.08515	1.68275	2.42766	0.0151964	0.0307545
AT1G27380	13.5056	-3.02151	0.705015	-4.28573	1.82138e-05	6.14263e-05
AT4G08550	13.5158	7.26564	1.29683	5.60261	2.11152e-08	1.00496e-07
AT1G73325	13.5645	-4.22226	1.65513	-2.55101	0.0107413	0.0225271
AT1G47271	13.6062	-3.14389	1.06113	-2.96278	0.00304874	0.00713973
AT3G19230	13.6254	-1.66453	0.651607	-2.55451	0.0106339	0.0223232
AT2G40790	13.6446	4.96306	0.825686	6.01084	1.84566e-09	9.67237e-09
AT2G26410	13.67	-1.93368	0.618506	-3.12637	0.00176979	0.00435044
AT5G62510	13.6738	9.69258	3.73163	2.59741	0.00939285	0.0199767
AT2G33260	13.6781	2.43357	0.576473	4.22147	2.42715e-05	8.04078e-05
AT1G51913	13.7031	-5.39694	2.0023	-2.69537	0.00703103	0.0153343
AT1G69320	13.7052	-3.36279	0.944004	-3.56226	0.000367673	0.00101891
AT4G27530	13.7104	4.08562	0.927843	4.40335	1.06592e-05	3.71948e-05
AT3G21660	13.7391	3.51325	0.95636	3.67357	0.000239188	0.000685251
AT5G66150	13.7612	5.36867	0.756369	7.09795	1.26617e-12	8.58593e-12
AT1G49200	13.7861	-6.43551	1.76176	-3.65289	0.000259302	0.000738932
AT1G09400	13.7992	2.28792	0.75996	3.01059	0.00260745	0.00620374
AT3G27970	13.8094	-7.57827	1.51528	-5.00124	5.69626e-07	2.3308e-06
AT1G80580	13.871	9.69106	1.66024	5.83716	5.30987e-09	2.67364e-08
AT2G22630	13.91	-2.96228	0.758938	-3.90319	9.49319e-05	0.000288935
AT1G73066	13.9247	1.98882	0.703606	2.82661	0.00470433	0.0106424
AT3G15830	13.9349	3.31225	0.957211	3.46031	0.000539552	0.00145629
AT5G50570	13.9432	-4.48265	1.67668	-2.67352	0.00750597	0.0162805
AT2G28755	13.9574	-6.04952	1.53435	-3.94274	8.05572e-05	0.000247492
AT1G21890	13.9582	-4.18968	1.72943	-2.42258	0.0154108	0.0311334
AT4G19920	14.045	-3.49419	1.3705	-2.54958	0.0107852	0.0226094
AT3G48630	14.0787	5.66444	1.16343	4.86872	1.12322e-06	4.4179e-06
AT5G37490	14.0831	2.28176	0.996464	2.28986	0.0220297	0.0428323
AT2G44745	14.0901	-5.79094	1.53671	-3.76841	0.00016429	0.00048311
AT3G13784	14.11	2.18948	0.87585	2.49983	0.0124252	0.0256792
AT1G70380	14.1116	9.80472	2.17246	4.5132	6.38577e-06	2.298e-05
AT1G63370	14.1187	2.86032	0.558737	5.11925	3.06746e-07	1.29689e-06
AT2G30400	14.1709	-1.6056	0.623231	-2.57626	0.0099876	0.0211041
AT1G77880	14.174	2.43605	0.642513	3.79144	0.000149777	0.000442642
AT3G27940	14.1818	-6.78305	1.55441	-4.36375	1.27853e-05	4.41293e-05
AT5G66970	14.1822	9.82198	3.02188	3.25029	0.00115288	0.00293278
AT5G28415	14.2317	-6.99343	1.66586	-4.19808	2.69187e-05	8.85704e-05
AT3G03200	14.2366	-2.6811	0.828193	-3.23729	0.00120671	0.0030594
AT5G58400	14.2588	3.90342	0.911378	4.28299	1.84398e-05	6.21538e-05
AT2G48150	14.2595	2.03732	0.646494	3.15134	0.00162524	0.00402334
AT4G21690	14.2689	8.46457	2.99292	2.8282	0.00468103	0.0105946
AT3G45840	14.2953	-2.79317	1.00177	-2.78825	0.00529936	0.0118651
AT3G03025	14.2957	-1.57005	0.696083	-2.25555	0.0240989	0.0464367
AT2G23240	14.3009	6.94116	1.78519	3.88818	0.000100998	0.000306085
AT1G02940	14.3404	-3.07355	1.1061	-2.77872	0.00545731	0.0121882
AT1G20400	14.3828	-4.28573	1.31744	-3.25308	0.00114162	0.00290658
AT3G62090	14.3864	1.90037	0.636518	2.98557	0.00283051	0.00667983
AT3G46880	14.3961	-3.46465	0.591423	-5.85816	4.68031e-09	2.36651e-08
AT3G25990	14.3992	-1.97507	0.642495	-3.07406	0.00211164	0.00510504
AT1G79529	14.4065	-2.3295	0.77829	-2.9931	0.00276163	0.00653004
AT3G07735	14.4163	2.02002	0.78444	2.57511	0.0100209	0.0211652
AT3G51560	14.4515	6.13068	1.73607	3.53136	0.000413435	0.00113685
AT1G71866	14.4714	-3.2772	0.990643	-3.30816	0.000939117	0.00242526
AT2G43860	14.4845	8.20944	1.59937	5.13292	2.85278e-07	1.211e-06
AT5G48690	14.4898	-2.39303	0.966786	-2.47524	0.0133145	0.0273259
AT1G05770	14.5032	-2.1669	0.965964	-2.24325	0.0248806	0.0478172
AT3G57740	14.5088	-2.51033	0.603948	-4.15654	3.23107e-05	0.000105151
AT1G75720	14.515	-1.71877	0.676907	-2.53915	0.0111121	0.0232201
AT5G39471	14.5194	-1.77433	0.63088	-2.81247	0.00491633	0.0110804
AT3G52526	14.5312	-2.38385	1.03039	-2.31354	0.0206931	0.0405139
AT4G09840	14.557	-2.59308	0.827547	-3.13345	0.00172764	0.00425464
AT4G22950	14.6005	-5.00959	0.943805	-5.30786	1.10917e-07	4.92298e-07
AT5G18320	14.6055	3.56264	0.684499	5.20475	1.94263e-07	8.40448e-07
AT5G33355	14.6097	-7.25082	1.6579	-4.3735	1.22273e-05	4.23544e-05
AT4G13680	14.6104	-1.57215	0.649819	-2.41936	0.0155477	0.0313839
AT5G27889	14.6123	-7.00737	1.62809	-4.30404	1.67714e-05	5.68717e-05
AT3G28880	14.6261	-3.69761	0.811299	-4.55764	5.17322e-06	1.88155e-05
AT3G01840	14.6336	1.90798	0.496259	3.84473	0.000120686	0.000361937
AT1G73410	14.6346	-4.65593	1.09187	-4.26419	2.00627e-05	6.72955e-05
AT5G45150	14.6855	-6.84943	1.75044	-3.91298	9.11641e-05	0.000278133
AT1G15385	14.6866	2.70764	0.669176	4.04623	5.2048e-05	0.000164357
AT4G27850	14.7324	1.89946	0.591548	3.21101	0.00132272	0.00333217
AT1G42980	14.745	3.21847	0.894091	3.59971	0.000318571	0.000891422
AT5G27607	14.771	8.27438	3.08915	2.67853	0.00739455	0.0160604
AT5G57760	14.8104	-5.49484	1.12807	-4.87101	1.1103e-06	4.37348e-06
AT5G43650	14.8266	2.31837	0.953288	2.43197	0.0150168	0.0304266
AT4G12440	14.8376	2.10752	0.657249	3.20658	0.00134324	0.00337964
AT1G58007	14.8412	-3.21931	1.04908	-3.06869	0.00214998	0.0051884
AT5G07600	14.8842	9.69065	1.78854	5.41818	6.02092e-08	2.74396e-07
AT5G38250	14.9361	2.95369	1.3139	2.24803	0.0245743	0.0472735
AT3G24900	14.9534	2.64462	0.998519	2.64854	0.00808404	0.0174139
AT2G21890	14.957	-5.37763	1.57066	-3.42381	0.000617503	0.00164966
AT3G21050	14.9738	1.95196	0.804286	2.42695	0.0152264	0.0308021
AT1G80133	14.9843	9.9017	2.92381	3.38658	0.000707707	0.00186901
AT5G14810	14.9927	3.35623	0.883673	3.79804	0.000145844	0.000431863
AT2G36540	15.0313	-2.61258	1.04681	-2.49574	0.0125694	0.0259333
AT1G23540	15.0356	-1.80137	0.720559	-2.49996	0.0124208	0.0256771
AT3G25060	15.0646	2.00389	0.657075	3.04972	0.00229058	0.00550149
AT2G03520	15.0948	3.51724	1.01775	3.45592	0.000548423	0.00147825
AT5G38320	15.1464	-6.68813	1.62579	-4.11376	3.89263e-05	0.000125297
AT4G39410	15.181	-1.77546	0.600154	-2.95834	0.00309296	0.00723628
AT5G09876	15.1943	3.52063	0.622383	5.65668	1.54325e-08	7.42544e-08
AT5G64210	15.2217	6.5244	1.15555	5.64616	1.64075e-08	7.87415e-08
AT2G24692	15.2492	1.84713	0.667939	2.76542	0.00568502	0.0126489
AT1G08757	15.2915	-6.43881	1.59947	-4.02559	5.68332e-05	0.000178441
AT4G39810	15.3091	-3.24738	1.0143	-3.20158	0.00136675	0.0034313
AT3G21352	15.3184	3.03803	0.896909	3.38722	0.00070605	0.00186565
AT5G18910	15.376	2.24301	0.68073	3.29501	0.000984195	0.00253192
AT3G48940	15.421	-4.27533	0.786991	-5.4325	5.55698e-08	2.54018e-07
AT3G04755	15.4744	-1.60838	0.593538	-2.70982	0.00673191	0.0147539
AT5G26080	15.4965	-3.61591	1.31368	-2.75249	0.00591431	0.0131023
AT3G20190	15.515	5.86948	1.44241	4.0692	4.71742e-05	0.000149947
AT5G56810	15.5354	-1.79217	0.597993	-2.99697	0.00272677	0.00645709
AT1G10010	15.5502	6.46182	1.07277	6.0235	1.70689e-09	8.9822e-09
AT4G27852	15.557	3.19697	0.839102	3.81	0.000138969	0.000412721
AT1G11925	15.5804	-3.97894	1.65868	-2.39886	0.016446	0.0330232
AT5G35960	15.5961	2.50906	0.537778	4.66561	3.07709e-06	1.14946e-05
AT2G14060	15.603	2.69602	0.688581	3.91532	9.0284e-05	0.000275692
AT5G43660	15.6362	1.37456	0.514972	2.6692	0.00760324	0.0164703
AT1G52343	15.7037	2.58592	0.83257	3.10595	0.00189668	0.00462844
AT1G12610	15.7075	2.32037	1.00298	2.31347	0.0206969	0.0405182
AT1G31200	15.7191	-2.63277	0.648847	-4.05762	4.95764e-05	0.000157231
AT1G71930	15.7303	-3.26997	0.93724	-3.48893	0.000484956	0.00132089
AT4G22545	15.732	-2.87052	0.869411	-3.30169	0.000961057	0.00247821
AT3G14640	15.7329	3.03244	0.894967	3.38833	0.0007032	0.00185912
AT3G24518	15.7475	-6.23246	1.56852	-3.97346	7.0836e-05	0.000219524
AT3G49820	15.7735	-1.798	0.649059	-2.77017	0.00560276	0.0124842
AT5G19810	15.7827	3.54425	0.617008	5.74425	9.23289e-09	4.54568e-08
AT2G34530	15.8159	-2.23398	0.618836	-3.60997	0.000306231	0.000859483
AT3G12720	15.8463	-3.79515	0.749459	-5.06386	4.1085e-07	1.71216e-06
AT2G44800	15.8489	9.98369	2.84877	3.50457	0.000457353	0.0012505
AT5G55720	15.8983	-5.37882	1.13662	-4.73228	2.22012e-06	8.4276e-06
AT1G43675	15.9157	-2.08069	0.817773	-2.54434	0.0109486	0.0229042
AT1G05773	15.9295	2.28571	0.687207	3.32609	0.000880745	0.00228698
AT4G36450	15.9401	-1.89831	0.660424	-2.87439	0.00404811	0.00926981
AT5G45770	16.1096	1.96704	0.500348	3.93134	8.44745e-05	0.000258835
AT4G10510	16.115	-4.45334	1.18889	-3.74581	0.00017981	0.000525295
AT2G47880	16.1204	-3.76865	0.999285	-3.77134	0.000162372	0.000477701
AT1G02070	16.1409	2.39094	0.658231	3.63237	0.000280834	0.000794902
AT2G41240	16.1982	3.96236	1.15311	3.43624	0.000589837	0.00157966
AT4G39745	16.2105	10.0204	4.37934	2.28811	0.0221313	0.043016
AT3G47720	16.2253	1.61693	0.659862	2.45041	0.0142692	0.029095
AT3G09790	16.2547	-2.87481	0.841831	-3.41496	0.000637925	0.0016994
AT5G26970	16.2779	8.49236	1.46818	5.78429	7.28202e-09	3.62062e-08
AT3G51360	16.2926	-3.32113	0.78078	-4.2536	2.10361e-05	7.03651e-05
AT5G01775	16.314	2.58244	0.703675	3.66993	0.000242618	0.000694335
AT2G01810	16.36	6.34508	1.07087	5.92514	3.12035e-09	1.60393e-08
AT5G41570	16.3708	-3.60184	0.831708	-4.33066	1.48664e-05	5.0804e-05
AT3G20087	16.381	2.69995	0.987101	2.73523	0.00623358	0.0137466
AT3G23230	16.4084	-3.97001	0.769125	-5.16172	2.4469e-07	1.04514e-06
AT5G55750	16.4109	7.35079	1.42321	5.16495	2.40502e-07	1.02825e-06
AT1G76640	16.4182	3.55296	0.595138	5.96997	2.37294e-09	1.23313e-08
AT3G51300	16.4261	-5.67351	1.66447	-3.4086	0.000652971	0.00173718
AT2G38490	16.4483	1.79664	0.562789	3.19238	0.00141104	0.00353183
AT5G34800	16.4491	-7.78945	1.92874	-4.03861	5.37684e-05	0.000169457
AT2G33880	16.4628	3.74827	1.03052	3.63727	0.000275547	0.000781262
AT4G07170	16.475	3.30382	0.875	3.77579	0.0001595	0.000469883
AT1G17255	16.4813	-2.35066	0.732757	-3.20797	0.00133677	0.00336477
AT3G53600	16.5024	2.48412	0.790557	3.14224	0.0016766	0.00413991
AT1G04380	16.5277	4.81084	0.777028	6.19134	5.96556e-10	3.26814e-09
AT4G31660	16.5415	7.60819	1.27348	5.97433	2.31043e-09	1.20116e-08
AT1G53640	16.5595	-3.21269	1.15416	-2.78357	0.00537641	0.0120165
AT2G19150	16.5683	-3.03666	0.756734	-4.01285	5.99902e-05	0.000187792
AT1G78815	16.5874	-3.82093	0.751176	-5.0866	3.64544e-07	1.53028e-06
AT4G18830	16.5902	-4.38589	1.43814	-3.04971	0.00229065	0.00550149
AT3G47180	16.6249	-2.69503	0.746368	-3.61085	0.000305193	0.000856841
AT2G07070	16.6397	6.89945	1.25456	5.49948	3.80905e-08	1.77032e-07
AT2G18010	16.6583	-4.69773	0.977067	-4.80799	1.52456e-06	5.89847e-06
AT1G44414	16.6599	2.96988	0.639926	4.64098	3.46768e-06	1.28681e-05
AT1G34317	16.6638	2.03658	0.552285	3.68755	0.000226421	0.000650913
AT4G04540	16.6768	3.65369	1.09404	3.33964	0.000838866	0.00218883
AT3G51200	16.7315	8.62561	1.68825	5.10921	3.23517e-07	1.36517e-06
AT3G07260	16.7319	4.39248	0.660157	6.6537	2.8582e-11	1.74689e-10
AT2G37030	16.7785	-8.859	1.60579	-5.51691	3.45007e-08	1.61061e-07
AT1G72760	16.7824	1.96625	0.546255	3.5995	0.000318826	0.000892034
AT3G28360	16.7842	7.59269	1.34177	5.65872	1.52506e-08	7.34083e-08
AT3G21030	16.8322	2.83451	1.22369	2.31637	0.0205383	0.0402501
AT4G32540	16.853	4.36024	0.772028	5.64778	1.62529e-08	7.80154e-08
AT1G25460	16.8671	-2.4131	0.659787	-3.6574	0.000254789	0.000727187
AT3G45390	16.9423	-3.72814	0.893892	-4.17068	3.03691e-05	9.92472e-05
AT1G20470	16.9558	1.88228	0.535987	3.5118	0.000445083	0.0012193
AT1G63390	16.9682	3.49403	0.778144	4.49021	7.1154e-06	2.54427e-05
AT1G06247	16.979	2.15759	0.696598	3.09732	0.00195282	0.004752
AT4G12350	16.9865	-3.83788	1.1705	-3.27883	0.00104239	0.00267167
AT5G44630	17.0435	10.0871	2.72267	3.70485	0.000211512	0.000611034
AT1G31990	17.1196	4.61431	0.830492	5.55611	2.75847e-08	1.2993e-07
AT3G25810	17.1218	10.0895	2.65724	3.79698	0.000146468	0.000433553
AT5G60220	17.1218	2.51596	0.693866	3.626	0.000287842	0.000813031
AT1G03935	17.1227	-1.93274	0.781385	-2.47348	0.0133805	0.0274357
AT4G31405	17.1303	-2.07289	0.68552	-3.02382	0.00249608	0.00595635
AT3G54410	17.1574	9.97123	1.54294	6.46247	1.03009e-10	6.00841e-10
AT4G22485	17.1576	-10.0776	2.0561	-4.90132	9.51949e-07	3.78305e-06
AT1G58300	17.1629	3.10688	0.771324	4.02798	5.62578e-05	0.000176773
AT4G38830	17.1735	-2.37191	0.745908	-3.1799	0.00147328	0.00367697
AT5G35575	17.1777	6.99664	1.09977	6.36192	1.99248e-10	1.13479e-09
AT2G21730	17.1793	-4.0213	1.12527	-3.57365	0.000352041	0.000978166
AT1G55775	17.1848	4.40786	0.998233	4.41567	1.00699e-05	3.5271e-05
AT2G37740	17.2379	4.64457	0.738536	6.28889	3.19749e-10	1.78819e-09
AT5G45540	17.2479	-2.60676	0.633985	-4.11171	3.92748e-05	0.000126317
AT1G07367	17.2503	7.43078	1.9576	3.79587	0.000147126	0.000435288
AT2G12460	17.2567	-2.71628	1.09537	-2.47978	0.0131464	0.0270246
AT3G08500	17.2609	-2.28945	0.606069	-3.77755	0.00015838	0.000466696
AT1G07937	17.277	2.62061	0.72501	3.61458	0.00030083	0.000846094
AT5G64685	17.2804	2.51926	0.705668	3.57003	0.000356942	0.000991261
AT4G07995	17.2998	-5.19804	1.53229	-3.39233	0.000693018	0.00183423
AT5G27895	17.3138	-7.41517	1.62955	-4.55043	5.35366e-06	1.94396e-05
AT1G01810	17.3522	2.48407	0.654635	3.79459	0.00014789	0.000437388
AT1G77960	17.37	2.58974	0.664402	3.89785	9.70515e-05	0.00029494
AT4G16030	17.3827	10.1211	4.27542	2.36728	0.0179193	0.0356762
AT1G80540	17.4107	4.73844	0.885259	5.3526	8.66985e-08	3.88375e-07
AT1G61230	17.4209	3.92549	0.570193	6.8845	5.7989e-12	3.73412e-11
AT2G28580	17.4342	-5.18244	1.13884	-4.55064	5.34829e-06	1.9426e-05
AT2G34540	17.4385	-3.31639	0.803635	-4.12674	3.67938e-05	0.000118796
AT1G31720	17.4434	-2.31198	0.623176	-3.70999	0.000207268	0.00059982
AT5G14360	17.4485	-2.03206	0.561976	-3.61591	0.000299289	0.000842249
AT5G09805	17.4559	-3.52245	0.859227	-4.09956	4.13935e-05	0.00013262
AT3G53840	17.4641	1.12377	0.486813	2.30842	0.0209756	0.0409974
AT5G57520	17.472	-3.97714	1.20541	-3.2994	0.000968918	0.00249635
AT5G46915	17.479	-2.43462	0.934922	-2.60409	0.00921173	0.0196295
AT3G03240	17.5129	4.81352	0.637021	7.5563	4.14696e-14	3.10495e-13
AT3G03105	17.5264	-4.92187	1.17397	-4.19248	2.75918e-05	9.0612e-05
AT4G25530	17.5421	6.10515	0.826818	7.38392	1.53701e-13	1.10524e-12
AT1G52990	17.5496	-2.16561	0.776746	-2.78806	0.00530249	0.01187
AT5G21080	17.555	1.36274	0.549458	2.48015	0.0131329	0.026999
AT4G24026	17.6272	2.1282	0.569263	3.73851	0.000185111	0.000539344
AT3G62990	17.6594	2.64313	0.924885	2.85779	0.00426599	0.00972909
AT3G62960	17.6908	-2.70746	0.684985	-3.95258	7.73139e-05	0.000238304
AT5G65100	17.7231	6.26994	1.18419	5.2947	1.19213e-07	5.26991e-07
AT1G06450	17.7749	1.62923	0.592317	2.7506	0.00594854	0.0131709
AT1G22980	17.7889	-2.6562	0.824629	-3.22108	0.00127707	0.00322459
AT3G21340	17.8025	-2.36009	0.758695	-3.11072	0.00186632	0.00456498
AT3G23635	17.887	-4.1245	0.945422	-4.3626	1.28527e-05	4.43428e-05
AT1G60360	17.9038	-2.70668	0.916012	-2.95485	0.00312816	0.00731297
AT1G18410	17.9179	2.67623	0.660706	4.05056	5.10958e-05	0.000161583
AT2G03110	17.9357	1.42374	0.620523	2.29442	0.0217666	0.0423855
AT3G58415	17.9454	10.1671	4.22859	2.40437	0.0162003	0.032576
AT3G56891	17.9778	3.76616	0.602134	6.25468	3.9832e-10	2.21376e-09
AT5G45220	18.0199	-2.05604	0.47467	-4.33151	1.48093e-05	5.06375e-05
AT5G22870	18.0346	-2.16181	0.835587	-2.58718	0.00967654	0.0205312
AT2G06985	18.0593	10.1762	4.22371	2.40931	0.0159826	0.0321704
AT4G08250	18.0604	2.22632	0.455194	4.89092	1.00365e-06	3.97868e-06
AT2G38900	18.0742	10.173	2.92225	3.48123	0.000499122	0.00135611
AT5G49870	18.0813	-3.44004	1.12292	-3.06348	0.0021878	0.00527387
AT5G07570	18.0816	-3.34041	1.06241	-3.14418	0.00166554	0.00411471
AT3G44350	18.0852	2.37154	0.913701	2.59553	0.00944447	0.0200758
AT3G30120	18.1078	5.07047	0.702921	7.21343	5.45592e-13	3.78358e-12
AT2G25540	18.1298	5.88486	0.850232	6.92148	4.4696e-12	2.90056e-11
AT1G62000	18.1419	8.68887	1.53113	5.67479	1.38855e-08	6.70648e-08
AT5G52600	18.1643	4.99786	0.750269	6.66142	2.71187e-11	1.65955e-10
AT2G24680	18.1828	-3.12583	1.05261	-2.9696	0.0029819	0.00699882
AT4G19050	18.1852	-2.7875	0.89392	-3.11829	0.00181903	0.00446107
AT3G30340	18.2552	-6.22683	1.21007	-5.14583	2.66345e-07	1.13302e-06
AT5G19870	18.2839	-3.99886	1.22662	-3.26008	0.00111382	0.00284178
AT1G09930	18.3148	4.74199	0.68537	6.91888	4.55231e-12	2.95106e-11
AT5G45850	18.3295	3.76363	0.733507	5.13101	2.8819e-07	1.22229e-06
AT3G18670	18.3393	-1.38661	0.56673	-2.44668	0.0144177	0.0293556
AT3G52530	18.35	-2.5064	0.766694	-3.2691	0.00107891	0.0027603
AT4G16740	18.3548	3.95971	0.639897	6.18804	6.09173e-10	3.33423e-09
AT4G23515	18.3813	1.59399	0.670869	2.376	0.0175014	0.0349443
AT3G02940	18.3961	-1.43501	0.484028	-2.96473	0.00302947	0.00709942
AT1G68290	18.4122	5.11367	1.28303	3.98563	6.73027e-05	0.000209273
AT4G24410	18.4236	3.27411	0.667042	4.90839	9.18248e-07	3.66057e-06
AT3G49630	18.4713	2.64831	0.763589	3.46823	0.000523889	0.00141718
AT3G05415	18.4842	-8.26506	1.80755	-4.57252	4.81887e-06	1.75743e-05
AT4G18990	18.4848	4.24686	0.837926	5.0683	4.01377e-07	1.67615e-06
AT5G53660	18.4852	1.73364	0.655501	2.64476	0.00817477	0.0175858
AT5G40180	18.4876	-3.09774	0.723184	-4.28347	1.84002e-05	6.20378e-05
AT3G54160	18.5069	1.67259	0.493976	3.38597	0.000709266	0.00187272
AT4G35783	18.5206	-3.96117	0.833466	-4.75265	2.00771e-06	7.67556e-06
AT5G62380	18.585	-5.21648	1.06812	-4.88381	1.04055e-06	4.11283e-06
AT4G34380	18.6438	-2.07269	0.828058	-2.50308	0.0123119	0.0254803
AT1G58037	18.6661	-3.34587	1.02622	-3.26037	0.00111268	0.00283947
AT5G63820	18.6974	-1.22615	0.460476	-2.66279	0.00774964	0.0167608
AT4G27360	18.7126	-3.72828	1.62961	-2.28783	0.0221473	0.0430402
AT3G12410	18.7494	4.51679	0.606482	7.44752	9.51079e-14	6.94029e-13
AT4G19590	18.7911	3.13369	1.18371	2.64735	0.00811244	0.0174673
AT4G03130	18.8261	1.55076	0.537802	2.88351	0.00393266	0.00903285
AT4G17920	18.8378	4.06459	0.645493	6.29688	3.03705e-10	1.70116e-09
AT2G30432	18.8398	-6.4038	1.51695	-4.22149	2.42693e-05	8.04078e-05
AT5G53950	18.8479	-2.14317	0.622477	-3.44297	0.000575368	0.0015445
AT3G21210	18.8707	-4.5979	1.03082	-4.46041	8.18037e-06	2.90102e-05
AT4G14450	18.9166	-2.17127	0.691052	-3.14198	0.00167808	0.00414271
AT3G10680	18.9568	-2.13322	0.478069	-4.46215	8.11395e-06	2.87916e-05
AT3G27920	18.981	-7.38761	1.68779	-4.3771	1.20268e-05	4.16899e-05
AT5G45520	18.9959	-3.07836	1.07788	-2.85594	0.00429101	0.00978061
AT4G21780	19.0064	-2.33291	0.649308	-3.59292	0.000326995	0.000913196
AT5G66710	19.013	3.82239	0.644083	5.93463	2.94512e-09	1.51759e-08
AT5G01760	19.0576	2.06977	0.482035	4.29382	1.75623e-05	5.93879e-05
AT2G37210	19.0818	-1.56613	0.506316	-3.09318	0.00198022	0.00481092
AT3G61660	19.0877	4.09689	0.615916	6.6517	2.8972e-11	1.76983e-10
AT3G28945	19.0982	-3.25007	0.745741	-4.35818	1.31149e-05	4.51766e-05
AT3G21310	19.1413	-5.1285	1.49565	-3.42895	0.000605924	0.00162076
AT5G64667	19.1765	-2.57311	0.683298	-3.76573	0.000166062	0.000488024
AT3G19270	19.182	-3.05998	0.613056	-4.99135	5.99602e-07	2.44518e-06
AT5G53270	19.1932	10.2344	1.66247	6.15613	7.45444e-10	4.0489e-09
AT1G19320	19.2202	-5.64982	1.00233	-5.63671	1.7333e-08	8.28705e-08
AT5G07060	19.2405	-1.83938	0.652194	-2.82029	0.00479804	0.0108391
AT4G03140	19.2442	2.14055	0.479815	4.46121	8.14992e-06	2.89107e-05
AT5G46220	19.2521	-4.44679	0.848841	-5.23866	1.61746e-07	7.05711e-07
AT2G34185	19.2596	4.74879	0.669297	7.09519	1.29174e-12	8.74949e-12
AT5G44570	19.2841	-2.51801	0.978032	-2.57457	0.0100366	0.0211946
AT5G50600	19.2914	9.91869	2.57182	3.85668	0.000114938	0.0003456
AT2G22821	19.3129	1.45894	0.629444	2.31782	0.020459	0.0401207
AT2G17330	19.3144	2.64359	0.728016	3.63122	0.000282082	0.00079829
AT2G36295	19.3443	-2.90944	0.84459	-3.44479	0.000571503	0.00153497
AT3G60920	19.369	7.83602	1.18156	6.63192	3.31346e-11	2.01706e-10
AT4G27290	19.4569	-1.5207	0.549534	-2.76725	0.0056531	0.0125836
AT5G38120	19.4611	-5.81837	1.60881	-3.61656	0.000298539	0.000840237
AT5G55770	19.4957	5.02169	0.674237	7.44796	9.47911e-14	6.91927e-13
AT5G38350	19.5388	-8.60525	1.51571	-5.67738	1.36775e-08	6.60997e-08
AT3G46230	19.552	5.03454	1.36299	3.69375	0.000220972	0.000636687
AT3G22860	19.5967	6.11259	0.899004	6.79929	1.05133e-11	6.66505e-11
AT2G28970	19.6205	-3.54701	0.618888	-5.73127	9.96835e-09	4.8819e-08
AT4G32950	19.6297	-1.8521	0.501948	-3.68982	0.000224413	0.000645603
AT5G57640	19.6579	-2.6118	0.550275	-4.74636	2.07115e-06	7.90933e-06
AT5G61070	19.6593	-1.42094	0.519632	-2.73451	0.00624732	0.0137731
AT5G50790	19.6669	-1.58639	0.569104	-2.78751	0.00531142	0.0118866
AT1G30280	19.6965	-3.22337	0.907551	-3.55172	0.000382719	0.00105805
AT3G06220	19.7451	-2.31102	0.664588	-3.47738	0.000506347	0.00137388
AT1G09863	19.8051	1.33558	0.467549	2.85655	0.00428272	0.00976448
AT1G60130	19.8319	-1.43899	0.571366	-2.5185	0.0117856	0.0245045
AT3G49970	19.8906	-3.27087	0.943261	-3.46762	0.000525099	0.00142014
AT5G06470	19.8942	-4.04445	0.76275	-5.30245	1.14259e-07	5.06295e-07
AT4G25010	19.9191	4.49581	1.39401	3.22509	0.00125934	0.00318248
AT5G61260	19.9434	-2.24618	0.489835	-4.58558	4.52719e-06	1.65581e-05
AT1G23201	19.9704	10.2094	1.55888	6.54919	5.78516e-11	3.45024e-10
AT4G05130	19.9724	-6.55128	1.46641	-4.46757	7.91147e-06	2.81144e-05
AT3G05790	19.9764	1.36943	0.475922	2.87743	0.00400928	0.00919048
AT5G18404	19.9795	-3.84182	1.50695	-2.54941	0.0107907	0.0226169
AT1G76420	20.0553	1.85229	0.44576	4.15534	3.24805e-05	0.000105675
AT1G13540	20.1027	-2.06354	0.67042	-3.07798	0.00208412	0.00504537
AT5G58080	20.108	7.83724	1.20528	6.50243	7.90323e-11	4.64238e-10
AT5G44900	20.125	-2.60677	0.873993	-2.9826	0.00285809	0.00673844
AT3G11640	20.1288	1.76445	0.529908	3.32973	0.000869316	0.00225998
AT3G50200	20.1481	2.15173	0.534544	4.02536	5.68878e-05	0.00017859
AT5G54790	20.1807	-6.98128	1.83528	-3.80393	0.000142416	0.00042223
AT4G24430	20.2155	-3.89869	1.18127	-3.30044	0.000965339	0.00248819
AT1G22250	20.2199	1.70917	0.467869	3.65309	0.0002591	0.000738534
AT2G04025	20.2219	1.39436	0.534225	2.61007	0.00905246	0.0193174
AT1G18197	20.2475	3.76197	0.539684	6.97069	3.15379e-12	2.07227e-11
AT3G16980	20.2931	4.21889	0.651158	6.47906	9.22954e-11	5.39652e-10
AT4G23310	20.3028	2.85258	0.80821	3.5295	0.000416346	0.00114439
AT3G46890	20.3419	-1.78715	0.738463	-2.4201	0.0155164	0.0313259
AT3G51325	20.3468	-3.68306	1.03526	-3.55762	0.000374232	0.00103601
AT1G02620	20.3796	-9.14418	1.57448	-5.80775	6.33169e-09	3.169e-08
AT3G22500	20.3988	9.85678	1.53669	6.41431	1.41464e-10	8.15298e-10
AT1G31240	20.4108	-1.84576	0.551547	-3.3465	0.000818374	0.00213929
AT3G50040	20.4683	-2.37688	0.606898	-3.91643	8.98687e-05	0.000274458
AT5G37210	20.486	3.21317	0.826997	3.88534	0.000102185	0.000309488
AT3G02832	20.5056	2.10069	0.586963	3.57891	0.000345031	0.000960125
AT5G44990	20.5418	5.06146	1.66631	3.03752	0.00238535	0.00571001
AT1G11370	20.5462	7.91286	1.2087	6.5466	5.88636e-11	3.50713e-10
AT4G00220	20.563	-2.5974	0.99357	-2.61421	0.0089433	0.0191114
AT5G11190	20.5781	-6.22616	1.49286	-4.17063	3.03763e-05	9.92556e-05
AT1G64910	20.63	3.45976	0.561471	6.16195	7.18539e-10	3.90891e-09
AT4G21440	20.6338	2.18398	0.81141	2.69158	0.0071114	0.0154942
AT5G38747	20.6432	2.07228	0.658539	3.14679	0.00165074	0.0040794
AT1G79170	20.6798	-2.54495	0.847246	-3.0038	0.00266635	0.0063289
AT2G43470	20.68	4.64974	0.59474	7.81811	5.36222e-15	4.26611e-14
AT4G02482	20.7839	1.33564	0.497505	2.68467	0.00726008	0.0157996
AT4G26590	20.8213	7.93408	1.16746	6.79605	1.07528e-11	6.80796e-11
AT5G38170	20.8292	10.377	2.33653	4.4412	8.94572e-06	3.15715e-05
AT1G29110	20.8629	-3.15388	0.932191	-3.38329	0.00071622	0.00189025
AT5G41610	20.8665	6.46203	1.21598	5.31423	1.07106e-07	4.7591e-07
AT5G24880	20.9048	-1.73418	0.518224	-3.34639	0.000818703	0.00213992
AT1G70640	20.9073	2.70297	0.728569	3.70997	0.000207282	0.00059982
AT3G04181	20.9593	1.80884	0.578742	3.12546	0.00177525	0.00436299
AT5G22540	20.9795	3.35509	0.66217	5.06682	4.04527e-07	1.68901e-06
AT3G26430	21.0087	1.01681	0.424436	2.39567	0.0165901	0.0332821
AT5G55650	21.0371	3.18851	0.755283	4.22161	2.42561e-05	8.0379e-05
AT5G23240	21.1194	-8.74314	1.63038	-5.36263	8.20203e-08	3.69129e-07
AT2G42990	21.123	3.31477	0.786205	4.21616	2.48494e-05	8.21983e-05
AT1G07710	21.1263	1.65525	0.507853	3.2593	0.00111686	0.00284833
AT3G13590	21.1503	-2.70752	0.613315	-4.41457	1.01211e-05	3.54297e-05
AT5G23000	21.1518	-2.32749	0.593826	-3.91948	8.87405e-05	0.00027115
AT5G03130	21.1721	-2.18538	0.778947	-2.80556	0.00502295	0.0113039
AT5G36970	21.191	6.30219	1.59222	3.95811	7.55458e-05	0.000233163
AT5G22530	21.1954	4.20452	0.839669	5.00735	5.51834e-07	2.26145e-06
AT3G29173	21.2062	1.73332	0.640795	2.70495	0.00683141	0.0149543
AT1G54560	21.2094	5.07768	1.0337	4.91216	9.00778e-07	3.59745e-06
AT5G37800	21.2361	2.81781	0.616619	4.56977	4.88261e-06	1.77961e-05
AT3G23010	21.2526	-4.66084	1.51042	-3.0858	0.00203007	0.00492361
AT5G57670	21.2627	-1.66873	0.551283	-3.02699	0.00247001	0.00589881
AT2G40740	21.3709	-4.03968	1.63751	-2.46697	0.0136263	0.027897
AT4G32490	21.3859	10.3596	1.54	6.72699	1.7321e-11	1.08023e-10
AT5G34790	21.4198	-7.67517	1.56039	-4.91874	8.71026e-07	3.48439e-06
AT1G02450	21.4215	3.81532	0.757552	5.03639	4.74401e-07	1.96177e-06
AT5G21050	21.4651	1.38109	0.520742	2.65215	0.00799801	0.0172455
AT2G43390	21.4699	-3.58054	1.1015	-3.2506	0.00115161	0.00293016
AT4G04565	21.5084	2.69641	1.10837	2.43276	0.014984	0.0303653
AT5G51520	21.5351	3.26884	0.798809	4.09214	4.2741e-05	0.000136647
AT4G10560	21.5459	1.87921	0.491667	3.82212	0.000132311	0.000394257
AT1G52650	21.5568	2.93503	0.546586	5.36975	7.88474e-08	3.5538e-07
AT3G10780	21.5689	5.38324	0.700769	7.6819	1.56743e-14	1.20649e-13
AT2G29410	21.6007	-2.26727	0.554978	-4.08534	4.40131e-05	0.00014051
AT5G50940	21.6473	2.58233	0.547641	4.71537	2.41273e-06	9.12577e-06
AT5G58360	21.6592	-4.03094	0.852955	-4.72586	2.29143e-06	8.68462e-06
AT3G56970	21.6678	5.02833	1.02806	4.89109	1.00278e-06	3.9759e-06
AT1G70470	21.686	-2.83017	0.655367	-4.31845	1.57128e-05	5.35527e-05
AT1G48315	21.7303	0.952642	0.394569	2.41439	0.0157616	0.0317784
AT2G27940	21.812	10.4085	1.88185	5.53101	3.18393e-08	1.49098e-07
AT4G00070	21.8315	1.26441	0.4249	2.97578	0.00292243	0.00687394
AT1G61480	21.9377	-4.03856	0.859177	-4.70049	2.59536e-06	9.79044e-06
AT3G63088	21.9507	-5.06973	1.1529	-4.39736	1.09575e-05	3.81695e-05
AT1G63295	21.9745	-4.01732	1.2627	-3.18152	0.00146504	0.00365752
AT5G40000	21.9929	3.59319	0.696486	5.15902	2.48246e-07	1.05939e-06
AT1G08730	22.008	-1.52727	0.626391	-2.43821	0.0147603	0.0299672
AT3G50940	22.0175	4.97023	0.65471	7.59149	3.16242e-14	2.38853e-13
AT3G57130	22.0572	-2.04547	0.588702	-3.47455	0.000511718	0.00138674
AT3G01175	22.0843	-3.68396	0.870547	-4.23177	2.31857e-05	7.70432e-05
AT3G47580	22.0961	-2.7127	0.908428	-2.98615	0.00282516	0.00666787
AT5G60650	22.1071	-2.57233	0.678236	-3.79268	0.000149033	0.000440497
AT4G26466	22.1214	10.4255	1.55724	6.69481	2.15948e-11	1.33538e-10
AT3G42850	22.2278	4.84685	0.763205	6.35065	2.14403e-10	1.21594e-09
AT5G45080	22.238	-6.9774	1.55042	-4.50033	6.78488e-06	2.43473e-05
AT2G29710	22.254	-3.3599	0.631455	-5.32089	1.03263e-07	4.5968e-07
AT5G40320	22.2672	3.08183	0.48602	6.34096	2.28342e-10	1.29166e-09
AT1G61550	22.2708	3.92448	0.55849	7.02695	2.111e-12	1.40466e-11
AT5G45000	22.2984	-2.7413	1.22686	-2.2344	0.0254569	0.0487811
AT2G24195	22.3116	5.32026	1.64021	3.24365	0.00118008	0.0029966
AT3G59690	22.3359	-2.446	0.728651	-3.35689	0.000788241	0.00206611
AT1G25310	22.3537	8.10899	1.39367	5.81843	5.9404e-09	2.97994e-08
AT1G06330	22.4079	4.48996	0.799447	5.61633	1.95054e-08	9.29993e-08
AT3G63050	22.4149	1.30613	0.522872	2.49799	0.01249	0.0257937
AT2G37925	22.4269	-2.87302	0.861961	-3.33312	0.000858783	0.00223596
AT5G62165	22.4566	-7.97809	1.50409	-5.30426	1.13133e-07	5.01767e-07
AT3G62430	22.4892	1.96172	0.496353	3.95227	7.74137e-05	0.000238501
AT1G70920	22.5258	-4.86668	0.899232	-5.41204	6.23096e-08	2.83486e-07
AT5G60310	22.5291	2.8717	0.876018	3.27813	0.00104497	0.00267717
AT1G61390	22.5355	1.75362	0.450976	3.88851	0.000100862	0.000305713
AT4G34410	22.5417	2.89657	0.867198	3.34015	0.000837344	0.00218509
AT3G62610	22.5467	7.18553	1.02757	6.99273	2.69583e-12	1.78202e-11
AT3G56770	22.5823	-1.33062	0.496313	-2.68101	0.00734007	0.0159521
AT2G33750	22.6561	-7.22332	1.5309	-4.71836	2.37759e-06	8.99848e-06
AT5G42040	22.7608	2.96506	0.525371	5.64375	1.66381e-08	7.97691e-08
AT1G12100	22.7656	-5.76748	1.07903	-5.34508	9.03763e-08	4.04026e-07
AT3G15310	22.7951	6.80373	1.63256	4.16753	3.07922e-05	0.000100494
AT5G28080	22.8074	-2.14149	0.492526	-4.34797	1.37403e-05	4.72095e-05
AT5G12870	22.8236	-3.28403	0.746905	-4.39685	1.09834e-05	3.82543e-05
AT4G03330	22.8337	-1.20618	0.432155	-2.79109	0.00525315	0.0117704
AT1G53080	22.8441	1.89429	0.604436	3.13398	0.00172452	0.00424782
AT1G08670	22.8462	-3.30653	0.641765	-5.15225	2.57385e-07	1.09645e-06
AT2G29130	22.8476	-3.48101	0.876464	-3.97165	7.13758e-05	0.000221112
AT5G52930	22.8529	-3.56955	1.02195	-3.49288	0.000477845	0.00130328
AT1G13635	22.8761	-3.21022	0.923003	-3.47801	0.000505143	0.00137139
AT1G60090	22.8851	6.50075	1.0316	6.30159	2.94609e-10	1.65257e-09
AT3G46270	22.9075	-3.85277	1.01878	-3.78176	0.000155723	0.000459314
AT4G28420	22.9705	4.44753	0.774843	5.73991	9.47243e-09	4.65697e-08
AT1G28650	22.9775	7.24626	1.19034	6.08754	1.14657e-09	6.12165e-09
AT2G34390	22.995	3.1385	0.859586	3.65118	0.00026104	0.000743532
AT5G60780	23.0035	-4.12604	0.751869	-5.48772	4.07162e-08	1.88764e-07
AT5G56700	23.0036	3.83685	0.63722	6.02123	1.73097e-09	9.10097e-09
AT1G11040	23.0044	6.97675	0.882436	7.90624	2.65269e-15	2.16683e-14
AT4G06115	23.011	-5.74118	1.73993	-3.29966	0.000968016	0.00249429
AT4G31520	23.0366	2.0721	0.738165	2.80709	0.00499912	0.011254
AT1G15415	23.0554	5.33962	1.42943	3.7355	0.000187345	0.000545394
AT3G07715	23.0874	1.39092	0.500094	2.78132	0.00541376	0.0120955
AT1G08860	23.0971	3.95228	0.58707	6.73223	1.67087e-11	1.04393e-10
AT3G50120	23.1157	-2.73045	0.488922	-5.58462	2.3421e-08	1.11076e-07
AT3G45060	23.1383	2.5879	0.993285	2.60539	0.00917685	0.0195621
AT5G59865	23.1387	3.66603	0.500571	7.32369	2.4124e-13	1.70877e-12
AT1G66173	23.1701	-4.05156	0.923585	-4.38677	1.15046e-05	3.99602e-05
AT2G18470	23.2289	-3.57441	0.600553	-5.95186	2.65105e-09	1.37117e-08
AT3G07725	23.2426	1.7939	0.472287	3.79833	0.000145674	0.000431468
AT1G49405	23.2488	2.25675	0.738888	3.05425	0.00225622	0.00542526
AT4G04990	23.2543	-7.37345	1.55119	-4.75341	2.00013e-06	7.6478e-06
AT3G50310	23.2643	-2.13481	0.687697	-3.10429	0.00190739	0.00465364
AT3G49690	23.2749	-1.53671	0.669814	-2.29424	0.0217768	0.0423951
AT3G25080	23.2934	8.10136	1.19289	6.79138	1.11065e-11	7.02634e-11
AT1G29535	23.3061	1.54364	0.495858	3.11306	0.00185158	0.00453442
AT2G16970	23.3439	-1.95857	0.793653	-2.4678	0.0135947	0.0278371
AT1G18290	23.3521	-2.04762	0.594861	-3.44218	0.000577047	0.00154884
AT2G32179	23.3608	-2.23909	0.692019	-3.23559	0.00121391	0.00307668
AT5G41830	23.3753	6.39747	0.870027	7.35318	1.93542e-13	1.38104e-12
AT2G27035	23.3823	-2.05032	0.738213	-2.77742	0.00547931	0.0122351
AT4G15740	23.4001	-5.36812	1.24045	-4.32756	1.5077e-05	5.14945e-05
AT4G23280	23.4207	1.35918	0.5884	2.30996	0.0208904	0.0408473
AT2G33020	23.4322	3.83733	0.977	3.92766	8.57758e-05	0.000262409
AT3G20865	23.4375	-2.43777	0.886765	-2.74906	0.00597667	0.0132235
AT1G63380	23.4845	2.98961	0.499817	5.98141	2.21213e-09	1.1513e-08
AT3G14880	23.5094	4.60253	0.646936	7.11434	1.12449e-12	7.64668e-12
AT1G68725	23.5203	-1.63034	0.393144	-4.14692	3.36971e-05	0.000109324
AT4G20700	23.5596	10.5503	1.59187	6.6276	3.41187e-11	2.07374e-10
AT1G06227	23.5635	1.63017	0.473232	3.44476	0.000571561	0.00153497
AT1G62410	23.5849	6.29416	0.800559	7.8622	3.77436e-15	3.0419e-14
AT2G32290	23.6121	-7.56484	1.64319	-4.60375	4.14957e-06	1.52532e-05
AT4G16640	23.7216	-3.77182	1.016	-3.71242	0.000205287	0.000594474
AT2G18880	23.8519	7.16171	0.897376	7.98072	1.4548e-15	1.20878e-14
AT4G24010	23.8556	-1.91221	0.638435	-2.99516	0.00274304	0.00649182
AT3G07970	23.8679	-3.31293	0.896885	-3.69382	0.000220911	0.00063659
AT5G61412	23.8803	2.75801	0.487873	5.65312	1.57558e-08	7.57496e-08
AT1G62620	23.8916	5.71298	0.679417	8.40865	4.14769e-17	3.80202e-16
AT5G35926	23.8965	-4.98893	0.973676	-5.12381	2.99415e-07	1.26789e-06
AT5G49770	23.8981	-2.76071	0.503258	-5.48567	4.11904e-08	1.90779e-07
AT5G55590	23.9125	-3.92446	0.716423	-5.47786	4.30503e-08	1.98936e-07
AT5G46871	23.9294	-3.55696	0.858123	-4.14505	3.3974e-05	0.000110149
AT2G16385	23.9394	-2.98281	0.897258	-3.32436	0.000886214	0.00229896
AT1G72960	23.962	3.6639	0.618509	5.92376	3.14666e-09	1.61677e-08
AT1G06547	24.0261	1.30826	0.534809	2.44623	0.0144361	0.0293844
AT1G51440	24.0407	-4.63803	1.02211	-4.53769	5.68739e-06	2.05988e-05
AT2G24070	24.0445	1.17248	0.430068	2.72627	0.00640547	0.0140921
AT5G28450	24.0715	-2.30213	0.651092	-3.53579	0.000406551	0.00111945
AT1G73300	24.0812	-4.80828	0.821246	-5.85486	4.77411e-09	2.4099e-08
AT5G27370	24.1006	10.5868	1.6815	6.29604	3.05355e-10	1.70968e-09
AT4G32208	24.1035	4.82825	0.637433	7.57452	3.60444e-14	2.71136e-13
AT1G66690	24.1124	-5.63351	1.58866	-3.54609	0.000390994	0.00107969
AT4G16600	24.1636	-0.907141	0.364506	-2.48869	0.0128216	0.0264129
AT5G24900	24.1637	2.3834	0.498337	4.7827	1.72958e-06	6.65969e-06
AT1G61760	24.1842	-1.66269	0.541698	-3.06941	0.00214485	0.00517706
AT1G17345	24.1849	1.14319	0.438206	2.6088	0.00908602	0.0193821
AT5G14110	24.2082	-2.66453	0.781394	-3.40997	0.000649711	0.00172908
AT3G06490	24.2744	-5.45596	1.15286	-4.73256	2.21709e-06	8.41743e-06
AT4G11310	24.3052	6.73632	1.13441	5.93816	2.88246e-09	1.48671e-08
AT5G20860	24.3545	-3.1695	0.953651	-3.32354	0.000888815	0.00230496
AT5G25380	24.4403	2.12895	0.393894	5.40488	6.48532e-08	2.94642e-07
AT4G28560	24.4848	2.95995	0.439706	6.73165	1.67753e-11	1.04782e-10
AT3G04960	24.4978	-4.13236	0.716317	-5.7689	7.97927e-09	3.95022e-08
AT2G19440	24.5088	2.94605	0.596882	4.93573	7.98501e-07	3.20808e-06
AT1G52560	24.5411	2.09657	0.49405	4.24364	2.19927e-05	7.33821e-05
AT1G45616	24.5625	2.3431	0.986984	2.374	0.0175968	0.0351092
AT2G40350	24.5637	2.68334	0.660575	4.06213	4.86265e-05	0.00015436
AT3G09550	24.5822	-1.39899	0.61515	-2.27423	0.0229522	0.0444469
AT3G47190	24.5977	10.586	1.59678	6.62963	3.36527e-11	2.04696e-10
AT1G15900	24.6515	1.97413	0.508462	3.88254	0.000103371	0.000312767
AT1G19940	24.6648	-1.15622	0.445414	-2.59584	0.00943607	0.0200598
AT4G01335	24.666	-2.67229	0.714122	-3.74206	0.000182517	0.000532301
AT3G59190	24.669	4.15908	0.55368	7.51172	5.8357e-14	4.32114e-13
AT1G72220	24.6878	-2.1168	0.513124	-4.12532	3.70213e-05	0.000119483
AT5G46440	24.7079	-4.26227	0.818751	-5.20582	1.93146e-07	8.35916e-07
AT1G26590	24.7081	3.82692	0.573939	6.66781	2.59648e-11	1.59257e-10
AT1G15825	24.7254	3.12949	0.733509	4.26646	1.98597e-05	6.66424e-05
AT1G33950	24.8297	8.51061	1.70317	4.99693	5.82488e-07	2.38051e-06
AT4G16910	24.8302	1.36778	0.567505	2.41016	0.0159454	0.0321062
AT4G18680	24.8611	10.6218	1.63158	6.51016	7.50718e-11	4.42157e-10
AT3G06120	24.8642	-3.56144	0.714691	-4.98319	6.25431e-07	2.54321e-06
AT3G42820	24.885	6.04114	0.961509	6.28298	3.32154e-10	1.85542e-09
AT1G76530	24.9053	-2.19072	0.691389	-3.16857	0.0015319	0.00381106
AT2G19200	24.9218	-1.45156	0.534348	-2.71651	0.00659746	0.0144802
AT3G12955	24.9894	-1.41975	0.562766	-2.52282	0.0116419	0.0242329
AT4G37850	24.9983	-3.81431	0.865382	-4.40766	1.04493e-05	3.65099e-05
AT5G56050	25.0806	-1.92463	0.584022	-3.29548	0.000982522	0.00252789
AT1G76952	25.0884	-4.97577	0.903889	-5.50485	3.69486e-08	1.71924e-07
AT3G06755	25.0981	1.68345	0.704442	2.38976	0.0168593	0.033783
AT5G03620	25.1041	-5.83743	1.62638	-3.58921	0.000331675	0.000924984
AT1G05610	25.1285	-2.79561	0.857004	-3.26207	0.001106	0.00282303
AT5G01015	25.1406	-3.98318	0.83871	-4.74917	2.04251e-06	7.80243e-06
AT4G15320	25.1637	-6.65184	1.52875	-4.35116	1.35418e-05	4.6554e-05
AT3G16120	25.1638	-1.63117	0.519419	-3.14037	0.00168736	0.00416222
AT2G08435	25.194	1.85092	0.686714	2.69533	0.00703184	0.0153347
AT4G32510	25.2624	4.79335	0.83629	5.73168	9.94412e-09	4.87103e-08
AT3G03620	25.28	5.33223	1.11178	4.79614	1.61751e-06	6.24309e-06
AT4G04900	25.3155	-2.57197	0.500788	-5.13584	2.8088e-07	1.19296e-06
AT1G53940	25.3284	-5.79526	0.926459	-6.25528	3.96792e-10	2.2068e-09
AT1G19060	25.3503	10.6625	1.71026	6.23442	4.53446e-10	2.50975e-09
AT1G05550	25.3766	7.0491	1.13198	6.22723	4.74761e-10	2.62352e-09
AT3G51540	25.4686	-2.37864	0.561592	-4.23552	2.28025e-05	7.58637e-05
AT5G45180	25.538	10.5679	1.52229	6.94207	3.86382e-12	2.52016e-11
AT3G55940	25.5431	-2.29004	0.489846	-4.67503	2.93917e-06	1.10083e-05
AT5G43290	25.5613	-5.24403	0.769901	-6.81131	9.67153e-12	6.14591e-11
AT1G65910	25.632	-2.5063	0.494829	-5.06499	4.08432e-07	1.70326e-06
AT1G25250	25.6627	-2.96649	0.884323	-3.35453	0.000794988	0.00208243
AT1G65484	25.6685	-2.26468	0.806178	-2.80916	0.00496711	0.0111886
AT4G02170	25.6705	2.93074	0.595032	4.92535	8.42088e-07	3.37422e-06
AT1G17950	25.6784	-3.65454	0.78562	-4.65179	3.29068e-06	1.22484e-05
AT3G12960	25.6864	8.07458	1.30441	6.19023	6.00772e-10	3.28974e-09
AT4G34510	25.7137	-1.69098	0.51157	-3.30547	0.000948177	0.00244656
AT5G48740	25.8021	-1.88178	0.715202	-2.63112	0.00851039	0.0182525
AT5G43690	25.8646	-1.54322	0.588257	-2.62337	0.00870644	0.0186396
AT1G53330	25.8751	-1.8963	0.376056	-5.04259	4.5927e-07	1.90213e-06
AT4G23070	25.9248	2.43145	0.412352	5.89654	3.712e-09	1.89595e-08
AT1G06120	25.9913	-5.38079	1.63849	-3.284	0.00102343	0.002627
AT4G34210	26.0142	4.59196	1.50333	3.05451	0.00225426	0.00542109
AT3G06360	26.0149	1.65915	0.609757	2.72099	0.00650861	0.0143034
AT3G30725	26.0249	3.49106	1.17684	2.96646	0.00301245	0.00706434
AT4G02690	26.0545	6.42816	0.917306	7.00765	2.42357e-12	1.60731e-11
AT3G52072	26.0682	1.27036	0.543437	2.33764	0.019406	0.0382857
AT2G17080	26.0836	1.17459	0.434343	2.7043	0.00684478	0.0149822
AT3G12470	26.088	7.19744	0.881647	8.16363	3.25115e-16	2.81565e-15
AT5G07560	26.135	4.54516	0.698439	6.5076	7.63617e-11	4.49316e-10
AT3G04430	26.1602	8.28424	1.18971	6.96323	3.32559e-12	2.181e-11
AT2G19240	26.1605	1.40193	0.372357	3.76503	0.000166531	0.000489343
AT5G04150	26.1673	-2.93716	0.761789	-3.8556	0.000115444	0.000347079
AT1G55865	26.1897	3.36477	0.616633	5.45668	4.85117e-08	2.22978e-07
AT1G11570	26.216	-2.20427	0.694361	-3.17453	0.00150082	0.00374066
AT2G43440	26.257	-1.44853	0.457318	-3.16745	0.0015378	0.00382496
AT1G04150	26.2623	3.74496	0.519483	7.20902	5.63576e-13	3.90382e-12
AT1G47760	26.2861	1.69643	0.621282	2.73053	0.00632323	0.0139328
AT2G15040	26.2909	-5.58934	1.51558	-3.68792	0.000226097	0.000650058
AT4G09610	26.3192	10.4816	2.03431	5.15242	2.57146e-07	1.09563e-06
AT5G47635	26.3588	-1.24364	0.482862	-2.57555	0.0100081	0.0211399
AT1G75250	26.3597	-2.44698	0.602337	-4.06248	4.85539e-05	0.00015415
AT4G32630	26.3851	7.66266	1.0128	7.56582	3.85427e-14	2.89208e-13
AT1G70020	26.3941	-7.21166	1.55763	-4.62989	3.65864e-06	1.35393e-05
AT1G01700	26.4309	-1.96803	0.843945	-2.33194	0.0197038	0.0388003
AT2G28990	26.4592	-5.42955	0.846877	-6.41126	1.4432e-10	8.30769e-10
AT2G37370	26.6057	3.12113	0.476541	6.54956	5.77086e-11	3.44341e-10
AT1G02230	26.6236	3.67067	0.754131	4.86741	1.13069e-06	4.44508e-06
AT4G33145	26.644	5.86766	1.03686	5.65907	1.52192e-08	7.32717e-08
AT3G07120	26.6512	3.7506	0.529643	7.08137	1.4274e-12	9.64402e-12
AT5G62420	26.6829	2.59738	0.703198	3.69367	0.000221038	0.000636804
AT2G34850	26.6834	2.31957	0.632476	3.66745	0.00024498	0.00070093
AT4G11710	26.773	10.7296	1.58493	6.76975	1.29002e-11	8.1228e-11
AT4G26580	26.793	-3.33325	0.826094	-4.03495	5.46149e-05	0.000171901
AT3G24110	26.7979	-2.92367	0.736425	-3.97009	7.1845e-05	0.000222452
AT3G45638	26.7985	3.29132	0.65036	5.06077	4.17562e-07	1.73863e-06
AT3G51220	26.8108	-4.2058	0.927876	-4.53272	5.82283e-06	2.10577e-05
AT4G26255	26.845	-3.15428	1.20191	-2.62438	0.00868071	0.0185865
AT1G03580	26.8851	-3.88245	0.626236	-6.19965	5.65871e-10	3.10779e-09
AT4G06980	26.8972	2.00469	0.412243	4.86288	1.1569e-06	4.53929e-06
AT4G19975	26.9321	-1.31478	0.492147	-2.67152	0.00755088	0.0163691
AT1G44180	26.9371	-3.59789	0.977116	-3.68215	0.000231273	0.00066415
AT5G02390	26.9959	3.535	0.408727	8.64882	5.20367e-18	5.02959e-17
AT1G73910	27.0148	-1.81584	0.53582	-3.3889	0.000701735	0.00185547
AT2G23673	27.0327	-4.7065	1.09553	-4.2961	1.73833e-05	5.88225e-05
AT1G61610	27.0489	-1.53028	0.671856	-2.27769	0.0227448	0.0440879
AT3G27025	27.1011	2.78051	0.651483	4.26796	1.97265e-05	6.62412e-05
AT5G42445	27.2485	3.09484	0.554253	5.58381	2.35312e-08	1.11577e-07
AT4G17660	27.3375	6.00695	0.929948	6.45945	1.05086e-10	6.12366e-10
AT1G60095	27.3579	-4.38173	0.707112	-6.19666	5.76751e-10	3.16538e-09
AT3G48300	27.3834	4.41731	0.660339	6.68946	2.23989e-11	1.38404e-10
AT4G01265	27.4942	7.70183	0.997479	7.72129	1.15154e-14	8.94924e-14
AT4G22475	27.524	-8.85308	1.55726	-5.68502	1.30795e-08	6.33871e-08
AT4G14723	27.6419	2.37584	0.417859	5.68576	1.30235e-08	6.31413e-08
AT5G56490	27.645	-7.61773	1.49735	-5.08747	3.62876e-07	1.5238e-06
AT4G38390	27.663	-2.3838	0.845324	-2.81999	0.00480254	0.0108483
AT4G03965	27.6967	2.18678	0.602943	3.62685	0.000286903	0.000810509
AT4G29550	27.7242	3.98709	0.638576	6.24372	4.27279e-10	2.36709e-09
AT1G62280	27.725	-8.01365	1.59557	-5.02243	5.10212e-07	2.1005e-06
AT5G24960	27.7457	1.94593	0.641644	3.03273	0.00242353	0.00579354
AT1G48560	27.7791	1.21518	0.35922	3.38283	0.00071744	0.00189306
AT3G05550	27.7822	3.66223	0.492662	7.43356	1.05713e-13	7.69093e-13
AT5G53700	27.7909	4.99569	0.714017	6.99659	2.62263e-12	1.73601e-11
AT4G31760	27.8086	4.5059	0.536473	8.39912	4.49832e-17	4.11095e-16
AT1G29600	27.8245	-2.60177	0.956386	-2.72042	0.0065199	0.0143256
AT3G58000	27.9191	-2.40484	0.52484	-4.58205	4.60447e-06	1.68255e-05
AT2G27880	27.9253	4.9682	0.947161	5.24536	1.55979e-07	6.81409e-07
AT3G13404	27.9581	1.7439	0.693805	2.51352	0.0119532	0.0248146
AT3G44960	27.9654	-3.44041	1.00006	-3.44022	0.000581236	0.00155852
AT1G19830	28.0419	4.23982	0.616808	6.87381	6.25112e-12	4.01035e-11
AT1G06553	28.046	1.50942	0.589295	2.5614	0.0104252	0.0219309
AT1G17010	28.05	10.7117	1.61724	6.62342	3.50991e-11	2.13225e-10
AT3G09450	28.062	2.6617	0.614144	4.33399	1.46429e-05	5.009e-05
AT2G41690	28.0665	3.39449	0.476158	7.12892	1.01158e-12	6.89825e-12
AT3G49760	28.0723	-3.03902	0.880002	-3.45342	0.000553517	0.00149098
AT1G51670	28.0839	1.50971	0.572656	2.63633	0.00838088	0.0179891
AT4G28460	28.0883	2.9914	0.994082	3.00921	0.00261932	0.0062289
AT4G04450	28.0934	-2.9948	0.571991	-5.23574	1.64326e-07	7.16707e-07
AT3G30720	28.0951	-7.20377	1.47727	-4.8764	1.0804e-06	4.26337e-06
AT3G29140	28.103	1.59548	0.550353	2.89901	0.00374337	0.00863174
AT1G07187	28.2223	-2.76811	0.930715	-2.97417	0.0029378	0.00690604
AT5G07390	28.2304	-2.19713	0.729952	-3.00997	0.00261276	0.00621515
AT2G04032	28.2433	-8.33986	1.64078	-5.08286	3.71787e-07	1.55851e-06
AT5G55460	28.3033	1.86636	0.746886	2.49886	0.0124595	0.0257418
AT5G36920	28.3046	-2.33934	0.608981	-3.8414	0.000122336	0.000366476
AT5G07700	28.3124	-5.87816	1.53539	-3.82846	0.000128947	0.000384944
AT4G02830	28.3543	-3.19632	0.802812	-3.9814	6.8511e-05	0.000212756
AT1G19210	28.3563	3.58464	0.709462	5.05262	4.35787e-07	1.80952e-06
AT1G79180	28.3823	1.37675	0.566515	2.4302	0.0150905	0.0305605
AT4G00880	28.3939	-2.79814	0.711916	-3.93044	8.47896e-05	0.000259702
AT1G76190	28.4345	-6.03027	1.60393	-3.75967	0.000170136	0.000499086
AT3G44420	28.4443	1.41759	0.543859	2.60654	0.0091461	0.0195017
AT1G65240	28.4595	1.62136	0.431904	3.75398	0.000174045	0.000509625
AT4G14650	28.4597	-3.05829	0.725385	-4.21609	2.48576e-05	8.22142e-05
AT1G22340	28.4776	3.88268	0.494199	7.85649	3.95034e-15	3.17526e-14
AT5G25370	28.4795	-3.26402	0.782318	-4.17225	3.0161e-05	9.86739e-05
AT1G47620	28.4812	4.03632	1.20063	3.36185	0.000774234	0.00203204
AT4G25310	28.4846	2.88941	0.786184	3.67524	0.000237628	0.000681105
AT1G48690	28.5064	-3.21655	0.531899	-6.0473	1.47292e-09	7.78828e-09
AT1G67265	28.5085	-1.66559	0.708814	-2.34983	0.0187819	0.0371933
AT1G06310	28.5149	2.53044	0.381555	6.63191	3.3136e-11	2.01706e-10
AT3G11165	28.5337	7.73679	0.938729	8.24177	1.69682e-16	1.49799e-15
AT5G51950	28.543	4.72478	0.596167	7.92527	2.27651e-15	1.86776e-14
AT5G11570	28.5804	2.25832	0.837949	2.69506	0.00703764	0.015346
AT2G47115	28.5952	10.828	1.62114	6.67925	2.40166e-11	1.47871e-10
AT5G65225	28.6117	7.6879	0.91926	8.36314	6.1073e-17	5.52286e-16
AT5G54148	28.6694	-7.43394	1.60342	-4.63631	3.54687e-06	1.31478e-05
AT1G08903	28.7007	-2.31245	0.842232	-2.74562	0.00603964	0.0133546
AT3G46500	28.7098	-3.99156	0.810764	-4.92321	8.51371e-07	3.40915e-06
AT3G28890	28.7162	2.94323	0.618378	4.75959	1.93984e-06	7.43137e-06
AT4G18350	28.7523	2.90567	0.796553	3.6478	0.000264494	0.000752306
AT3G27290	28.7689	1.42037	0.410654	3.45881	0.000542562	0.00146409
AT2G03360	28.7933	3.42337	0.834578	4.10192	4.09742e-05	0.000131381
AT5G45095	28.7943	1.19524	0.530959	2.25109	0.0243798	0.0469332
AT1G18980	28.7946	-2.34469	0.629664	-3.72371	0.000196315	0.000570064
AT2G15030	28.8019	-2.63552	0.758731	-3.47359	0.000513539	0.00139059
AT5G28510	28.8427	-3.29704	1.05817	-3.11578	0.00183457	0.00449641
AT3G29630	28.8702	-4.47221	0.81181	-5.50894	3.61002e-08	1.6817e-07
AT1G13600	28.9125	-2.71456	0.671182	-4.04444	5.24478e-05	0.000165533
AT4G14103	28.9151	-3.08451	0.576716	-5.34841	8.87299e-08	3.97106e-07
AT5G52170	28.9328	1.51612	0.50446	3.00543	0.00265208	0.00629751
AT2G04135	28.9919	-4.22036	1.62457	-2.59783	0.0093814	0.0199571
AT4G03600	29.0071	-2.57595	0.510175	-5.04915	4.4379e-07	1.84086e-06
AT4G22100	29.1077	10.8408	1.6723	6.48258	9.01692e-11	5.27987e-10
AT4G25350	29.1265	-1.17666	0.425689	-2.76413	0.00570746	0.0126929
AT3G23060	29.1941	6.36335	0.763241	8.33727	7.60242e-17	6.84416e-16
AT1G09890	29.2299	-3.09768	0.821175	-3.77225	0.000161783	0.0004762
AT3G04370	29.3896	-3.99009	0.641323	-6.22166	4.9193e-10	2.71404e-09
AT4G00670	29.4133	-3.55505	0.589212	-6.03357	1.60376e-09	8.46529e-09
AT5G01320	29.4423	-1.92854	0.593187	-3.25116	0.00114937	0.00292506
AT1G30660	29.4902	4.1728	0.864386	4.82747	1.38279e-06	5.38274e-06
AT5G45970	29.5031	-2.96839	0.889077	-3.33874	0.000841604	0.00219502
AT1G25270	29.5063	10.8828	1.61305	6.74671	1.51239e-11	9.47852e-11
AT5G45440	29.525	-2.11617	0.475883	-4.44683	8.71464e-06	3.08054e-05
AT1G15190	29.5393	1.06945	0.403656	2.64941	0.00806328	0.0173754
AT2G38920	29.5399	5.09319	0.585628	8.69696	3.40889e-18	3.33894e-17
AT3G48480	29.5596	2.09644	0.489565	4.28224	1.8502e-05	6.23376e-05
AT1G04778	29.6201	3.07115	0.746659	4.1132	3.90219e-05	0.000125588
AT5G01680	29.6363	10.891	3.51808	3.09573	0.00196329	0.00477459
AT1G09170	29.643	-1.14941	0.401973	-2.85942	0.00424419	0.00968302
AT1G07175	29.7843	5.56858	0.910554	6.11559	9.61985e-10	5.16925e-09
AT2G35700	29.7879	-2.05067	0.622009	-3.29686	0.000977737	0.00251692
AT3G27510	29.848	-1.48874	0.498124	-2.98869	0.00280176	0.00661651
AT5G51310	29.8788	1.48988	0.508326	2.93096	0.00337916	0.00785414
AT1G71000	29.9397	4.60618	1.20794	3.81325	0.000137151	0.000407822
AT3G06020	29.9663	-3.639	0.614083	-5.92592	3.10558e-09	1.59668e-08
AT4G14380	30.0711	-2.05213	0.485674	-4.22533	2.38591e-05	7.91938e-05
AT1G78520	30.0938	3.48767	0.585826	5.95342	2.626e-09	1.35938e-08
AT4G24413	30.0997	3.37151	0.383527	8.79082	1.48472e-18	1.48435e-17
AT5G24860	30.126	7.66447	0.954224	8.03215	9.57792e-16	8.03003e-15
AT5G35965	30.2335	10.917	1.61523	6.75879	1.39151e-11	8.74361e-11
AT1G78030	30.2992	3.35679	0.412629	8.13514	4.11475e-16	3.52939e-15
AT2G34010	30.3125	-3.5317	0.719496	-4.90857	9.17412e-07	3.65783e-06
AT5G57200	30.3176	4.43519	0.91755	4.83373	1.33995e-06	5.22357e-06
AT3G26135	30.3196	-1.77348	0.655603	-2.70511	0.00682823	0.0149487
AT5G23370	30.3274	-1.75968	0.688575	-2.55554	0.0106023	0.0222645
AT2G38340	30.393	6.47677	1.22119	5.30366	1.13506e-07	5.03329e-07
AT5G04000	30.4016	1.48149	0.467095	3.1717	0.00151549	0.0037745
AT2G43230	30.4445	-1.87339	0.556498	-3.3664	0.00076157	0.00200054
AT3G48640	30.4669	4.47047	0.933373	4.78959	1.67122e-06	6.44216e-06
AT5G37440	30.5838	-1.61879	0.449784	-3.59904	0.000319392	0.000893411
AT3G20590	30.5883	3.12972	0.579104	5.40442	6.50195e-08	2.95203e-07
AT5G51465	30.6075	2.73253	0.836555	3.2664	0.00108923	0.00278288
AT4G09920	30.6083	2.58856	0.583012	4.43998	8.99687e-06	3.17427e-05
AT4G25434	30.6207	-2.5727	0.506138	-5.083	3.71525e-07	1.55795e-06
AT4G33790	30.6513	-2.09672	0.777895	-2.69538	0.00703083	0.0153343
AT4G32990	30.6739	-3.50992	0.674706	-5.20215	1.96992e-07	8.51339e-07
AT1G13620	30.7159	3.39744	0.902442	3.76472	0.000166736	0.000489885
AT3G22415	30.7274	-5.12484	1.17261	-4.37046	1.23983e-05	4.28855e-05
AT1G33930	30.7415	-4.50056	0.682158	-6.59754	4.18032e-11	2.52871e-10
AT2G25340	30.7835	9.46314	1.5243	6.2082	5.35944e-10	2.94745e-09
AT5G24080	30.7939	5.75587	0.876635	6.56586	5.1733e-11	3.10372e-10
AT5G67550	30.8271	-1.39823	0.347901	-4.01905	5.84331e-05	0.00018325
AT5G28145	30.9169	-8.61384	1.49299	-5.76952	7.94985e-09	3.93808e-08
AT3G45870	30.9561	2.27758	0.528186	4.31208	1.61723e-05	5.49635e-05
AT5G05290	30.9597	3.50897	0.703684	4.98658	6.1458e-07	2.50288e-06
AT2G23060	31.0161	-1.63695	0.64972	-2.51947	0.0117533	0.0244458
AT4G25410	31.0252	-2.51185	0.483834	-5.19155	2.08551e-07	8.99044e-07
AT1G21860	31.0405	7.50825	0.997469	7.5273	5.17998e-14	3.85807e-13
AT1G74875	31.0924	-6.59557	1.57916	-4.17664	2.95845e-05	9.68664e-05
AT1G14550	31.1578	5.97772	1.22104	4.89558	9.80151e-07	3.88873e-06
AT5G22796	31.2023	3.22218	0.860728	3.74355	0.000181435	0.000529401
AT5G48780	31.2743	1.66729	0.413267	4.03443	5.47357e-05	0.000172259
AT1G74870	31.3005	3.06514	0.622906	4.92071	8.62323e-07	3.45244e-06
AT3G13240	31.3565	-4.0327	0.776674	-5.19226	2.07753e-07	8.95765e-07
AT4G37690	31.4316	1.1424	0.438167	2.60723	0.0091279	0.0194646
AT3G24360	31.4806	1.15908	0.360781	3.2127	0.00131492	0.00331357
AT4G03610	31.4832	-3.28855	0.590067	-5.57318	2.50127e-08	1.18277e-07
AT5G20045	31.49	2.81953	0.772286	3.65088	0.000261341	0.000744303
AT5G53380	31.4909	3.6174	0.718133	5.03722	4.7233e-07	1.95354e-06
AT2G32670	31.4987	4.82382	0.633037	7.62012	2.53441e-14	1.92928e-13
AT2G34360	31.5569	1.54054	0.543132	2.8364	0.00456256	0.0103565
AT4G08093	31.6314	7.55932	0.901066	8.3893	4.89032e-17	4.45739e-16
AT4G39110	31.6769	2.70006	0.537806	5.02051	5.15337e-07	2.12052e-06
AT4G11880	31.7469	-3.52475	0.547213	-6.44129	1.18464e-10	6.86551e-10
AT2G42980	31.7513	1.51416	0.643878	2.35162	0.0186916	0.037055
AT1G09540	31.77	-2.50324	0.543071	-4.6094	4.03827e-06	1.48622e-05
AT1G66360	31.8002	9.53547	1.46598	6.5045	7.79517e-11	4.58214e-10
AT4G33666	31.9087	-3.83303	0.897613	-4.27025	1.95255e-05	6.55844e-05
AT5G63300	31.9345	1.74177	0.312828	5.56782	2.57942e-08	1.21829e-07
AT3G15270	31.9385	3.76289	0.560742	6.71056	1.93873e-11	1.20226e-10
AT3G28960	31.9421	-1.59611	0.628647	-2.53896	0.0111182	0.0232308
AT3G04050	31.9795	2.47137	0.71475	3.45767	0.000544872	0.00146933
AT1G12260	31.9897	-3.20658	0.633051	-5.06527	4.07821e-07	1.70108e-06
AT4G22110	31.992	2.38127	0.560641	4.2474	2.16263e-05	7.22693e-05
AT4G32212	32.0148	5.20375	0.698187	7.45323	9.10805e-14	6.65888e-13
AT3G01795	32.0311	-1.53065	0.62454	-2.45085	0.0142519	0.0290669
AT2G25297	32.0462	2.31916	0.715208	3.24264	0.00118427	0.00300691
AT3G28840	32.0516	-6.73224	1.52612	-4.41134	1.02735e-05	3.59112e-05
AT5G41710	32.0644	4.14371	0.559022	7.41243	1.2401e-13	8.97345e-13
AT5G60610	32.1068	3.19479	0.522615	6.11309	9.77222e-10	5.24413e-09
AT5G67310	32.1272	4.04763	1.30527	3.101	0.00192871	0.00469955
AT1G03800	32.1278	-1.28655	0.540075	-2.38217	0.017211	0.0344334
AT1G24210	32.1297	0.938772	0.375686	2.49882	0.0124608	0.0257422
AT1G44608	32.2069	-2.05639	0.744196	-2.76324	0.00572303	0.0127217
AT1G03020	32.2254	-4.58942	0.960169	-4.77981	1.75462e-06	6.75073e-06
AT2G05914	32.2562	-3.3128	1.02449	-3.23361	0.00122237	0.00309615
AT5G39110	32.2844	-4.56428	1.85155	-2.46511	0.0136972	0.028028
AT3G50190	32.2914	-1.03744	0.414249	-2.5044	0.0122661	0.0253921
AT1G21326	32.2921	-4.19378	0.607648	-6.90166	5.13999e-12	3.32222e-11
AT1G27940	32.2968	-2.12743	0.495676	-4.29197	1.77096e-05	5.98345e-05
AT1G30160	32.2992	1.68204	0.483497	3.47889	0.000503488	0.00136751
AT1G31885	32.3066	-2.48542	0.912635	-2.72334	0.00646252	0.0142125
AT5G38070	32.3555	-2.17923	0.506274	-4.30444	1.67411e-05	5.67811e-05
AT1G20310	32.3583	2.09589	0.434316	4.82573	1.3949e-06	5.4255e-06
AT1G68200	32.364	-1.19817	0.513165	-2.33486	0.0195509	0.0385307
AT1G23300	32.3936	11.0105	1.57743	6.98	2.95181e-12	1.94431e-11
AT2G47050	32.3976	7.06352	0.88733	7.96042	1.71451e-15	1.4192e-14
AT5G42120	32.4086	5.76031	0.580953	9.91529	3.57224e-23	4.63892e-22
AT1G11730	32.4133	-2.20254	0.781165	-2.81956	0.004809	0.0108619
AT2G26020	32.4398	6.35862	1.0346	6.14599	7.94662e-10	4.30558e-09
AT1G03660	32.4533	-0.87372	0.347577	-2.51375	0.0119456	0.0248052
AT2G29380	32.5243	7.22153	0.945933	7.63429	2.2706e-14	1.73393e-13
AT5G17165	32.5264	-3.22751	0.590546	-5.4653	4.62116e-08	2.12892e-07
AT5G11930	32.528	3.20745	0.562046	5.70673	1.15165e-08	5.60487e-08
AT5G13600	32.5598	6.4754	0.751669	8.61469	7.01323e-18	6.71147e-17
AT5G56720	32.58	-1.89883	0.658097	-2.88534	0.00390993	0.00898578
AT1G16060	32.5955	-2.0467	0.600612	-3.40769	0.000655163	0.00174263
AT3G02850	32.5965	-4.45876	0.758738	-5.87655	4.18897e-09	2.13011e-08
AT1G16515	32.6295	2.06732	0.518952	3.98366	6.78632e-05	0.00021088
AT4G37445	32.6378	-2.07081	0.538709	-3.84402	0.000121034	0.000362893
AT5G40010	32.6499	2.42147	0.741125	3.26729	0.00108582	0.00277474
AT1G73965	32.669	2.33663	0.559444	4.1767	2.95762e-05	9.68525e-05
AT4G21930	32.7264	3.17852	1.20469	2.63846	0.00832835	0.0178827
AT3G44770	32.7807	2.5621	1.13365	2.26005	0.023818	0.0459395
AT4G03490	32.8562	1.47281	0.374544	3.93227	8.41473e-05	0.000257898
AT3G47830	32.9284	1.47068	0.353246	4.16334	3.13625e-05	0.000102245
AT2G21930	32.9431	8.54098	1.33649	6.3906	1.65237e-10	9.47562e-10
AT5G22545	33.0102	9.17781	1.5313	5.99346	2.05422e-09	1.07281e-08
AT2G42005	33.0178	3.77486	0.549015	6.87568	6.16932e-12	3.96208e-11
AT5G58780	33.025	-3.01285	0.804434	-3.7453	0.000180178	0.000525987
AT1G73270	33.0768	-2.31732	0.739306	-3.13445	0.00172177	0.00424191
AT5G28262	33.1086	2.9446	0.697867	4.21942	2.44932e-05	8.10534e-05
AT1G63070	33.1848	6.3376	1.18096	5.36646	8.0295e-08	3.61635e-07
AT1G55420	33.2271	1.85989	0.584372	3.18271	0.00145903	0.00364364
AT2G44995	33.2614	1.28451	0.402227	3.1935	0.00140559	0.00351965
AT3G58350	33.2694	-3.48953	0.779399	-4.47721	7.5625e-06	2.69258e-05
AT1G17240	33.2856	2.60841	0.379166	6.87932	6.01377e-12	3.86526e-11
AT3G52550	33.2951	-2.281	0.479046	-4.76154	1.9212e-06	7.36347e-06
AT4G16820	33.3249	4.71961	0.651616	7.24293	4.39097e-13	3.05823e-12
AT1G48000	33.3268	1.58188	0.61752	2.56167	0.0104171	0.0219158
AT4G35520	33.349	0.915686	0.317698	2.88226	0.00394838	0.00906636
AT3G27500	33.3492	1.3877	0.574545	2.4153	0.0157223	0.0317178
AT5G24070	33.5039	3.30259	1.19735	2.75826	0.00581105	0.0128972
AT3G51490	33.5166	2.29683	0.400048	5.74138	9.39083e-09	4.62062e-08
AT4G28530	33.5504	-1.80693	0.730459	-2.4737	0.0133723	0.0274235
AT2G47950	33.5549	2.33315	0.671347	3.47532	0.000510246	0.00138351
AT3G02310	33.5747	7.25096	0.817953	8.86476	7.66711e-19	7.80082e-18
AT1G70500	33.594	-2.93401	1.187	-2.47178	0.0134441	0.0275614
AT2G34940	33.5948	-2.37552	0.563908	-4.2126	2.52452e-05	8.33704e-05
AT3G11160	33.6124	7.61783	0.948765	8.02921	9.81051e-16	8.21714e-15
AT1G20990	33.6653	-2.00413	0.719067	-2.78713	0.00531773	0.0118974
AT2G05765	33.6777	1.91944	0.57206	3.3553	0.000792776	0.00207732
AT5G41160	33.6902	2.70056	0.603905	4.47183	7.75533e-06	2.7588e-05
AT1G15840	33.6937	5.67529	0.774963	7.3233	2.41945e-13	1.71326e-12
AT5G09295	33.7436	-3.10009	0.689436	-4.49656	6.90632e-06	2.4739e-05
AT4G27510	33.7547	1.43405	0.33414	4.29176	1.77264e-05	5.98831e-05
AT2G44930	33.7642	-4.71141	0.922436	-5.10758	3.26317e-07	1.37626e-06
AT1G30935	33.7676	2.01451	0.354253	5.68663	1.29569e-08	6.28312e-08
AT1G53163	33.7818	-1.69888	0.616783	-2.75442	0.00587967	0.0130351
AT5G56840	33.7884	-2.59293	0.569814	-4.55049	5.35211e-06	1.94369e-05
AT5G05260	33.8218	11.0728	1.58761	6.9745	3.06965e-12	2.01973e-11
AT5G61740	33.8474	2.61131	0.61706	4.23186	2.31768e-05	7.70243e-05
AT4G15990	33.9446	-3.2564	0.515206	-6.32058	2.60591e-10	1.46755e-09
AT4G36060	33.9478	-3.25637	0.515801	-6.31324	2.73256e-10	1.53673e-09
AT1G43020	33.9653	-2.6802	0.723578	-3.70409	0.000212154	0.000612816
AT4G26790	33.9804	1.70412	0.706896	2.41071	0.0159216	0.0320662
AT2G06995	34.0361	-3.98194	0.852288	-4.67206	2.98198e-06	1.11618e-05
AT5G25160	34.0474	-2.74766	0.524961	-5.23402	1.65861e-07	7.23014e-07
AT3G22560	34.0588	2.24922	0.570762	3.94072	8.12364e-05	0.000249483
AT2G44570	34.0715	-5.14542	1.11196	-4.62737	3.70344e-06	1.36904e-05
AT5G26660	34.1408	-2.79147	0.704303	-3.96345	7.38749e-05	0.000228327
AT1G04973	34.1685	3.33595	0.406406	8.20842	2.24127e-16	1.96215e-15
AT3G56980	34.1731	2.57275	0.757244	3.39752	0.000679987	0.00180171
AT1G24320	34.1978	-2.37884	0.757975	-3.13841	0.00169867	0.00418799
AT1G68460	34.2165	4.53124	0.411001	11.0249	2.89925e-28	4.78663e-27
AT3G03660	34.2263	3.72132	0.650743	5.71857	1.07425e-08	5.24296e-08
AT4G34930	34.2322	-2.44768	0.813826	-3.00762	0.00263303	0.00625842
AT4G16350	34.2618	-1.78124	0.398591	-4.46885	7.86419e-06	2.79546e-05
AT4G16610	34.2943	1.24074	0.417287	2.97336	0.00294561	0.00692239
AT5G23930	34.2976	1.25111	0.484899	2.58014	0.00987602	0.0208939
AT2G27930	34.298	-3.04304	0.656646	-4.63421	3.58298e-06	1.32735e-05
AT3G12460	34.3171	4.11659	0.413883	9.94626	2.61827e-23	3.42587e-22
AT1G07560	34.3252	-5.86984	0.828679	-7.08337	1.40694e-12	9.50844e-12
AT5G08495	34.3295	2.03908	0.603114	3.38093	0.000722411	0.00190576
AT1G33770	34.4105	-1.53852	0.655402	-2.34744	0.0189028	0.0374031
AT3G49950	34.4297	-1.75309	0.721391	-2.43015	0.0150927	0.0305624
AT1G52270	34.434	-3.58549	0.732107	-4.8975	9.70641e-07	3.8529e-06
AT5G48320	34.4571	-2.97025	0.537049	-5.53069	3.18973e-08	1.49341e-07
AT2G23755	34.474	-2.0334	0.612281	-3.32102	0.000896879	0.00232513
AT1G25422	34.5152	1.7847	0.744378	2.39758	0.0165038	0.0331228
AT1G27580	34.5176	9.55084	1.45893	6.54649	5.89044e-11	3.5087e-10
AT5G46295	34.5591	1.61979	0.308635	5.24824	1.53555e-07	6.71428e-07
AT1G15085	34.6421	-2.97697	0.698238	-4.26355	2.01206e-05	6.74802e-05
AT1G20700	34.6862	-3.82337	0.871874	-4.38523	1.15863e-05	4.02266e-05
AT1G70885	34.7059	-6.90525	1.47074	-4.69509	2.66487e-06	1.00328e-05
AT5G11410	34.7114	-1.2302	0.513697	-2.3948	0.0166295	0.0333556
AT1G53540	34.7241	2.74384	0.749345	3.66165	0.000250593	0.000715971
AT1G52800	34.7879	-5.18747	1.45898	-3.55555	0.000377191	0.00104384
AT2G26515	34.807	2.94717	0.566515	5.20229	1.96849e-07	8.50877e-07
AT1G55580	34.8501	-2.92555	0.588568	-4.97062	6.67375e-07	2.70557e-06
AT4G25330	34.8513	7.89599	0.918789	8.5939	8.40644e-18	7.9815e-17
AT4G23030	34.937	-2.10366	0.488446	-4.30684	1.65602e-05	5.62187e-05
AT1G53610	34.9967	-6.70454	1.6663	-4.02362	5.73104e-05	0.000179893
AT3G30842	35.0349	5.3765	0.631806	8.50974	1.74319e-17	1.62819e-16
AT4G19720	35.0427	-2.6179	0.851037	-3.07613	0.00209709	0.00507343
AT5G56370	35.0495	-4.22215	0.595377	-7.09156	1.32613e-12	8.97488e-12
AT3G53232	35.0808	1.57508	0.539311	2.92055	0.00349418	0.00810121
AT4G32780	35.1076	-2.02972	0.496065	-4.09164	4.28324e-05	0.000136903
AT5G61400	35.1335	1.03179	0.345238	2.98865	0.00280215	0.00661679
AT5G44980	35.1543	2.99645	0.383966	7.80394	6.00033e-15	4.75967e-14
AT2G40180	35.1924	2.03573	0.788435	2.58198	0.00982346	0.0208064
AT4G22960	35.2283	1.66495	0.423148	3.93468	8.33073e-05	0.000255548
AT3G56230	35.2626	-1.52968	0.573215	-2.6686	0.00761676	0.0164971
AT3G50140	35.2693	-3.71655	0.598402	-6.21078	5.27217e-10	2.9021e-09
AT2G15042	35.2976	-6.5675	1.55483	-4.22394	2.4007e-05	7.9619e-05
AT4G33800	35.3093	3.8994	0.398909	9.77515	1.43937e-22	1.80325e-21
AT3G04175	35.3583	1.542	0.490764	3.14205	0.00167771	0.00414223
AT3G59250	35.3821	-8.01945	1.59738	-5.02039	5.15669e-07	2.12118e-06
AT2G35310	35.4025	1.15869	0.414752	2.7937	0.00521085	0.0116854
AT5G40560	35.4255	11.1466	1.57592	7.07308	1.51534e-12	1.02125e-11
AT4G17220	35.4488	-3.29188	0.523957	-6.28273	3.32676e-10	1.85791e-09
AT1G49830	35.4591	4.08954	0.726584	5.62845	1.81833e-08	8.67982e-08
AT3G09240	35.4592	-2.79282	0.698678	-3.99729	6.40712e-05	0.000199842
AT5G50750	35.4797	5.54561	0.62845	8.82427	1.10178e-18	1.10701e-17
AT5G09990	35.561	-2.33415	0.502487	-4.64519	3.39759e-06	1.26216e-05
AT5G36100	35.5953	6.44698	0.693378	9.29793	1.43209e-20	1.60887e-19
AT2G20800	35.7068	4.61252	0.556111	8.29424	1.09278e-16	9.75061e-16
AT4G20050	35.7332	-2.0548	0.903257	-2.27487	0.0229135	0.0443898
AT1G56250	35.7739	-3.40282	0.538215	-6.32241	2.57519e-10	1.45092e-09
AT1G74990	35.8072	9.73	1.50568	6.46221	1.03182e-10	6.01701e-10
AT1G61840	35.8207	2.23537	0.715795	3.12292	0.00179069	0.00439645
AT5G39090	35.8319	-2.28149	0.719186	-3.17233	0.00151222	0.00376792
AT1G70440	35.8648	3.23774	0.961829	3.36623	0.000762033	0.00200154
AT3G58400	35.888	11.1676	1.59706	6.99258	2.69871e-12	1.78344e-11
AT3G58210	35.9005	8.67648	1.21434	7.14499	9e-13	6.15824e-12
AT5G06250	35.9729	1.78784	0.324287	5.51313	3.525e-08	1.64337e-07
AT3G20475	36.0115	1.37848	0.402224	3.42713	0.000609988	0.00163073
AT4G12210	36.0798	11.1647	1.5714	7.10496	1.20358e-12	8.17526e-12
AT2G14210	36.0938	-2.69981	0.763058	-3.53814	0.000402952	0.00111043
AT3G03480	36.1316	-3.68511	0.896318	-4.11138	3.93293e-05	0.000126476
AT2G44700	36.1712	0.872399	0.359207	2.42868	0.0151538	0.030676
AT3G20450	36.2111	-2.48601	0.598695	-4.15239	3.29022e-05	0.000106946
AT4G28700	36.2552	2.61663	0.492026	5.31808	1.04866e-07	4.66299e-07
AT5G55680	36.3348	0.980867	0.399292	2.45652	0.0140291	0.0286392
AT5G50120	36.3354	-1.75082	0.494276	-3.54219	0.000396823	0.00109441
AT4G35590	36.3491	4.44092	0.463946	9.57207	1.04788e-21	1.2561e-20
AT5G11870	36.378	2.85926	0.37936	7.53706	4.80684e-14	3.58679e-13
AT5G03395	36.4665	-4.70298	1.60968	-2.92168	0.00348144	0.00807322
AT5G22355	36.4772	1.66877	0.632635	2.63781	0.00834433	0.0179139
AT2G31180	36.4979	2.47674	0.471531	5.25255	1.50008e-07	6.56751e-07
AT4G39500	36.5353	7.40347	0.938971	7.88466	3.15384e-15	2.5606e-14
AT4G15710	36.5537	4.46251	0.484115	9.21787	3.03069e-20	3.33652e-19
AT2G18120	36.5988	1.72298	0.540276	3.18908	0.00142728	0.00356917
AT3G25013	36.6149	-3.10001	0.811824	-3.81857	0.000134227	0.000399671
AT5G25970	36.6609	-6.93848	1.51055	-4.59334	4.36207e-06	1.59857e-05
AT1G49832	36.6761	2.10089	0.366299	5.73544	9.72596e-09	4.7719e-08
AT5G57500	36.6961	1.78643	0.589728	3.02924	0.00245167	0.00585734
AT1G16640	36.7787	1.27336	0.349455	3.64385	0.000268592	0.000763064
AT1G71770	36.8092	5.68763	0.621279	9.15471	5.45032e-20	5.91406e-19
AT4G23450	36.882	-2.42866	0.469537	-5.17245	2.31048e-07	9.89843e-07
AT1G24030	36.8961	-1.24909	0.448086	-2.78762	0.00530967	0.0118838
AT4G18470	36.9013	1.02995	0.461651	2.23101	0.0256805	0.0491861
AT1G64540	36.9231	4.93274	0.535342	9.21418	3.13665e-20	3.45003e-19
AT4G01985	36.9392	2.0355	0.878608	2.31673	0.0205185	0.0402177
AT3G21020	36.9941	3.36005	0.567482	5.92099	3.20008e-09	1.64317e-08
AT4G31408	37.0425	-1.59363	0.581078	-2.74254	0.00609657	0.0134678
AT4G08910	37.0629	2.2851	0.45386	5.03481	4.7832e-07	1.97662e-06
AT1G69720	37.0903	-7.15537	1.54955	-4.61772	3.87982e-06	1.43073e-05
AT5G15290	37.1978	-2.27501	0.937593	-2.42644	0.0152478	0.0308378
AT5G38700	37.209	1.76608	0.531083	3.32543	0.000882825	0.00229189
AT5G49525	37.2515	-3.03098	0.794132	-3.81672	0.000135237	0.000402527
AT5G10260	37.348	-2.08351	0.537551	-3.87593	0.00010622	0.000320865
AT1G35330	37.3514	-3.37778	0.816256	-4.13813	3.50142e-05	0.000113293
AT1G18020	37.3607	-2.87275	1.0274	-2.79615	0.00517161	0.011606
AT3G47090	37.3734	-1.87446	0.638328	-2.93652	0.00331923	0.00772596
AT5G12300	37.403	-3.3289	0.559327	-5.95162	2.65505e-09	1.37265e-08
AT3G46990	37.4156	1.10202	0.364738	3.02141	0.00251603	0.00600049
AT2G30420	37.4297	-3.31072	0.551006	-6.00851	1.8724e-09	9.80403e-09
AT3G13432	37.4813	2.1529	0.67255	3.2011	0.00136906	0.00343602
AT5G25910	37.5166	-5.54634	1.18322	-4.6875	2.76562e-06	1.03938e-05
AT5G27110	37.5513	-4.27956	0.657535	-6.50849	7.59104e-11	4.46878e-10
AT3G21040	37.6089	6.45876	0.753923	8.56686	1.06341e-17	1.00217e-16
AT3G63060	37.6196	1.12568	0.425603	2.64491	0.00817123	0.0175798
AT2G30820	37.6543	-3.13791	0.467541	-6.71151	1.92623e-11	1.19543e-10
AT3G28770	37.7068	-5.58588	0.797953	-7.00026	2.55485e-12	1.69207e-11
AT5G11990	37.7754	-2.14945	0.724189	-2.96808	0.00299667	0.00702938
AT2G06002	37.804	-2.86189	0.685475	-4.17505	2.97925e-05	9.75077e-05
AT1G05220	37.8561	2.15296	0.843177	2.55339	0.010668	0.022387
AT5G23770	37.8572	1.65066	0.707765	2.33222	0.0196892	0.0387749
AT5G10440	37.887	1.78306	0.297614	5.99118	2.08319e-09	1.08747e-08
AT3G32030	37.8913	-2.3428	0.927992	-2.52459	0.0115832	0.0241169
AT4G33905	37.9213	4.09582	0.699335	5.85674	4.72049e-09	2.38533e-08
AT5G28010	37.9336	-2.03265	0.520578	-3.9046	9.4383e-05	0.000287373
AT2G01580	37.936	-3.79729	0.807937	-4.69999	2.60178e-06	9.81313e-06
AT3G61113	37.9505	0.980157	0.352615	2.77968	0.00544126	0.0121558
AT3G05620	37.976	-2.63677	0.816988	-3.22742	0.0012491	0.00315825
AT5G63240	37.9944	9.75813	1.53471	6.3583	2.03994e-10	1.15896e-09
AT5G62730	38.0325	-4.1838	1.60151	-2.61241	0.00899057	0.0191988
AT2G22140	38.1114	1.38072	0.533226	2.58938	0.009615	0.0204239
AT5G57920	38.1161	3.89085	0.551585	7.05396	1.73901e-12	1.16387e-11
AT2G41230	38.1536	1.75712	0.51324	3.42359	0.000617997	0.00165068
AT5G66631	38.1622	-0.773403	0.311112	-2.48593	0.0129213	0.0266002
AT5G43370	38.2652	-3.93768	1.75898	-2.23862	0.0251804	0.048305
AT3G21890	38.32	2.6173	0.568346	4.60511	4.12238e-06	1.51602e-05
AT1G55010	38.3914	-5.51886	1.18556	-4.65507	3.23876e-06	1.20668e-05
AT5G03995	38.4141	-8.46105	1.4547	-5.81637	6.01385e-09	3.01554e-08
AT4G15350	38.4479	5.36891	0.8037	6.68025	2.38542e-11	1.47021e-10
AT5G59680	38.4987	-2.25048	0.580785	-3.87489	0.000106673	0.000322152
AT2G24560	38.5376	7.2285	1.01843	7.09766	1.26885e-12	8.59928e-12
AT1G29730	38.5782	-1.74388	0.608601	-2.86539	0.00416493	0.00951656
AT5G08250	38.6392	-3.28502	0.922247	-3.56198	0.000368074	0.0010199
AT1G72950	38.7135	1.65545	0.590171	2.80503	0.00503114	0.0113199
AT5G14470	38.7292	-3.88144	0.613617	-6.32551	2.52401e-10	1.42275e-09
AT5G18450	38.7586	9.81214	1.89262	5.18441	2.16697e-07	9.32331e-07
AT3G53450	38.7877	3.46721	0.444971	7.79199	6.59618e-15	5.21178e-14
AT2G40200	38.7928	2.41565	0.47284	5.1088	3.24212e-07	1.36786e-06
AT5G11590	38.7947	-3.54775	0.648559	-5.4702	4.49526e-08	2.07369e-07
AT3G02240	38.7995	-2.10613	0.650453	-3.23793	0.00120398	0.00305377
AT4G35900	38.8057	-3.33024	0.418454	-7.95844	1.74226e-15	1.44118e-14
AT1G79915	38.8637	3.56464	0.677118	5.26442	1.4063e-07	6.18156e-07
AT4G28500	38.8883	-2.4243	0.594659	-4.07679	4.56608e-05	0.000145481
AT2G13810	38.8933	-2.97792	1.24383	-2.39416	0.0166583	0.0334078
AT1G12480	38.9019	-3.68974	0.585264	-6.30441	2.89293e-10	1.62313e-09
AT5G32460	38.9202	9.85016	1.49827	6.57437	4.88604e-11	2.94014e-10
AT1G43980	38.9322	1.86243	0.313307	5.94442	2.77442e-09	1.43283e-08
AT1G05700	38.943	-3.00756	0.649967	-4.62725	3.7055e-06	1.36959e-05
AT2G42060	38.984	-2.71379	1.16815	-2.32316	0.0201704	0.0396095
AT1G35830	38.9974	-2.14674	0.376063	-5.70847	1.13994e-08	5.55013e-08
AT5G45580	39.0254	1.27523	0.49278	2.58782	0.00965845	0.0205036
AT2G21200	39.0744	-3.042	0.717248	-4.24122	2.22311e-05	7.41262e-05
AT1G10540	39.1236	1.43005	0.446362	3.20379	0.00135632	0.00340758
AT5G45530	39.1331	-0.775318	0.319776	-2.42457	0.0153266	0.0309816
AT3G53690	39.1563	3.96958	0.402957	9.85113	6.77797e-23	8.66218e-22
AT4G08991	39.1773	1.82378	0.603397	3.02251	0.00250685	0.00598088
AT5G41280	39.196	7.46836	0.816463	9.1472	5.84257e-20	6.33399e-19
AT5G42930	39.2421	1.19494	0.503386	2.3738	0.0176059	0.0351245
AT2G03370	39.3081	3.35826	0.525521	6.39035	1.65506e-10	9.48654e-10
AT2G39370	39.4326	-2.33407	0.553898	-4.2139	2.51002e-05	8.29257e-05
AT2G21650	39.4353	-3.1585	0.616078	-5.12679	2.94721e-07	1.24824e-06
AT4G15290	39.4389	-3.27717	0.778158	-4.21144	2.53744e-05	8.37399e-05
AT3G13270	39.4487	-4.20006	0.635451	-6.60958	3.85412e-11	2.33783e-10
AT5G27250	39.4514	-8.45445	1.7771	-4.75744	1.96063e-06	7.50626e-06
AT1G48870	39.4605	-0.951187	0.408073	-2.33093	0.0197572	0.0388887
AT5G52220	39.5186	1.69161	0.472168	3.58265	0.000340127	0.00094746
AT4G01930	39.5189	3.86294	0.593509	6.50865	7.58279e-11	4.46501e-10
AT3G30460	39.5235	6.09447	0.710811	8.57397	9.99798e-18	9.44432e-17
AT1G22380	39.5283	-2.11638	0.585818	-3.61269	0.000303039	0.000851512
AT3G01125	39.5773	11.3087	1.57211	7.19332	6.32325e-13	4.36376e-12
AT2G18260	39.5862	-3.97284	0.488035	-8.14048	3.93718e-16	3.3867e-15
AT1G52570	39.6712	2.44357	0.863888	2.82857	0.00467562	0.0105853
AT1G54790	39.7095	-5.15391	1.24351	-4.14463	3.40358e-05	0.000110319
AT2G41470	39.7164	7.19674	0.874768	8.22703	1.91915e-16	1.68687e-15
AT1G48390	39.722	1.21847	0.442363	2.75447	0.00587878	0.0130343
AT1G60570	39.7388	11.3102	1.59742	7.08028	1.43864e-12	9.71456e-12
AT2G14960	39.8113	2.11771	0.747145	2.83441	0.00459109	0.0104164
AT4G21323	39.8133	2.49093	0.589703	4.22404	2.39964e-05	7.96104e-05
AT3G13010	39.9119	7.53413	0.76894	9.79807	1.14762e-22	1.44826e-21
AT4G19560	39.9291	1.9998	0.409739	4.88066	1.05732e-06	4.17638e-06
AT5G23350	39.9609	-1.73973	0.645001	-2.69725	0.00699151	0.015266
AT5G05350	40.0052	1.53807	0.410188	3.74968	0.000177063	0.000517769
AT1G64563	40.0177	1.79515	0.584778	3.0698	0.00214204	0.00517077
AT4G30180	40.032	2.80126	0.572225	4.89538	9.81142e-07	3.89202e-06
AT1G02950	40.0878	-3.39893	0.615581	-5.5215	3.36111e-08	1.5706e-07
AT2G30942	40.2423	1.73747	0.623451	2.78685	0.00532231	0.0119066
AT5G46960	40.2682	2.35616	0.552816	4.2621	2.02517e-05	6.78822e-05
AT1G37150	40.2974	3.47223	0.555797	6.24729	4.17624e-10	2.31573e-09
AT1G09083	40.3316	1.32946	0.420503	3.16159	0.00156908	0.00389673
AT4G24265	40.3393	-1.29325	0.302839	-4.27043	1.95099e-05	6.55412e-05
AT5G06480	40.3714	-1.68481	0.386689	-4.35703	1.31837e-05	4.5394e-05
AT2G35150	40.3831	-3.61393	0.431036	-8.38429	5.10326e-17	4.64622e-16
AT4G24250	40.4541	-2.56229	0.58797	-4.35786	1.31341e-05	4.52363e-05
AT4G28365	40.4612	7.35533	2.65334	2.77211	0.00556948	0.0124192
AT2G06200	40.4813	2.75174	0.405674	6.78314	1.17592e-11	7.42952e-11
AT3G42725	40.4975	0.91317	0.410264	2.22581	0.0260266	0.0497504
AT1G76610	40.5032	-1.59933	0.615458	-2.5986	0.0093606	0.0199151
AT2G28650	40.507	1.32376	0.474319	2.79086	0.00525685	0.0117776
AT2G45530	40.556	-2.7601	0.383201	-7.20275	5.90112e-13	4.08061e-12
AT5G59670	40.5825	2.00884	0.523683	3.83598	0.000125065	0.000374234
AT5G16080	40.5939	-2.46965	0.602069	-4.10193	4.09715e-05	0.000131381
AT2G18620	40.6037	1.47863	0.511359	2.89156	0.00383332	0.00881978
AT4G26950	40.617	2.32603	0.397403	5.85308	4.82562e-09	2.43438e-08
AT3G01940	40.6264	-2.41956	0.515024	-4.69795	2.62792e-06	9.9009e-06
AT1G04570	40.651	4.20798	0.423474	9.93682	2.87877e-23	3.75858e-22
AT3G58410	40.67	11.3479	1.56739	7.24002	4.48616e-13	3.12273e-12
AT1G65570	40.7509	2.70796	1.11291	2.43323	0.0149648	0.0303339
AT1G14260	40.7853	2.17938	0.324206	6.7222	1.79e-11	1.11375e-10
AT2G35744	40.7854	1.55973	0.468268	3.33084	0.000865836	0.00225214
AT1G55380	40.8177	2.37286	0.411071	5.77238	7.81584e-09	3.87806e-08
AT1G19510	40.8738	-6.21111	1.51045	-4.11209	3.92094e-05	0.000126131
AT1G65790	40.9064	-4.16765	0.848912	-4.9094	9.13569e-07	3.64372e-06
AT2G21020	40.9204	-3.23454	0.636129	-5.08472	3.68161e-07	1.54519e-06
AT5G19890	40.9299	-4.81309	0.993128	-4.84639	1.25729e-06	4.91482e-06
AT5G63540	40.9819	1.06475	0.418171	2.54621	0.0108901	0.0228005
AT4G11050	41.0005	1.76833	0.743236	2.37923	0.0173488	0.0346718
AT3G14950	41.0074	7.60002	0.854729	8.89173	6.01672e-19	6.1868e-18
AT5G46090	41.0377	-1.32484	0.54725	-2.42091	0.0154818	0.0312664
AT1G05400	41.0778	1.78308	0.493894	3.61024	0.000305913	0.00085869
AT4G35190	41.1357	-3.90672	0.957824	-4.07875	4.5279e-05	0.000144417
AT5G09550	41.1658	11.3636	1.5573	7.29699	2.94283e-13	2.07173e-12
AT3G13760	41.2085	-2.12975	0.794574	-2.68037	0.00735408	0.015979
AT5G43250	41.2336	1.39211	0.542628	2.5655	0.0103028	0.0216999
AT4G39610	41.2648	8.75044	1.08614	8.05642	7.85586e-16	6.61843e-15
AT5G38565	41.3838	2.4245	0.479861	5.05252	4.36026e-07	1.81021e-06
AT4G16857	41.3874	-6.24526	1.01677	-6.14228	8.13447e-10	4.40439e-09
AT3G51340	41.3881	-1.03214	0.378487	-2.72702	0.00639083	0.0140698
AT2G25330	41.4548	8.77499	1.48988	5.88971	3.86866e-09	1.97221e-08
AT1G66960	41.4645	1.93403	0.460067	4.20381	2.6246e-05	8.64866e-05
AT3G60120	41.4942	6.54257	1.07976	6.05929	1.36721e-09	7.25472e-09
AT5G06585	41.4989	5.98709	0.726221	8.24418	1.66303e-16	1.47031e-15
AT3G62780	41.6397	-2.18153	0.65131	-3.34944	0.000809742	0.00211878
AT3G04220	41.6462	1.98933	0.601441	3.3076	0.000940999	0.00242934
AT3G18260	41.6651	-1.88122	0.752654	-2.49944	0.0124389	0.0257014
AT3G57640	41.789	-2.12397	0.54067	-3.92842	8.55074e-05	0.000261731
AT1G02650	41.8478	-1.60694	0.355973	-4.51423	6.3546e-06	2.28713e-05
AT4G09950	41.883	-2.35511	0.427582	-5.50797	3.62986e-08	1.6903e-07
AT3G01080	42.0114	-5.08877	1.48902	-3.41754	0.000631904	0.00168429
AT1G77870	42.1492	-2.8793	0.828346	-3.47597	0.000509012	0.00138065
AT4G13280	42.1544	-4.9712	1.04257	-4.76823	1.85852e-06	7.13458e-06
AT3G45130	42.2141	3.8377	0.618443	6.20543	5.45484e-10	2.99855e-09
AT1G47578	42.2663	2.54622	0.31065	8.19645	2.47591e-16	2.15974e-15
AT5G57810	42.2824	8.76852	1.13512	7.72475	1.12072e-14	8.71814e-14
AT2G22600	42.2851	3.58809	0.579171	6.19521	5.82077e-10	3.19316e-09
AT1G03700	42.2892	-4.54146	1.41024	-3.22035	0.00128034	0.00323157
AT2G34980	42.2942	1.51768	0.313927	4.8345	1.33481e-06	5.20437e-06
AT1G53490	42.3732	1.75187	0.349361	5.0145	5.31702e-07	2.1834e-06
AT1G70860	42.3888	-5.43191	0.941084	-5.77197	7.83509e-09	3.88601e-08
AT1G54530	42.4035	2.83271	0.616439	4.59528	4.32159e-06	1.58445e-05
AT3G20210	42.4588	2.59879	0.629418	4.12889	3.64526e-05	0.000117742
AT5G03680	42.5099	-3.91943	0.741318	-5.28712	1.24259e-07	5.48794e-07
AT3G25905	42.5423	2.66006	0.456723	5.82423	5.73779e-09	2.8819e-08
AT4G09030	42.6581	3.30355	0.863427	3.82609	0.000130192	0.000388327
AT1G14190	42.6993	-2.65363	0.502101	-5.28506	1.25663e-07	5.54591e-07
AT5G40570	42.7055	1.86301	0.570859	3.26353	0.00110034	0.00280889
AT2G08100	42.711	3.67108	0.52108	7.04513	1.85294e-12	1.23806e-11
AT3G55890	42.7293	-1.51182	0.530824	-2.84805	0.00439877	0.0100102
AT4G38340	42.746	1.71169	0.446276	3.8355	0.00012531	0.000374873
AT3G47210	42.8321	-1.98519	0.831301	-2.38805	0.016938	0.0339238
AT2G21800	42.8596	1.34808	0.573331	2.3513	0.0187077	0.0370777
AT2G24110	42.8607	-1.53058	0.407145	-3.7593	0.00017039	0.000499768
AT5G03810	42.8853	11.4245	1.55695	7.33774	2.17226e-13	1.54275e-12
AT4G09012	42.9315	1.45933	0.349837	4.17145	3.02671e-05	9.89539e-05
AT1G61280	42.9487	0.951874	0.331976	2.8673	0.00413996	0.00946372
AT1G62760	42.9729	-3.25219	0.788683	-4.12357	3.73051e-05	0.000120367
AT3G05720	43.0169	5.44293	0.633883	8.58664	8.95466e-18	8.47534e-17
AT4G13130	43.1	1.15078	0.509081	2.2605	0.0237903	0.0458933
AT1G61050	43.1268	-3.84673	0.821661	-4.68166	2.84563e-06	1.06729e-05
AT1G54160	43.1382	1.77143	0.383873	4.61463	3.93794e-06	1.45115e-05
AT2G33205	43.1386	-5.15724	0.685447	-7.52391	5.31638e-14	3.956e-13
AT4G33330	43.1926	-1.50816	0.663418	-2.27331	0.0230075	0.0445397
AT3G53235	43.228	-4.04544	0.50651	-7.98689	1.3838e-15	1.15098e-14
AT5G66640	43.2445	-3.06237	0.410993	-7.45116	9.25225e-14	6.7598e-13
AT5G50930	43.2847	1.45729	0.475432	3.0652	0.00217527	0.00524681
AT1G02065	43.2922	-8.6025	1.52759	-5.63142	1.78735e-08	8.54206e-08
AT4G15236	43.3373	-1.64421	0.428811	-3.83436	0.000125892	0.000376477
AT5G40090	43.3934	1.01519	0.43239	2.34786	0.0188817	0.0373734
AT1G30370	43.4645	-2.80514	0.868553	-3.22967	0.00123932	0.00313549
AT4G38410	43.4665	3.14547	0.729301	4.313	1.61054e-05	5.47669e-05
AT5G65600	43.5405	-1.69762	0.508053	-3.34143	0.000833485	0.0021762
AT3G61900	43.5674	2.49213	0.44917	5.5483	2.88459e-08	1.35501e-07
AT1G28620	43.5875	-1.21722	0.488227	-2.49315	0.0126616	0.0261124
AT1G53270	43.6208	-1.09446	0.4378	-2.49991	0.0124226	0.0256771
AT5G56300	43.6299	6.08132	0.619327	9.81925	9.30314e-23	1.18392e-21
AT1G10385	43.6652	5.13002	0.471766	10.8741	1.53203e-27	2.45389e-26
AT4G25200	43.6921	5.50981	1.02618	5.36924	7.90683e-08	3.56309e-07
AT1G26540	43.7056	-1.87707	0.762715	-2.46103	0.0138537	0.028317
AT1G66810	43.7617	-1.26175	0.425715	-2.96383	0.00303833	0.00711743
AT3G49380	43.8123	4.15812	0.634551	6.55286	5.64442e-11	3.37213e-10
AT5G38197	43.8233	11.4558	1.55624	7.36116	1.82316e-13	1.30286e-12
AT1G11185	43.843	-3.53694	0.885643	-3.99364	6.50663e-05	0.000202762
AT1G75360	43.8597	-1.96892	0.472313	-4.16868	3.06375e-05	0.000100043
AT4G13690	43.9652	1.60409	0.357754	4.48377	7.33373e-06	2.61808e-05
AT2G35600	43.9797	1.19488	0.386343	3.0928	0.00198278	0.00481666
AT1G75125	43.9953	-2.32826	0.485288	-4.79767	1.60519e-06	6.19854e-06
AT5G63580	44.0187	1.90884	0.426267	4.47803	7.53353e-06	2.68345e-05
AT4G13890	44.1523	2.05013	0.88772	2.30943	0.0209199	0.0408983
AT4G17905	44.1641	-1.41515	0.45743	-3.0937	0.00197677	0.00480351
AT2G18800	44.2528	-3.26801	1.13988	-2.86697	0.00414422	0.00947195
AT1G06573	44.2732	-1.22555	0.486725	-2.51795	0.011804	0.0245323
AT2G46760	44.2892	-3.41718	0.822556	-4.15434	3.26225e-05	0.000106095
AT1G73175	44.3132	11.4566	1.53856	7.44633	9.59704e-14	7.00112e-13
AT1G68880	44.4524	-2.35307	0.520171	-4.52365	6.0782e-06	2.19091e-05
AT2G22180	44.5111	6.55398	0.753321	8.70011	3.31552e-18	3.25144e-17
AT5G45730	44.5535	2.15193	0.336641	6.39237	1.63329e-10	9.37068e-10
AT4G38010	44.575	0.923078	0.393326	2.34685	0.0189329	0.0374533
AT1G23700	44.6035	7.20247	0.689809	10.4413	1.60669e-25	2.352e-24
AT3G62100	44.6382	3.34023	0.56539	5.90784	3.4663e-09	1.77523e-08
AT4G03460	44.6925	2.40375	0.661591	3.63329	0.000279831	0.000792292
AT5G24215	44.7204	-7.0448	1.52428	-4.62172	3.80575e-06	1.40535e-05
AT4G21895	44.7374	9.06693	1.16974	7.75121	9.10211e-15	7.13112e-14
AT2G28210	44.7687	-2.86644	0.625216	-4.58473	4.54584e-06	1.66238e-05
AT1G50280	44.8268	-4.89085	0.749898	-6.52203	6.9362e-11	4.10228e-10
AT4G15660	44.8327	-5.11934	0.773447	-6.61887	3.61963e-11	2.1978e-10
AT4G23493	44.8372	-2.93157	0.531318	-5.51754	3.43773e-08	1.60516e-07
AT3G12977	44.8557	-1.49071	0.496979	-2.99955	0.00270379	0.00641149
AT2G07042	44.8719	-5.45372	0.917719	-5.94269	2.80383e-09	1.44771e-08
AT1G17300	44.898	2.45537	0.898893	2.73154	0.00630382	0.0138926
AT1G28030	44.902	11.4874	1.52872	7.51438	5.71803e-14	4.23791e-13
AT2G05330	44.92	5.42108	0.582836	9.30122	1.38848e-20	1.5606e-19
AT5G01190	44.9641	-2.88276	1.01666	-2.83551	0.00457521	0.0103833
AT5G20030	44.9688	-0.801253	0.346733	-2.31087	0.0208403	0.0407591
AT3G10150	44.9825	-1.52044	0.573019	-2.65339	0.00796887	0.0171934
AT5G14960	44.9946	-1.16707	0.480935	-2.42667	0.0152383	0.0308236
AT5G57770	45.0894	-2.34712	0.544806	-4.30818	1.64606e-05	5.58882e-05
AT3G28500	45.1264	3.9301	0.41284	9.51967	1.73728e-21	2.06406e-20
AT1G74200	45.1511	3.18293	0.411939	7.7267	1.10368e-14	8.59669e-14
AT3G49930	45.1576	-4.16414	0.973755	-4.27638	1.8996e-05	6.39217e-05
AT2G29370	45.1874	-1.34256	0.536673	-2.50164	0.012362	0.0255775
AT1G73160	45.2324	2.43885	0.943002	2.58627	0.00970223	0.0205803
AT4G16940	45.3778	1.88622	0.704845	2.67607	0.00744908	0.0161687
AT3G49860	45.4014	-2.51166	0.530688	-4.73284	2.21395e-06	8.40815e-06
AT5G20810	45.4457	4.44523	0.463966	9.58094	9.61639e-22	1.15502e-20
AT4G02960	45.4488	7.26198	0.720696	10.0763	7.02962e-24	9.49097e-23
AT4G17480	45.4534	-2.14782	0.373502	-5.75048	8.8988e-09	4.38746e-08
AT5G66830	45.4841	5.04157	0.660161	7.63688	2.22545e-14	1.70214e-13
AT3G09310	45.5836	-0.883783	0.349705	-2.52722	0.0114969	0.0239517
AT5G20870	45.6001	-2.10742	0.706047	-2.98481	0.0028375	0.00669503
AT5G09930	45.6539	5.77509	0.791881	7.29288	3.03409e-13	2.13287e-12
AT1G53130	45.6615	4.84189	1.39049	3.48214	0.000497418	0.00135224
AT3G57600	45.6681	-5.00395	0.811659	-6.16509	7.04446e-10	3.8383e-09
AT2G40670	45.7648	-2.90981	0.476665	-6.10452	1.03109e-09	5.52459e-09
AT4G26830	45.775	-2.342	0.733446	-3.19315	0.0014073	0.00352357
AT5G61890	45.8528	3.77757	0.772381	4.89081	1.00424e-06	3.98039e-06
AT3G25880	45.9058	2.01439	0.327911	6.1431	8.09248e-10	4.38264e-09
AT1G71910	45.9354	-3.21715	0.621695	-5.1748	2.28152e-07	9.78302e-07
AT2G26450	45.9401	10.0751	1.42313	7.07956	1.44613e-12	9.7624e-12
AT2G40130	45.9508	-2.99272	0.408023	-7.33468	2.22246e-13	1.57654e-12
AT1G65180	45.9525	1.11995	0.373633	2.99746	0.00272235	0.00644917
AT5G66500	45.9847	-0.824965	0.361442	-2.28242	0.0224643	0.0436036
AT5G26790	46.0321	1.83366	0.377009	4.86371	1.15207e-06	4.52327e-06
AT2G31920	46.0859	5.07873	0.600486	8.4577	2.72708e-17	2.52278e-16
AT5G48430	46.1122	-2.63067	0.984162	-2.673	0.00751763	0.0163043
AT1G75166	46.1487	0.8725	0.32331	2.69865	0.00696218	0.0152116
AT4G12580	46.1931	4.1618	0.498811	8.34345	7.21533e-17	6.50295e-16
AT1G52315	46.213	2.73793	0.568844	4.81315	1.48571e-06	5.75278e-06
AT3G09415	46.2181	-7.69791	1.48733	-5.17567	2.27089e-07	9.74265e-07
AT5G39120	46.2223	-4.63657	1.96318	-2.36177	0.0181882	0.0361578
AT1G23160	46.2388	4.16944	0.429902	9.69858	3.05718e-22	3.75984e-21
AT2G41280	46.2424	7.0053	0.800402	8.75223	2.09187e-18	2.07332e-17
AT2G39410	46.329	-1.08598	0.38793	-2.79943	0.00511926	0.0114981
AT3G10100	46.3543	1.67418	0.411134	4.0721	4.6592e-05	0.000148252
AT4G19820	46.3987	-2.38821	0.652295	-3.66124	0.000250999	0.000716962
AT1G67148	46.4151	-1.36328	0.590055	-2.31043	0.0208644	0.0407998
AT2G23110	46.4328	6.28715	0.731508	8.59479	8.34171e-18	7.92315e-17
AT1G14185	46.4364	-5.06772	0.624954	-8.10895	5.10606e-16	4.35647e-15
AT1G72490	46.4912	4.52777	0.526745	8.59576	8.27191e-18	7.85994e-17
[truncated: 10,644 more rows]
