# Supplementary material for: Histone H2A monoubiquitination marks are targeted to specific sites by cohesin subunits in Arabidopsis
Source: Nat Commun. 2023 Mar 3;14:1209. doi: 10.1038/s41467-023-36788-3 (PMC9984397; doi:10.1038/s41467-023-36788-3)
Supplement: Supplementary file 5 — Supplementary Data 3 [file 41467_2023_36788_MOESM5_ESM.xlsx]

## Sheet: DEGs.atsyn4
	baseMean	log2FoldChange	lfcSE	stat	pvalue	padj
AT5G35660	75.5141	-8.58949	1.39137	-6.1734	6.68384e-10	4.74876e-07
AT2G01422	845.513	-8.45497	0.433333	-19.5115	8.76978e-85	1.93154e-80
AT2G06305	20.8487	-7.90476	1.28019	-6.1747	6.62886e-10	4.74876e-07
AT1G68250	172.897	-7.49845	1.73636	-4.3185	1.57096e-05	0.00232217
AT3G29633	147.588	-6.61301	0.744683	-8.88031	6.6677e-19	2.93712e-15
AT3G22490	10.5842	-6.42148	1.53428	-4.18534	2.84745e-05	0.0037554
AT2G23240	14.3009	-6.26809	1.52395	-4.11306	3.90444e-05	0.00485849
AT5G48100	13.0655	-5.47282	1.32881	-4.11859	3.81199e-05	0.00477041
AT5G42600	251.258	-5.43628	0.821578	-6.61688	3.66862e-11	3.10775e-08
AT1G13609	165.218	-5.25155	0.678433	-7.74071	9.88645e-15	2.41943e-11
AT5G57260	7.62633	-4.85543	1.45219	-3.34352	0.000827217	0.0463112
AT3G58450	161.782	-4.5019	0.954907	-4.71448	2.42323e-06	0.000544609
AT3G53040	1176.89	-4.44853	0.828715	-5.36799	7.96205e-08	3.1315e-05
AT4G36600	109.449	-4.3908	0.948311	-4.63013	3.65444e-06	0.00075933
AT2G06995	34.0361	-4.38252	0.691677	-6.33608	2.35691e-10	1.85396e-07
AT5G10120	58.2174	-4.37957	0.881949	-4.96578	6.84259e-07	0.000177304
AT5G59310	187.928	-4.34654	0.575597	-7.55136	4.30743e-14	7.29778e-11
AT5G50580	67.897	-4.0662	0.945133	-4.30225	1.69072e-05	0.0024661
AT2G46880	303.383	-4.05483	1.03662	-3.9116	9.1687e-05	0.00893543
AT1G34440	9.84624	-3.96557	1.15495	-3.43354	0.000595754	0.0355596
AT3G20210	42.4588	-3.68911	0.750149	-4.91783	8.75082e-07	0.000217863
AT5G59170	97.064	-3.67668	1.02883	-3.57366	0.000352023	0.0237164
AT5G55410	91.3667	-3.59464	0.793263	-4.53146	5.85772e-06	0.00113172
AT2G05914	32.2562	-3.56657	0.535496	-6.6603	2.73262e-11	2.50774e-08
AT1G47980	17.008	-3.54859	0.848995	-4.17975	2.91829e-05	0.00380328
AT4G39130	161.247	-3.53369	0.999732	-3.53464	0.000408336	0.0263742
AT2G21720	146.512	-3.52635	0.980317	-3.59716	0.000321717	0.0227109
AT3G07255	83.2842	-3.50782	0.897604	-3.90798	9.30724e-05	0.00899087
AT3G21380	82.0523	-3.49644	0.572926	-6.10278	1.0424e-09	7.17463e-07
AT4G15396	56.3994	-3.41911	0.676761	-5.05217	4.36826e-07	0.000120264
AT1G72100	252.998	-3.39838	0.653276	-5.20206	1.97091e-07	6.47899e-05
AT4G08300	126.616	-3.33921	0.474767	-7.03336	2.01615e-12	2.46698e-09
AT3G21370	235.432	-3.26615	0.551428	-5.92307	3.15984e-09	1.83146e-06
AT1G47395	81.0406	-3.12121	0.577768	-5.40219	6.58328e-08	2.7884e-05
AT2G30766	123.432	-3.10231	0.535483	-5.79348	6.89437e-09	3.70362e-06
AT5G48010	1315.96	-3.08282	0.563588	-5.46998	4.50075e-08	1.98258e-05
AT5G25230	12.3186	-3.00726	0.711915	-4.22419	2.39804e-05	0.00322054
AT5G51760	50.2656	-2.98578	0.704456	-4.23841	2.25106e-05	0.00307948
AT4G25580	130.129	-2.96934	0.561851	-5.28492	1.25757e-07	4.46743e-05
AT2G03110	17.9357	-2.92681	0.741035	-3.94962	7.82754e-05	0.00821533
AT2G35300	380.018	-2.91971	0.593841	-4.91666	8.80354e-07	0.000217863
AT1G47400	85.1431	-2.73178	0.563221	-4.85029	1.23282e-06	0.000295139
AT4G14060	105.295	-2.70689	0.486697	-5.56175	2.67086e-08	1.25161e-05
AT5G05290	30.9597	-2.66467	0.622836	-4.27828	1.8834e-05	0.00269363
AT1G52040	334.572	-2.66055	0.723938	-3.67511	0.000237749	0.0183386
AT2G40170	74.2695	-2.63306	0.640811	-4.10895	3.97457e-05	0.00490105
AT2G16367	344.876	-2.61772	0.331233	-7.90296	2.72357e-15	8.56951e-12
AT1G07645	448.908	-2.56406	0.719506	-3.56363	0.000365758	0.0244033
AT3G14880	23.5094	-2.50866	0.624885	-4.01459	5.9548e-05	0.00675994
AT1G73220	198.517	-2.45617	0.608431	-4.0369	5.4163e-05	0.00624576
AT5G04150	26.1673	-2.41105	0.52512	-4.59143	4.40215e-06	0.000897531
AT3G05790	19.9764	-2.32712	0.645696	-3.60405	0.000313291	0.0224034
AT1G30250	80.1901	-2.31131	0.527635	-4.38051	1.18402e-05	0.00190351
AT4G17030	382.72	-2.30405	0.562421	-4.09666	4.19152e-05	0.00512879
AT3G55500	413.118	-2.26319	0.44452	-5.09131	3.55594e-07	0.000104426
AT2G21820	194.658	-2.18904	0.519473	-4.21396	2.50935e-05	0.0033496
AT1G52690	1450.49	-2.18853	0.440318	-4.97034	6.68347e-07	0.000175242
AT5G52300	900.592	-2.18418	0.59895	-3.64668	0.000265648	0.0198335
AT5G15500	103.121	-2.15375	0.53347	-4.03724	5.40833e-05	0.00624576
AT2G36640	1805.63	-2.13241	0.571503	-3.73123	0.000190545	0.0155269
AT4G36740	20.1742	-2.1217	0.551685	-3.84586	0.000120131	0.0107556
AT4G07995	17.2998	-2.06213	0.592693	-3.47926	0.000502804	0.0314774
AT3G02480	899.378	-2.00917	0.544076	-3.69282	0.000221785	0.0175499
AT3G50440	1081.9	-1.82029	0.159209	-11.4334	2.84881e-30	2.0915e-26
AT5G23810	88.5643	-1.78018	0.380631	-4.67692	2.91216e-06	0.000641403
AT1G18710	186.32	-1.77441	0.465713	-3.8101	0.000138909	0.0119979
AT5G13170	887.539	-1.74906	0.282039	-6.20146	5.59421e-10	4.24871e-07
AT1G56600	425.153	-1.74847	0.502636	-3.47859	0.000504052	0.0314774
AT4G04450	28.0934	-1.73115	0.513253	-3.37289	0.000743829	0.0429996
AT1G61820	430.287	-1.70657	0.358963	-4.75418	1.99256e-06	0.000457148
AT5G04380	221.528	-1.68201	0.47044	-3.57541	0.000349683	0.0237164
AT4G23880	78.5241	-1.67374	0.378735	-4.41929	9.90243e-06	0.00165228
AT5G16270	1008.69	-1.66707	0.196835	-8.46939	2.46684e-17	9.05537e-14
AT3G05640	271.008	-1.58715	0.271036	-5.85586	4.74543e-09	2.67995e-06
AT1G24260	112.647	-1.56521	0.353587	-4.42666	9.57041e-06	0.00160907
AT1G60470	90.0723	-1.54562	0.391391	-3.94904	7.84655e-05	0.00821533
AT5G59320	672.466	-1.54351	0.397311	-3.88489	0.000102375	0.00955426
AT1G64110	565.741	-1.5324	0.442783	-3.46084	0.000538494	0.0331294
AT5G05250	414.537	-1.5243	0.282739	-5.39118	6.99958e-08	2.90879e-05
AT2G46530	254.84	-1.49411	0.379411	-3.93798	8.21695e-05	0.00837862
AT4G11880	31.7469	-1.46107	0.385404	-3.79101	0.000150038	0.0127919
AT2G32160	134.167	-1.44865	0.325149	-4.45536	8.37541e-06	0.00145251
AT5G09970	90.9278	-1.43904	0.355509	-4.04784	5.16923e-05	0.00612109
AT2G43870	88.0656	-1.42544	0.391296	-3.64286	0.000269621	0.0200621
AT1G07430	56.0343	-1.42128	0.328703	-4.32389	1.53301e-05	0.0022814
AT3G28220	1281.13	-1.37193	0.258098	-5.31554	1.0634e-07	4.03818e-05
AT2G41190	698.069	-1.36481	0.275478	-4.95433	7.25795e-07	0.00018588
AT4G19230	307.576	-1.3479	0.303267	-4.4446	8.80561e-06	0.00150344
AT1G15150	385.114	-1.33903	0.349651	-3.82962	0.000128339	0.0113067
AT1G66760	1131.04	-1.3101	0.173814	-7.53737	4.79554e-14	7.54441e-11
AT5G50360	167.063	-1.30542	0.326484	-3.99844	6.37613e-05	0.007057
AT5G55930	432.28	-1.29164	0.364319	-3.54537	0.000392064	0.0255381
AT1G34315	149.131	-1.2901	0.249516	-5.17039	2.33606e-07	7.24673e-05
AT5G37990	452.756	-1.27625	0.342019	-3.73151	0.000190336	0.0155269
AT5G25240	251.556	-1.25691	0.254663	-4.93557	7.9918e-07	0.000202321
AT5G67480	1304.71	-1.20705	0.336591	-3.5861	0.000335661	0.023199
AT2G45660	422.787	-1.20244	0.229218	-5.24584	1.55576e-07	5.27163e-05
AT5G15160	105.916	-1.16257	0.242406	-4.79598	1.61879e-06	0.000375304
AT5G40800	54.6598	-1.16242	0.291614	-3.98616	6.71507e-05	0.00728569
AT5G25265	2202.85	-1.15954	0.198889	-5.83008	5.54019e-09	3.05057e-06
AT2G46950	354.667	-1.15826	0.321204	-3.606	0.000310954	0.0223306
AT3G62070	455.072	-1.11701	0.210705	-5.30133	1.14964e-07	4.22014e-05
AT3G56275	185.12	-1.11375	0.289521	-3.84688	0.000119633	0.0107556
AT3G58620	661.947	-1.09775	0.147795	-7.42748	1.10685e-13	1.62522e-10
AT2G29090	220.085	-1.08865	0.256816	-4.23901	2.24509e-05	0.00307948
AT5G45310	97.393	-1.08658	0.309652	-3.50903	0.00044974	0.0286287
AT4G27440	10078.6	-1.08411	0.273008	-3.97097	7.15805e-05	0.00761623
AT3G60520	248.221	-1.07619	0.274978	-3.91373	9.0883e-05	0.00889643
AT5G43500	322.508	-1.04831	0.223292	-4.69481	2.66858e-06	0.000593691
AT3G27250	259.234	-1.04019	0.19795	-5.25482	1.48172e-07	5.18016e-05
AT5G44572	348.445	-1.03617	0.17292	-5.99217	2.07058e-09	1.30298e-06
AT4G30110	319.455	-1.03045	0.19132	-5.38601	7.20392e-08	2.93826e-05
AT1G17020	344.833	-1.01913	0.231046	-4.41096	1.02912e-05	0.00170425
AT1G64380	111.685	-1.01771	0.274323	-3.70989	0.000207353	0.0166645
AT4G03400	695.022	-1.01606	0.219027	-4.63896	3.50165e-06	0.000748775
AT2G37460	241.997	-1.00475	0.234281	-4.28865	1.79765e-05	0.00260482
AT4G21730	48.7241	-0.978419	0.270831	-3.61266	0.000303072	0.0219578
AT2G46270	699.689	-0.973014	0.199322	-4.88162	1.05219e-06	0.000254665
AT1G19540	204.97	-0.955438	0.282205	-3.38562	0.000710185	0.0412113
AT5G01520	463.92	-0.95128	0.190424	-4.99559	5.86569e-07	0.000157551
AT5G22580	1978.04	-0.948421	0.263031	-3.60574	0.00031126	0.0223306
AT4G36870	832.218	-0.945526	0.209809	-4.5066	6.58759e-06	0.00121926
AT2G20750	512.27	-0.942722	0.27288	-3.45472	0.000550869	0.0337024
AT5G65070	72.2727	-0.916863	0.259973	-3.52677	0.000420667	0.0270122
AT3G14210	8932.84	-0.860002	0.157026	-5.47681	4.33071e-08	1.94661e-05
AT5G53450	1191.9	-0.823335	0.199099	-4.13531	3.54478e-05	0.00453917
AT4G23870	557.108	-0.81804	0.155891	-5.24751	1.54165e-07	5.27163e-05
AT5G53500	610.115	-0.816256	0.204456	-3.99234	6.54247e-05	0.00716905
AT1G60960	629.754	-0.810002	0.208927	-3.87696	0.00010577	0.00982751
AT3G29575	694.936	-0.794167	0.215074	-3.69253	0.000222031	0.0175499
AT5G57560	2764.2	-0.793341	0.15455	-5.13324	2.84796e-07	8.59265e-05
AT5G59010	447.922	-0.793264	0.220627	-3.5955	0.000323771	0.0227829
AT2G39800	10887	-0.78724	0.199833	-3.93949	8.16537e-05	0.00836476
AT5G62280	924.482	-0.778521	0.228899	-3.40115	0.000671026	0.039517
AT1G02340	892.934	-0.775625	0.210071	-3.69221	0.000222312	0.0175499
AT1G29240	146.842	-0.76992	0.198639	-3.87598	0.000106195	0.00982751
AT5G15830	115.437	-0.760924	0.171138	-4.44626	8.738e-06	0.00150344
AT1G29510	261.854	-0.742802	0.217007	-3.42293	0.000619495	0.0367773
AT1G79360	189.244	-0.737274	0.21977	-3.35474	0.000794385	0.0447476
AT4G29905	3248.11	-0.729917	0.204253	-3.5736	0.000352112	0.0237164
AT3G03840	112.708	-0.725907	0.201109	-3.60952	0.000306762	0.0221522
AT2G47160	1084.3	-0.719489	0.119982	-5.99665	2.01433e-09	1.30298e-06
AT1G23340	132.581	-0.718427	0.204606	-3.51128	0.000445954	0.02847
AT1G55020	1592.06	-0.71621	0.16264	-4.40365	1.06445e-05	0.00174959
AT1G22640	762.011	-0.705693	0.187479	-3.76411	0.000167143	0.0139304
AT3G52870	1141.98	-0.698348	0.13183	-5.29733	1.17509e-07	4.24284e-05
AT2G42380	832.444	-0.697282	0.204178	-3.41506	0.000637672	0.0377547
AT1G31950	779.702	-0.692303	0.20819	-3.32534	0.0008831	0.0485044
AT3G59050	715.856	-0.670364	0.100742	-6.65425	2.84754e-11	2.50868e-08
AT5G52900	862.622	-0.658978	0.180268	-3.65554	0.000256639	0.0193578
AT1G27030	570.886	-0.656155	0.176908	-3.70901	0.00020807	0.0166645
AT5G03150	499.663	-0.65244	0.150164	-4.34484	1.39379e-05	0.0021572
AT1G72150	9315.9	-0.639684	0.125921	-5.08003	3.77375e-07	0.000107944
AT5G47540	799.737	-0.631692	0.105965	-5.96133	2.50188e-09	1.53066e-06
AT3G57520	4662.13	-0.620261	0.137563	-4.50894	6.51519e-06	0.00121926
AT4G22780	249.829	-0.613749	0.135093	-4.54317	5.54141e-06	0.00109954
AT1G26930	485.948	-0.607206	0.117081	-5.18618	2.14646e-07	6.75369e-05
AT5G19740	409.817	-0.606693	0.168489	-3.60078	0.000317262	0.0225988
AT1G01420	195.983	-0.595965	0.136719	-4.35904	1.30635e-05	0.00205517
AT2G03890	3530.99	-0.585536	0.0838881	-6.97997	2.95238e-12	3.42243e-09
AT4G23680	3754.01	-0.58369	0.112327	-5.19635	2.03235e-07	6.53985e-05
AT5G50010	151.468	-0.583108	0.163982	-3.55593	0.000376646	0.0247631
AT5G22940	618.68	-0.575657	0.160472	-3.58727	0.000334154	0.023199
AT5G23050	1355.28	-0.543156	0.155064	-3.50278	0.000460427	0.0291406
AT4G24275	252.896	-0.542338	0.158845	-3.41425	0.000639582	0.0377662
AT1G30820	1761.66	-0.542069	0.161417	-3.3582	0.00078453	0.0445342
AT3G57800	1780.09	-0.525125	0.134069	-3.91684	8.97187e-05	0.00889643
AT1G29670	2521.46	-0.521957	0.135224	-3.85995	0.000113412	0.010335
AT2G36950	1764.16	-0.513863	0.111455	-4.61052	4.01669e-06	0.0008268
AT5G14550	1218.64	-0.509155	0.148093	-3.43808	0.00058586	0.0351596
AT2G35060	2136.16	-0.505836	0.132153	-3.82765	0.000129372	0.0113523
AT3G22190	583.384	-0.500245	0.12995	-3.84952	0.000118352	0.0107272
AT4G39390	402.251	-0.497705	0.120743	-4.12203	3.75552e-05	0.00472659
AT2G44500	923.155	-0.496045	0.118768	-4.17657	2.95936e-05	0.00383411
AT1G04240	410.93	-0.472171	0.122151	-3.86548	0.000110872	0.0101748
AT3G55600	191.594	-0.470868	0.139943	-3.3647	0.000766265	0.0438363
AT5G37790	534.85	-0.459959	0.1252	-3.67381	0.000238964	0.0183386
AT5G09220	3887.66	-0.445411	0.111175	-4.00639	6.16542e-05	0.00689306
AT4G03110	1262.56	-0.434021	0.0965943	-4.49323	7.01497e-06	0.0012769
AT5G66052	748.807	-0.422044	0.104097	-4.05432	5.02803e-05	0.00598607
AT1G70280	805.941	-0.41256	0.102618	-4.02036	5.81101e-05	0.00666024
AT5G47180	535.327	-0.359679	0.092211	-3.90061	9.59525e-05	0.00917876
AT4G24060	476.772	-0.358639	0.0983307	-3.64727	0.000265037	0.0198335
AT2G44140	837.403	-0.350263	0.0887703	-3.94572	7.95607e-05	0.00822989
AT1G15740	1900.37	-0.344876	0.102683	-3.35865	0.000783238	0.0445342
AT1G78680	1841.3	-0.322193	0.0902301	-3.57079	0.000355906	0.0238263
AT4G12570	642.197	-0.31406	0.0881466	-3.56293	0.000366742	0.0244033
AT3G09320	560.749	-0.26927	0.0809022	-3.32835	0.000873636	0.0482251
AT3G50370	3571.55	-0.250583	0.0746604	-3.35631	0.000789902	0.0446092
AT5G28540	6663.9	0.257387	0.0682838	3.76937	0.000163657	0.0137769
AT4G26860	1534.42	0.281453	0.0760697	3.69993	0.000215655	0.0172094
AT4G12390	813.408	0.281599	0.083105	3.38847	0.000702846	0.0409529
AT3G19830	640.328	0.314853	0.0927787	3.3936	0.000689816	0.0404074
AT3G25585	1508.01	0.320209	0.0924145	3.46492	0.000530383	0.0329045
AT3G24530	671.819	0.321881	0.0929169	3.46418	0.00053185	0.0329045
AT5G67290	545.653	0.334189	0.0881681	3.79037	0.000150425	0.0127919
AT1G27050	441.913	0.350901	0.105133	3.33768	0.000844801	0.0471057
AT5G19730	425.184	0.372723	0.0970614	3.84007	0.000122998	0.0109235
AT1G72130	800.693	0.372923	0.0966212	3.85964	0.000113556	0.010335
AT3G47290	967.168	0.380689	0.0978624	3.89005	0.000100225	0.00947462
AT2G21210	1056.21	0.388727	0.112262	3.46268	0.000534829	0.0329961
AT3G13570	1618.19	0.391968	0.103191	3.79849	0.000145583	0.0124765
AT3G22300	529.739	0.394062	0.112525	3.50198	0.000461814	0.0291446
AT4G12310	973.494	0.394687	0.116429	3.38993	0.000699103	0.0408428
AT3G06680	1189.19	0.397192	0.115583	3.43642	0.000589454	0.0352792
AT2G41140	1340.74	0.406395	0.108707	3.73845	0.000185157	0.0152167
AT2G23420	941.963	0.409264	0.114134	3.58583	0.000336003	0.023199
AT5G17170	3405.86	0.410844	0.102848	3.99467	6.4784e-05	0.00713434
AT2G29320	507.16	0.419924	0.0899937	4.66615	3.06892e-06	0.000669238
AT3G13800	380.875	0.43104	0.112076	3.84598	0.000120072	0.0107556
AT4G04570	795.045	0.46401	0.129361	3.58695	0.000334574	0.023199
AT5G65200	219.042	0.468436	0.139194	3.36535	0.000764479	0.0438363
AT4G14240	498.576	0.481016	0.121911	3.94563	7.95899e-05	0.00822989
AT1G04530	1188.16	0.490414	0.124722	3.93205	8.42251e-05	0.00847704
AT5G17310	1772.95	0.490437	0.125759	3.89981	9.62676e-05	0.00917876
AT3G50270	620.739	0.490755	0.128731	3.81225	0.000137707	0.0119409
AT1G07370	367.252	0.508566	0.136324	3.73057	0.000191046	0.0155269
AT3G42806	597.867	0.509695	0.121226	4.20449	2.61674e-05	0.00347191
AT1G30530	1830.3	0.510433	0.112052	4.55531	5.23092e-06	0.00104737
AT1G68670	2101.65	0.513549	0.132078	3.88824	0.000100975	0.00947462
AT3G03770	1789.4	0.516168	0.0893901	5.77433	7.72597e-09	4.05153e-06
AT2G33180	664.218	0.523581	0.0915733	5.71762	1.08028e-08	5.32216e-06
AT2G47990	450.253	0.535318	0.132464	4.04123	5.31717e-05	0.00619633
AT5G45650	453.497	0.540467	0.147551	3.66292	0.000249357	0.0188731
AT5G40850	4048.48	0.552555	0.122957	4.49387	6.99395e-06	0.0012769
AT4G19450	923.433	0.553033	0.14695	3.76342	0.000167608	0.0139304
AT1G13100	240.867	0.555161	0.155265	3.57558	0.00034945	0.0237164
AT3G52910	343.496	0.557884	0.123063	4.5333	5.80687e-06	0.00113172
AT1G51700	602.59	0.566709	0.133546	4.24354	2.20024e-05	0.0030671
AT1G65930	17558.7	0.569012	0.17073	3.33281	0.000859744	0.0476974
AT2G41290	586.876	0.575864	0.143655	4.00865	6.10657e-05	0.00686211
AT1G17100	2665.93	0.577086	0.129329	4.46216	8.11373e-06	0.00144117
AT4G15490	1633.34	0.584646	0.145673	4.0134	5.98497e-05	0.00675994
AT1G78210	565.934	0.584749	0.161758	3.61496	0.00030039	0.0218353
AT5G57700	396.182	0.586436	0.135138	4.33952	1.42791e-05	0.00216895
AT5G37770	1080.74	0.599438	0.150821	3.97449	7.05299e-05	0.00757766
AT2G41945	551.978	0.603579	0.123615	4.88272	1.04632e-06	0.000254665
AT1G17830	302.86	0.604095	0.178447	3.38529	0.000711023	0.0412113
AT5G20180	658.923	0.611858	0.159307	3.84074	0.000122662	0.0109235
AT1G70810	607.058	0.61733	0.149264	4.13582	3.5369e-05	0.00453917
AT5G39850	807.339	0.621213	0.122676	5.06383	4.1091e-07	0.000114561
AT2G41950	378.219	0.626343	0.176688	3.54491	0.000392748	0.0255381
AT3G56290	1947.1	0.629262	0.159985	3.93326	8.38002e-05	0.00847704
AT4G23180	995.503	0.644647	0.17488	3.68621	0.000227614	0.0178369
AT1G19450	1452.71	0.645233	0.175934	3.66746	0.000244967	0.0187341
AT5G67160	132.595	0.653082	0.171014	3.81887	0.000134063	0.0116709
AT4G24670	256.662	0.653632	0.135942	4.80816	1.52328e-06	0.000360755
AT1G72930	1405.67	0.655645	0.188493	3.47836	0.000504496	0.0314774
AT3G48700	341.996	0.660571	0.179702	3.67592	0.000236993	0.0183386
AT1G66140	414.976	0.667485	0.198342	3.36533	0.000764529	0.0438363
AT3G47750	231.741	0.670343	0.13211	5.07414	3.89254e-07	0.000109914
AT4G37540	1680.84	0.676997	0.159656	4.24035	2.23171e-05	0.00307948
AT4G28390	1172.26	0.681888	0.1687	4.04201	5.29948e-05	0.00619633
AT2G39705	197.871	0.690711	0.162049	4.26237	2.02275e-05	0.00285583
AT1G35560	646.164	0.696853	0.193664	3.59826	0.00032035	0.0226872
AT2G28190	2156.64	0.69812	0.207059	3.3716	0.00074733	0.0430889
AT1G22360	2102.94	0.716731	0.175156	4.09196	4.27738e-05	0.00520493
AT2G39560	107.905	0.728149	0.210519	3.45883	0.000542528	0.0332846
AT5G53750	265.399	0.729395	0.197917	3.68536	0.000228377	0.0178369
AT5G16200	229.256	0.730955	0.218645	3.34311	0.00082845	0.0463112
AT5G13930	8478.38	0.735904	0.20865	3.52699	0.000420316	0.0270122
AT4G25450	1181.34	0.740034	0.147929	5.00263	5.65528e-07	0.000153775
AT1G22650	559.299	0.746124	0.149926	4.97662	6.47055e-07	0.000171703
AT4G37610	1069.11	0.752165	0.111482	6.74698	1.50959e-11	1.54628e-08
AT5G61010	517.13	0.755798	0.148026	5.10584	3.29335e-07	9.80217e-05
AT2G41100	2822.05	0.764268	0.186023	4.10845	3.98315e-05	0.00490105
AT1G17420	646.184	0.777994	0.231301	3.36356	0.000769441	0.043904
AT1G64185	62.9942	0.788997	0.214511	3.67811	0.000234967	0.0182868
AT3G55980	2442.98	0.793823	0.204175	3.88796	0.000101091	0.00947462
AT5G67190	525.056	0.80485	0.22673	3.54982	0.0003855	0.0252698
AT5G59720	75.3141	0.809267	0.238073	3.39924	0.000675744	0.0396887
AT5G26270	319.868	0.812358	0.18703	4.34347	1.40252e-05	0.0021572
AT3G55730	192.752	0.812858	0.199986	4.06458	4.8118e-05	0.00575978
AT1G66160	430.841	0.813749	0.204417	3.98084	6.86722e-05	0.00741424
AT5G18670	2413.82	0.829778	0.214193	3.87398	0.000107071	0.00986712
AT3G46940	428.689	0.832815	0.233992	3.55915	0.000372051	0.0245342
AT3G48310	575.354	0.846425	0.184424	4.58956	4.44181e-06	0.000897531
AT2G38470	1446.09	0.863357	0.191555	4.5071	6.57205e-06	0.00121926
AT5G48880	923.694	0.864003	0.221321	3.90385	9.46762e-05	0.00910587
AT5G03355	156.56	0.865304	0.242045	3.57498	0.000350257	0.0237164
AT1G33600	1058.06	0.872682	0.0974011	8.95967	3.25648e-19	1.7931e-15
AT3G50350	235.892	0.875062	0.243466	3.59419	0.000325405	0.022825
AT5G51720	2626.63	0.878462	0.205163	4.28177	1.85416e-05	0.00266915
AT5G14760	443.882	0.885298	0.199933	4.42797	9.51245e-06	0.00160907
AT2G36970	445.254	0.901426	0.225291	4.00117	6.30304e-05	0.00701133
AT3G47430	1750.28	0.911839	0.15951	5.7165	1.08739e-08	5.32216e-06
AT3G54830	677.383	0.917131	0.214919	4.26733	1.97825e-05	0.00281103
AT5G66740	54.8727	0.921142	0.267372	3.44517	0.000570691	0.0344369
AT3G59080	539.989	0.933953	0.167259	5.58387	2.3522e-08	1.12625e-05
AT3G14770	610.82	0.951901	0.225152	4.22781	2.35972e-05	0.0032082
AT2G26530	521.204	0.955075	0.211219	4.52172	6.13382e-06	0.00117476
AT1G61740	2797.83	0.958816	0.219168	4.37479	1.21548e-05	0.00193992
AT1G10370	3242.19	0.967169	0.246709	3.92029	8.84435e-05	0.00881433
AT3G30775	4720.8	0.971279	0.263507	3.68598	0.000227827	0.0178369
AT3G06145	281.559	0.979136	0.283943	3.44835	0.000564021	0.0342219
AT1G74890	66.4085	0.984635	0.250424	3.93187	8.42893e-05	0.00847704
AT5G20670	130.194	0.986859	0.261834	3.76903	0.000163885	0.0137769
AT5G06790	110.353	0.989427	0.2527	3.91542	9.02455e-05	0.00889643
AT5G24150	1331.91	0.994553	0.282867	3.51597	0.000438143	0.0280526
AT5G61440	547.461	0.995922	0.229846	4.33299	1.47095e-05	0.00220393
AT1G69900	231.319	1.01191	0.189493	5.34008	9.29042e-08	3.58985e-05
AT2G28930	495.451	1.01283	0.14118	7.17403	7.28231e-13	1.00246e-09
AT1G65845	564.772	1.03094	0.234552	4.39536	1.10592e-05	0.00180428
AT5G41080	919.973	1.05152	0.29011	3.62454	0.000289475	0.0211115
AT1G16390	519.684	1.06178	0.238269	4.45624	8.34096e-06	0.00145251
AT5G20740	414.082	1.08248	0.239704	4.51589	6.30513e-06	0.00119716
AT5G66630	158.842	1.08484	0.207343	5.23208	1.67614e-07	5.59347e-05
AT1G55910	579.432	1.09072	0.256086	4.2592	2.05163e-05	0.00287816
AT1G65490	1939.85	1.10602	0.238866	4.63028	3.65171e-06	0.00075933
AT1G74290	63.123	1.10696	0.30976	3.57362	0.000352086	0.0237164
AT1G11340	57.7215	1.11163	0.333496	3.33326	0.000858342	0.0476974
AT2G23770	183.574	1.11638	0.28467	3.92167	8.79374e-05	0.00880373
AT4G14690	780.841	1.12105	0.255809	4.38237	1.17397e-05	0.00190123
AT5G54710	406.592	1.13054	0.327683	3.45011	0.000560351	0.0340932
AT5G19240	1065.96	1.13231	0.299959	3.77487	0.000160091	0.0135615
AT1G28600	2271.49	1.1445	0.331497	3.45253	0.000555358	0.033883
AT1G69520	114.579	1.14556	0.27398	4.18117	2.90009e-05	0.00380205
AT4G31500	5164.11	1.15889	0.316122	3.66597	0.000246406	0.0187788
AT5G41740	335.39	1.18222	0.325298	3.63428	0.000278762	0.0204658
AT4G26120	80.9307	1.20894	0.332829	3.63231	0.000280894	0.0205538
AT5G21950	201.122	1.21202	0.30996	3.91025	9.21994e-05	0.00894577
AT1G25400	392.777	1.21337	0.339306	3.57602	0.000348866	0.0237164
AT2G21640	201.663	1.22201	0.332622	3.67386	0.000238912	0.0183386
AT2G39210	1157.44	1.2378	0.318315	3.88861	0.000100818	0.00947462
AT3G46110	116.324	1.25598	0.226547	5.54404	2.9558e-08	1.35628e-05
AT2G07662	47.552	1.26547	0.357105	3.5437	0.000394551	0.0255588
AT1G72520	409.23	1.27687	0.29343	4.35151	1.352e-05	0.0021119
AT1G27730	1021.77	1.28298	0.365783	3.50749	0.000452361	0.0287125
AT5G08760	311.872	1.34217	0.389361	3.44711	0.000566616	0.0342849
AT3G09450	28.062	1.35063	0.330211	4.09021	4.30991e-05	0.0052157
AT3G26320	50.9084	1.36761	0.394303	3.46841	0.000523544	0.0325736
AT4G39780	289.702	1.37247	0.296277	4.63238	3.61492e-06	0.00075933
AT1G66090	258.781	1.3794	0.385664	3.5767	0.000347962	0.0237164
AT1G21520	709.03	1.39005	0.298281	4.66019	3.15914e-06	0.000682158
AT1G22570	366.734	1.40382	0.235683	5.95639	2.57873e-09	1.53504e-06
AT4G33050	1043.8	1.41106	0.209243	6.74365	1.54452e-11	1.54628e-08
AT2G27420	151.057	1.42384	0.2016	7.06269	1.63305e-12	2.11575e-09
AT5G12020	74.0068	1.43535	0.380975	3.76757	0.000164847	0.0138051
AT2G36630	1339.4	1.4786	0.194876	7.58738	3.26446e-14	5.99164e-11
AT5G44980	35.1543	1.51822	0.398773	3.80722	0.000140536	0.012091
AT3G27660	6296.83	1.52332	0.417409	3.64946	0.000262791	0.0197541
AT2G01770	59.9515	1.52897	0.43134	3.54469	0.000393073	0.0255381
AT4G01870	6398.95	1.54974	0.435369	3.5596	0.00037142	0.0245342
AT4G24570	1182.05	1.56585	0.400076	3.91389	9.08225e-05	0.00889643
AT5G42830	348.812	1.57117	0.272299	5.77002	7.92633e-09	4.05994e-06
AT1G10585	279.825	1.6004	0.398176	4.01934	5.83621e-05	0.00666024
AT1G70985	184.26	1.63946	0.315594	5.19485	2.04881e-07	6.53985e-05
AT2G35950	99.9558	1.65493	0.305689	5.41377	6.17129e-08	2.66515e-05
AT5G56840	33.7884	1.66468	0.467356	3.56191	0.000368162	0.024424
AT2G29120	219.985	1.68508	0.241718	6.97127	3.14102e-12	3.45905e-09
AT4G12735	68.1468	1.6914	0.508602	3.32559	0.000882329	0.0485044
AT3G49820	15.7735	1.70666	0.508414	3.35684	0.000788385	0.0446092
AT2G30432	18.8398	1.72496	0.470851	3.6635	0.000248791	0.0188731
AT2G41280	46.2424	1.73144	0.520051	3.32936	0.000870466	0.0481709
AT3G44450	146.835	1.73348	0.382389	4.53329	5.80732e-06	0.00113172
AT4G06746	116.423	1.76463	0.444285	3.97184	7.13194e-05	0.00761623
AT4G21745	22.0778	1.77831	0.412577	4.31025	1.63069e-05	0.0023944
AT3G59930	315.076	1.78179	0.496791	3.58661	0.000335008	0.023199
AT1G75945	183.169	1.80889	0.281886	6.4171	1.38898e-10	1.13304e-07
AT5G67411	36.861	1.82643	0.476913	3.82969	0.000128307	0.0113067
AT1G02470	146.667	1.84282	0.383808	4.8014	1.57561e-06	0.000369179
AT3G30720	28.0951	1.84984	0.42601	4.34224	1.41039e-05	0.0021572
AT4G14400	1115.6	1.87195	0.544214	3.43973	0.000582297	0.0350413
AT5G60180	15.0197	1.96341	0.539889	3.63669	0.000276166	0.0204112
AT1G05700	38.943	1.97352	0.58858	3.35302	0.000799342	0.044912
AT3G46090	83.6114	2.00021	0.532268	3.7579	0.000171345	0.0141875
AT3G16530	1192.68	2.04597	0.432006	4.73598	2.17998e-06	0.00049499
AT5G20230	1887.96	2.09674	0.470261	4.45867	8.24693e-06	0.00145251
AT1G12064	268.74	2.16944	0.652693	3.32384	0.000887884	0.0486459
AT3G23550	263.216	2.1836	0.499992	4.36727	1.25808e-05	0.00199347
AT5G24110	95.6529	2.41467	0.612635	3.94145	8.09891e-05	0.00833545
AT2G41730	332.867	2.43498	0.54284	4.48563	7.26988e-06	0.00130178
AT2G25735	210.726	2.44277	0.400624	6.09742	1.07791e-09	7.19425e-07
AT5G25250	412.643	2.50959	0.63561	3.94832	7.8703e-05	0.00821533
AT5G59680	38.4987	2.572	0.592998	4.33729	1.44252e-05	0.00217613
AT4G25200	43.6921	2.73377	0.75215	3.63461	0.000278402	0.0204658
AT1G26380	455.432	2.8087	0.708173	3.96612	7.30509e-05	0.00773532
AT3G48850	228.171	2.89617	0.804466	3.60012	0.000318076	0.0225988
AT4G14630	241.66	2.91151	0.780725	3.72923	0.000192064	0.0155522
AT5G20240	38.1527	3.04698	0.394609	7.72153	1.14939e-14	2.46057e-11
AT2G04050	382.743	3.06933	0.456553	6.72284	1.78221e-11	1.70666e-08
AT4G11890	182.139	3.2729	0.7296	4.48589	7.26097e-06	0.00130178
AT1G18970	49.944	3.32352	0.969701	3.42736	0.000609472	0.03628
AT5G44585	76.9501	3.33102	0.806884	4.12825	3.65536e-05	0.00463181
AT4G07820	98.3511	3.51743	0.862878	4.07639	4.57395e-05	0.00550499
AT1G36622	161.445	3.52527	0.686371	5.1361	2.80502e-07	8.58063e-05
AT5G24640	54.6428	3.61444	0.906456	3.98744	6.67912e-05	0.00728255
AT4G23215	66.0621	3.82802	0.927329	4.12801	3.65918e-05	0.00463181
AT5G50565	19.6413	3.90973	1.05275	3.71382	0.000204158	0.016471
AT2G26560	1015.22	4.0031	0.745055	5.37289	7.74842e-08	3.10289e-05
AT5G07190	3204.86	4.04627	0.76176	5.31174	1.08586e-07	4.05359e-05
AT4G23140	137.042	4.18471	1.11582	3.75035	0.000176587	0.0145668
AT4G37290	49.8101	4.42564	1.26978	3.48538	0.000491446	0.030926
AT2G19190	114.448	4.82123	1.26057	3.82465	0.000130956	0.0114456
AT1G26410	138.118	5.03822	1.38397	3.64042	0.000272192	0.0201853
AT5G48430	46.1122	5.12314	1.43429	3.5719	0.000354406	0.0237981
AT5G46295	34.5591	5.26604	1.24614	4.22587	2.3802e-05	0.00321619
AT5G35935	183.944	5.49441	0.306648	17.9176	8.59058e-72	9.46038e-68
AT2G04040	1009.75	5.55993	0.720851	7.71301	1.22889e-14	2.46057e-11
AT1G66570	112.592	5.66729	1.40153	4.04364	5.2627e-05	0.00619633
AT1G32960	122.321	6.75412	1.32843	5.08428	3.6903e-07	0.000106946
AT1G64795	39.5457	9.49797	1.21486	7.81815	5.36051e-15	1.47582e-11
