# Supplementary material for: Histone H2A monoubiquitination marks are targeted to specific sites by cohesin subunits in Arabidopsis
Source: Nat Commun. 2023 Mar 3;14:1209. doi: 10.1038/s41467-023-36788-3 (PMC9984397; doi:10.1038/s41467-023-36788-3)
Supplement: Supplementary file 6 — Supplementary Data 4 [file 41467_2023_36788_MOESM6_ESM.xlsx]

## Sheet: DEGs.atsyn2atsyn4
	baseMean	FoldChange	Log2FoldChange	pval	padj
AT2G39730	13056.1	0.168342	-2.57053	0	0
AT1G29920	9335.99	0.102181	-3.2908	0	0
AT2G05100	5966.24	0.0554633	-4.17232	0	0
AT1G20620	847.533	8.05568	3.01001	0	0
AT2G21660	180.357	26.6975	4.73863	0	0
AT2G05070	5096.63	0.0999588	-3.32252	0	0
AT5G38410	7538.49	0.262684	-1.9286	0	0
AT2G34430	2430.71	3.21293	1.68389	0	0
AT4G33010	2858.45	0.0810031	-3.62588	0	0
AT4G35770	109.236	22.8839	4.51626	0	0
AT2G33830	37.4132	52.8877	5.72486	0	0
AT4G38970	4503.74	0.257666	-1.95642	0	0
AT3G53420	2697.23	0.142502	-2.81094	0	0
AT2G21330	3248.85	0.208019	-2.26521	0	0
AT2G45960	3108.11	0.222386	-2.16886	0	0
AT5G02380	2571.48	0.179797	-2.47556	0	0
AT1G20340	3950.69	0.294431	-1.764	0	0
AT3G26740	110.674	14.7239	3.88009	0	0
AT3G27690	1526.21	0.0557399	-4.16515	0	0
AT3G47340	308.475	6.85628	2.77743	0	0
AT5G02500	4401.53	0.340843	-1.55282	0	0
AT5G13630	2850.18	0.244056	-2.03472	0	0
AT1G15820	2479.91	0.223529	-2.16147	0	0
AT1G29910	6541.98	0.467413	-1.09723	0	0
AT1G44575	2004.66	0.171286	-2.54552	0	0
AT5G24490	162.497	9.34708	3.22452	0	0
AT2G39800	1249.68	0.0536631	-4.21993	0	0
AT4G10340	7643.1	0.529241	-0.918004	0	0
AT3G08940	4952.48	0.439098	-1.18738	0	0
AT3G15450	417.712	4.75561	2.24963	0	0
AT4G21280	2523.94	0.276712	-1.85354	0	0
AT1G28330	73.868	15.0869	3.91523	0	0
AT2G15880	6.00656	170.317	7.41208	0	0
AT3G01500	3625.5	0.384611	-1.37853	0	0
AT2G15890	21.7898	42.505	5.40956	0	0
AT2G32690	951.785	0.0466724	-4.42129	0	0
ATMG00020	30.544	28.1046	4.81273	0	0
AT1G12900	1779.06	0.238896	-2.06554	0	0
ATCG00490	21.5342	38.0289	5.24903	0	0
AT3G16240	2046.19	0.279794	-1.83756	0	0
AT4G35090	2435.12	0.327375	-1.61099	0	0
AT4G39090	199.974	6.30968	2.65757	0	0
AT1G03090	43.9629	19.4091	4.27866	0	0
AT3G02470	2416.2	0.332706	-1.58768	0	0
AT1G08380	2648.22	0.361068	-1.46966	0	0
AT5G57655	66.4875	12.7107	3.66798	0	0
AT5G35630	2508.63	0.374277	-1.41782	0	0
AT3G50820	1953.89	0.311943	-1.68064	0	0
ATCG00950	15.0164	45.4929	5.50757	0	0
ATMG01390	39.8414	18.5126	4.21043	0	0
AT1G52230	1085.27	0.160724	-2.63734	0	0
AT5G20250	441.163	3.68573	1.88195	0	0
AT1G10960	909.1	0.117034	-3.095	0	0
ATCG00020	28.6909	23.7386	4.56916	0	0
AT3G48360	194.319	5.68156	2.50629	0	0
AT2G05380	1099.94	0.17589	-2.50726	0	0
AT4G39800	712.96	0.0579764	-4.10839	0	0
AT2G30520	873.827	0.116655	-3.09968	0	0
AT5G40450	6.07046	106.856	6.73952	0	0
AT1G54410	138.726	6.91408	2.78954	0	0
AT1G60950	1589.12	0.28105	-1.8311	0	0
AT1G80920	163.775	6.16658	2.62447	0	0
AT4G12800	3819.44	0.49649	-1.01016	0	0
AT5G54270	6044.58	0.587869	-0.766434	0	0
AT5G38430	802.547	0.116046	-3.10724	0	0
AT5G23060	837.149	0.131327	-2.92876	0	0
AT1G29930	25261.9	1.22943	0.297984	0	0
AT3G53460	410.14	3.5193	1.81529	0	0
AT1G01620	1544.17	0.30804	-1.69881	0	0
AT4G26850	644.108	0.0757126	-3.72332	0	0
AT1G42970	2445.79	0.426133	-1.23062	0	0
AT5G64040	2450.2	0.43113	-1.21381	0	0
AT3G21720	25.7515	21.5839	4.43188	0	0
AT4G02770	2271.09	0.430417	-1.21619	0	0
AT4G09650	908.141	0.200446	-2.31871	0	0
AT3G61260	107.128	6.89507	2.78556	0	0
AT5G02810	15.3359	31.8738	4.9943	0	0
AT2G26080	1273.87	0.296387	-1.75444	0	0
AT3G22890	769.383	0.169496	-2.56067	0	0
AT1G13440	1609.15	0.368256	-1.44122	0	0
AT3G16640	2482.72	0.471261	-1.0854	0	0
AT1G10760	37.1576	13.449	3.74943	0	0
AT1G32900	454.71	0.0529329	-4.23969	0	0
AT5G56870	64.4428	8.67912	3.11755	0	0
AT4G37300	264.225	3.72638	1.89778	0	0
AT1G10070	2.17259	202.361	7.66079	0	0
AT1G76490	598.963	2.58613	1.3708	0	0
AT2G38540	2008.97	0.451343	-1.1477	0	0
AT3G03780	427.488	0.0516227	-4.27585	0	0
AT2G30570	2393.2	0.492401	-1.02209	0	0
AT3G12580	438.351	0.0619511	-4.01273	0	0
AT5G61380	11.3741	34.617	5.11341	0	0
AT5G17920	1994.72	0.454252	-1.13843	0	0
AT5G38420	2564.26	0.51741	-0.95062	0	0
AT1G21680	97.5747	6.14575	2.61959	0	0
AT2G36830	791.493	0.237427	-2.07444	0	0
AT3G01310	10.2559	36.2676	5.18061	0	0
AT4G33150	17.9877	21.4666	4.42402	0	0
AT4G34030	49.4903	9.47728	3.24447	0	0
AT1G30380	2182.04	0.494094	-1.01714	0	0
AT1G23740	409.373	0.071783	-3.80021	0	0
AT1G56220	471.356	2.6832	1.42396	0	0
AT1G03130	1220.99	0.368642	-1.43971	0	0
AT3G44310	1033	0.332788	-1.58732	0	0
AT2G36120	511.229	0.146946	-2.76664	0	0
AT5G10450	440.236	2.69846	1.43214	0	0
AT3G29320	26.103	14.5343	3.86139	0	0
AT3G26570	415.411	0.0950993	-3.39442	0	0
AT5G67480	11.5339	29.1213	4.864	0	0
AT2G11225	60.0337	7.74998	2.95419	0	0
AT1G66200	730.66	0.252735	-1.9843	0	0
AT5G50920	882.933	2.0837	1.05915	0	0
AT4G04020	370.841	0.0789332	-3.66322	0	0
AT1G77760	244.48	3.38309	1.75834	0	0
AT4G27520	522.923	0.175256	-2.51246	0	0
AT4G36980	37.5091	10.3996	3.37846	0	0
AT1G70620	38.4356	10.1891	3.34895	0	0
AT1G09340	940.187	0.332744	-1.58752	0	0
AT2G30600	26.9976	13.159	3.71798	0	0
ATCG01180	28.2436	12.6453	3.66053	0	0
AT5G44120	5.46342	54.3625	5.76454	0	0
AT3G54890	6765.85	0.717124	-0.479705	0	0
AT3G51840	163.104	4.03204	2.01151	0	0
AT1G06570	111.569	4.93778	2.30386	0	0
AT3G04120	793.09	0.300313	-1.73546	0	0
AT2G28840	78.7563	6.03826	2.59413	0	0
AT1G60200	40.0651	9.48786	3.24608	0	0
AT4G37800	306.335	0.0472174	-4.40454	0	0
AT5G25610	682.384	0.26475	-1.9173	0	0
AT2G47730	600.561	0.231899	-2.10843	0	0
AT3G45300	52.9089	7.70332	2.94548	0	0
AT5G14920	19.9367	15.9183	3.99261	0	0
AT1G67740	1337.23	0.437113	-1.19392	0	0
AT1G07180	312.629	0.0614452	-4.02456	0	0
AT2G47450	698.678	0.279033	-1.84149	0	0
AT5G57290	565.32	0.223095	-2.16427	0	0
AT3G23810	331.99	0.0797321	-3.6487	0	0
AT5G16030	45.7202	8.39184	3.06899	0	0
AT1G78370	317.645	0.0700141	-3.83621	0	0
AT3G55800	878.556	0.344242	-1.5385	0	0
AT5G63160	99.1722	5.05808	2.33859	0	0
AT4G13770	276.845	0.0326286	-4.93772	0	0
ATCG00340	3.83398	70.622	6.14205	0	0
ATCG00680	7.09286	38.1821	5.25483	0	0
AT1G09770	70.7049	6.15579	2.62194	0	0
AT1G31580	290.679	0.0523173	-4.25657	0	0
AT1G70830	725.868	0.300322	-1.73542	0	0
AT4G17140	19.9686	15.0854	3.91508	0	0
AT5G03240	517.683	2.32878	1.21958	0	0
AT5G02160	208.504	3.33972	1.73973	0	0
AT3G18490	577.684	0.250879	-1.99493	0	0
AT1G11860	1301.64	0.453809	-1.13984	0	0
AT5G07440	85.913	5.27506	2.39919	0	0
AT1G26580	53.452	7.07742	2.82322	0	0
AT1G06680	3790.08	0.657713	-0.604471	0	0
AT3G47070	440.492	0.184171	-2.44088	0	0
AT4G00430	501.644	0.220414	-2.18171	0	0
ATCG00350	4.66467	53.0204	5.72848	0	0
AT1G32080	300.168	0.084566	-3.56378	0	0
AT5G63810	8.5945	29.1494	4.86539	0	0
AT4G25100	1849.45	0.538375	-0.893318	0	0
AT4G02380	64.1233	6.1127	2.61181	0	0
AT2G15960	41.6306	8.10933	3.01958	0	0
AT5G54080	36.1991	8.93757	3.15988	0	0
AT5G04140	1142.65	0.437245	-1.19348	0	0
AT4G30960	759.191	0.339327	-1.55925	0	0
AT2G05440	475.221	0.218112	-2.19686	0	0
AT1G54100	130.547	4.04653	2.01669	0	0
AT4G32060	107.671	4.46715	2.15935	0	0
AT3G47470	8075.89	0.76531	-0.385884	0	0
AT2G22980	28.8826	10.3703	3.37438	0	0
AT2G06520	1754.08	0.533521	-0.906383	0	0
AT3G56240	376.369	0.159801	-2.64565	0	0
AT2G10940	1244.29	0.464433	-1.10646	0	0
AT2G30490	476.212	0.229544	-2.12316	0	0
AT2G05520	643.661	0.308923	-1.69468	0	0
AT4G36690	107.064	4.4001	2.13754	0	0
AT1G01060	249.784	0.00434878	-7.84517	0	0
AT4G38680	585.672	0.289238	-1.78967	0	0
AT2G29630	90.9611	4.75479	2.24938	0	0
AT1G64500	223.776	0.0260594	-5.26205	0	0
AT2G36880	421.258	0.204523	-2.28966	0	0
AT4G38740	424.805	0.206853	-2.27332	0	0
AT1G09570	154.605	3.56809	1.83515	0	0
AT4G16190	250.039	2.86612	1.5191	0	0
AT5G60390	1908.87	0.564652	-0.824565	0	0
AT5G20630	178.727	3.31364	1.72842	0	0
AT2G41560	134.541	3.79469	1.92398	0	0
AT3G48530	71.0244	5.3642	2.42336	0	0
AT3G05590	589.154	0.303054	-1.72235	0	0
AT2G37040	274.385	0.0991801	-3.33381	0	0
AT3G21055	1181.34	0.470304	-1.08834	0	0
AT3G61430	716.474	0.355328	-1.49278	0	0
AT5G49910	344.675	0.163714	-2.61075	0	0
AT3G57300	32.2693	8.8372	3.14359	0	0
AT2G43970	325.888	2.54745	1.34905	0	0
AT3G13450	18.2114	13.4959	3.75445	0	0
AT5G26570	33.132	8.61746	3.10726	0	0
AT5G25560	65.2735	5.54515	2.47123	0	0
AT1G55960	257.42	0.0888375	-3.49269	0	0
AT4G02480	190.229	3.16558	1.66247	0	0
AT1G75800	83.3251	4.77816	2.25646	0	0
AT4G25050	458.064	0.247499	-2.0145	0	0
ATCG00920	6.96506	30.1162	4.91247	0	0
AT2G41250	223.106	0.0543255	-4.20223	0	0
AT5G64940	403.302	0.215755	-2.21253	0	0
AT3G15950	50.5765	6.37427	2.67226	0	0
AT3G13750	512.028	2.14593	1.1016	0	0
AT1G12780	89.6831	4.51209	2.1738	0	0
AT5G20230	4.15347	48.025	5.58571	0	0
AT1G79550	406.082	0.223852	-2.15938	0	0
AT3G01120	441.035	0.246556	-2.02001	0	0
AT3G57520	227.515	2.87195	1.52203	0	0
AT1G14320	735.165	0.378179	-1.40286	0	0
AT1G79440	16.8375	13.7143	3.77761	0	0
AT5G35970	370.426	0.202956	-2.30076	0	0
AT3G26650	3298.79	0.673639	-0.569953	0	0
AT5G48160	101.6	4.15784	2.05584	0	0
AT3G59350	18.3711	12.6286	3.65862	0	0
AT4G05150	106.68	4.04131	2.01482	0	0
AT2G46820	1035.43	0.466622	-1.09967	0	0
ATCG00120	6.70946	29.0907	4.86248	0	0
AT3G60750	1584.33	0.554743	-0.850109	0	0
AT5G44190	291.574	0.147843	-2.75786	0	0
AT3G22960	311.606	2.48899	1.31556	0	0
AT2G41430	477.362	2.14367	1.10009	0	0
AT4G05320	1805.07	0.581763	-0.781497	0	0
AT3G46640	10.3198	19.6004	4.29281	0	0
AT3G18080	35.5282	7.61625	2.92908	0	0
AT5G23010	264.928	0.125811	-2.99067	0	0
AT1G04300	40.6082	6.93942	2.79481	0	0
AT1G78380	674.013	0.373133	-1.42224	0	0
AT3G30775	50.5126	6.01789	2.58926	0	0
AT2G28900	25.1125	9.60954	3.26447	0	0
AT5G22640	108.502	3.89339	1.96103	0	0
AT2G40610	244.512	0.110596	-3.17663	0	0
AT1G70600	492.474	0.29928	-1.74043	0	0
AT4G19170	298.635	0.166363	-2.58759	0	0
AT2G14170	35.5282	7.45212	2.89765	0	0
AT5G56030	456.691	0.283421	-1.81898	0	0
AT2G31810	101.856	3.96723	1.98813	0	0
AT5G15230	259.209	2.6057	1.38167	0	0
AT1G20010	73.3887	4.71852	2.23834	0	0
AT1G74670	391.928	0.245356	-2.02705	0	0
AT1G76100	414.197	0.261013	-1.93781	0	0
AT2G37170	541.006	0.330448	-1.5975	0	0
AT2G38400	14.8567	13.7958	3.78615	0	0
AT4G34050	331.863	0.203972	-2.29355	0	0
AT1G51680	233.297	0.109296	-3.19369	0	0
AT1G56070	1583.91	0.570156	-0.81057	0	0
AT1G44446	329.786	0.203523	-2.29674	0	0
AT1G56280	526.693	2.02973	1.02129	0	0
AT4G15560	775.134	0.421593	-1.24608	0	0
AT3G13460	450.844	2.12748	1.08915	0	0
AT1G20440	162.465	3.1224	1.64266	0	0
AT4G25500	42.0459	6.46145	2.69186	0	0
AT1G07040	11.6297	16.5275	4.04679	0	0
AT2G02160	53.6437	5.53449	2.46845	0	0
AT2G29670	34.0585	7.35739	2.87919	0	0
AT4G20850	144.765	3.26051	1.7051	0	0
AT3G57470	14.6011	13.5165	3.75665	0	0
AT5G62720	50.2251	5.6915	2.50881	0	0
AT5G66030	21.662	9.91565	3.30971	0	0
AT3G23000	360.49	0.241855	-2.04779	0	0
AT2G43400	19.0101	10.8688	3.44212	0	0
AT4G16860	5.01612	33.3605	5.06007	0	0
AT5G06690	1.50164	112.428	6.81286	0	0
AT4G35830	285.376	2.4365	1.28481	0	0
AT1G32230	148.886	3.17102	1.66495	0	0
AT4G28250	244.288	0.140419	-2.83219	0	0
AT1G19150	195.245	0.0796464	-3.65025	0	0
AT2G28290	54.091	5.35343	2.42046	0	0
AT5G10860	145.052	3.19965	1.67792	0	0
AT4G01150	899.994	0.471221	-1.08552	0	0
AT2G39580	29.6494	7.80167	2.96378	0	0
AT4G35100	1523.59	0.578433	-0.789778	0	0
AT2G18700	113.518	3.56371	1.83338	0	0
AT5G13010	48.9471	5.62169	2.491	0	0
AT3G58680	63.676	4.80438	2.26435	0	0
AT5G53160	49.1708	5.58217	2.48082	0	0
AT3G07650	3.64228	43.4324	5.4407	0	0
AT2G22240	197.386	0.0918166	-3.4451	0	0
AT4G29020	425.316	0.297473	-1.74917	0	0
AT1G72150	464.71	2.04469	1.03188	0	0
AT5G13930	272.053	0.179676	-2.47653	0	0
AT2G46830	156.33	0.0245024	-5.35093	0	0
AT4G05050	543.402	0.3635	-1.45997	0	0
AT5G52920	186.203	2.81338	1.4923	0	0
AT1G69830	17.2529	11.1308	3.47648	0	0
AT1G58180	11.3741	15.4161	3.94636	0	0
AT1G10370	154.765	0.0240115	-5.38013	0	0
AT4G27440	196.012	2.74814	1.45845	0	0
AT2G43010	146.905	3.09235	1.62871	0	0
AT4G34710	813.73	0.463916	-1.10807	0	0
AT2G37180	218.057	0.132665	-2.91414	0	0
AT5G22920	95.6577	3.74079	1.90334	0	0
AT3G51600	376.752	0.282554	-1.8234	0	0
AT2G35260	430.683	0.317527	-1.65505	0	0
AT4G29350	531.836	0.372265	-1.4256	0	0
AT1G21400	57.7333	4.84834	2.27749	0	0
AT1G20920	25.8154	8.01026	3.00185	0	0
AT1G20693	62.3341	4.6354	2.2127	0	0
AT4G01000	68.3087	4.40071	2.13774	0	0
AT5G52310	28.2436	7.50985	2.90878	0	0
AT3G14067	629.283	0.414373	-1.271	0	0
AT5G12860	433.974	0.323946	-1.62618	0	0
AT2G45180	1087.64	0.534268	-0.904364	0	0
AT4G24220	135.244	3.13453	1.64825	0	0
AT1G20970	15.0484	11.7242	3.55142	0	0
AT1G62480	117.032	3.33652	1.73834	0	0
AT1G76080	297.868	0.228786	-2.12793	0	0
AT4G16720	550.272	0.389092	-1.36182	0	0
AT5G18380	666.058	0.434155	-1.20372	0	0
AT5G48490	157.896	0.0608298	-4.03908	0	0
AT5G47560	493.305	0.363445	-1.46019	0	0
AT1G07610	289.689	0.227352	-2.137	0	0
AT5G01410	325.952	0.259413	-1.94667	0	0
AT5G13650	501.452	0.369967	-1.43453	0	0
AT4G27500	64.0274	4.45209	2.15448	0	0
AT1G03080	8.4028	18.173	4.18373	0	0
AT3G46970	10.5434	15.069	3.91351	0	0
AT1G22770	11.2144	14.3306	3.84102	0	0
AT1G53780	51.7587	5.00372	2.323	0	0
AT3G25690	88.7246	3.747	1.90574	0	0
AT1G11260	305.376	2.24266	1.16521	0	0
AT3G14415	794.464	0.478836	-1.0624	0	0
AT3G24170	253.106	0.195611	-2.35394	0	0
AT4G24230	47.2538	5.24603	2.39123	0	0
AT3G11450	22.6524	8.37918	3.06681	0	0
AT3G62410	262.787	0.207767	-2.26696	0	0
AT5G42900	0.383398	433.633	8.76033	0	0
AT4G13940	1812.77	0.637511	-0.649477	0	0
AT5G46110	1762.06	0.633858	-0.657769	0	0
AT3G27260	37.9564	5.9165	2.56474	0	0
AT2G18280	92.3669	3.61348	1.85339	0	0
AT5G65730	231.732	0.179854	-2.4751	0	0
AT1G07890	429.118	0.3432	-1.54288	0	0
AT1G67090	13463.4	0.86003	-0.217541	0	0
AT1G45201	217.099	0.164325	-2.60537	0	0
AT1G23130	392.28	0.321213	-1.6384	0	0
AT1G73870	134.732	0.0318249	-4.9737	0	0
AT5G41260	11.9492	13.0665	3.7078	0	0
AT4G26630	25.3042	7.53269	2.91316	0	0
AT3G60245	446.722	0.358215	-1.4811	0	0
AT3G08580	1340.87	0.593428	-0.752855	0	0
AT3G19450	183.392	0.125321	-2.9963	0	0
AT5G67030	422.025	0.347342	-1.52557	0	0
AT5G51970	241.892	2.37178	1.24597	0	0
AT4G13250	29.4577	6.71902	2.74825	0	0
AT1G10890	26.4544	7.19654	2.8473	0	0
AT4G36040	150.963	2.83579	1.50375	0	0
AT3G51895	127.831	0.0147589	-6.08227	0	0
AT2G18020	756.028	0.485181	-1.0434	0	0
AT1G68250	0.0638996	3951.02	11.948	0	0
AT1G78850	290.072	0.254841	-1.97233	0	0
ATCG00270	2.90743	43.3391	5.4376	0	0
AT1G70370	222.371	0.185625	-2.42953	0	0
AT5G47700	491.132	0.390313	-1.3573	0	0
AT3G54050	577.844	0.428603	-1.22229	0	0
AT2G39570	124.029	3.05933	1.61321	0	0
AT2G25730	18.3072	9.13129	3.19082	0	0
AT5G21170	121.186	3.0811	1.62345	0	0
AT3G56290	124.732	0.023376	-5.41883	0	0
AT1G60140	73.1651	3.89763	1.9626	0	0
AT1G65930	545.958	1.82533	0.868155	0	0
AT2G02570	12.2048	12.2026	3.60912	0	0
AT3G28220	157.896	0.0981242	-3.34925	0	0
AT1G08630	2.81158	43.8812	5.45553	0	0
AT2G22660	50.4168	4.74341	2.24592	0	0
AT5G48930	332.853	0.298865	-1.74244	0	0
AT1G79830	58.6598	4.35462	2.12255	0	0
AT2G25930	7.85965	17.2467	4.10825	0	0
AT3G03270	140.963	0.0693538	-3.84988	0	0
AT3G25910	30.8955	6.32307	2.66063	0	0
AT1G09310	786.285	0.502721	-0.992169	0	0
AT5G67370	143.934	0.0766606	-3.70537	0	0
AT4G01800	116.84	3.09195	1.62852	0	0
AT1G05890	69.2033	3.96628	1.98778	0	0
AT4G27870	35.7518	5.73442	2.51965	0	0
AT4G25970	28.5631	6.58919	2.7201	0	0
AT2G42170	7.6999	17.2481	4.10837	0	0
AT5G57345	199.558	0.169028	-2.56466	0	0
AT3G10020	124.924	2.98754	1.57896	0	0
AT4G37980	377.519	0.337861	-1.5655	0	0
AT3G06345	54.4744	4.46775	2.15955	0	0
AT1G09430	60.9922	4.19653	2.0692	0	0
AT3G56860	64.7623	4.06259	2.0224	0	0
AT5G43850	199.558	0.172753	-2.53322	0	0
AT1G67230	16.1027	9.61097	3.26468	0	0
AT4G11830	37.9244	5.46018	2.44895	0	0
AT1G33050	58.5959	4.26863	2.09377	0	0
AT3G50670	66.7751	3.97437	1.99073	0	0
AT4G29900	56.2636	4.346	2.11969	0	0
AT4G31290	103.837	3.21048	1.68279	0	0
AT3G02480	13.3231	10.921	3.44903	0	0
AT2G26690	267.1	0.256639	-1.96219	0	0
AT1G29395	28.8826	6.32034	2.66	0	0
AT5G57630	6.23021	19.711	4.30093	0	0
AT1G64230	249.017	2.25019	1.17005	0	0
AT2G22450	4.44102	26.3648	4.72054	0	0
AT1G14740	49.4264	4.56432	2.1904	0	0
AT3G06850	26.1669	6.66604	2.73683	0	0
AT4G23680	196.268	0.182058	-2.45753	0	0
AT1G21500	308.252	0.302501	-1.72499	0	0
AT3G50500	50.3529	4.49623	2.16872	0	0
AT1G43800	112.112	0.0249875	-5.32265	0	0
AT3G04400	597.909	0.463942	-1.10798	0	0
ATCG00280	3.89788	29.2466	4.8702	0	0
AT2G45620	75.3057	3.64183	1.86466	0	0
AT4G22890	423.718	0.384813	-1.37777	0	0
AT3G14210	277.197	0.278435	-1.84459	0	0
AT4G03280	1177.45	0.599464	-0.738255	0	0
AT3G63520	179.494	2.50129	1.32267	0	0
AT2G42890	20.0006	7.86368	2.9752	0	0
AT2G32700	72.0149	3.70901	1.89104	0	0
AT4G19420	144.797	0.105027	-3.25117	0	0
AT4G39260	144.86	2.71332	1.44006	0	0
AT1G70940	410.491	0.379664	-1.3972	0	0
AT4G39330	220.709	0.221215	-2.17648	0	0
AT2G36870	117.703	0.0524582	-4.25269	0	0
AT3G12345	259.432	0.266869	-1.9058	0	0
AT4G25580	1.02239	108.315	6.75909	0	0
AT5G38980	137.64	0.0967809	-3.36913	0	0
AT5G13710	99.7153	3.15225	1.65638	0	0
AT4G32340	16.6139	8.79219	3.13622	0	0
AT1G67870	431.195	0.396173	-1.3358	0	0
AT3G07780	45.0812	4.67453	2.22482	0	0
AT3G20470	114.86	0.0497749	-4.32844	0	0
AT3G48930	404.261	0.383111	-1.38416	0	0
AT3G26580	60.7685	3.97019	1.98921	0	0
AT3G57020	155.404	0.133543	-2.90462	0	0
AT1G18080	564.042	0.46058	-1.11848	0	0
AT3G21670	144.381	0.114833	-3.1224	0	0
AT3G22380	189.526	2.41474	1.27187	0	0
AT3G20810	3.83398	28.3174	4.82362	0	0
AT3G54500	384.74	0.373574	-1.42054	0	0
AT3G53260	229.304	0.241596	-2.04933	0	0
AT4G30460	109.588	0.0396487	-4.65658	0	0
AT4G27130	65.4652	3.7954	1.92425	0	0
AT1G70490	253.937	0.269942	-1.88928	0	0
AT2G02710	37.9244	5.0818	2.34534	0	0
AT2G43710	302.661	0.316967	-1.6576	0	0
AT5G64860	10.0642	12.4122	3.63369	0	0
AT1G08980	43.3878	4.69489	2.23109	0	0
AT4G25700	168.471	0.161871	-2.62708	0	0
AT5G49730	214.096	0.226714	-2.14106	0	0
AT3G15670	3.00328	34.9506	5.12724	0	0
AT5G48620	57.925	4.01408	2.00507	0	0
AT1G72410	30.8316	5.71684	2.51522	0	0
AT5G13170	111.505	0.0497343	-4.32962	0	0
AT5G17230	246.461	0.264909	-1.91643	0	0
AT5G16730	7.5082	15.6021	3.96367	0	0
AT2G38800	33.0681	5.47023	2.4516	0	0
AT1G15980	159.557	0.149416	-2.74259	0	0
AT3G09440	232.946	0.251317	-1.99242	0	0
AT1G77180	110.291	2.95056	1.56099	0	0
AT1G77120	108.725	0.047325	-4.40126	0	0
AT3G19710	104.955	0.037041	-4.75473	0	0
AT5G16780	16.1027	8.5991	3.10419	0	0
AT2G07180	22.5566	6.84588	2.77524	0	0
AT1G58360	193.903	0.20816	-2.26424	0	0
AT5G19330	76.3281	3.45148	1.78722	0	0
AT5G16880	63.3884	3.77363	1.91595	0	0
AT1G69530	356.72	0.367017	-1.44608	0	0
AT2G32540	119.748	0.0792534	-3.65738	0	0
AT1G75380	96.8718	3.08897	1.62713	0	0
AT3G02260	103.198	2.99768	1.58384	0	0
AT2G21380	10.831	11.3488	3.50446	0	0
AT2G30860	547.556	0.469018	-1.09229	0	0
AT5G07020	246.621	0.276328	-1.85555	0	0
AT3G04840	423.399	0.411299	-1.28174	0	0
AT1G26630	648.709	0.506752	-0.980647	0	0
AT1G79280	16.1986	8.41763	3.07341	0	0
AT5G56010	291.254	0.321725	-1.6361	0	0
AT3G13470	192.018	0.212585	-2.23389	0	0
AT4G35790	76.2961	3.41097	1.77018	0	0
AT1G65490	100.227	0.00969715	-6.68822	0	0
AT5G11580	35.4643	5.08934	2.34748	0	0
AT3G53870	354.675	0.371873	-1.42712	0	0
AT3G01540	264.544	2.10039	1.07066	0	0
AT4G11420	140.547	2.61923	1.38914	0	0
AT5G11420	410.875	0.408113	-1.29296	0	0
AT3G19860	42.4293	4.56515	2.19066	0	0
AT1G76810	66.9029	3.60275	1.8491	0	0
AT3G06355	35.4643	5.03936	2.33324	0	0
AT5G18670	144.733	0.14181	-2.81797	0	0
AT1G18270	44.0268	4.46054	2.15722	0	0
AT1G07930	449.47	0.433488	-1.20594	0	0
AT1G44000	146.682	0.146941	-2.76669	0	0
AT5G09660	1086.52	0.610694	-0.711478	0	0
AT4G37870	284.833	2.0391	1.02793	0	0
ATCG00130	2.04479	46.6924	5.54512	0	0
AT2G05620	220.997	0.259991	-1.94347	0	0
AT1G24996	12.1409	10.0207	3.32491	0	0
AT5G54770	1843.15	1.36033	0.443961	0	0
ATCG00480	13.0355	9.50404	3.24854	0	0
AT5G14200	127.416	0.113969	-3.13328	0	0
AT2G02100	75.721	3.35231	1.74516	0	0
AT5G24670	27.5727	5.75182	2.52402	0	0
AT3G10420	162.912	0.181433	-2.46249	0	0
AT1G26665	12.3007	9.83013	3.29721	0	0
AT3G48990	377.167	1.86762	0.901204	0	0
AT2G42580	48.5957	4.15764	2.05577	0	0
AT3G09200	658.454	0.522349	-0.936915	0	0
AT4G02510	394.772	1.84372	0.882617	0	0
AT3G62530	287.516	0.334259	-1.58096	0	0
AT3G56940	1590.01	0.676916	-0.562951	0	0
AT3G51550	127.16	2.66433	1.41377	0	0
AT5G60850	191.443	0.228753	-2.12814	0	0
AT1G59900	110.706	2.81606	1.49368	0	0
AT5G05690	367.071	1.87429	0.906346	0	0
AT1G52400	218.633	0.265679	-1.91225	0	0
AT1G72430	131.889	0.130044	-2.94293	0	0
AT5G43150	120.323	0.106908	-3.22555	0	0
AT2G36390	39.5219	4.58852	2.19803	0	0
AT1G22710	244.48	0.296988	-1.75153	0	0
AT5G05270	94.0283	0.0376974	-4.72939	0	0
AT3G53980	156.426	0.178722	-2.48421	0	0
AT3G47800	28.2756	5.55222	2.47307	0	0
AT1G53320	23.0039	6.29773	2.65483	0	0
AT3G44110	506.149	0.472823	-1.08063	0	0
AT4G24520	133.646	2.59107	1.37355	0	0
AT1G52000	149.525	0.168235	-2.57145	0	0
AT5G02960	505.478	0.473225	-1.0794	0	0
AT1G79920	272.5	0.327083	-1.61227	0	0
AT5G40910	34.1224	4.94936	2.30724	0	0
AT1G19660	120.323	2.69124	1.42827	0	0
AT5G67570	9.07375	11.9651	3.58076	0	0
AT5G15780	279.305	0.335079	-1.57743	0	0
AT5G19780	114.572	2.742	1.45523	0	0
AT3G60530	84.3794	3.11876	1.64097	0	0
AT3G10860	207.035	0.258746	-1.95039	0	0
AT5G67360	460.716	0.455542	-1.13434	0	0
AT2G28910	261.956	2.04629	1.03301	0	0
AT2G19800	2.77963	32.4973	5.02225	0	0
AT3G62550	23.3873	6.15293	2.62127	0	0
AT3G12320	95.5938	0.0508355	-4.29802	0	0
AT3G11510	321.894	0.373156	-1.42215	0	0
AT3G13520	272.947	0.33304	-1.58623	0	0
AT1G08550	18.2753	7.17953	2.84389	0	0
AT4G04640	790.917	0.568664	-0.814351	0	0
AT5G46800	181.603	0.227296	-2.13735	0	0
AT4G08870	105.275	0.0803741	-3.63713	0	0
AT2G35050	90.9292	2.99534	1.58272	0	0
AT1G07110	75.4654	3.24851	1.69978	0	0
AT5G23575	11.6297	9.76309	3.28734	0	0
AT1G22410	198.856	0.253864	-1.97787	0	0
AT1G58290	529.983	0.491257	-1.02545	0	0
AT2G42220	440.62	0.451537	-1.14708	0	0
AT5G03850	169.142	0.212606	-2.23374	0	0
AT2G04030	280.871	0.345221	-1.53441	0	0
AT1G64770	162.241	0.201916	-2.30817	0	0
AT1G50250	326.847	0.382895	-1.38498	0	0
AT3G14010	39.5539	4.45329	2.15487	0	0
AT5G58330	475.445	0.469929	-1.08949	0	0
AT4G13930	234.128	0.300107	-1.73645	0	0
AT2G20570	202.817	0.263281	-1.92532	0	0
AT4G19410	108.342	2.75878	1.46403	0	0
AT5G44750	30.1926	5.16751	2.36947	0	0
AT4G21660	65.5291	3.43574	1.78062	0	0
AT1G56300	1.24604	68.7775	6.10387	0	0
AT3G04790	145.659	0.175448	-2.51089	0	0
AT1G77210	16.9334	7.3906	2.88569	0	0
AT5G63600	70.8327	3.3052	1.72474	0	0
AT5G51070	100.386	2.83731	1.50453	0	0
AT3G02730	186.938	0.243746	-2.03655	0	0
AT5G56360	13.4828	8.62054	3.10778	0	0
AT1G75690	209.016	0.2738	-1.86881	0	0
AT5G55300	18.7226	6.90113	2.78683	0	0
AT1G72710	85.8811	3.02695	1.59787	0	0
AT1G59870	106.265	2.76804	1.46887	0	0
AT3G52850	75.9447	3.19564	1.67611	0	0
AT1G75280	108.182	0.0977675	-3.3545	0	0
AT3G47420	88.1815	0.0408452	-4.61369	0	0
AT3G19820	411.705	1.77469	0.827567	0	0
AT3G01060	89.4595	0.0485697	-4.3638	0	0
AT2G32240	13.6426	8.43579	3.07652	0	0
AT1G32450	112.431	2.6864	1.42568	0	0
AT1G55480	202.306	0.270729	-1.88508	0	0
AT5G15350	203.169	0.272393	-1.87624	0	0
AT3G61010	24.6972	5.71083	2.5137	0	0
AT1G49130	8.9779	11.3796	3.50838	0	0
AT1G71500	357.87	0.415521	-1.26701	0	0
AT1G22890	25.0167	5.64247	2.49633	0	0
AT2G38040	170.868	2.2913	1.19617	0	0
AT3G02540	91.025	2.91242	1.54222	0	0
AT1G73260	18.5628	6.79113	2.76365	0	0
AT1G02820	82.5583	0.0124649	-6.32598	0	0
AT1G19870	36.3269	4.53411	2.18082	0	0
AT2G31360	32.4291	4.827	2.27113	0	0
AT1G20020	180.165	2.24414	1.16616	0	0
AT5G56670	253.042	0.333481	-1.58432	0	0
AT5G35210	80.9608	3.05273	1.6101	0	0
AT1G16410	85.9769	0.00664961	-7.23252	0	0
AT3G06400	48.6915	3.87118	1.95277	0	0
AT1G70820	4.50492	19.4804	4.28395	0	0
AT5G42270	565.671	0.519186	-0.945676	0	0
AT3G49601	15.2401	7.66407	2.93811	0	0
AT5G24930	624.108	0.539461	-0.89041	0	0
AT5G06530	103.613	0.0987679	-3.33981	0	0
AT3G01770	37.1896	4.43816	2.14996	0	0
AT2G27710	265.215	0.349001	-1.5187	0	0
AT5G55700	25.1445	5.5433	2.47075	0	0
AT2G24270	837.82	0.595719	-0.747296	0	0
AT4G32850	39.0746	4.31477	2.10928	0	0
AT1G30360	218.888	2.09526	1.06713	0	0
AT2G18440	189.59	2.19258	1.13263	0	0
AT5G02120	114.508	0.128314	-2.96225	0	0
AT5G46840	21.8856	6.01346	2.5882	0	0
AT2G43460	265.631	0.352975	-1.50236	0	0
AT5G18170	60.0976	3.44944	1.78636	0	0
AT1G50480	173.04	2.25097	1.17055	0	0
AT2G13370	25.0167	5.50763	2.46143	0	0
AT5G47690	53.5798	3.64177	1.86464	0	0
AT1G51940	5.87876	15.2683	3.93247	0	0
AT3G45140	144.221	0.194639	-2.36113	0	0
AT3G54660	365.857	0.431608	-1.21221	0	0
AT1G12120	13.1633	8.29122	3.05158	0	0
AT5G15950	99.4278	0.0954505	-3.3891	0	0
AT5G04560	21.5661	5.98856	2.58221	0	0
AT4G18970	196.779	0.279495	-1.8391	0	0
AT5G04590	445.157	0.476602	-1.06914	0	0
AT3G54600	87.1271	0.0603688	-4.05005	0	0
ATCG00720	1.40579	55.187	5.78626	0	0
AT3G50685	137.097	0.185154	-2.4332	0	0
AT5G57110	37.3813	4.33893	2.11734	0	0
AT4G16370	182.497	0.261895	-1.93294	0	0
AT4G36730	44.0268	3.97488	1.99091	0	0
AT3G02020	82.3027	0.047236	-4.40397	0	0
AT1G14345	109.013	0.125867	-2.99003	0	0
AT4G09020	5.78292	15.1358	3.9199	0	0
AT5G16370	103.709	2.68522	1.42504	0	0
AT5G14040	352.534	0.428459	-1.22277	0	0
AT5G51720	102.527	0.109852	-3.18637	0	0
AT5G42650	153.998	0.220892	-2.17859	0	0
AT5G45490	34.985	4.458	2.1564	0	0
AT1G65010	8.37085	11.2555	3.49256	0	0
AT2G27860	130.291	2.45155	1.2937	0	0
AT1G78570	179.686	0.264721	-1.91746	0	0
AT4G13575	95.2743	0.0948111	-3.3988	0	0
AT4G18480	367.583	0.442181	-1.17729	0	0
AT3G23450	87.7661	0.0729573	-3.7768	0	0
AT5G24060	14.8886	7.40339	2.88819	0	0
AT1G68560	277.708	1.91499	0.937336	0	0
AT3G49140	33.132	4.54858	2.18542	0	0
AT1G06080	102.719	0.116325	-3.10376	0	0
AT4G36520	2.58793	29.6247	4.88873	0	0
AT4G00360	134.732	0.19095	-2.38874	0	0
AT5G24120	82.2708	0.0569831	-4.13332	0	0
AT1G23020	27.7005	5.01117	2.32515	0	0
AT3G60300	47.0301	3.76846	1.91397	0	0
AT5G08050	199.271	0.296657	-1.75313	0	0
AT5G58770	80.4816	0.052567	-4.2497	0	0
AT5G12470	180.453	0.271199	-1.88257	0	0
AT1G02840	154.509	2.28449	1.19187	0	0
AT5G02770	94.6034	2.7388	1.45355	0	0
AT4G36360	174.19	0.26421	-1.92024	0	0
AT1G06460	16.0388	6.93663	2.79424	0	0
AT2G02130	127.16	0.180739	-2.46802	0	0
AT2G26430	34.6336	4.37778	2.1302	0	0
AT4G38470	107.256	2.59963	1.3783	0	0
AT1G02340	90.1624	0.0887729	-3.49374	0	0
AT5G40340	4.88832	16.6076	4.05377	0	0
AT3G20770	111.345	2.55806	1.35505	0	0
AT3G15840	58.9793	3.34133	1.74042	0	0
AT3G62750	33.2278	4.45804	2.15641	0	0
AT2G28190	19.2977	6.12073	2.6137	0	0
AT5G52570	86.1367	0.0783198	-3.67448	0	0
AT4G12980	85.274	0.0757599	-3.72242	0	0
AT1G78830	216.907	0.325251	-1.62037	0	0
AT2G30500	16.4861	6.74149	2.75307	0	0
AT1G19350	266.653	0.376921	-1.40767	0	0
AT1G55810	20.991	5.79039	2.53366	0	0
AT5G13980	82.5583	2.87109	1.5216	0	0
AT1G65660	19.9047	5.97427	2.57876	0	0
AT1G10740	131.25	0.194274	-2.36384	0	0
AT5G46020	51.8545	3.53031	1.81979	0	0
AT3G48390	13.8023	7.55114	2.91669	0	0
AT3G14660	139.333	2.34457	1.22933	0	0
AT3G17520	3.80203	20.2399	4.33913	0	0
AT2G16940	86.584	2.80825	1.48967	0	0
AT4G28660	135.307	0.203659	-2.29577	0	0
AT4G22240	228.409	0.340661	-1.55359	0	0
AT5G03860	9.20154	10.0095	3.3233	0	0
AT5G16110	234	1.98218	0.987087	0	0
AT4G32760	91.9835	2.73415	1.45109	0	0
AT5G04810	94.188	2.70232	1.4342	0	0
AT4G24690	167.066	2.19322	1.13305	0	0
AT3G09600	75.5293	0.0484442	-4.36753	0	0
AT5G20290	846.989	0.620319	-0.688917	0	0
AT5G59690	190.772	0.299683	-1.73849	0	0
AT1G72160	51.3753	3.50648	1.81003	0	0
AT1G75310	2.39624	29.8951	4.90184	0	0
AT1G47530	204.223	0.318018	-1.65282	0	0
AT1G64780	100.418	0.129238	-2.95189	0	0
AT1G21580	43.7073	3.7868	1.92098	0	0
AT3G52180	7.06091	11.9591	3.58003	0	0
AT2G16500	207.61	0.323845	-1.62662	0	0
ATMG00030	10.0642	9.19131	3.20027	0	0
AT3G26520	2059.1	1.28791	0.365037	0	0
AT3G08530	226.684	1.98411	0.988494	0	0
AT3G47430	92.5266	0.11122	-3.16851	0	0
AT3G10770	93.3254	2.68197	1.42329	0	0
ATCG00140	3.67423	20.1503	4.33273	0	0
AT5G21100	100.642	0.1352	-2.88684	0	0
AT4G26190	8.30695	10.4405	3.38412	0	0
AT2G46900	34.2502	4.23816	2.08344	0	0
AT3G23920	200.229	0.320078	-1.64351	0	0
AT5G17300	79.1716	0.0722118	-3.79162	0	0
AT5G06980	124.828	0.196024	-2.3509	0	0
AT1G80930	41.6945	3.82289	1.93466	0	0
AT5G51890	72.558	0.0480643	-4.37889	0	0
AT2G45980	62.3021	3.15854	1.65926	0	0
AT1G27630	8.7223	10.0023	3.32227	0	0
AT5G03760	117.096	0.179673	-2.47655	0	0
AT4G19190	10.192	8.94144	3.16051	0	0
AT4G31570	10.0322	9.03823	3.17604	0	0
AT5G27860	18.7226	5.96673	2.57694	0	0
AT1G09690	438.671	0.504632	-0.986698	0	0
AT2G25850	9.0418	9.7058	3.27885	0	0
AT2G46260	56.5192	3.29053	1.71832	0	0
AT3G12290	66.6792	3.05494	1.61115	0	0
AT2G43100	75.7849	0.064123	-3.96301	0	0
AT2G28950	160.548	0.267076	-1.90468	0	0
AT1G71080	25.3042	4.95928	2.31013	0	0
AT3G23400	197.865	0.321591	-1.6367	0	0
AT2G01100	35.5601	4.11259	2.04005	0	0
AT1G53240	298.156	0.422425	-1.24323	0	0
AT1G12360	23.8665	5.11431	2.35454	0	0
AT4G28750	198.728	0.323935	-1.62622	0	0
AT3G63160	82.1749	2.78012	1.47515	0	0
AT3G54940	1.82114	36.6358	5.19518	0	0
AT5G22580	76.36	0.0703784	-3.82872	0	0
AT3G11560	44.6339	3.64542	1.86609	0	0
AT5G59220	90.1304	0.116714	-3.09895	0	0
AT1G61690	17.3168	6.15068	2.62075	0	0
AT5G12050	151.57	0.257246	-1.95878	0	0
AT4G24780	193.488	0.320888	-1.63986	0	0
AT1G73980	14.665	6.83406	2.77274	0	0
AT3G02380	93.9324	0.129641	-2.94741	0	0
AT5G24380	89.4914	0.116909	-3.09654	0	0
AT3G51820	215.597	0.350033	-1.51444	0	0
AT2G22400	31.0872	4.35306	2.12203	0	0
AT5G61170	215.821	0.351259	-1.50939	0	0
AT5G20830	79.1716	0.0859321	-3.54066	0	0
AT2G02760	63.2287	3.06885	1.6177	0	0
AT5G63860	85.5616	2.70282	1.43447	0	0
AT3G50700	4.28127	16.7056	4.06226	0	0
AT3G25840	24.186	4.96638	2.31219	0	0
AT1G72970	133.87	0.230616	-2.11644	0	0
AT4G39940	87.7022	0.116686	-3.09929	0	0
AT1G03220	294.993	0.42928	-1.22001	0	0
AT1G54740	55.1454	3.24914	1.70006	0	0
AT2G21520	27.7963	4.58459	2.19679	0	0
AT1G62310	3.80203	18.3151	4.19496	0	0
AT3G06500	11.2144	8.01411	3.00254	0	0
AT1G75750	79.4911	2.77042	1.4701	0	0
AT3G48380	35.7199	3.99976	1.99991	0	0
AT1G10200	39.3302	3.80849	1.92922	0	0
AT3G52140	116.521	2.39144	1.25788	0	0
AT5G55100	19.5213	5.5908	2.48306	0	0
AT2G32150	129.205	2.30225	1.20304	0	0
AT1G07940	354.515	0.473961	-1.07716	0	0
AT4G14550	92.5905	0.135842	-2.88	0	0
AT4G23670	798.362	0.629244	-0.66831	0	0
AT3G63540	271.446	0.413864	-1.27277	0	0
AT4G33070	62.7494	0.0209554	-5.57653	0	0
AT5G65050	13.7704	6.92099	2.79098	0	0
AT3G52930	449.278	0.524657	-0.930552	0	0
AT1G33110	123.486	0.214822	-2.21879	0	0
AT5G42540	23.0039	5.04514	2.33489	0	0
AT4G17090	104.668	0.17042	-2.55283	0	0
AT1G21130	83.1334	2.70337	1.43476	0	0
AT1G21610	18.4989	5.73291	2.51927	0	0
AT4G33625	15.1762	6.48331	2.69673	0	0
AT1G43670	102.048	2.49643	1.31987	0	0
AT1G54780	221.764	0.367369	-1.4447	0	0
AT5G02870	407.616	0.50619	-0.982248	0	0
AT4G33980	0.0958494	910.809	9.83101	0	0
AT5G14060	191.986	0.333225	-1.58543	0	0
AT3G43720	146.266	0.263056	-1.92656	0	0
AT1G05830	27.2851	4.55314	2.18686	0	0
AT5G44580	95.6577	0.149416	-2.74259	0	0
AT3G24190	161.474	0.289619	-1.78777	0	0
AT2G33540	13.6745	6.87752	2.78189	0	0
AT4G27090	668.326	0.603085	-0.729567	0	0
AT3G06290	24.0902	4.86036	2.28106	0	0
AT5G43560	20.384	5.3514	2.41992	0	0
AT5G42980	608.324	0.586727	-0.769239	0	0
AT3G06125	71.5356	0.0727272	-3.78136	0	0
AT5G55660	7.66795	10.222	3.35361	0	0
AT2G05510	73.7721	0.081372	-3.61932	0	0
AT5G09810	428.159	0.520225	-0.942792	0	0
AT3G43190	64.3469	0.0435358	-4.52165	0	0
AT5G64840	280.967	0.428937	-1.22116	0	0
AT3G55770	144.797	2.19057	1.1313	0	0
AT2G31010	3.61033	18.4325	4.20418	0	0
AT2G39340	27.0295	4.53486	2.18106	0	0
AT4G33550	68.2767	0.0619636	-4.01243	0	0
AT5G08640	63.4523	0.0414465	-4.5926	0	0
AT3G56360	242.563	0.396206	-1.33568	0	0
AT4G12880	134.573	0.24683	-2.01841	0	0
AT4G05631	0.766795	79.405	6.31116	0	0
AT5G24470	0.351448	185.773	7.5374	0	0
AT3G18035	70.8327	2.84433	1.50809	0	0
AT5G06140	29.1063	4.33701	2.1167	0	0
AT1G24160	35.017	3.93311	1.97567	0	0
AT4G18240	6.54971	11.3475	3.5043	0	0
AT1G66100	124.061	0.226729	-2.14096	0	0
AT4G04610	78.4368	0.103501	-3.27228	0	0
AT1G53440	4.95222	14.0151	3.80891	0	0
AT3G11930	247.931	0.404462	-1.30592	0	0
AT4G15000	380.267	0.500048	-0.999861	0	0
AT5G04800	227.642	0.384503	-1.37893	0	0
AT4G13615	176.906	0.322203	-1.63396	0	0
AT1G74920	141.57	2.19002	1.13094	0	0
AT5G17870	232.69	0.390658	-1.35602	0	0
AT1G22060	18.4989	5.56293	2.47584	0	0
AT4G14960	607.781	0.592425	-0.755296	0	0
AT3G16080	144.509	0.271398	-1.88152	0	0
AT3G52360	77.6061	0.104609	-3.25692	0	0
AT5G46410	23.7707	4.7934	2.26105	0	0
AT4G33865	166.81	0.309488	-1.69205	0	0
AT4G14270	71.8871	2.80102	1.48595	0	0
AT5G41790	7.60405	10.0072	3.32296	0	0
AT3G16520	223.808	0.383427	-1.38298	0	0
AT5G13590	20.7674	5.16726	2.3694	0	0
AT1G15200	29.0424	4.28553	2.09947	0	0
AT2G32530	76.7115	0.102848	-3.28141	0	0
AT5G15200	565.895	0.581518	-0.782105	0	0
AT3G47610	23.4512	4.80508	2.26456	0	0
AT5G63370	40.129	3.62298	1.85718	0	0
AT3G61870	184.925	0.33791	-1.56529	0	0
AT5G14270	16.9334	5.81389	2.5395	0	0
AT2G47700	81.8554	2.64779	1.40479	0	0
AT1G12110	176.81	0.327875	-1.60878	0	0
AT1G12230	76.5198	2.71363	1.44022	0	0
AT5G25060	33.7709	3.92587	1.97301	0	0
AT3G04910	72.2385	2.77236	1.47111	0	0
AT5G23890	71.6634	2.78104	1.47563	0	0
AT1G78460	33.0361	3.9682	1.98848	0	0
AT4G36670	6.32606	11.2787	3.49553	0	0
AT5G61530	23.8026	4.72212	2.23943	0	0
AT1G35580	136.17	2.19373	1.13338	0	0
AT3G60250	31.3108	4.06999	2.02503	0	0
AT3G28550	79.6509	0.11915	-3.06914	0	0
AT1G50200	214.096	1.91198	0.935066	0	0
AT1G23720	72.7817	0.0950476	-3.39521	0	0
AT2G46550	46.8704	3.33486	1.73763	0	0
AT1G32750	20.1923	5.1757	2.37175	0	0
AT3G14172	7.28456	10.1086	3.33751	0	0
AT1G11480	56.2956	3.06799	1.6173	0	0
AT1G30970	20.7993	5.07686	2.34394	0	0
AT2G34460	127.256	0.247543	-2.01425	0	0
AT1G13450	21.4703	4.97679	2.31522	0	0
AT5G24150	73.229	0.0991514	-3.33422	0	0
AT4G14040	317.23	0.471637	-1.08425	0	0
AT1G68790	3.70618	17.0457	4.09133	0	0
AT4G16150	52.1101	3.16411	1.6618	0	0
AT3G23490	61.0561	2.95145	1.56142	0	0
AT2G25760	32.0457	3.98201	1.9935	0	0
AT1G52690	4.47297	14.5198	3.85995	0	0
AT5G66040	358.732	0.500104	-0.999701	0	0
AT2G40840	28.4673	4.22951	2.08049	0	0
AT4G23630	228.856	0.3997	-1.32301	0	0
AT1G03140	62.6855	2.90665	1.53936	0	0
AT4G22570	98.3415	0.182545	-2.45367	0	0
AT1G70320	156.298	2.08057	1.05698	0	0
AT5G52280	2.20454	26.3225	4.71822	0	0
AT4G32330	25.5279	4.46792	2.1596	0	0
AT5G48250	1.21409	46.0537	5.52525	0	0
AT2G24090	266.845	0.437497	-1.19266	0	0
AT5G28300	8.0194	9.23934	3.20779	0	0
AT5G22080	22.4288	4.78195	2.2576	0	0
AT5G58040	57.7333	2.99357	1.58187	0	0
AT1G28260	12.9716	6.65078	2.73352	0	0
AT3G45290	1.78919	31.6022	4.98195	0	0
AT5G23080	22.0773	4.81923	2.2688	0	0
AT3G50240	5.14392	12.8148	3.67974	0	0
ATCG00150	1.91699	29.6147	4.88824	0	0
AT2G36530	699.701	0.628499	-0.670017	0	0
AT4G36860	13.6745	6.40926	2.68016	0	0
AT5G65670	151.698	2.09129	1.06439	0	0
AT1G77940	222.498	0.397504	-1.33096	0	0
AT4G13010	156.171	0.310071	-1.68933	0	0
AT1G68570	67.9253	0.0875346	-3.514	0	0
AT3G61860	35.5921	3.73142	1.89972	0	0
AT1G22530	50.6724	3.15911	1.65952	0	0
AT1G02280	61.8868	2.89613	1.53412	0	0
AT1G70290	176.97	1.99423	0.995829	0	0
AT5G64260	213.744	1.88971	0.918167	0	0
AT3G13340	39.6178	3.53697	1.82251	0	0
AT4G36220	120.93	0.243946	-2.03537	0	0
AT3G08770	90.9611	0.167816	-2.57505	0	0
AT3G18050	116.872	2.27174	1.1838	0	0
AT1G15910	12.2048	6.86252	2.77874	0	0
AT3G08510	61.9826	2.88888	1.53051	0	0
AT1G11850	59.4586	0.0519227	-4.26749	0	0
AT1G27520	29.7453	4.0747	2.02669	0	0
AT5G23240	0.798745	68.7133	6.10252	0	0
AT3G44010	219.303	0.396517	-1.33455	0	0
AT1G55510	7.92355	9.18515	3.1993	0	0
AT5G53120	86.1686	0.154591	-2.69347	0	0
AT4G34350	515.638	0.577769	-0.791436	0	0
AT3G50440	62.366	0.0669195	-3.90143	0	0
AT5G58070	170.516	0.335619	-1.5751	0	0
AT3G62030	463.112	0.558118	-0.841358	0	0
AT5G53370	82.9417	0.145441	-2.78149	0	0
AT5G17900	15.6554	5.83201	2.54399	0	0
AT5G11500	104.827	2.35061	1.23304	0	0
AT3G54670	6.64556	10.3923	3.37745	0	0
AT2G25170	25.8154	4.36722	2.12672	0	0
AT3G56720	9.68079	7.93718	2.98863	0	0
AT5G47930	196.268	0.372563	-1.42444	0	0
AT5G46730	55.4649	0.035046	-4.83461	0	0
AT4G29905	257.196	0.437238	-1.19351	0	0
AT4G17730	48.6596	3.17817	1.6682	0	0
AT4G30690	30.576	3.97148	1.98968	0	0
AT3G50370	133.934	2.15438	1.10727	0	0
AT3G09820	318.891	0.486212	-1.04034	0	0
AT4G00050	61.4395	0.0688592	-3.86021	0	0
AT3G16000	14.6011	6.01821	2.58933	5.03504e-308	1.83205e-307
AT4G13430	362.439	0.513603	-0.961274	6.46939e-308	2.35141e-307
AT3G59970	271.893	0.452083	-1.14534	1.23783e-307	4.49421e-307
AT5G19855	103.965	0.212265	-2.23606	3.49979e-307	1.26931e-306
AT1G13980	41.7264	3.39659	1.76409	5.7437e-307	2.08088e-306
AT3G25150	42.1737	3.37954	1.75683	6.15398e-307	2.22711e-306
AT4G34720	204.766	0.386695	-1.37073	6.7923e-307	2.45547e-306
AT1G68840	187.961	0.365912	-1.45043	8.01853e-307	2.89564e-306
AT4G29950	60.8324	2.87208	1.52209	2.24723e-306	8.10645e-306
AT5G65430	130.419	2.16553	1.11472	6.14948e-306	2.21592e-305
AT4G33490	4.47297	13.804	3.78702	1.0563e-305	3.80222e-305
AT5G42950	114.7	2.25844	1.17533	1.8236e-305	6.55711e-305
AT4G30440	188.632	0.367944	-1.44244	2.17457e-305	7.81074e-305
AT1G04270	401.705	0.536552	-0.898209	1.3897e-304	4.98625e-304
AT3G61580	230.614	1.82982	0.8717	3.85681e-304	1.38235e-303
AT2G28800	336.112	1.66813	0.738232	1.35461e-303	4.84997e-303
AT4G02430	13.1953	6.35175	2.66715	1.85784e-303	6.64464e-303
AT5G46210	47.5733	3.18104	1.6695	2.25052e-303	8.04048e-303
AT3G57170	11.7575	6.83185	2.77228	5.72012e-303	2.04147e-302
AT2G42330	6.23021	10.6263	3.40957	7.47713e-303	2.6657e-302
AT3G60600	115.754	2.24479	1.16658	8.4367e-303	3.00461e-302
AT1G19000	385.602	0.529602	-0.917019	8.91464e-303	3.17145e-302
AT3G61060	16.6458	5.49531	2.4582	1.7961e-302	6.38299e-302
AT4G03510	8.3389	8.59739	3.1039	3.59123e-302	1.2749e-301
AT2G45380	27.5727	4.13866	2.04916	3.77846e-302	1.33995e-301
AT3G17020	118.598	2.22471	1.15362	4.97295e-302	1.76169e-301
AT1G09200	101.568	0.211082	-2.24413	1.81142e-301	6.41027e-301
AT4G04330	1.21409	42.9458	5.42445	2.56197e-300	9.05679e-300
AT4G24680	48.2123	3.14599	1.65352	5.98138e-300	2.11224e-299
AT4G32770	94.7951	0.194199	-2.36439	1.36711e-299	4.82267e-299
AT2G31970	3.96178	14.9647	3.90349	1.43427e-299	5.05427e-299
AT1G79040	5519.74	0.862891	-0.21275	3.00201e-299	1.05678e-298
AT2G03150	15.0484	5.79753	2.53544	8.1404e-299	2.86262e-298
AT4G34450	201.507	1.88758	0.916534	2.00027e-298	7.02671e-298
AT3G29390	37.2535	3.53431	1.82143	4.29177e-298	1.50607e-297
AT1G11580	151.889	0.319941	-1.64412	5.92912e-298	2.07847e-297
AT2G31610	296.59	0.479013	-1.06186	5.4147e-297	1.89616e-296
AT5G65310	45.2409	3.21993	1.68703	1.95464e-296	6.83776e-296
AT1G16240	56.4234	2.92122	1.54657	5.93787e-296	2.07503e-295
AT5G11670	107.319	2.28431	1.19176	1.33454e-295	4.65879e-295
AT3G10340	70.7369	0.118809	-3.07328	1.8624e-295	6.49478e-295
AT2G28000	495.893	0.582443	-0.779812	2.27225e-295	7.91583e-295
ATCG01210	16.9334	5.3581	2.42172	6.17758e-295	2.14984e-294
AT3G59540	170.292	0.351839	-1.50701	2.37763e-294	8.26575e-294
AT5G02020	129.013	0.281395	-1.82933	7.46255e-294	2.59165e-293
AT3G06430	21.023	4.71827	2.23826	1.56747e-293	5.43801e-293
AT2G01850	241.061	0.435909	-1.1979	4.54715e-293	1.5759e-292
AT5G40850	90.1624	2.42033	1.2752	1.06678e-292	3.69332e-292
AT2G17840	21.5022	4.65034	2.21734	1.6289e-292	5.63365e-292
AT4G34150	90.9931	0.189748	-2.39785	2.05867e-292	7.1127e-292
AT5G09880	38.851	3.43166	1.77891	3.08968e-292	1.06638e-291
AT1G03060	39.6178	3.39988	1.76548	3.67077e-292	1.26564e-291
AT4G30990	20.9591	4.71357	2.23682	3.97617e-292	1.36953e-291
AT3G54900	155.947	0.331779	-1.5917	5.10704e-292	1.75724e-291
AT1G33811	72.1427	0.127589	-2.97043	9.69927e-292	3.33392e-291
AT5G35360	208.504	1.85823	0.893931	1.66212e-291	5.70735e-291
AT2G31380	57.7333	0.0683283	-3.87137	3.2055e-290	1.09957e-289
AT5G44800	37.6369	3.47097	1.79534	5.0808e-290	1.74107e-289
AT2G23000	50.4487	0.0249316	-5.32588	6.38581e-290	2.18603e-289
AT2G31800	20.6396	4.72836	2.24134	2.59767e-289	8.88344e-289
AT1G12090	432.888	0.561427	-0.832829	8.99024e-289	3.07132e-288
AT5G65380	325.696	0.505191	-0.985099	2.50211e-288	8.53924e-288
AT1G04250	110.514	0.245727	-2.02487	3.07749e-288	1.04922e-287
AT5G64390	14.4094	5.82054	2.54115	4.57338e-288	1.55764e-287
AT3G53800	3.51448	15.9583	3.99623	1.03862e-287	3.53383e-287
AT4G01290	58.532	2.83844	1.5051	1.08958e-286	3.70345e-286
AT3G14205	17.157	5.22827	2.38633	1.09756e-286	3.72679e-286
AT3G54920	42.2057	3.27133	1.70988	2.02433e-286	6.86675e-286
AT4G09320	346.016	0.519143	-0.945795	2.96223e-286	1.00381e-285
AT2G26980	108.086	2.25329	1.17203	4.74821e-286	1.60739e-285
AT5G12110	57.4777	0.0726108	-3.78367	1.48985e-284	5.03845e-284
AT2G26330	65.5291	2.70287	1.43449	1.59024e-284	5.37254e-284
AT1G04560	1.56554	32.0268	5.00121	2.19667e-284	7.41387e-284
AT1G27950	198.983	0.398221	-1.32836	2.23035e-284	7.51997e-284
AT1G70410	219.527	0.421374	-1.24683	2.47188e-284	8.32594e-284
AT5G61150	23.0039	4.41139	2.14123	2.69561e-284	9.07043e-284
AT1G15940	3.16303	17.2253	4.10646	4.28328e-284	1.43983e-283
AT1G80130	49.9695	0.0308913	-5.01665	1.16922e-283	3.9264e-283
AT3G06700	174.446	0.367058	-1.44592	1.34367e-283	4.50775e-283
AT1G74730	81.0886	0.167096	-2.58125	1.93563e-283	6.48714e-283
AT1G13930	302.437	1.68128	0.749561	7.168e-283	2.39992e-282
AT1G19835	19.074	4.87966	2.28678	8.74829e-283	2.92609e-282
AT1G06040	159.238	0.345388	-1.53371	1.53242e-282	5.12049e-282
AT5G28500	164.158	0.353842	-1.49882	1.45707e-281	4.86385e-281
AT5G58140	255.151	0.457995	-1.12659	2.52639e-281	8.42497e-281
AT1G48350	316.303	0.504288	-0.98768	2.78366e-281	9.27368e-281
AT4G29380	28.1797	3.94197	1.97892	3.22365e-281	1.07288e-280
AT2G01021	2.97133	17.9903	4.16915	3.75791e-281	1.24946e-280
AT2G24150	102.846	0.233474	-2.09867	6.33205e-281	2.10324e-280
AT4G27800	66.7431	2.66912	1.41637	8.86906e-281	2.94301e-280
AT5G59570	1.18214	41.2531	5.36643	1.22077e-280	4.04686e-280
AT3G62250	383.142	0.543597	-0.87939	1.8689e-280	6.1893e-280
AT3G15353	80.5135	0.16829	-2.57098	3.24747e-280	1.07442e-279
AT3G51880	35.9755	3.48347	1.80052	2.10664e-279	6.96291e-279
AT1G26830	31.854	3.69189	1.88436	5.86962e-279	1.93813e-278
AT1G05960	36.0394	3.47729	1.79796	7.34595e-279	2.42322e-278
AT5G23050	62.2382	2.73647	1.45232	9.40268e-279	3.09863e-278
AT4G17340	196.619	0.400393	-1.32051	1.7218e-278	5.66858e-278
AT3G58990	55.3371	0.0681876	-3.87435	2.10122e-278	6.91093e-278
AT2G17930	59.5544	2.78395	1.47713	2.59431e-278	8.52437e-278
AT3G23640	71.1842	2.59336	1.37482	3.85771e-278	1.26632e-277
AT1G64370	224.991	0.432233	-1.21012	4.55417e-278	1.49348e-277
AT3G05880	54.4744	2.88719	1.52967	5.10984e-278	1.67407e-277
AT4G21450	68.2128	2.63424	1.39739	1.61549e-277	5.28745e-277
AT1G20630	14.6969	5.6133	2.48885	7.25301e-277	2.37158e-276
AT4G03205	7.85965	8.42332	3.07439	9.3588e-277	3.05714e-276
AT2G42270	20.384	4.639	2.21381	3.31563e-276	1.08203e-275
ATCG00210	1.08629	44.051	5.4611	5.22562e-276	1.70368e-275
AT1G03600	623.085	0.633661	-0.658217	5.70245e-276	1.85733e-275
AT2G22300	14.2177	5.71405	2.51451	7.69742e-276	2.50468e-275
AT2G29450	148.95	0.334699	-1.57907	7.89125e-276	2.56526e-275
AT5G18525	14.1218	5.73259	2.51919	1.89528e-275	6.15516e-275
AT5G06760	12.3326	6.23048	2.63934	2.84104e-275	9.2177e-275
AT5G61590	32.9722	3.60483	1.84993	5.02253e-275	1.62798e-274
AT1G62180	56.9026	0.079373	-3.65521	6.04604e-275	1.95784e-274
AT1G49720	1.08629	43.8405	5.45419	1.15963e-274	3.75151e-274
AT1G52342	61.8868	0.102542	-3.28571	1.21614e-274	3.93052e-274
ATCG01050	1.30994	36.5301	5.19101	7.17672e-274	2.31727e-273
AT3G52240	16.2625	5.2487	2.39196	1.18789e-273	3.83185e-273
AT5G25980	582.701	0.624301	-0.679685	3.63326e-273	1.17088e-272
AT4G16950	22.5885	4.35836	2.12379	4.6185e-273	1.48696e-272
AT2G41840	821.43	0.678319	-0.559964	1.65494e-272	5.3231e-272
AT5G67420	264.481	0.472968	-1.08019	1.69363e-272	5.44232e-272
AT2G39010	772.482	0.669493	-0.57886	4.63409e-272	1.48769e-271
AT1G61100	51.0238	2.94014	1.55589	6.45513e-272	2.07033e-271
AT4G15550	70.8647	0.141991	-2.81613	7.18075e-272	2.30085e-271
AT1G14610	67.7975	2.61665	1.38772	3.64468e-271	1.16671e-270
AT5G18590	17.6363	4.97598	2.31498	1.10815e-270	3.54396e-270
AT3G51000	43.8351	3.13407	1.64804	1.30178e-270	4.15926e-270
AT4G33740	12.077	6.244	2.64247	1.54727e-270	4.93888e-270
AT5G58200	27.5088	3.91134	1.96766	1.95447e-270	6.23275e-270
AT1G02500	532.571	0.610819	-0.711184	2.19537e-270	6.99431e-270
AT4G37760	164.446	0.364696	-1.45523	5.01933e-270	1.59761e-269
AT4G22490	108.022	0.258276	-1.95301	7.483e-269	2.37952e-268
AT2G46020	82.6542	2.42092	1.27556	1.10918e-268	3.52373e-268
AT3G45850	12.8438	5.97805	2.57968	2.56569e-268	8.14319e-268
AT2G19450	4.40907	12.5907	3.65429	3.09799e-268	9.82336e-268
AT3G01690	164.222	1.93945	0.955651	3.16354e-268	1.00218e-267
AT1G01100	351.192	0.535423	-0.90125	4.65522e-268	1.47333e-267
ATCG00070	4.40907	12.5648	3.65131	1.57697e-267	4.98625e-267
AT3G20820	221.859	0.438075	-1.19075	2.31336e-267	7.30777e-267
AT5G24890	38.5634	3.30159	1.72316	3.7237e-267	1.17519e-266
AT1G22740	8.49865	7.78326	2.96037	8.45434e-267	2.66566e-266
AT2G29340	151.41	0.347385	-1.52539	1.2364e-266	3.89472e-266
AT3G01550	46.3592	0.0258977	-5.27103	3.80388e-266	1.19711e-265
AT3G60320	74.6348	2.50333	1.32385	9.19302e-266	2.89041e-265
AT1G65440	64.6984	2.64214	1.40171	2.43925e-265	7.66216e-265
AT2G40890	128.47	0.307506	-1.70131	8.58122e-265	2.693e-264
AT2G42690	114.061	0.276682	-1.8537	9.81903e-265	3.07858e-264
AT5G09650	222.467	0.440992	-1.18118	1.0652e-264	3.33664e-264
AT1G12520	17.9558	4.85879	2.2806	2.42398e-264	7.58577e-264
AT5G28750	117.895	0.286596	-1.80291	1.88524e-263	5.8943e-263
AT4G00810	179.526	0.392657	-1.34866	8.85546e-263	2.76613e-262
AT5G67600	67.7655	0.139204	-2.84472	9.61824e-263	3.0016e-262
AT1G35680	301.766	0.508878	-0.974608	1.26036e-262	3.92961e-262
AT3G28270	52.3657	0.0698732	-3.83912	5.43519e-262	1.69303e-261
AT5G42520	36.9979	3.33467	1.73754	5.96737e-262	1.85708e-261
AT3G19960	40.8638	3.18568	1.6716	9.88474e-262	3.07333e-261
AT4G39050	26.4225	3.92069	1.97111	4.72938e-261	1.46908e-260
AT3G63140	336.4	0.532285	-0.909729	6.57124e-261	2.03933e-260
AT1G45474	142.528	0.337745	-1.56599	7.01974e-261	2.17651e-260
AT4G30450	51.3433	0.065697	-3.92803	9.21385e-261	2.85416e-260
AT5G52470	311.031	0.516695	-0.952614	1.31419e-260	4.0672e-260
AT4G02890	193.073	0.412485	-1.27759	5.86893e-260	1.81466e-259
AT1G07010	78.1812	0.181354	-2.46312	2.02862e-259	6.26667e-259
AT2G24650	4.95222	11.2098	3.48669	7.10257e-259	2.19206e-258
AT5G18110	61.1839	2.6743	1.41916	7.93601e-259	2.44703e-258
AT4G30550	17.5404	4.86302	2.28185	1.13702e-258	3.50273e-258
AT1G76200	129.205	0.315049	-1.66635	1.2215e-258	3.75954e-258
AT1G03910	31.7581	3.56082	1.83221	2.18561e-258	6.72068e-258
AT5G20520	47.4455	2.96668	1.56885	2.42231e-258	7.44172e-258
AT3G11910	55.2732	2.78238	1.47632	4.21212e-258	1.29285e-257
AT3G53430	286.43	0.501793	-0.994836	5.91259e-258	1.81312e-257
AT3G61600	91.9196	2.29631	1.19932	2.34456e-257	7.18311e-257
AT2G01250	334.483	0.533968	-0.905174	2.88476e-257	8.83007e-257
AT1G48300	239.687	1.73646	0.796146	3.30831e-257	1.01173e-256
AT3G48170	55.3371	2.7771	1.47358	3.32049e-257	1.01453e-256
AT5G53150	18.1475	4.7413	2.24528	7.11758e-256	2.1727e-255
AT1G18160	27.6685	3.79165	1.92282	7.3362e-256	2.2374e-255
AT5G60100	0.0319498	2428.23	11.2457	9.82101e-256	2.9925e-255
AT4G30310	63.5801	2.62117	1.39021	1.49163e-255	4.54095e-255
AT5G24740	26.8059	3.84968	1.94474	1.6755e-255	5.09608e-255
AT5G47020	66.9987	2.56849	1.36092	1.84326e-255	5.60124e-255
ATCG01100	0.862645	51.0976	5.67518	4.25157e-255	1.29078e-254
AT4G26670	8.62645	7.46913	2.90094	7.66896e-255	2.3262e-254
AT1G13220	2.33234	20.2963	4.34315	1.38507e-254	4.19748e-254
AT5G04240	13.7065	5.55176	2.47294	1.06912e-253	3.23709e-253
AT4G14030	263.298	0.487685	-1.03598	1.5619e-253	4.72483e-253
AT5G14240	33.6431	3.43267	1.77933	1.65757e-253	5.00972e-253
AT2G43680	167.96	1.89663	0.923439	1.99824e-253	6.03393e-253
AT1G48430	30.3843	3.6014	1.84856	4.09731e-253	1.23612e-252
AT1G10910	27.9561	3.7506	1.90712	5.85025e-253	1.76338e-252
AT3G57610	136.33	0.335069	-1.57747	2.84896e-252	8.57959e-252
AT2G33435	3.67423	13.8329	3.79003	3.716e-252	1.11806e-251
AT5G01750	154.445	1.93859	0.955006	5.46568e-252	1.64303e-251
AT4G00800	37.0937	3.26902	1.70886	1.33036e-251	3.99559e-251
AT2G04039	52.4296	0.0817829	-3.61206	2.67227e-251	8.01872e-251
AT5G04950	76.8073	0.185342	-2.43174	3.4193e-251	1.02512e-250
AT5G41370	28.4034	3.70361	1.88893	1.45334e-250	4.35327e-250
AT5G63850	69.5867	0.159387	-2.64939	1.62023e-250	4.84882e-250
AT1G58250	27.381	3.77091	1.91491	1.76149e-250	5.26687e-250
AT1G32220	91.5681	0.23351	-2.09845	2.55487e-250	7.63229e-250
AT5G47210	473.113	0.604083	-0.727182	6.87035e-250	2.05059e-249
AT2G32990	53.6118	0.0895771	-3.48073	9.58549e-250	2.85843e-249
AT1G16720	247.451	0.478023	-1.06485	2.89022e-249	8.61111e-249
AT1G03630	138.886	0.342898	-1.54415	3.80573e-249	1.13287e-248
AT1G15380	6.77336	8.67695	3.11719	4.52289e-249	1.34516e-248
AT3G52960	207.802	0.439649	-1.18558	7.64534e-249	2.27179e-248
AT2G40080	2.07674	21.996	4.45917	8.22647e-249	2.44231e-248
AT3G43300	87.7022	2.30635	1.20561	9.61655e-249	2.85248e-248
AT4G31340	91.3445	2.27384	1.18513	1.40109e-248	4.15226e-248
AT4G16330	16.3903	4.93919	2.30427	1.72724e-248	5.11434e-248
AT5G42100	156.969	0.374053	-1.41868	2.91959e-248	8.63725e-248
AT1G41830	113.39	0.292437	-1.7738	6.96692e-248	2.05926e-247
AT2G16060	48.2762	0.0627655	-3.99388	7.32815e-248	2.16412e-247
AT1G06430	264.576	0.493757	-1.01813	1.22837e-247	3.62438e-247
AT5G46430	314.162	0.529198	-0.918121	1.45517e-247	4.28981e-247
AT5G03540	42.5571	3.05086	1.60922	2.50444e-247	7.37654e-247
AT1G14700	83.1334	0.211126	-2.24383	4.23247e-247	1.24553e-246
AT4G01610	87.0632	2.3062	1.20552	6.68124e-247	1.96443e-246
AT4G14130	7.22066	8.24237	3.04306	1.20925e-246	3.55235e-246
AT3G02550	70.7049	0.168187	-2.57186	1.97339e-246	5.79205e-246
AT5G26280	55.2732	2.72962	1.4487	2.87431e-246	8.42896e-246
AT1G05805	11.6617	6.01536	2.58865	2.92306e-246	8.56444e-246
AT5G67320	11.6617	6.00555	2.5863	1.283e-245	3.75585e-245
AT1G14980	120.323	0.310272	-1.68839	1.68153e-245	4.91821e-245
AT1G68440	123.103	0.316734	-1.65866	6.42255e-245	1.87686e-244
AT3G51950	124.157	2.04958	1.03533	7.51276e-245	2.19354e-244
AT5G41520	301.159	0.523192	-0.934587	1.57422e-244	4.59233e-244
AT4G33380	50.9919	2.81193	1.49156	1.88047e-244	5.48096e-244
AT5G65010	380.554	0.569228	-0.812922	7.13791e-244	2.07867e-243
AT4G19110	126.202	2.03585	1.02563	1.94786e-243	5.66755e-243
AT1G10570	9.45714	6.8191	2.76958	2.03952e-243	5.92909e-243
AT4G22540	29.8092	3.56347	1.83328	4.93565e-243	1.4336e-242
AT2G42600	387.328	0.573296	-0.802648	7.47505e-243	2.16931e-242
AT4G02570	121.697	2.05625	1.04001	1.37101e-242	3.97534e-242
AT1G07920	306.75	0.528753	-0.919335	2.64115e-242	7.65157e-242
AT4G21990	78.7243	0.201889	-2.30836	3.26543e-242	9.45198e-242
AT5G10060	12.5243	5.69689	2.51018	4.75031e-242	1.37382e-241
AT1G56460	11.0866	6.13659	2.61744	8.62135e-242	2.4912e-241
AT4G16660	28.8187	3.60858	1.85143	3.68632e-241	1.06427e-240
AT1G17870	43.8671	0.0443117	-4.49617	6.69271e-240	1.93058e-239
AT5G23670	44.9534	2.94038	1.556	7.30356e-240	2.10498e-239
AT5G57120	13.3231	5.45834	2.44846	8.10735e-240	2.33463e-239
AT5G05080	53.2923	2.7399	1.45412	9.95972e-240	2.86559e-239
AT1G32490	16.3903	4.82757	2.2713	9.08858e-239	2.61271e-238
AT1G32130	36.1991	3.22504	1.68932	1.91883e-238	5.51138e-238
AT4G37120	14.4094	5.19365	2.37675	2.05571e-238	5.89946e-238
AT4G21710	53.2603	2.73403	1.45103	2.5335e-238	7.26442e-238
AT1G62540	44.2185	0.0491312	-4.34722	4.65045e-238	1.33231e-237
AT5G53440	23.4831	3.96835	1.98854	9.37519e-238	2.6836e-237
AT5G38520	145.212	0.365756	-1.45105	1.13117e-237	3.23515e-237
AT5G14640	80.3857	0.212652	-2.23343	1.16477e-237	3.32843e-237
AT4G22190	146.682	0.368717	-1.43941	3.3358e-237	9.52419e-237
AT3G26890	55.0815	2.69242	1.4289	3.38254e-237	9.64943e-237
AT1G06700	68.4045	2.47726	1.30874	4.88013e-237	1.39098e-236
AT5G64290	133.55	0.345895	-1.53159	7.92087e-237	2.25576e-236
AT5G12120	36.6784	3.19381	1.67528	1.81981e-236	5.17818e-236
AT3G10850	73.7402	2.4081	1.2679	1.83949e-236	5.22975e-236
AT5G27380	43.1322	2.97174	1.57131	5.59362e-236	1.58895e-235
AT2G35880	35.624	3.23217	1.6925	7.98136e-236	2.2653e-235
AT3G19670	13.1633	5.44206	2.44415	8.59272e-236	2.43676e-235
AT3G44990	71.4078	0.183344	-2.44737	2.10693e-235	5.96987e-235
AT2G35300	4.08958	12.0506	3.59103	2.59226e-235	7.33881e-235
AT1G29660	166.395	0.401311	-1.31721	4.20831e-235	1.19039e-234
AT5G06290	213.265	0.45841	-1.12529	4.73837e-235	1.3392e-234
AT5G65360	96.9996	0.265818	-1.91149	6.94274e-235	1.96056e-234
AT5G64070	68.7879	2.46345	1.30068	8.41099e-235	2.37318e-234
AT5G18030	56.7748	0.122852	-3.02501	4.51293e-234	1.27226e-233
AT1G80160	1.30994	31.4674	4.97579	7.3692e-234	2.07575e-233
AT5G56240	24.6014	3.84142	1.94164	1.12754e-233	3.17337e-233
ATCG00540	1.59749	26.2327	4.7133	1.19877e-233	3.37103e-233
AT5G23590	22.94	3.97757	1.99189	2.38759e-233	6.70845e-233
AT4G04850	96.2328	0.26556	-1.91289	2.8512e-233	8.00434e-233
AT1G52300	346.783	0.5602	-0.835986	3.09289e-233	8.67558e-233
AT3G53890	146.682	0.373005	-1.42273	4.05463e-233	1.13638e-232
AT3G59820	6.07046	8.92821	3.15837	1.34653e-232	3.77072e-232
AT2G45910	18.2114	4.48608	2.16546	1.61017e-232	4.50525e-232
AT5G44680	137.831	0.35838	-1.48044	1.7209e-232	4.81106e-232
AT2G33340	100.897	2.15148	1.10533	1.80299e-232	5.03636e-232
AT2G36900	31.4706	3.39897	1.7651	2.18857e-232	6.10832e-232
AT5G44380	23.5151	3.91676	1.96966	4.1636e-232	1.1611e-231
AT4G04740	6.80531	8.22456	3.03994	7.39239e-232	2.0598e-231
AT2G38530	202.338	1.76426	0.819065	7.66732e-232	2.13463e-231
AT1G54040	53.2923	0.108352	-3.20621	8.04324e-232	2.23743e-231
AT2G34620	97.2233	0.269911	-1.88945	8.06434e-232	2.24144e-231
AT1G70980	24.186	3.85775	1.94776	1.09164e-231	3.03164e-231
AT5G26240	20.6076	4.18916	2.06666	1.34925e-231	3.74397e-231
AT1G34000	116.745	0.317823	-1.6537	2.12815e-231	5.90042e-231
AT2G34590	145.116	1.92533	0.945105	2.91313e-231	8.07015e-231
AT5G44340	284.96	1.6281	0.703192	3.22381e-231	8.92346e-231
AT1G12910	43.8671	2.92457	1.54822	3.47386e-231	9.60765e-231
AT3G47160	9.39324	6.62203	2.72727	3.87948e-231	1.07206e-230
AT2G40490	193.424	0.440702	-1.18213	1.04048e-230	2.87291e-230
AT2G37870	42.4932	0.0470897	-4.40844	2.17341e-230	5.99617e-230
AT1G70100	13.6426	5.25089	2.39256	4.51912e-230	1.24575e-229
AT3G22640	0.0159749	5336.02	12.3815	5.4507e-230	1.50131e-229
AT1G05850	607.973	0.658909	-0.601848	6.24379e-230	1.71834e-229
ATCG00730	0.862645	46.0607	5.52546	8.41639e-230	2.31436e-229
AT1G27090	178.248	1.81699	0.861553	2.39849e-229	6.59005e-229
AT1G51060	107.99	0.300176	-1.73612	2.74258e-229	7.52929e-229
AT5G40950	340.553	0.56004	-0.836398	2.83368e-229	7.77304e-229
AT5G47640	68.117	0.177934	-2.49059	3.73701e-229	1.02426e-228
AT1G09010	72.4302	2.39404	1.25944	1.41802e-228	3.88339e-228
AT3G57400	103.805	0.2908	-1.7819	1.56929e-228	4.29415e-228
AT2G16485	20.8632	4.13236	2.04696	1.74356e-228	4.76714e-228
AT4G32440	12.3965	5.52964	2.46719	3.82182e-228	1.04409e-227
AT3G14990	284.737	1.62296	0.698625	1.02323e-227	2.7931e-227
AT1G80480	25.1125	3.75184	1.9076	1.3546e-227	3.69465e-227
AT1G22850	171.954	0.41693	-1.26212	1.96995e-227	5.36863e-227
AT5G27770	185.245	0.434853	-1.2014	9.83525e-227	2.67819e-226
AT5G54310	56.2317	2.62311	1.39128	1.09379e-226	2.97602e-226
AT3G22230	219.112	0.472531	-1.08152	1.46074e-226	3.97121e-226
AT2G36320	59.0752	2.57234	1.36308	2.24651e-226	6.10248e-226
AT2G05920	189.494	0.440488	-1.18282	2.82929e-226	7.67937e-226
AT1G75500	300.935	0.538779	-0.892233	3.70493e-226	1.00479e-225
AT1G60900	45.5604	2.84975	1.51084	9.25406e-226	2.50771e-225
AT2G01170	7.60405	7.48845	2.90467	9.44146e-226	2.55643e-225
AT3G47860	11.8534	5.64315	2.4965	1.14747e-225	3.10446e-225
AT3G10410	38.5315	3.0595	1.6133	1.41901e-225	3.83601e-225
AT1G10940	30.9594	3.37569	1.75518	2.4404e-225	6.59182e-225
AT1G34370	60.2893	2.54519	1.34777	1.08898e-224	2.93911e-224
AT4G12340	11.6617	5.68199	2.5064	1.46837e-224	3.95988e-224
AT3G17790	44.7936	0.0701979	-3.83243	3.72889e-224	1.00479e-223
AT5G42920	14.9845	4.89512	2.29134	7.67426e-224	2.06626e-223
AT5G21160	103.901	2.10525	1.07399	1.19795e-223	3.22283e-223
AT2G13360	2263.74	1.20111	0.264373	1.53075e-223	4.11486e-223
AT5G54810	94.4117	2.1697	1.11749	2.32172e-223	6.2361e-223
AT5G65930	8.75425	6.77233	2.75965	4.02483e-223	1.0802e-222
AT1G66980	12.5882	5.40456	2.43418	5.35827e-223	1.43692e-222
AT5G20660	26.8059	3.59588	1.84634	7.44676e-223	1.99539e-222
AT5G43970	94.7951	0.273809	-1.86876	8.80708e-223	2.35802e-222
AT5G41940	17.0612	4.54054	2.18286	8.85457e-223	2.36884e-222
AT2G01422	54.5703	0.00104766	-9.89861	1.44113e-222	3.85235e-222
AT5G56750	29.6175	3.42632	1.77666	1.47708e-222	3.9453e-222
AT5G46070	18.8504	4.29458	2.10252	4.31455e-222	1.15151e-221
AT3G27770	76.6795	2.32176	1.21522	6.33921e-222	1.69052e-221
AT1G68050	0.0319498	2011.3	10.9739	6.46848e-222	1.72362e-221
AT3G16950	38.851	3.02404	1.59648	1.79863e-221	4.78892e-221
AT1G53510	22.4927	3.90925	1.96689	2.80924e-221	7.47376e-221
AT1G78080	164.989	1.83619	0.876714	4.68946e-221	1.24661e-220
AT2G20890	284.609	0.532323	-0.909626	5.11222e-221	1.35791e-220
AT4G28520	0.0319498	1996.98	10.9636	1.01292e-220	2.68841e-220
AT4G17330	86.6479	2.22291	1.15245	1.06901e-220	2.83502e-220
AT2G29650	105.37	0.303841	-1.71861	1.19198e-220	3.15863e-220
AT4G33560	39.5539	0.0390259	-4.67942	4.60716e-220	1.2199e-219
AT3G63500	53.5159	2.64298	1.40217	5.08667e-220	1.3458e-219
AT3G10030	33.1959	3.23265	1.69272	5.781e-220	1.52829e-219
AT4G19530	71.3759	2.37333	1.24691	6.54075e-220	1.72779e-219
AT1G01770	14.2177	4.99024	2.31911	1.04407e-219	2.75582e-219
AT1G79520	72.6539	0.206955	-2.27261	1.44715e-219	3.81673e-219
AT5G20070	85.1782	0.249685	-2.00182	2.21482e-219	5.83682e-219
AT5G61140	40.768	2.94916	1.5603	3.04361e-219	8.01466e-219
AT2G30440	69.363	2.39275	1.25867	1.16999e-218	3.07849e-218
AT5G58420	258.889	0.515424	-0.956168	1.31166e-218	3.44856e-218
AT2G05310	151.762	0.397814	-1.32983	9.27416e-218	2.4364e-217
AT5G14720	53.7396	2.62773	1.39382	1.04573e-217	2.74507e-217
AT5G54160	163.519	0.415711	-1.26635	1.68461e-217	4.41871e-217
AT2G27402	70.3215	0.200811	-2.31609	1.90788e-217	5.00041e-217
AT2G21580	154.413	0.40246	-1.31308	2.79165e-217	7.31101e-217
AT4G01950	51.0238	0.114289	-3.12924	2.83288e-217	7.41322e-217
AT1G56600	39.5539	0.0433621	-4.52742	3.60511e-217	9.42666e-217
AT2G41190	57.6375	0.147795	-2.75833	7.24356e-217	1.89257e-216
AT3G49010	409.309	0.603966	-0.727461	1.31128e-216	3.4234e-216
AT2G28490	1.40579	27.4512	4.7788	2.24813e-216	5.86472e-216
AT1G19485	12.748	5.26508	2.39645	4.1812e-216	1.0899e-215
AT2G39000	34.346	3.15768	1.65887	4.60247e-216	1.19878e-215
AT3G15590	18.8823	4.22676	2.07955	5.73649e-216	1.493e-215
AT2G04690	36.0074	3.09137	1.62825	6.27463e-216	1.63179e-215
AT5G16120	47.9247	2.74018	1.45427	7.5414e-216	1.95971e-215
AT2G41410	146.745	0.392322	-1.34989	1.76699e-215	4.58814e-215
AT1G23870	99.939	2.10519	1.07395	3.53138e-215	9.16247e-215
AT1G32060	1084.95	0.746263	-0.422243	3.61611e-215	9.37504e-215
AT5G44660	9.23349	6.38986	2.67578	5.45972e-215	1.41438e-214
AT3G60860	30.3523	3.33207	1.73642	6.41597e-215	1.66082e-214
AT3G14940	112.431	0.327474	-1.61055	1.04134e-214	2.69352e-214
AT1G65280	31.0233	3.29686	1.72109	1.1405e-214	2.94772e-214
AT2G45300	94.4436	0.282698	-1.82267	1.27682e-214	3.29581e-214
AT4G23800	9.0418	6.46843	2.69342	1.27714e-214	3.29581e-214
AT3G53020	308.38	0.553953	-0.852165	1.79473e-214	4.62794e-214
AT2G42880	67.3821	2.4003	1.26322	2.4878e-214	6.41019e-214
AT1G60860	5.14392	9.46942	3.24328	3.2887e-214	8.46733e-214
AT2G34900	19.745	4.10869	2.03868	5.19577e-214	1.33671e-213
AT3G02300	37.2535	3.03248	1.6005	8.319e-214	2.13858e-213
AT2G25210	81.6318	0.245825	-2.0243	2.19741e-213	5.64462e-213
AT5G02760	95.1146	0.286113	-1.80534	2.40582e-213	6.17523e-213
AT5G02880	33.132	3.19057	1.67381	2.50785e-213	6.43221e-213
AT3G03770	57.1263	0.150118	-2.73583	3.83828e-213	9.83701e-213
AT3G22790	3.86593	11.6533	3.54267	4.262e-213	1.09146e-212
AT1G36050	28.627	3.40707	1.76853	1.20752e-212	3.09e-212
AT1G20840	28.659	3.40526	1.76777	1.2153e-212	3.10752e-212
AT1G01790	138.726	0.382444	-1.38668	2.89118e-212	7.38714e-212
AT5G23110	35.3045	3.09462	1.62976	2.95753e-212	7.55091e-212
AT4G08310	6.58166	7.91336	2.98429	3.7177e-212	9.48449e-212
AT4G30950	575.831	0.663024	-0.592868	3.8286e-212	9.76e-212
AT5G38150	5.84681	8.57547	3.10022	9.74425e-212	2.48215e-211
AT3G55750	149.301	0.400923	-1.3186	1.65242e-211	4.20601e-211
AT2G28360	5.68707	8.71583	3.12364	8.64658e-211	2.1992e-210
AT5G63180	62.2382	0.176369	-2.50333	9.18672e-211	2.33481e-210
ATCG00530	1.43774	26.2049	4.71176	3.01015e-210	7.64455e-210
AT1G64040	63.4204	2.43576	1.28437	4.06312e-210	1.03109e-209
AT3G62900	21.4703	3.89569	1.96188	6.87754e-210	1.74397e-209
AT4G16680	2.10869	18.7075	4.22554	1.49401e-209	3.78558e-209
AT1G27510	55.1454	2.56282	1.35773	1.97927e-209	5.01136e-209
AT5G65110	72.9095	2.31478	1.21088	2.59121e-209	6.55579e-209
AT3G03250	130.195	0.370616	-1.432	3.63262e-209	9.18365e-209
AT4G16280	30.4162	3.2856	1.71615	5.82678e-209	1.47196e-208
AT5G21020	439.789	0.622556	-0.683725	8.11196e-209	2.0477e-208
AT5G53850	58.3723	2.50537	1.32502	9.23107e-209	2.32845e-208
AT4G34870	391.417	0.603237	-0.729203	4.34979e-208	1.09637e-207
AT2G31400	275.982	0.538397	-0.893258	5.64231e-208	1.42108e-207
AT4G27030	40.7041	0.0646097	-3.9521	5.80539e-208	1.46106e-207
AT2G02080	34.0904	3.1126	1.63812	1.04214e-207	2.6208e-207
AT1G52360	52.2379	2.60805	1.38297	1.16799e-207	2.9351e-207
ATCG00040	1.46969	25.4018	4.66686	1.2963e-207	3.2551e-207
AT1G20696	66.2959	2.38617	1.25469	1.70999e-207	4.29069e-207
AT4G37220	3.86593	11.4167	3.51308	1.8091e-207	4.53599e-207
AT3G26730	53.5479	2.58162	1.36828	2.59902e-207	6.51171e-207
AT1G25275	81.8554	2.21755	1.14897	4.09597e-207	1.02546e-206
AT3G17800	81.2484	0.252614	-1.98499	4.44533e-207	1.11209e-206
AT5G02540	10.0961	5.90052	2.56084	5.53808e-207	1.38443e-206
AT5G21930	102.527	2.0632	1.04488	5.95766e-207	1.48821e-206
AT5G41080	10.16	5.87466	2.55451	8.23323e-207	2.05512e-206
AT1G73655	47.6691	2.69731	1.43152	1.72293e-206	4.29745e-206
AT1G62510	41.1194	0.0695186	-3.84646	1.93433e-206	4.82115e-206
AT2G30990	4.40907	10.3086	3.36577	2.16191e-206	5.38437e-206
AT4G36760	32.8444	3.15409	1.65723	3.45732e-206	8.60431e-206
AT5G24350	19.2977	4.07357	2.02629	7.97064e-206	1.9822e-205
AT1G15690	951.497	0.735928	-0.442363	9.65631e-206	2.39963e-205
AT4G31985	108.853	0.330361	-1.59789	1.31136e-205	3.25636e-205
AT1G24460	13.6106	4.92297	2.29953	1.57631e-205	3.91139e-205
AT3G04160	4.85637	9.57098	3.25867	2.44305e-205	6.05759e-205
AT2G40000	112.144	2.00302	1.00217	3.38807e-205	8.39459e-205
AT3G49120	43.26	2.79513	1.48291	1.01782e-204	2.51998e-204
AT5G49650	31.4067	3.20747	1.68143	1.08985e-204	2.69634e-204
AT3G16910	127.288	0.370548	-1.43227	1.34305e-204	3.32032e-204
AT1G79700	29.905	3.27867	1.71311	1.50246e-204	3.71167e-204
AT4G24770	845.296	0.721864	-0.470201	1.62458e-204	4.01041e-204
AT2G47410	23.4831	3.6762	1.87822	1.90684e-204	4.70373e-204
AT1G11660	17.9877	4.21131	2.07427	1.97847e-204	4.87682e-204
AT1G78600	4.15347	10.6952	3.41889	2.3259e-204	5.72901e-204
AT1G69160	86.2964	0.272287	-1.8768	3.64269e-204	8.96588e-204
AT2G16860	8.75425	6.39355	2.67662	4.01313e-204	9.8704e-204
AT1G74070	79.9704	0.252362	-1.98644	4.78605e-204	1.17628e-203
AT2G39280	11.438	5.42321	2.43915	5.56087e-204	1.36571e-203
AT5G15090	144.541	0.402261	-1.3138	1.08661e-203	2.66667e-203
AT1G28050	5.04807	9.25283	3.20989	1.19594e-203	2.93284e-203
AT5G15270	23.579	3.66126	1.87234	1.36332e-203	3.34087e-203
AT3G16140	611.392	0.678135	-0.560355	1.37071e-203	3.35653e-203
AT2G38370	4.69662	9.73828	3.28367	2.03903e-203	4.98944e-203
AT2G31510	34.1863	3.07879	1.62236	3.08428e-203	7.54163e-203
AT2G44410	28.1478	3.36149	1.7491	3.08918e-203	7.54812e-203
AT2G34170	18.8504	4.09441	2.03366	4.60517e-203	1.12441e-202
AT4G13780	70.7369	2.31395	1.21036	6.28611e-203	1.53372e-202
AT5G62190	169.27	1.78367	0.834846	7.34885e-203	1.79171e-202
AT3G01320	13.8023	4.84632	2.27689	9.03365e-203	2.20088e-202
AT1G04850	52.0782	2.58641	1.37095	1.20389e-202	2.93091e-202
AT4G11080	1.59749	23.0834	4.52878	1.24348e-202	3.02511e-202
AT3G12080	73.3887	2.28331	1.19113	1.50512e-202	3.65896e-202
AT3G19990	14.9206	4.63637	2.213	1.54599e-202	3.7556e-202
AT3G23900	19.6172	4.00431	2.00155	1.90545e-202	4.62547e-202
AT3G14840	23.1956	3.67987	1.87966	2.24703e-202	5.45071e-202
AT1G24706	29.4258	3.28544	1.71609	3.33132e-202	8.07506e-202
AT4G38770	427.808	0.62342	-0.681724	3.79769e-202	9.19888e-202
AT1G31850	31.1191	3.2022	1.67906	4.19537e-202	1.01548e-201
AT3G47650	172.337	0.444864	-1.16856	4.47913e-202	1.08339e-201
AT4G15760	205.565	0.483925	-1.04715	7.08615e-202	1.71272e-201
AT4G37820	3.64228	11.6939	3.54769	8.43069e-202	2.03623e-201
AT5G01220	87.1271	0.278221	-1.8457	1.52762e-201	3.68693e-201
AT1G68020	45.6882	2.71665	1.44183	1.54077e-201	3.716e-201
AT2G20750	42.5891	0.0859131	-3.54098	1.71347e-201	4.12955e-201
AT4G10930	4.12153	10.6394	3.41134	2.13673e-201	5.14595e-201
AT4G15780	59.0113	2.46177	1.2997	2.3467e-201	5.64756e-201
AT1G66410	42.5571	2.79427	1.48247	2.81218e-201	6.76292e-201
AT4G35250	196.715	0.47518	-1.07345	3.54372e-201	8.51609e-201
AT1G10360	77.3824	0.247503	-2.01448	4.00424e-201	9.61589e-201
AT1G32990	231.988	0.51038	-0.970358	6.29859e-201	1.51148e-200
AT5G45775	165.436	0.437158	-1.19377	1.07286e-200	2.57271e-200
AT4G11211	82.5903	0.265815	-1.9115	2.63459e-200	6.31322e-200
AT3G05560	220.869	0.500869	-0.997495	2.92965e-200	7.01527e-200
AT1G63980	42.9405	2.77731	1.47369	4.29208e-200	1.02703e-199
AT1G80420	20.9591	3.84614	1.94341	7.18602e-200	1.71829e-199
AT4G28780	57.7014	0.17042	-2.55283	7.41402e-200	1.77155e-199
AT5G43810	28.0839	3.3386	1.73924	7.56358e-200	1.806e-199
AT3G19515	12.716	5.03552	2.33214	8.2848e-200	1.9768e-199
AT1G15830	81.1845	0.261968	-1.93254	8.50049e-200	2.02682e-199
AT3G63410	478.704	0.643843	-0.635219	1.29394e-199	3.08304e-199
AT4G30200	73.5804	2.26959	1.18243	1.48986e-199	3.54731e-199
AT1G55310	67.4141	2.33895	1.22586	1.73559e-199	4.12946e-199
AT2G45920	5.36757	8.71272	3.12312	5.77658e-199	1.37344e-198
AT2G02070	30.8955	3.18837	1.67282	9.13262e-199	2.16983e-198
AT2G32060	151.794	0.419952	-1.2517	1.896e-198	4.50154e-198
AT1G64680	172.785	0.449668	-1.15307	2.30834e-198	5.47667e-198
AT3G04340	52.3977	2.55864	1.35538	2.95766e-198	7.01226e-198
AT4G14230	3.09913	13.0608	3.70718	3.47541e-198	8.23396e-198
AT1G08660	18.2433	4.11157	2.03969	3.71885e-198	8.80449e-198
AT1G02300	7.8277	6.73402	2.75147	5.30749e-198	1.25568e-197
AT4G16780	66.3917	0.210975	-2.24486	7.16637e-198	1.69427e-197
AT3G48780	43.8351	2.7415	1.45497	7.68161e-198	1.8148e-197
AT1G59750	53.484	2.5366	1.3429	8.36439e-198	1.97472e-197
ATCG00190	3.48253	11.902	3.57314	1.661e-197	3.91864e-197
AT2G19480	98.7569	2.05687	1.04045	1.91598e-197	4.51702e-197
AT5G22390	40.7999	0.0798718	-3.64617	2.20826e-197	5.20242e-197
AT1G06390	60.9602	2.41495	1.27199	2.25974e-197	5.31998e-197
AT1G04080	86.6798	2.14096	1.09826	5.3163e-197	1.25071e-196
AT5G16210	27.6366	3.34092	1.74025	5.45602e-197	1.28268e-196
AT3G09500	471.004	0.643444	-0.636113	6.35687e-197	1.49342e-196
AT1G13650	36.5825	0.0500097	-4.32165	9.69797e-197	2.27675e-196
AT3G24503	44.2185	2.72549	1.44651	1.07502e-196	2.522e-196
AT1G63240	8.24305	6.48487	2.69708	1.27905e-196	2.99856e-196
AT5G58720	42.9405	2.75734	1.46328	1.32996e-196	3.11574e-196
AT3G55440	526.725	0.661233	-0.59677	1.69619e-196	3.97096e-196
AT1G69220	39.6817	2.84692	1.5094	1.97079e-196	4.6106e-196
AT1G48540	21.5661	3.75378	1.90835	5.97118e-196	1.39596e-195
AT5G66690	71.4717	0.233575	-2.09804	8.53561e-196	1.9941e-195
AT2G25900	197.034	1.70381	0.768766	8.86919e-196	2.07058e-195
AT1G04680	93.549	0.304346	-1.71621	9.47646e-196	2.21082e-195
AT3G02200	66.9029	2.32948	1.22001	9.92879e-196	2.31474e-195
AT5G59910	228.601	0.512939	-0.963141	1.32598e-195	3.08915e-195
AT2G36640	1.59749	22.3676	4.48334	1.47994e-195	3.44545e-195
AT1G04620	11.5978	5.24499	2.39094	1.57154e-195	3.65617e-195
AT5G08130	49.8417	2.5935	1.3749	2.10379e-195	4.89104e-195
AT4G28710	8.6584	6.25963	2.64608	2.54341e-195	5.90901e-195
AT2G28720	2.42819	15.6809	3.97093	3.02681e-195	7.02722e-195
AT5G66880	10.3837	5.59397	2.48387	4.01445e-195	9.31366e-195
AT5G19760	394.42	0.615748	-0.699588	4.0172e-195	9.31366e-195
AT5G39410	3.38668	12.0363	3.58932	6.23384e-195	1.44429e-194
AT5G49740	74.9542	0.247893	-2.01221	1.35454e-194	3.1361e-194
AT1G09910	12.5243	4.99848	2.32149	2.42863e-194	5.61901e-194
AT3G48190	17.4446	4.16546	2.05847	2.74415e-194	6.34464e-194
AT5G27350	134.093	0.396083	-1.33612	4.89075e-194	1.12999e-193
AT5G66190	572.317	0.675586	-0.565789	5.1019e-194	1.17796e-193
AT2G26200	6.67751	7.37168	2.88199	6.24006e-194	1.43976e-193
AT2G14750	77.4463	0.257634	-1.95661	8.17002e-194	1.88376e-193
AT5G27890	3.29083	12.2479	3.61446	9.02613e-194	2.07973e-193
AT2G20670	422.313	1.45706	0.54306	1.04024e-193	2.39519e-193
AT5G46420	49.0749	2.59907	1.378	1.71181e-193	3.93879e-193
AT1G20450	80.0023	2.18316	1.12642	3.48032e-193	8.00257e-193
AT1G07050	0.159749	231.192	7.85295	6.44194e-193	1.48023e-192
AT1G58030	110.067	1.97744	0.983634	6.75808e-193	1.55181e-192
AT4G20890	68.0531	2.30271	1.20333	1.31697e-192	3.022e-192
AT2G35630	79.0119	2.18955	1.13063	1.64397e-192	3.76977e-192
AT5G01820	65.3693	0.214274	-2.22247	1.6775e-192	3.84403e-192
AT1G23390	531.613	0.665799	-0.586841	1.75886e-192	4.02773e-192
AT3G47910	23.0358	3.60115	1.84846	2.22607e-192	5.09414e-192
AT1G09590	202.658	0.491432	-1.02494	3.05014e-192	6.97519e-192
AT3G56140	73.3887	2.2428	1.1653	3.06035e-192	6.99375e-192
AT5G40420	1.88504	19.0769	4.25376	7.02185e-192	1.6036e-191
AT2G45820	146.234	1.82538	0.868194	7.59431e-192	1.73315e-191
AT5G10180	193.264	0.481889	-1.05323	1.0454e-191	2.38415e-191
AT1G72650	19.9367	3.85985	1.94854	1.48962e-191	3.39495e-191
AT5G18640	18.0197	4.06107	2.02186	3.29068e-191	7.49461e-191
AT3G46900	32.9403	0.0156204	-6.00042	6.29077e-191	1.43177e-190
AT5G04530	97.4789	0.321402	-1.63755	6.88787e-191	1.5666e-190
AT5G17050	53.8674	0.164507	-2.60378	8.51635e-191	1.93568e-190
AT2G03640	55.1454	2.47262	1.30604	1.54846e-190	3.5171e-190
AT1G11820	31.8859	3.08395	1.62478	2.03234e-190	4.61305e-190
AT5G46250	91.0889	2.08503	1.06007	2.07459e-190	4.70576e-190
AT3G06080	69.2352	2.27908	1.18845	3.51877e-190	7.97619e-190
AT5G13730	15.1442	4.43577	2.14918	8.82857e-190	1.99987e-189
AT1G67865	136.713	0.406057	-1.30025	9.74276e-190	2.20546e-189
AT5G60360	413.431	1.45711	0.54311	1.02697e-189	2.32318e-189
AT2G27720	310.105	0.578341	-0.790008	1.22173e-189	2.76188e-189
AT5G43750	74.5389	0.253877	-1.9778	2.95935e-189	6.68553e-189
AT1G60160	32.0776	3.0673	1.61697	3.16053e-189	7.13522e-189
AT2G16365	11.3741	5.1923	2.37637	1.49666e-188	3.37659e-188
AT5G58870	112.975	0.361829	-1.46662	2.55747e-188	5.76598e-188
AT1G72370	558.77	0.676822	-0.563152	6.69811e-188	1.50912e-187
AT1G14710	68.5323	2.27743	1.18741	7.0989e-188	1.59834e-187
AT5G27950	20.1603	3.79718	1.92493	1.54182e-187	3.46914e-187
AT1G73380	8.75425	6.05395	2.59788	2.7507e-187	6.185e-187
AT1G76460	28.4034	3.22255	1.6882	3.16989e-187	7.12279e-187
AT1G68060	17.4126	4.08445	2.03014	7.22973e-187	1.62344e-186
AT1G76890	18.1475	3.99782	1.99921	7.50204e-187	1.68346e-186
AT2G01450	133.263	1.85762	0.893457	7.86697e-187	1.76417e-186
ATCG01080	0.351448	93.0493	6.53992	8.2541e-187	1.84975e-186
AT4G34230	86.4562	0.296251	-1.75511	9.19326e-187	2.05885e-186
AT5G51110	162.848	0.450073	-1.15177	9.66927e-187	2.164e-186
AT1G02960	6.32606	7.44683	2.89663	1.28508e-186	2.87411e-186
AT1G12080	36.1352	2.89691	1.53452	1.34138e-186	2.99803e-186
AT4G31700	302.884	0.577594	-0.791872	5.11336e-186	1.1421e-185
AT1G63690	58.564	2.39759	1.26159	5.66981e-186	1.26554e-185
AT2G21440	14.665	4.46378	2.15826	5.87927e-186	1.31142e-185
AT1G13350	19.1699	3.87705	1.95496	7.09162e-186	1.58079e-185
AT1G69510	56.1358	2.43307	1.28278	1.16095e-185	2.58615e-185
AT1G03106	0.191699	179.537	7.48814	1.42499e-185	3.17223e-185
AT5G51750	34.5377	2.94483	1.55818	2.02111e-185	4.4963e-185
AT3G56020	61.5992	0.208826	-2.25962	3.3949e-185	7.54752e-185
AT3G01570	0.479247	66.4467	6.05413	1.68283e-184	3.73877e-184
AT3G12490	42.6849	2.69349	1.42948	1.82573e-184	4.05357e-184
AT5G52882	10.799	5.27823	2.40005	3.71434e-184	8.2413e-184
AT3G18390	69.7784	2.24741	1.16826	5.41777e-184	1.20129e-183
AT1G63800	23.5151	3.484	1.80074	2.0508e-183	4.54426e-183
AT3G61780	8.69035	5.99978	2.58491	2.74407e-183	6.07642e-183
AT3G28710	107.926	1.95892	0.970059	3.34722e-183	7.40715e-183
AT4G11260	60.2573	2.35963	1.23856	5.3685e-183	1.18723e-182
AT5G13460	6.35801	7.31949	2.87174	8.22933e-183	1.81869e-182
AT5G23730	33.8348	0.0490018	-4.35102	1.00112e-182	2.21103e-182
AT2G20990	189.59	1.6914	0.758222	1.01734e-182	2.24538e-182
AT2G01420	194.606	0.493843	-1.01788	1.27855e-182	2.82003e-182
AT2G04390	127.544	0.398941	-1.32575	1.75011e-182	3.8576e-182
AT3G50000	60.0976	2.35924	1.23832	1.96459e-182	4.32751e-182
AT4G02370	16.0708	4.20493	2.07208	2.39503e-182	5.27221e-182
AT5G16680	12.4604	4.8314	2.27244	2.83663e-182	6.2402e-182
AT3G55020	51.6948	2.49057	1.31648	3.14453e-182	6.91301e-182
AT1G33970	6.19826	7.42512	2.89242	4.22336e-182	9.27865e-182
AT1G60590	32.3013	0.0353988	-4.82016	5.68804e-182	1.24883e-181
AT5G47780	65.8486	2.28169	1.1901	1.40726e-181	3.08768e-181
AT3G47680	12.8438	4.73615	2.24371	2.33801e-181	5.12649e-181
AT1G64390	121.92	0.389675	-1.35966	2.41496e-181	5.29177e-181
AT3G53040	1.82114	18.7103	4.22576	2.71415e-181	5.94348e-181
AT3G47890	16.7417	4.1013	2.03608	3.72104e-181	8.14306e-181
AT2G23120	192.082	0.492891	-1.02066	4.42324e-181	9.67344e-181
AT4G34190	218.92	0.520475	-0.9421	1.07284e-180	2.34472e-180
AT1G27752	25.4001	3.33573	1.738	1.29271e-180	2.82343e-180
AT4G38932	60.481	2.34523	1.22973	1.53206e-180	3.34402e-180
AT4G21105	105.978	0.356587	-1.48767	1.57991e-180	3.4462e-180
AT5G67240	11.4061	5.05245	2.33698	1.78625e-180	3.89376e-180
AT1G07650	22.4607	3.533	1.82089	2.01312e-180	4.38545e-180
AT1G71410	49.1708	2.52773	1.33784	2.3586e-180	5.13473e-180
AT5G64330	33.3875	2.9521	1.56174	2.41146e-180	5.2464e-180
AT3G54540	51.3753	2.48603	1.31384	3.08635e-180	6.71036e-180
AT3G58110	9.48909	5.62127	2.4909	6.36884e-180	1.38382e-179
AT3G13300	73.8999	2.18706	1.12899	1.43493e-179	3.1158e-179
AT1G70060	13.4828	4.58377	2.19653	1.60712e-179	3.48742e-179
AT2G36400	14.665	4.37801	2.13028	1.72766e-179	3.74656e-179
AT1G48130	4.05763	9.87697	3.30407	1.92727e-179	4.17674e-179
AT1G71220	42.9086	2.65813	1.41041	2.18289e-179	4.72765e-179
AT1G67310	28.1158	3.17417	1.66638	2.68551e-179	5.81247e-179
AT1G31330	2422.4	0.841047	-0.249741	5.34538e-179	1.1562e-178
AT4G26400	44.7936	2.61136	1.3848	6.12028e-179	1.32296e-178
AT1G76720	1.27799	25.1412	4.65198	9.39595e-179	2.02971e-178
AT1G14685	34.378	2.90363	1.53786	1.35418e-178	2.92342e-178
AT1G25400	2.01284	16.9852	4.0862	1.51765e-178	3.27421e-178
AT5G65630	38.7551	2.76304	1.46625	1.54452e-178	3.33005e-178
AT5G06110	42.5891	2.66062	1.41176	1.73631e-178	3.74115e-178
AT5G05580	57.1902	0.198934	-2.32964	1.87222e-178	4.0314e-178
AT2G47710	126.649	0.402662	-1.31236	1.96438e-178	4.22712e-178
AT1G30590	31.5984	3.00527	1.58749	5.79598e-178	1.24643e-177
AT3G57410	112.623	1.91886	0.940246	8.0617e-178	1.73257e-177
AT5G64340	40.0331	2.72196	1.44464	1.05471e-177	2.26525e-177
AT5G03555	69.7464	0.253288	-1.98115	1.30862e-177	2.80802e-177
AT1G08890	7.25261	6.59007	2.72029	1.30909e-177	2.80802e-177
AT2G01530	85.4977	2.08029	1.05678	1.48732e-177	3.18827e-177
AT3G23280	25.9752	3.27508	1.71153	1.60554e-177	3.4395e-177
AT3G13200	67.478	2.24523	1.16687	1.73096e-177	3.70581e-177
AT1G78820	92.6225	0.327143	-1.61201	1.79017e-177	3.83014e-177
AT4G39420	28.9785	3.11519	1.63932	3.35224e-177	7.16767e-177
AT1G55860	91.057	2.0393	1.02807	3.38229e-177	7.22732e-177
AT5G15860	62.398	0.224478	-2.15536	4.68075e-177	9.99552e-177
AT1G66760	71.919	0.26233	-1.93054	5.45047e-177	1.16318e-176
AT2G19310	72.2385	0.263544	-1.92388	5.83983e-177	1.24548e-176
AT3G18130	77.5741	0.282267	-1.82487	6.06701e-177	1.29311e-176
AT4G29940	4.21737	9.50285	3.24836	7.47507e-177	1.59221e-176
AT3G12020	9.48909	5.56103	2.47535	9.14399e-177	1.94646e-176
AT2G43210	14.3455	4.39182	2.13482	1.22154e-176	2.59861e-176
AT5G17670	96.7121	0.33932	-1.55928	1.35637e-176	2.88361e-176
AT2G31150	5.23977	8.13963	3.02496	2.359e-176	5.012e-176
AT3G03990	130.675	0.413008	-1.27576	3.16043e-176	6.7105e-176
AT4G31420	24.5694	3.34845	1.74349	3.36277e-176	7.13562e-176
AT5G43900	16.9334	4.01773	2.00638	3.69274e-176	7.83083e-176
ATCG01010	0.319498	96.6281	6.59437	4.47328e-176	9.48006e-176
AT5G04360	14.4094	4.37235	2.12841	5.5972e-176	1.18545e-175
AT1G73830	50.7043	0.170259	-2.5542	5.63149e-176	1.19196e-175
AT4G17030	30.544	0.0262047	-5.25403	5.71161e-176	1.20815e-175
AT5G51150	39.2983	2.72921	1.44848	1.25547e-175	2.65396e-175
AT1G68520	460.045	0.657902	-0.604055	1.31614e-175	2.78046e-175
AT2G21970	97.7025	0.343487	-1.54167	1.77731e-175	3.75237e-175
AT1G11910	497.139	0.670108	-0.577534	4.40542e-175	9.29514e-175
AT2G31960	88.7246	2.0478	1.03408	4.54709e-175	9.58802e-175
AT2G42560	0.0958494	375.179	8.55144	4.80108e-175	1.01172e-174
AT1G79000	54.2827	2.40975	1.26888	6.09106e-175	1.28275e-174
AT1G06720	12.109	4.79222	2.26069	1.11285e-174	2.34215e-174
AT5G01740	47.9567	0.157363	-2.66783	1.39271e-174	2.92932e-174
AT1G09730	20.7674	3.6091	1.85164	2.03405e-174	4.27557e-174
AT4G21650	57.5097	0.206776	-2.27386	2.40165e-174	5.04511e-174
AT4G19690	30.7677	0.0092908	-6.74998	3.16305e-174	6.64041e-174
AT3G20550	14.2496	4.37322	2.1287	4.09774e-174	8.59729e-174
AT3G49490	36.263	2.80945	1.49029	4.49757e-174	9.43026e-174
AT5G43310	9.07375	5.65806	2.50031	5.52213e-174	1.15713e-173
AT5G20280	86.7757	2.05756	1.04093	6.29514e-174	1.31828e-173
AT5G22060	104.763	0.363448	-1.46018	1.19356e-173	2.4979e-173
AT1G29050	54.8259	0.195	-2.35846	1.19535e-173	2.50009e-173
ATCG00170	0.670946	44.65	5.48059	1.21059e-173	2.53039e-173
AT1G66130	74.8584	0.277996	-1.84686	1.33571e-173	2.79017e-173
AT5G65440	20.1603	3.65255	1.8689	1.54528e-173	3.22596e-173
AT1G03870	153.455	0.453406	-1.14112	1.61939e-173	3.37856e-173
AT1G64860	140.292	0.433191	-1.20692	1.87779e-173	3.91522e-173
AT3G27170	40.4485	0.113075	-3.14465	1.94085e-173	4.0442e-173
AT3G22170	34.985	2.84671	1.5093	2.13776e-173	4.45173e-173
AT4G23460	31.2469	2.98418	1.57733	3.4878e-173	7.2586e-173
AT5G02860	4.40907	9.06375	3.18011	4.17965e-173	8.69304e-173
AT1G53250	2.71573	13.0101	3.70156	4.5393e-173	9.43521e-173
AT1G16080	154.03	0.455054	-1.13589	6.79239e-173	1.41096e-172
AT1G58270	166.586	0.472577	-1.08138	1.04297e-172	2.16519e-172
AT1G04800	40.768	0.116396	-3.10289	1.09596e-172	2.2738e-172
AT1G68190	41.9181	2.64183	1.40154	1.35091e-172	2.801e-172
AT2G44180	15.4957	4.16176	2.05719	1.59318e-172	3.30129e-172
AT3G60190	28.659	3.09207	1.62857	2.2699e-172	4.70064e-172
AT2G03470	20.5437	3.60386	1.84954	4.71661e-172	9.76141e-172
AT1G48030	329.339	0.606712	-0.720917	5.61906e-172	1.16219e-171
AT5G08230	13.0355	4.55685	2.18804	8.29901e-172	1.71543e-171
AT1G60010	41.0875	2.65768	1.41017	8.70715e-172	1.79869e-171
AT2G33855	61.5673	0.229364	-2.12429	1.33634e-171	2.75886e-171
AT1G09560	127.384	0.413355	-1.27455	1.37221e-171	2.83117e-171
AT5G03470	14.4413	4.30725	2.10677	1.46231e-171	3.0152e-171
AT1G15290	276.621	0.576009	-0.795838	1.61759e-171	3.33334e-171
AT1G54500	151.889	0.453939	-1.13943	2.30701e-171	4.7511e-171
AT2G39260	17.1251	3.93269	1.97552	6.13214e-171	1.26209e-170
AT5G44180	33.4514	2.88151	1.52683	9.81524e-171	2.01889e-170
AT5G55310	13.0994	4.5259	2.1782	1.55642e-170	3.19943e-170
AT2G01930	27.7644	3.11963	1.64137	2.10513e-170	4.32473e-170
AT5G42400	8.1472	5.9647	2.57645	2.34476e-170	4.81406e-170
AT1G10090	11.438	4.87839	2.2864	2.44649e-170	5.01987e-170
AT4G17840	99.0444	0.354418	-1.49647	2.56802e-170	5.266e-170
AT1G24190	16.5181	3.99762	1.99914	3.04857e-170	6.2476e-170
AT4G12560	24.5375	3.29456	1.72009	5.74629e-170	1.1769e-169
AT1G15350	29.1702	3.04768	1.60771	8.86178e-170	1.81388e-169
AT1G64330	2.42819	13.9856	3.80587	1.18376e-169	2.42151e-169
AT5G08690	383.142	0.63447	-0.656376	1.21906e-169	2.4922e-169
AT2G36895	78.1812	0.295432	-1.7591	1.29827e-169	2.65252e-169
AT1G50020	60.8324	0.229315	-2.1246	1.3154e-169	2.68588e-169
AT1G34340	8.43475	5.82236	2.5416	1.40145e-169	2.85983e-169
AT3G52720	92.1432	0.337531	-1.56691	1.55189e-169	3.16491e-169
AT1G09070	165.851	0.475705	-1.07186	1.57466e-169	3.20939e-169
AT1G61850	24.1541	3.31372	1.72845	1.93672e-169	3.94492e-169
AT5G57565	5.94266	7.27308	2.86257	2.16007e-169	4.3972e-169
AT1G02660	21.5661	3.49399	1.80487	2.18832e-169	4.452e-169
AT1G75370	31.9179	2.92861	1.55022	2.54556e-169	5.17566e-169
AT5G24620	31.3108	2.95252	1.56195	2.60318e-169	5.28961e-169
AT2G25080	507.555	0.678209	-0.560198	2.89386e-169	5.8767e-169
AT5G62350	59.1071	2.30979	1.20776	4.9328e-169	1.00112e-168
AT1G29670	67.1585	2.21165	1.14512	5.99897e-169	1.21677e-168
AT2G37025	4.50492	8.76937	3.13247	7.50717e-169	1.52175e-168
AT2G17520	26.4225	3.1742	1.66639	1.26031e-168	2.55319e-168
ATCG00520	0.543147	53.3665	5.73786	1.66089e-168	3.36266e-168
AT3G21090	10.7671	5.01778	2.32705	1.77931e-168	3.60026e-168
AT1G20330	225.693	0.541078	-0.886091	3.59589e-168	7.27153e-168
AT3G22440	329.818	1.48398	0.569472	3.82327e-168	7.72667e-168
AT2G33150	222.371	1.6025	0.680323	4.10023e-168	8.2814e-168
AT5G03830	6.58166	6.75806	2.75661	1.00906e-167	2.03681e-167
AT5G54940	90.0985	2.0115	1.00827	1.33299e-167	2.68906e-167
AT5G05800	21.2786	3.49284	1.8044	4.84202e-167	9.76201e-167
AT4G39730	100.738	0.363784	-1.45885	7.87203e-167	1.58613e-166
AT4G24800	80.4816	2.07853	1.05556	8.34763e-167	1.68095e-166
AT2G37240	51.9184	0.191604	-2.3838	1.31338e-166	2.64315e-166
AT4G10300	73.0373	0.282579	-1.82327	1.61721e-166	3.25265e-166
AT4G16180	39.0107	2.67898	1.42169	1.66037e-166	3.33745e-166
AT4G27310	83.0695	0.3159	-1.66246	1.75581e-166	3.52717e-166
AT1G60170	45.7521	2.51917	1.33295	1.82236e-166	3.65867e-166
AT3G19910	31.7901	2.91161	1.54182	2.26535e-166	4.54533e-166
AT1G66730	17.3807	3.84855	1.94431	2.66141e-166	5.3368e-166
AT4G13640	13.0355	4.47352	2.16141	3.52448e-166	7.06326e-166
AT1G55250	8.56255	5.6954	2.5098	4.53331e-166	9.0796e-166
AT1G33680	77.5741	2.09894	1.06966	6.36153e-166	1.27337e-165
AT3G18830	34.6336	2.80627	1.48865	6.85785e-166	1.37189e-165
AT4G05330	3.45058	10.4879	3.39066	9.41483e-166	1.88229e-165
AT5G09870	98.022	0.358698	-1.47916	9.97952e-166	1.994e-165
AT3G27530	31.0233	2.93566	1.55369	1.47705e-165	2.94952e-165
AT4G16900	14.3774	4.23493	2.08234	1.56967e-165	3.13261e-165
AT1G22370	19.0421	3.66889	1.87534	1.65484e-165	3.30063e-165
AT5G05960	60.481	0.234429	-2.09278	1.76659e-165	3.52141e-165
AT1G21730	7.28456	6.27863	2.65045	1.9287e-165	3.84227e-165
AT1G22690	55.6885	0.212512	-2.23439	2.28882e-165	4.55699e-165
AT2G34690	42.9086	2.57419	1.36412	2.68812e-165	5.34881e-165
AT3G08590	174.957	0.492774	-1.021	3.29803e-165	6.55852e-165
AT2G40070	20.4159	3.54241	1.82473	4.38243e-165	8.70981e-165
AT5G63310	190.485	0.510831	-0.969082	5.46186e-165	1.08487e-164
AT1G56045	89.7151	0.337745	-1.566	5.53764e-165	1.09927e-164
AT5G32440	58.0209	2.30475	1.20461	6.22433e-165	1.23485e-164
AT2G01320	58.3723	2.29969	1.20144	7.05232e-165	1.39829e-164
AT3G12980	17.0931	3.86312	1.94977	8.4761e-165	1.6796e-164
AT2G33040	288.187	0.590981	-0.758816	1.238e-164	2.45173e-164
AT5G09410	36.7423	2.73079	1.44932	1.42749e-164	2.82533e-164
AT4G28880	92.1432	1.98734	0.990836	1.43579e-164	2.84008e-164
AT5G44100	26.1669	3.15277	1.65662	1.55861e-164	3.08121e-164
AT4G36850	303.459	1.50022	0.585171	2.7473e-164	5.42793e-164
AT3G14620	49.1069	0.180454	-2.47029	2.92556e-164	5.77673e-164
AT5G16400	131.122	0.430348	-1.21643	3.02377e-164	5.96713e-164
AT1G01320	228.345	1.58561	0.665034	3.88282e-164	7.65788e-164
AT4G38860	86.4881	0.329854	-1.6001	4.12213e-164	8.1251e-164
AT4G25740	184.031	0.504825	-0.986146	4.2412e-164	8.35487e-164
AT5G55390	25.5918	3.17894	1.66854	6.31126e-164	1.24255e-163
AT1G09280	19.6491	3.59337	1.84534	1.12706e-163	2.21763e-163
AT3G60130	19.8089	3.57882	1.83948	1.25284e-163	2.46366e-163
AT1G52420	20.0325	3.55884	1.83141	1.43847e-163	2.82705e-163
AT1G58200	34.0265	2.80761	1.48934	3.3177e-163	6.51651e-163
AT1G64720	1787.56	1.19274	0.254276	3.34105e-163	6.55853e-163
AT3G02230	134.956	0.438456	-1.1895	3.55093e-163	6.96646e-163
AT3G48740	130.962	0.431746	-1.21175	4.58351e-163	8.98698e-163
AT5G38880	23.4192	3.30052	1.72269	6.03956e-163	1.1835e-162
AT2G46180	4.44102	8.62521	3.10856	1.20035e-162	2.3508e-162
AT5G01810	128.534	0.428337	-1.22318	1.93767e-162	3.79257e-162
AT4G25640	113.869	0.400157	-1.32136	2.5712e-162	5.02966e-162
AT1G80780	66.5834	2.18782	1.12949	3.65689e-162	7.14925e-162
ATCG00670	3.83398	9.54351	3.25452	6.61492e-162	1.29247e-161
ATCG00330	0.798745	35.2871	5.14107	7.55704e-162	1.47569e-161
AT1G15240	28.9785	2.99287	1.58153	7.74982e-162	1.51245e-161
AT3G61110	191.124	0.515704	-0.955385	1.05543e-161	2.05857e-161
AT2G17990	28.2756	3.02077	1.59491	2.38765e-161	4.65431e-161
AT4G13340	133.997	0.439459	-1.1862	2.50333e-161	4.87699e-161
AT2G26570	20.8313	3.46904	1.79454	2.88572e-161	5.61868e-161
AT2G03340	6.77336	6.46551	2.69276	3.51065e-161	6.8315e-161
AT4G00990	8.275	5.70676	2.51267	4.39282e-161	8.5432e-161
AT1G11650	283.427	1.51367	0.598046	5.05556e-161	9.8264e-161
AT1G49032	22.4288	3.34431	1.74171	1.33078e-160	2.58511e-160
AT3G58640	74.2833	2.10573	1.07432	1.35305e-160	2.62685e-160
AT4G33090	92.8461	1.9686	0.977167	1.43594e-160	2.78618e-160
AT1G50030	58.9793	2.2702	1.18282	1.73774e-160	3.36981e-160
AT1G70780	85.306	2.01794	1.01289	1.74002e-160	3.37227e-160
AT3G51310	29.6175	2.95339	1.56237	2.25256e-160	4.36309e-160
AT5G08080	19.9686	3.53015	1.81973	2.30366e-160	4.4595e-160
AT4G04840	78.309	0.311011	-1.68496	4.79867e-160	9.28406e-160
AT5G61330	16.1986	3.91058	1.96738	4.83847e-160	9.35565e-160
AT2G26650	18.3711	3.66907	1.87541	9.18493e-160	1.77497e-159
AT5G61580	15.7832	3.95916	1.98519	9.23906e-160	1.78441e-159
AT2G41500	17.4765	3.75874	1.91025	1.33957e-159	2.58572e-159
AT1G58350	16.55	3.86208	1.94938	1.52577e-159	2.94344e-159
AT5G16620	71.919	2.12249	1.08576	1.86206e-159	3.59013e-159
AT1G31600	19.6172	3.54967	1.82769	2.24969e-159	4.335e-159
AT3G06510	156.81	0.477249	-1.06719	2.83478e-159	5.4593e-159
AT3G58050	17.0931	3.79622	1.92456	3.07065e-159	5.91016e-159
AT1G20850	51.4072	0.201295	-2.31262	3.1186e-159	5.999e-159
AT3G30390	367.646	0.638197	-0.647926	3.31326e-159	6.3698e-159
AT3G51810	0.255598	110.049	6.782	3.36634e-159	6.46815e-159
AT5G64140	113.933	0.405452	-1.3024	7.2991e-159	1.40166e-158
AT2G44670	49.6181	0.192422	-2.37765	7.69304e-159	1.47646e-158
AT3G13670	60.4171	2.24362	1.16583	8.57139e-159	1.6441e-158
AT3G14100	51.3753	2.37252	1.24642	1.02808e-158	1.97086e-158
AT1G14650	48.8832	2.41512	1.27209	1.04998e-158	2.01169e-158
AT5G66180	9.84054	5.10098	2.35077	1.49143e-158	2.85585e-158
AT3G54880	16.3583	3.87239	1.95323	1.52953e-158	2.92713e-158
AT3G63400	31.7262	2.8544	1.51319	1.89956e-158	3.63321e-158
AT2G27530	311.447	0.611461	-0.709668	2.24472e-158	4.29093e-158
AT2G41650	75.3696	0.304177	-1.71702	3.27787e-158	6.2623e-158
AT3G44670	28.0519	3.00409	1.58693	4.46353e-158	8.5226e-158
AT5G17440	22.6205	3.30586	1.72502	5.27547e-158	1.00672e-157
ATCG01130	0.319498	85.8916	6.42445	8.92016e-158	1.70127e-157
AT5G55230	33.3556	2.79038	1.48046	1.13979e-157	2.1726e-157
AT3G23030	57.2541	2.2787	1.18821	1.51442e-157	2.88504e-157
AT3G23820	205.469	0.535626	-0.900701	1.60445e-157	3.05482e-157
AT2G05220	238.505	0.564509	-0.824932	1.82633e-157	3.4753e-157
AT5G15970	356.752	1.44694	0.533009	1.82736e-157	3.4753e-157
AT3G05165	100.035	0.376627	-1.40879	2.58358e-157	4.9107e-157
AT1G30820	112.336	0.405111	-1.30361	6.90066e-157	1.31089e-156
AT4G36600	0.862645	31.878	4.99449	7.30773e-157	1.38743e-156
AT1G23960	37.3493	2.66039	1.41164	9.6148e-157	1.82442e-156
AT2G34750	80.6413	2.03754	1.02683	1.01661e-156	1.92794e-156
AT3G03380	109.684	1.86603	0.899973	1.04528e-156	1.98119e-156
AT3G09840	429.565	1.40265	0.488151	1.32818e-156	2.51596e-156
AT5G63420	11.7256	4.58323	2.19636	2.34404e-156	4.4378e-156
AT2G35960	34.1224	0.0955022	-3.38832	2.58427e-156	4.88985e-156
AT5G39590	66.839	2.15807	1.10974	3.80177e-156	7.18948e-156
AT2G27170	8.24305	5.61098	2.48825	4.27551e-156	8.08082e-156
AT2G47890	8.4667	5.51678	2.46383	7.08201e-156	1.33776e-155
AT5G47030	256.876	0.580223	-0.785322	7.58545e-156	1.43206e-155
AT5G19540	37.1257	2.65947	1.41114	1.10569e-155	2.08625e-155
AT5G10770	52.1421	0.211615	-2.24049	1.77753e-155	3.35202e-155
AT3G48460	32.0776	0.0802026	-3.64021	1.93444e-155	3.64588e-155
AT2G44900	29.0424	2.93707	1.55438	2.73892e-155	5.15919e-155
AT2G22795	5.11197	7.58262	2.9227	2.85975e-155	5.38376e-155
AT4G00355	39.7136	2.58694	1.37125	4.22106e-155	7.94211e-155
AT4G21960	1237.7	0.795786	-0.329548	5.20936e-155	9.79615e-155
AT4G25890	80.3538	0.325865	-1.61766	5.27634e-155	9.91654e-155
AT3G62650	142.943	1.73861	0.797938	5.41014e-155	1.01623e-154
AT1G58060	13.355	4.25092	2.08777	5.50443e-155	1.03337e-154
AT1G71695	117.416	1.8269	0.869399	6.34169e-155	1.18988e-154
AT5G41140	2.52403	12.6165	3.65724	7.55514e-155	1.41677e-154
AT3G44200	9.23349	5.21963	2.38395	8.1015e-155	1.51837e-154
AT1G17145	10.4156	4.86873	2.28355	9.25945e-155	1.73442e-154
AT2G38120	211.891	0.545295	-0.874892	1.10473e-154	2.06815e-154
AT1G76030	150.516	1.7161	0.779134	1.34372e-154	2.51417e-154
AT3G22620	41.3431	0.150731	-2.72995	1.77118e-154	3.31212e-154
AT3G13225	9.90444	5.00457	2.32325	1.93174e-154	3.61037e-154
AT5G11390	3.61033	9.62797	3.26723	1.98719e-154	3.71191e-154
AT3G48670	6.86921	6.2338	2.64011	2.23123e-154	4.16546e-154
AT3G13960	1.59749	18.2162	4.18715	2.28359e-154	4.26083e-154
AT5G57800	133.646	0.44917	-1.15467	3.13821e-154	5.85217e-154
AT1G19910	263.234	0.586624	-0.769492	3.3856e-154	6.31e-154
AT4G27860	8.81815	5.34878	2.41921	3.84784e-154	7.16753e-154
AT2G38770	32.6208	2.78839	1.47943	5.63947e-154	1.0499e-153
AT5G55730	78.5326	0.321773	-1.63588	5.80886e-154	1.08084e-153
AT3G18320	4.40907	8.33761	3.05963	6.48514e-154	1.206e-153
AT4G37480	8.11525	5.6148	2.48923	7.04849e-154	1.31004e-153
AT1G02080	102.335	1.89109	0.919215	1.37702e-153	2.55793e-153
AT5G27150	113.741	0.413173	-1.27518	1.51045e-153	2.80423e-153
AT3G53830	32.0776	0.0837672	-3.57747	1.8702e-153	3.47021e-153
AT4G24280	358.477	0.640168	-0.643477	2.02077e-153	3.74752e-153
AT5G67510	101.313	0.385984	-1.37339	2.44344e-153	4.52886e-153
AT1G67580	59.3627	2.22954	1.15674	3.44119e-153	6.37466e-153
AT5G45350	105.85	0.396986	-1.33284	5.02773e-153	9.3085e-153
AT3G11410	128.502	0.442236	-1.17711	6.14941e-153	1.13789e-152
AT5G65207	83.389	0.338685	-1.56198	6.29494e-153	1.16418e-152
AT1G15930	260.615	0.586379	-0.770096	6.91293e-153	1.27777e-152
AT5G55600	20.7993	3.38366	1.75858	7.97114e-153	1.47255e-152
AT5G11720	33.0361	2.76545	1.46751	8.13438e-153	1.50188e-152
AT3G18140	30.3843	2.86193	1.51699	8.78934e-153	1.62192e-152
AT1G62560	28.4992	0.0521577	-4.26098	1.25923e-152	2.3224e-152
AT3G52880	287.42	0.604294	-0.726679	2.01612e-152	3.7163e-152
AT2G42770	62.398	0.264792	-1.91707	2.03498e-152	3.74901e-152
AT3G14310	80.7372	2.01955	1.01403	2.1324e-152	3.92633e-152
AT2G16600	233.17	1.55476	0.636692	2.84929e-152	5.24343e-152
AT2G40170	1.59749	18.0015	4.17004	3.11938e-152	5.73732e-152
AT2G22840	6.45386	6.42238	2.68311	4.37273e-152	8.03814e-152
AT5G67070	85.6894	0.34694	-1.52724	4.58424e-152	8.42233e-152
AT3G06880	7.12481	6.03424	2.59317	5.11347e-152	9.3895e-152
AT4G03000	16.1347	3.81622	1.93215	5.46873e-152	1.00364e-151
AT1G06670	25.9432	3.05434	1.61086	5.70364e-152	1.04618e-151
AT5G42070	47.8289	0.194839	-2.35965	7.75261e-152	1.42122e-151
AT1G21060	16.0708	3.82073	1.93385	9.56125e-152	1.75183e-151
AT3G12810	9.74469	4.99861	2.32153	1.13594e-151	2.08015e-151
AT3G54230	43.5156	2.47785	1.30909	1.23089e-151	2.25279e-151
AT5G04750	34.4419	2.71067	1.43865	1.31958e-151	2.4138e-151
AT5G01870	41.375	0.156141	-2.67907	1.41401e-151	2.58513e-151
AT1G14150	66.9987	0.285008	-1.81092	1.60832e-151	2.93878e-151
AT2G43610	52.206	0.219022	-2.19085	1.75511e-151	3.20524e-151
AT2G28450	33.4514	2.74137	1.4549	1.92204e-151	3.50819e-151
AT1G04400	121.25	1.80073	0.848578	2.3029e-151	4.20107e-151
AT5G45510	71.0883	2.09421	1.06641	3.87814e-151	7.07085e-151
AT5G50000	46.0716	2.42228	1.27637	6.59896e-151	1.20251e-150
AT1G07590	72.5261	0.306643	-1.70537	6.93306e-151	1.2627e-150
AT5G53970	74.3792	0.313608	-1.67297	1.33039e-150	2.4217e-150
AT4G35230	51.4072	2.32768	1.21889	1.54243e-150	2.80615e-150
AT1G02205	97.0955	0.380375	-1.39451	1.91862e-150	3.48866e-150
AT5G17910	9.64884	5.00086	2.32218	2.57553e-150	4.68059e-150
AT3G24430	118.118	0.427387	-1.22639	4.75878e-150	8.6436e-150
AT2G37770	29.5536	0.0677074	-3.88454	6.53932e-150	1.18713e-149
AT2G38440	35.656	2.66167	1.41233	6.56389e-150	1.19094e-149
AT3G12570	41.0875	2.51992	1.33338	8.09883e-150	1.46864e-149
AT5G19550	106.68	0.404077	-1.3073	9.80296e-150	1.77671e-149
AT3G62950	6.93311	6.07739	2.60345	1.14746e-149	2.07856e-149
AT5G65490	13.0036	4.22951	2.08049	1.49987e-149	2.71547e-149
AT3G02630	24.6972	3.09732	1.63102	2.16986e-149	3.92633e-149
AT2G47390	45.177	2.42975	1.28081	2.92466e-149	5.28929e-149
AT5G13690	12.8119	4.2571	2.08987	3.63055e-149	6.56237e-149
AT2G42975	31.215	0.0842506	-3.56917	4.02419e-149	7.26997e-149
AT3G58750	41.6945	2.50106	1.32254	5.0892e-149	9.18903e-149
AT2G25590	9.07375	5.154	2.36569	5.95565e-149	1.07477e-148
AT3G06670	70.7688	2.08751	1.06178	6.01572e-149	1.08503e-148
AT1G32470	328.22	0.630726	-0.664914	6.21196e-149	1.11982e-148
AT2G30260	21.0869	3.32125	1.73173	6.67299e-149	1.20228e-148
AT1G05410	17.0612	3.67264	1.87682	8.30157e-149	1.4949e-148
AT1G15130	48.1803	2.37085	1.2454	1.11947e-148	2.0148e-148
AT1G52220	168.759	0.507824	-0.977601	1.61976e-148	2.91364e-148
AT1G58025	3.80203	9.00719	3.17108	2.94344e-148	5.29188e-148
AT4G15800	52.0462	0.224088	-2.15786	3.11187e-148	5.59169e-148
AT3G04610	39.0746	2.55755	1.35476	3.35088e-148	6.01793e-148
AT3G45830	13.8662	4.06946	2.02484	3.46201e-148	6.21419e-148
AT4G28740	50.0334	0.213678	-2.22649	3.82203e-148	6.85674e-148
AT2G16640	45.3048	2.42037	1.27523	4.12863e-148	7.40283e-148
AT2G26300	43.0364	2.46559	1.30193	5.17414e-148	9.27252e-148
AT3G18740	252.883	0.586899	-0.768816	5.46588e-148	9.79012e-148
AT3G11660	52.6852	0.227881	-2.13365	6.0467e-148	1.08247e-147
AT5G14170	54.0591	2.27378	1.18509	6.13324e-148	1.09737e-147
AT4G26860	80.4496	0.338268	-1.56376	7.52775e-148	1.34616e-147
AT5G58260	52.8769	0.229217	-2.12521	9.56855e-148	1.7102e-147
AT1G03290	18.0197	3.56295	1.83307	1.09805e-147	1.96152e-147
AT3G08520	85.1782	0.353049	-1.50206	1.47848e-147	2.63969e-147
AT4G17170	77.5102	2.02396	1.01718	1.91349e-147	3.41456e-147
ATCG00180	0.766795	33.5514	5.0683	1.98214e-147	3.53518e-147
AT4G25630	62.6855	0.275434	-1.86022	4.09504e-147	7.29969e-147
AT4G30580	45.209	2.41539	1.27225	5.67184e-147	1.01051e-146
AT2G21240	31.6942	2.76709	1.46837	6.66856e-147	1.18745e-146
AT3G01420	72.9734	2.05892	1.04189	6.74977e-147	1.20128e-146
AT3G28730	48.9471	2.34656	1.23054	9.90747e-147	1.76233e-146
AT2G45670	108.406	1.83846	0.878494	1.29496e-146	2.30224e-146
AT1G26150	52.9089	2.28323	1.19107	1.40433e-146	2.49536e-146
AT2G21140	44.1866	0.183728	-2.44436	3.01839e-146	5.36055e-146
AT5G09900	62.398	2.15957	1.11074	3.24384e-146	5.75789e-146
AT2G03090	60.449	0.267655	-1.90155	3.81666e-146	6.77107e-146
AT4G11320	227.099	1.55	0.632267	4.12893e-146	7.32121e-146
AT4G10770	58.1486	0.257596	-1.95682	4.74765e-146	8.41383e-146
AT2G15090	38.6273	2.55165	1.35143	1.1896e-145	2.10711e-145
AT2G15020	31.9818	0.00178762	-9.12774	1.33395e-145	2.36154e-145
AT5G20950	121.569	1.78141	0.833023	1.52704e-145	2.70195e-145
AT1G65580	35.5282	2.63423	1.39738	1.56892e-145	2.7746e-145
AT1G14910	43.931	2.43099	1.28155	2.11601e-145	3.74013e-145
AT4G19600	15.7513	3.77482	1.91641	2.88715e-145	5.10047e-145
AT4G18810	76.1364	0.328897	-1.60429	2.98426e-145	5.26925e-145
AT5G55040	22.908	3.16204	1.66085	3.11528e-145	5.49769e-145
AT1G48630	103.485	0.404399	-1.30615	4.07339e-145	7.18475e-145
AT1G06890	30.6079	2.79245	1.48153	4.16221e-145	7.33756e-145
AT1G51730	35.3684	2.63481	1.3977	5.75224e-145	1.01353e-144
AT3G09850	46.4231	2.38054	1.25129	5.86032e-145	1.03203e-144
AT1G78260	9.42519	4.96182	2.31087	6.55781e-145	1.15426e-144
AT2G45510	4.98417	7.35264	2.87826	1.02489e-144	1.80298e-144
AT4G20260	227.866	1.54579	0.628341	1.29818e-144	2.28257e-144
AT3G20410	21.7898	3.22723	1.6903	1.46166e-144	2.56866e-144
AT1G18620	57.4458	2.21039	1.1443	1.46448e-144	2.57227e-144
AT3G29240	429.853	0.677379	-0.561964	1.83963e-144	3.2295e-144
AT3G01560	45.209	2.40021	1.26316	1.85296e-144	3.25119e-144
AT1G15340	77.1907	2.01383	1.00994	1.97343e-144	3.46078e-144
AT2G36060	50.928	2.30131	1.20246	2.12527e-144	3.72511e-144
AT2G43160	218.057	1.55869	0.640331	2.54375e-144	4.45628e-144
AT3G16400	457.361	0.686513	-0.542641	2.75086e-144	4.81658e-144
AT1G09750	180.516	1.62092	0.696812	2.84524e-144	4.97924e-144
AT2G01130	11.5019	4.42879	2.14691	3.25153e-144	5.68729e-144
AT5G25070	9.68079	4.87215	2.28456	3.68622e-144	6.44425e-144
AT1G61970	3.61033	9.15291	3.19423	4.69924e-144	8.21093e-144
AT2G41960	19.0421	3.4287	1.77766	4.95565e-144	8.65444e-144
AT3G55450	7.38041	5.70907	2.51325	5.54469e-144	9.67809e-144
AT3G27240	120.994	0.442745	-1.17545	8.44153e-144	1.47268e-143
AT5G58220	40.8319	2.48669	1.31423	9.14237e-144	1.59411e-143
AT1G75100	57.3499	0.258193	-1.95348	9.45229e-144	1.6473e-143
AT4G25730	27.1254	2.92333	1.54761	1.34884e-143	2.34947e-143
AT5G58800	24.3777	3.06052	1.61378	1.41539e-143	2.46411e-143
AT3G13580	78.3729	2.00096	1.00069	1.60099e-143	2.78578e-143
AT4G31880	22.5566	3.16568	1.66252	2.12325e-143	3.69262e-143
AT1G75220	57.5097	2.20296	1.13944	2.84104e-143	4.9384e-143
AT1G21750	58.564	2.18966	1.13071	3.08817e-143	5.36518e-143
AT3G48000	165.915	1.64848	0.721132	3.10136e-143	5.38532e-143
AT5G13770	96.4245	0.390729	-1.35576	3.18023e-143	5.51941e-143
AT2G40460	42.2376	0.177317	-2.4956	3.38793e-143	5.87684e-143
AT5G46150	17.7641	3.53376	1.8212	3.48747e-143	6.04638e-143
AT1G31730	47.9886	2.3422	1.22786	3.7951e-143	6.57633e-143
AT5G64120	8.0194	5.411	2.4359	4.32364e-143	7.48834e-143
AT1G44910	6.90116	5.91499	2.56438	1.08884e-142	1.88485e-142
AT3G48500	23.4512	3.10343	1.63386	1.39764e-142	2.41815e-142
AT2G36490	14.2496	3.93189	1.97522	1.60727e-142	2.77942e-142
AT3G18780	663.917	1.30227	0.381032	2.57033e-142	4.44252e-142
AT3G44720	63.8677	0.289134	-1.79019	2.71389e-142	4.68823e-142
AT1G15125	0.543147	45.051	5.49349	3.09399e-142	5.3421e-142
AT4G38920	292.596	0.619396	-0.691067	3.27007e-142	5.64321e-142
AT5G27700	175.564	0.524937	-0.929785	3.47929e-142	6.00119e-142
AT4G34138	19.2018	3.39422	1.76308	3.57674e-142	6.1661e-142
AT5G59320	30.544	0.0917166	-3.44667	4.52892e-142	7.8036e-142
AT1G65540	21.6939	3.20723	1.68133	5.36812e-142	9.24483e-142
AT3G23980	20.4479	3.29363	1.71968	6.85169e-142	1.17937e-141
AT1G18950	19.9047	3.33468	1.73755	6.97678e-142	1.20029e-141
AT3G19050	1.98089	14.2287	3.83073	9.13285e-142	1.57042e-141
AT2G38820	29.9689	2.78904	1.47977	1.06108e-141	1.82362e-141
AT4G38840	57.4138	0.262885	-1.9275	2.07563e-141	3.56544e-141
AT3G29180	38.4995	2.52596	1.33683	2.15331e-141	3.69698e-141
AT1G10450	11.6936	4.34152	2.1182	2.38e-141	4.0841e-141
AT5G47500	83.1973	1.95708	0.968703	3.12548e-141	5.36061e-141
AT1G78040	482.282	0.697034	-0.5207	3.28563e-141	5.63241e-141
AT1G76320	8.4667	5.19941	2.37835	3.35065e-141	5.74093e-141
ATCG00800	0.511197	47.4193	5.5674	4.42843e-141	7.5837e-141
AT3G52470	55.4329	0.254746	-1.97287	8.23861e-141	1.41014e-140
AT2G37600	84.5392	0.363157	-1.46134	1.10798e-140	1.89548e-140
AT2G33530	38.0842	0.154622	-2.69318	1.86486e-140	3.1887e-140
AT5G65220	446.658	1.37124	0.455481	2.18842e-140	3.74004e-140
AT3G18890	129.525	0.463463	-1.10947	2.30168e-140	3.9316e-140
AT5G43440	0.894595	27.7997	4.797	2.37658e-140	4.05747e-140
AT5G43700	47.733	2.32959	1.22007	3.01959e-140	5.15265e-140
AT1G05790	14.3455	3.88569	1.95817	3.24914e-140	5.54154e-140
AT2G11215	4.44102	7.77556	2.95895	3.32853e-140	5.67406e-140
AT2G38000	11.1824	4.42751	2.1465	3.43384e-140	5.8506e-140
AT1G51500	214.032	0.566553	-0.819718	5.2846e-140	8.99936e-140
AT3G18860	41.0875	2.45592	1.29626	6.43216e-140	1.0948e-139
AT3G05727	95.4341	0.394185	-1.34305	9.01285e-140	1.53328e-139
AT5G58950	158.631	1.6557	0.72744	1.04714e-139	1.7805e-139
AT3G01850	22.8441	3.11082	1.63729	1.10922e-139	1.88512e-139
AT1G29470	99.6195	1.85541	0.891736	1.47153e-139	2.49959e-139
AT3G54760	19.8728	3.31127	1.72738	1.52128e-139	2.58278e-139
AT3G27250	33.2917	0.12021	-3.05637	1.9292e-139	3.27368e-139
AT2G37270	170.516	0.523043	-0.935	1.94784e-139	3.30364e-139
AT1G76150	27.8283	2.85566	1.51382	2.25361e-139	3.82032e-139
AT2G44910	31.7581	0.108013	-3.21073	3.76948e-139	6.38679e-139
AT3G23600	180.037	0.534441	-0.903897	4.34712e-139	7.36178e-139
AT5G28400	2.74768	10.8821	3.44389	4.96501e-139	8.40392e-139
AT1G28060	20.0006	3.29583	1.72064	4.97672e-139	8.4195e-139
AT5G61820	174.446	0.528302	-0.920566	5.56724e-139	9.41378e-139
AT5G24210	37.541	0.153813	-2.70075	6.86635e-139	1.16046e-138
AT2G19470	15.9749	3.66471	1.8737	7.421e-139	1.25357e-138
AT3G21690	89.1719	0.379552	-1.39763	8.57264e-139	1.44738e-138
AT3G54010	19.1379	3.36074	1.74878	9.04253e-139	1.52595e-138
AT2G22080	33.2597	2.65231	1.40725	9.72467e-139	1.64023e-138
AT1G19720	38.1161	2.51687	1.33163	1.09543e-138	1.84671e-138
AT5G06600	61.5673	2.13113	1.09162	1.5689e-138	2.64357e-138
AT5G05370	36.6464	0.148207	-2.75431	2.00538e-138	3.37733e-138
AT5G59613	179.143	0.534557	-0.903585	2.50586e-138	4.21808e-138
AT1G70580	87.4786	0.375789	-1.41201	2.73434e-138	4.60038e-138
AT4G02020	25.7196	2.94085	1.55624	3.64752e-138	6.13367e-138
AT2G41290	32.1735	0.113726	-3.13636	4.81591e-138	8.09438e-138
AT1G28420	18.3392	3.41983	1.77392	4.88075e-138	8.19926e-138
AT1G80760	27.4768	0.0707441	-3.82125	5.03081e-138	8.44712e-138
AT5G20350	77.9575	1.98008	0.985561	7.8094e-138	1.3106e-137
[truncated: 17,201 more rows]
