# Supplementary material for: Histone H2A monoubiquitination marks are targeted to specific sites by cohesin subunits in Arabidopsis
Source: Nat Commun. 2023 Mar 3;14:1209. doi: 10.1038/s41467-023-36788-3 (PMC9984397; doi:10.1038/s41467-023-36788-3)
Supplement: Supplementary file 7 — Supplementary Data 5 [file 41467_2023_36788_MOESM7_ESM.xlsx]

## Sheet: DEGs.atctf7
	baseMean	log2FoldChange	lfcSE	stat	pvalue	padj
AT4G08114	1.35624	-5.28289	1.99844	-2.64351	0.00820509	0.0224699
AT1G07603	1.49474	-4.39252	1.63299	-2.68986	0.0071481	0.019886
AT5G40680	1.55285	4.39992	1.75201	2.51135	0.012027	0.0316404
AT1G17744	1.60235	4.20027	1.70451	2.46422	0.0137313	0.0355934
AT2G36325	1.63783	4.9532	1.91479	2.58681	0.00968687	0.0261018
AT1G64070	1.64616	5.0917	1.57562	3.23155	0.00123122	0.00402993
AT3G16380	1.67204	4.4685	1.74265	2.5642	0.0103413	0.0276283
AT1G71370	1.67713	4.19871	1.7862	2.35063	0.0187415	0.0469463
AT1G52810	1.77	4.47636	1.73798	2.57561	0.0100064	0.0268491
AT5G27780	1.83838	-5.49517	2.09131	-2.62762	0.00859852	0.0234137
AT3G48344	1.8438	4.35158	1.73927	2.50195	0.012351	0.0323714
AT1G22240	1.89913	5.46144	1.83561	2.97528	0.00292723	0.00884736
AT2G24720	1.91621	5.4127	2.09466	2.58405	0.00976484	0.0262834
AT4G34300	1.94564	5.36864	2.13895	2.50994	0.0120751	0.0317579
AT1G34050	1.9657	4.92689	1.51471	3.25269	0.00114316	0.00377379
AT1G05987	1.98215	-3.97155	1.62119	-2.44978	0.0142945	0.0368645
AT5G17720	1.98481	4.00435	1.61645	2.47725	0.0132398	0.034473
AT3G24640	1.99625	3.91095	1.66204	2.3531	0.0186178	0.0466715
AT3G52510	2.00452	4.41483	1.65955	2.66026	0.00780792	0.0214834
AT2G24255	2.01171	4.67755	1.96054	2.38584	0.01704	0.0431395
AT5G56060	2.01602	4.70588	1.60883	2.92503	0.00344425	0.0102682
AT1G63057	2.02418	4.97704	1.926	2.58414	0.00976217	0.0262788
AT5G55507	2.02984	-3.73552	1.5966	-2.33967	0.0193007	0.0481848
AT1G22210	2.05021	5.36923	2.08511	2.57503	0.0100231	0.0268859
AT1G41835	2.06517	4.74903	1.74568	2.72045	0.00651925	0.018306
AT5G07165	2.07412	5.6473	2.16594	2.60733	0.00912527	0.02472
AT5G52710	2.10136	5.01084	2.02407	2.47562	0.0133005	0.0346079
AT5G15380	2.10646	4.8845	1.65294	2.95504	0.00312627	0.00940117
AT3G22360	2.11268	4.25822	1.64485	2.58882	0.00963047	0.0259652
AT4G22170	2.12645	-4.21919	1.64997	-2.55713	0.010554	0.0281305
AT5G19700	2.13327	-4.57176	1.59388	-2.86832	0.00412664	0.0121059
AT3G60270	2.15037	5.69852	1.57603	3.61575	0.000299476	0.00110019
AT3G05105	2.16645	-4.37451	1.78378	-2.45238	0.0141914	0.0366435
AT1G05933	2.23829	4.43297	1.86903	2.37181	0.0177013	0.0446155
AT3G05950	2.26219	5.97702	2.07047	2.88679	0.00389195	0.0114777
AT3G28330	2.26839	4.42844	1.74817	2.53319	0.0113029	0.0299284
AT1G63950	2.28153	5.81689	1.72705	3.36811	0.000756862	0.0025853
AT2G06935	2.28188	4.81944	1.7563	2.74408	0.00606806	0.0171464
AT4G28340	2.30151	3.85964	1.46357	2.63714	0.00836085	0.0228439
AT2G45800	2.34378	-3.60041	1.463	-2.46098	0.0138559	0.0358722
AT2G04725	2.37844	3.09213	1.19411	2.58949	0.00961192	0.0259253
AT2G42480	2.40532	4.95017	1.65576	2.98967	0.00279282	0.00847484
AT4G34470	2.40978	5.59473	1.91262	2.92517	0.00344268	0.0102657
AT2G04395	2.43521	-3.36742	1.39187	-2.41935	0.0155482	0.0397305
AT5G04075	2.46161	4.87225	1.5164	3.21305	0.00131335	0.0042775
AT5G22680	2.46692	2.8438	1.18479	2.40025	0.0163838	0.0416016
AT4G01470	2.50546	5.93076	1.82858	3.24337	0.00118124	0.00388494
AT1G63030	2.53316	5.60268	1.88721	2.96877	0.00298997	0.00902005
AT1G31570	2.55953	4.99772	1.76353	2.83392	0.00459803	0.0133343
AT3G46070	2.56844	5.63929	1.81203	3.11214	0.00185733	0.00586857
AT1G51020	2.58415	4.79041	1.90254	2.51791	0.0118054	0.0311173
AT3G43250	2.59695	5.24399	1.86738	2.80821	0.00498184	0.0143303
AT1G66550	2.61323	5.99335	1.87295	3.19995	0.00137453	0.0044553
AT2G44240	2.68018	5.36051	1.47746	3.62818	0.000285421	0.00105251
AT2G07722	2.68129	3.06343	1.20695	2.53815	0.0111439	0.0295561
AT3G49540	2.68137	5.24124	1.65493	3.16704	0.00153998	0.00494294
AT1G59670	2.69027	4.78315	1.63069	2.93321	0.00335481	0.0100431
AT1G74190	2.69083	5.89265	1.91474	3.07752	0.00208731	0.00652363
AT1G64618	2.69784	-3.51164	1.36687	-2.56912	0.0101958	0.0272824
AT1G44542	2.70286	4.85702	1.69844	2.8597	0.00424036	0.0123979
AT2G32130	2.70442	5.61716	1.66992	3.36373	0.00076898	0.0026244
AT1G05800	2.71508	5.38549	1.96641	2.73874	0.00616742	0.0173948
AT5G52730	2.74038	5.46082	1.78364	3.06162	0.00220141	0.00683959
AT1G36630	2.74482	3.92457	1.37808	2.84785	0.00440155	0.0128175
AT3G29252	2.77184	6.32414	2.34965	2.69152	0.00711271	0.0197976
AT2G38690	2.77605	4.88877	1.51639	3.22396	0.00126431	0.00412886
AT5G66890	2.79342	5.90491	2.11766	2.78841	0.00529671	0.0151468
AT4G16545	2.80969	-4.42861	1.57068	-2.81955	0.00480907	0.0138888
AT5G41300	2.82387	5.69767	1.45925	3.90452	9.44123e-05	0.0003793
AT4G05275	2.84488	5.36701	1.62351	3.30581	0.000947029	0.00317499
AT5G36130	2.8453	5.35297	1.48058	3.61547	0.000299807	0.00110096
AT5G35375	2.84696	3.4968	1.3202	2.64868	0.00808059	0.0221645
AT1G71390	2.88599	6.39442	2.20317	2.90237	0.00370355	0.0109727
AT1G43997	2.89711	-3.89778	1.61388	-2.41516	0.0157283	0.0401309
AT1G65300	2.91102	-2.94334	1.19218	-2.46887	0.0135539	0.0352007
AT3G60010	2.91658	3.68435	1.49934	2.45731	0.0139981	0.0361991
AT3G54520	2.99872	4.69255	1.64369	2.85488	0.00430527	0.0125693
AT1G10586	3.00624	5.43638	1.81587	2.99381	0.00275519	0.00837366
AT1G29180	3.01025	4.45955	1.47117	3.03129	0.00243509	0.00750252
AT1G06537	3.01336	4.23044	1.50425	2.81233	0.00491847	0.0141615
AT5G25415	3.03466	-5.74033	1.51317	-3.79358	0.000148488	0.000578614
AT5G39715	3.04002	6.49341	1.81382	3.57996	0.000343651	0.00125137
AT1G12670	3.04149	3.08373	1.15263	2.67538	0.00746439	0.0206566
AT1G65485	3.04239	5.44478	1.6597	3.28059	0.00103591	0.00344802
AT2G36020	3.08597	4.71497	1.6418	2.87184	0.00408094	0.0119873
AT1G78360	3.09772	3.29228	1.33238	2.47098	0.0134743	0.0350135
AT1G72000	3.11072	6.26413	1.65018	3.79603	0.000147033	0.000573517
AT3G02895	3.13837	2.5193	0.998799	2.52233	0.0116582	0.0307768
AT2G39490	3.14189	5.65594	2.20929	2.56007	0.0104651	0.027929
AT2G19890	3.14438	5.96636	1.54119	3.87126	0.000108274	0.000430749
AT1G32910	3.15792	5.71661	1.51245	3.77969	0.000157022	0.000609003
AT1G08080	3.17854	5.15124	1.50827	3.41533	0.000637049	0.00220496
AT1G58130	3.18606	2.96274	1.09571	2.70394	0.00685217	0.0191425
AT3G28570	3.18971	3.18763	1.34952	2.36206	0.0181739	0.0456832
AT3G21850	3.23027	5.61122	2.3195	2.41915	0.0155567	0.0397448
AT2G19960	3.23263	3.21243	1.29414	2.48229	0.013054	0.0340346
AT3G44695	3.24992	4.14932	1.43844	2.8846	0.0039191	0.011549
AT4G12170	3.2515	4.10507	1.32826	3.09055	0.00199784	0.00626915
AT4G09780	3.26248	4.67476	1.4281	3.27341	0.00106258	0.00352822
AT5G09175	3.26846	4.57709	1.38107	3.31416	0.000919196	0.00308812
AT2G38220	3.31133	-3.95958	1.48181	-2.67212	0.00753729	0.0208204
AT3G13500	3.34486	4.00042	1.33469	2.99726	0.00272416	0.0082904
AT1G12340	3.36789	-3.27285	1.11841	-2.92634	0.00342979	0.0102337
AT1G08170	3.37875	2.86203	1.05653	2.70889	0.00675089	0.0188943
AT5G42610	3.38565	-5.45233	1.76395	-3.09097	0.00199501	0.00626307
AT5G62240	3.40231	-4.36262	1.78147	-2.44888	0.01433	0.0369491
AT3G09525	3.44799	6.56156	1.77188	3.70317	0.00021292	0.000804466
AT5G39150	3.46461	3.84272	1.17772	3.26285	0.00110298	0.00365218
AT5G52670	3.48143	3.39758	1.41991	2.39281	0.01672	0.0423843
AT3G02695	3.48518	3.60295	1.36829	2.63317	0.00845924	0.0230781
AT1G08747	3.51916	-5.89691	1.43015	-4.12328	3.73523e-05	0.000158885
AT4G11340	3.52509	5.51274	1.4636	3.76656	0.000165512	0.00063983
AT2G20150	3.53196	6.10907	1.64619	3.71103	0.000206415	0.000782376
AT4G11070	3.56562	6.28244	1.47891	4.24801	2.15682e-05	9.47358e-05
AT1G80590	3.56706	6.52655	1.96193	3.3266	0.000879114	0.00296767
AT1G76480	3.59099	3.22517	1.16537	2.7675	0.00564876	0.0160646
AT3G03670	3.63069	6.68968	1.95423	3.42319	0.000618915	0.00215057
AT1G19500	3.66106	-5.0952	1.62503	-3.13546	0.00171584	0.00546316
AT4G27580	3.6659	3.86216	1.37325	2.81243	0.0049169	0.0141584
AT3G27410	3.66675	4.73673	1.48932	3.18046	0.00147042	0.00474027
AT4G27670	3.67683	3.8092	1.31763	2.89094	0.00384089	0.0113443
AT4G05540	3.76333	4.59537	1.59334	2.88412	0.00392509	0.0115643
AT3G54530	3.79601	4.80987	1.57783	3.04842	0.00230051	0.00712158
AT5G16453	3.79664	4.58285	1.48571	3.08461	0.00203821	0.00638641
AT1G60830	3.80432	3.70986	1.24668	2.97578	0.0029224	0.00883425
AT4G27220	3.8337	3.10002	0.993178	3.12131	0.00180047	0.00570405
AT1G51915	3.88305	5.6859	1.61558	3.51941	0.000432504	0.00154833
AT1G02440	3.92483	5.08105	1.4881	3.41446	0.000639083	0.00221172
AT2G44990	4.00786	3.02113	1.07512	2.81005	0.00495342	0.0142546
AT4G25950	4.01449	-4.10072	1.53176	-2.67712	0.00742575	0.0205684
AT3G15440	4.04188	4.01945	1.53065	2.62597	0.00864031	0.0235181
AT1G09935	4.07529	6.43225	2.40712	2.67218	0.00753607	0.0208192
AT3G30843	4.08266	6.18596	1.39259	4.44204	8.91085e-06	4.13516e-05
AT3G17180	4.08725	-2.58711	0.965599	-2.67928	0.00737817	0.020447
AT1G63055	4.08829	6.24952	1.5539	4.02183	5.77473e-05	0.000238841
AT1G43000	4.08839	3.64875	1.40963	2.58845	0.00964102	0.0259876
AT2G28700	4.10382	2.82179	1.02022	2.76588	0.00567696	0.016138
AT4G35660	4.12656	4.18448	1.47663	2.83381	0.00459967	0.0133376
AT5G18350	4.16913	4.12259	1.13669	3.62684	0.000286915	0.00105731
AT1G06883	4.19907	3.84066	1.152	3.33389	0.000856393	0.00289705
AT2G24165	4.20655	4.54749	1.43579	3.16723	0.00153898	0.00494029
AT2G27313	4.23458	3.637	1.4051	2.58842	0.00964165	0.0259876
AT1G48325	4.25787	3.94224	1.35958	2.89961	0.00373624	0.0110603
AT5G37940	4.26392	-3.4346	1.15399	-2.97629	0.00291763	0.00882226
AT1G02980	4.3074	2.73616	1.16986	2.33887	0.0193422	0.0482796
AT5G46040	4.33672	5.81409	1.42479	4.08067	4.4907e-05	0.000189079
AT3G08795	4.34284	-2.51286	0.953382	-2.63573	0.00839567	0.0229275
AT3G20360	4.36772	4.16008	1.35511	3.06992	0.00214119	0.00667587
AT1G05057	4.41751	4.31948	1.46063	2.95727	0.00310376	0.00933756
AT1G27890	4.43654	4.10411	1.05003	3.90858	9.2842e-05	0.00037332
AT4G05095	4.51673	-4.06604	1.47358	-2.75929	0.00579271	0.0164244
AT3G60940	4.53948	2.18743	0.843705	2.59265	0.00952407	0.0257062
AT5G35425	4.55083	7.03671	1.70167	4.13519	3.54662e-05	0.000151335
AT4G37060	4.56855	7.00977	1.40144	5.00184	5.67845e-07	3.08541e-06
AT3G01700	4.60845	-6.23858	1.47725	-4.22309	2.40972e-05	0.000105152
AT1G61165	4.62735	-4.55293	1.45191	-3.13582	0.00171374	0.00545712
AT2G42440	4.64143	2.46326	0.898873	2.74039	0.00613664	0.017317
AT4G08860	4.64283	5.89748	1.42237	4.14624	3.37977e-05	0.000144575
AT3G05540	4.65261	7.13864	1.84026	3.87915	0.000104823	0.000417931
AT5G26582	4.67705	-3.1155	0.97049	-3.21024	0.00132625	0.00431568
AT3G22250	4.67921	3.50921	1.3649	2.57104	0.0101393	0.0271524
AT4G10910	4.69221	-4.35148	1.43167	-3.03944	0.00237016	0.0073184
AT5G55690	4.70316	7.11361	1.51329	4.70075	2.59212e-06	1.29403e-05
AT3G60780	4.74229	3.61542	1.5364	2.35318	0.0186137	0.0466655
AT3G44870	4.75678	6.41672	1.4592	4.39741	1.0955e-05	5.01902e-05
AT1G12855	4.77077	-4.58493	1.55225	-2.95373	0.00313961	0.00943817
AT1G28590	4.79118	2.68337	1.10176	2.43552	0.0148703	0.0381873
AT5G37950	4.80764	-3.1445	1.02616	-3.06435	0.00218143	0.00678521
AT5G26146	4.81545	-3.96849	1.24334	-3.1918	0.00141391	0.00457102
AT3G50030	4.82029	4.8361	1.20272	4.02098	5.79561e-05	0.000239487
AT3G44710	4.83136	4.20488	1.41766	2.96606	0.00301641	0.00909379
AT2G35570	4.83213	6.20907	1.36721	4.54142	5.58761e-06	2.66302e-05
AT3G03702	4.83486	-2.41732	0.915549	-2.64029	0.00828345	0.0226596
AT5G49340	4.83729	-2.17322	0.785913	-2.76521	0.00568858	0.0161694
AT1G52110	4.8616	4.6153	1.13457	4.06787	4.74443e-05	0.000199058
AT3G50460	4.86168	3.42731	1.05938	3.23521	0.00121553	0.00398622
AT1G07993	4.86766	-4.05474	1.331	-3.04638	0.00231611	0.0071642
AT1G32172	4.89946	2.86316	0.93371	3.06644	0.00216628	0.00674345
AT4G15200	4.91138	5.38561	1.72198	3.12756	0.00176262	0.00559711
AT3G10280	4.9388	2.79897	1.177	2.37804	0.0174048	0.0439655
AT2G33350	4.9729	2.2606	0.956175	2.36421	0.0180686	0.0454417
AT2G21900	4.97623	7.2118	1.68816	4.27199	1.93733e-05	8.56728e-05
AT3G29784	4.99825	4.68154	1.3233	3.53777	0.000403523	0.00145218
AT3G24230	5.04579	-2.63625	0.883052	-2.98539	0.00283219	0.00858765
AT3G14710	5.04704	4.2259	1.096	3.85576	0.000115372	0.00045765
AT1G06030	5.0784	3.62507	1.53129	2.36732	0.0179174	0.0451018
AT1G36640	5.10101	6.82086	1.6053	4.24896	2.14768e-05	9.43648e-05
AT5G48190	5.11576	3.52609	0.964737	3.65498	0.000257201	0.000955922
AT1G68630	5.14472	7.0666	2.57116	2.74841	0.00598851	0.0169409
AT3G14380	5.17549	2.62944	0.897221	2.93064	0.00338262	0.0101109
AT4G35690	5.18833	-2.8096	0.967637	-2.90356	0.00368943	0.0109336
AT3G28600	5.21416	6.0212	1.37344	4.38404	1.16498e-05	5.32042e-05
AT1G06717	5.27215	-2.9656	0.886816	-3.34409	0.000825519	0.00280162
AT3G23123	5.29351	7.28356	1.69283	4.30259	1.68816e-05	7.52261e-05
AT5G43175	5.30562	4.98929	1.50936	3.30556	0.000947862	0.003177
AT1G13550	5.32419	4.06002	1.0492	3.86962	0.000109004	0.000433463
AT4G37140	5.33656	1.81805	0.730839	2.48762	0.01286	0.0335735
AT1G07885	5.35174	2.07358	0.859614	2.41222	0.0158556	0.0404254
AT4G05097	5.35354	-4.09542	1.54023	-2.65897	0.00783797	0.0215617
AT1G70680	5.36557	2.86814	1.09	2.63131	0.00850555	0.0231905
AT5G02225	5.379	-1.71819	0.737987	-2.32821	0.0199007	0.049511
AT5G53240	5.3819	3.7513	1.22225	3.06917	0.00214654	0.00668962
AT3G49700	5.38587	4.17259	1.34885	3.09343	0.00197858	0.00621506
AT5G41835	5.46511	-2.83456	1.09047	-2.59939	0.00933888	0.0252362
AT2G08950	5.47038	3.96387	1.41932	2.79279	0.00522549	0.0149666
AT4G17980	5.51593	4.43758	1.24359	3.56837	0.000359207	0.00130541
AT5G07310	5.51806	4.3824	1.07846	4.06357	4.83271e-05	0.000202451
AT1G58390	5.52645	3.52147	1.09674	3.21086	0.00132339	0.0043079
AT1G26400	5.5473	7.10333	1.50014	4.73511	2.18933e-06	1.10099e-05
AT1G32970	5.55451	4.37196	1.41444	3.09094	0.00199524	0.00626308
AT3G22090	5.58903	-3.60288	1.07462	-3.3527	0.000800271	0.00272337
AT5G36150	5.59474	4.11508	1.27338	3.2316	0.00123097	0.00402961
AT3G43828	5.60085	3.91397	1.03861	3.76847	0.000164249	0.00063541
AT3G07875	5.66229	-4.19235	1.68494	-2.48813	0.0128417	0.033532
AT1G63870	5.66809	5.81117	1.45077	4.00559	6.18628e-05	0.000254553
AT5G55420	5.6786	6.90944	1.76757	3.909	9.26771e-05	0.000372712
AT3G20075	5.68198	-3.47161	1.21251	-2.86314	0.00419459	0.0122802
AT5G00790	5.72444	-2.15618	0.695481	-3.10027	0.00193342	0.00608646
AT3G44700	5.74551	2.07724	0.779025	2.66646	0.00766548	0.0211319
AT5G21120	5.74585	4.35175	1.44314	3.01548	0.00256576	0.0078582
AT5G43590	5.75571	6.13544	1.31708	4.65835	3.18757e-06	1.56923e-05
AT4G26330	5.76134	-2.84003	0.912467	-3.11247	0.00185526	0.0058631
AT4G05497	5.78007	2.82222	0.869828	3.24457	0.00117627	0.00387095
AT3G60164	5.7828	1.85837	0.695242	2.67298	0.00751806	0.0207799
AT2G02310	5.80425	2.54669	0.730944	3.48411	0.000493774	0.00174619
AT5G49600	5.81187	7.30965	1.42025	5.14675	2.65036e-07	1.50278e-06
AT4G35170	5.87604	4.36922	0.983886	4.44078	8.96352e-06	4.15749e-05
AT3G05770	5.94126	3.18506	1.21427	2.62303	0.00871528	0.023708
AT2G26380	5.94921	4.45356	1.58659	2.807	0.00500053	0.0143765
AT5G07520	5.97943	-5.93157	1.35799	-4.36792	1.25438e-05	5.69826e-05
AT3G44570	5.98594	-2.4458	0.917348	-2.66616	0.0076722	0.0211461
AT4G05030	5.99423	3.31668	1.02837	3.22517	0.00125896	0.00411336
AT1G50090	5.99905	2.84276	0.992879	2.86315	0.00419456	0.0122802
AT2G34760	6.00498	-1.95416	0.69294	-2.8201	0.00480092	0.0138668
AT2G21990	6.03351	-4.09223	1.20876	-3.38549	0.000710525	0.00243798
AT1G04500	6.04765	3.57318	1.03693	3.44591	0.000569141	0.00199261
AT1G57650	6.05447	7.29297	1.68555	4.32676	1.51316e-05	6.78587e-05
AT5G25920	6.07423	6.19075	1.46767	4.21809	2.46377e-05	0.000107407
AT1G62225	6.08894	4.29246	1.63475	2.62575	0.00864573	0.0235305
AT5G05530	6.10024	2.91135	0.821539	3.54378	0.000394437	0.00142154
AT1G01840	6.10531	-2.58687	0.932989	-2.77267	0.00555976	0.0158345
AT4G37710	6.1168	7.16464	1.35072	5.30429	1.13111e-07	6.72153e-07
AT3G19615	6.1173	7.42282	1.44778	5.12705	2.9432e-07	1.65818e-06
AT4G04075	6.11796	2.52597	0.721579	3.50062	0.00046418	0.00165178
AT2G33690	6.12523	4.66719	1.48157	3.15018	0.00163172	0.00522024
AT1G50960	6.13095	4.0454	1.06937	3.78299	0.000154956	0.000601589
AT4G39650	6.17049	3.69626	1.58001	2.33939	0.0193155	0.0482174
AT1G78440	6.20053	-3.74934	1.44067	-2.60249	0.0092549	0.0250315
AT5G65500	6.21796	3.77058	0.917706	4.1087	3.97886e-05	0.000168698
AT5G56960	6.25859	5.95595	1.53144	3.88911	0.000100611	0.000402254
AT5G41290	6.25912	5.84212	1.2822	4.55631	5.20605e-06	2.49378e-05
AT1G29715	6.26215	6.46044	1.51262	4.27102	1.94581e-05	8.59924e-05
AT5G64790	6.27083	7.46758	1.41089	5.29281	1.20454e-07	7.12689e-07
AT5G46950	6.27987	4.35323	1.27308	3.41944	0.000627496	0.00217685
AT2G20510	6.28007	2.34623	0.827682	2.8347	0.00458688	0.0133048
AT2G04515	6.31808	6.26418	1.3961	4.4869	7.22671e-06	3.39277e-05
AT1G21528	6.32403	3.39108	0.942435	3.59821	0.00032041	0.0011719
AT3G08810	6.35918	2.6042	0.742324	3.50817	0.000451207	0.0016098
AT4G19430	6.36004	2.76186	0.928109	2.97579	0.00292234	0.00883425
AT5G59390	6.38015	5.50406	1.25874	4.37268	1.22732e-05	5.5874e-05
AT1G09647	6.38047	1.92691	0.70955	2.71568	0.00661389	0.0185451
AT2G39855	6.42195	-5.28718	1.29629	-4.07871	4.52871e-05	0.000190621
AT4G15100	6.44618	4.15372	0.938958	4.42376	9.69997e-06	4.48083e-05
AT2G18530	6.44939	7.56309	1.78626	4.23405	2.29525e-05	0.000100397
AT4G38213	6.47225	-6.87443	1.28847	-5.33533	9.53704e-08	5.72201e-07
AT5G24540	6.47406	7.63094	2.16022	3.53249	0.00041167	0.00147956
AT3G09545	6.52128	7.52078	1.8256	4.11961	3.79515e-05	0.000161158
AT2G37830	6.56473	3.82126	0.955265	4.00021	6.32876e-05	0.000260021
AT1G79400	6.57416	6.46402	1.34991	4.78849	1.68045e-06	8.59942e-06
AT5G56200	6.59095	2.62426	0.73811	3.55538	0.000377428	0.00136528
AT5G41730	6.61055	3.18514	0.925662	3.44094	0.000579706	0.00202623
AT1G07143	6.65405	3.9136	1.10398	3.545	0.000392607	0.00141532
AT1G66990	6.65731	7.13771	1.46588	4.86924	1.12026e-06	5.84652e-06
AT1G58330	6.65744	2.87153	0.948552	3.02728	0.00246764	0.00758914
AT5G39100	6.67114	3.58286	1.03641	3.45699	0.000546239	0.00191882
AT5G54560	6.68635	6.14192	1.47975	4.15066	3.31522e-05	0.000142014
AT5G37420	6.70605	6.19197	1.32564	4.67092	2.99852e-06	1.48149e-05
AT1G29490	6.74449	-5.99155	1.46991	-4.07612	4.57928e-05	0.00019269
AT2G19500	6.75685	5.13979	1.04315	4.9272	8.34148e-07	4.43802e-06
AT3G12230	6.77472	7.58299	2.25725	3.35939	0.000781144	0.00266325
AT5G56368	6.81707	7.6938	2.02154	3.80591	0.000141286	0.000553227
AT1G20180	6.85238	6.28953	1.373	4.58087	4.6304e-06	2.23329e-05
AT4G10160	6.8572	-4.85919	1.32426	-3.66937	0.000243152	0.000907532
AT1G80660	6.90382	3.37023	0.898821	3.74961	0.000177107	0.000680627
AT1G55230	6.90485	5.18834	1.1791	4.40027	1.08118e-05	4.9576e-05
AT5G05265	6.91112	7.73572	3.11749	2.48139	0.0130871	0.0341077
AT3G08405	6.9218	-3.02415	0.899365	-3.36253	0.000772304	0.00263377
AT4G02650	6.9341	3.67888	0.98229	3.74521	0.000180244	0.000691422
AT1G77525	6.93882	3.38165	0.877526	3.85362	0.000116385	0.000461473
AT2G02580	6.94287	2.79356	0.932367	2.99621	0.00273361	0.00831455
AT2G31420	6.95931	4.32761	1.50968	2.86658	0.00414931	0.0121646
AT2G03850	6.9826	1.67696	0.623696	2.68874	0.00717212	0.0199447
AT3G19310	7.05942	-3.56967	1.14603	-3.11481	0.00184065	0.00582056
AT5G28237	7.07719	5.60884	1.56695	3.57946	0.000344311	0.00125361
AT5G12960	7.07904	-2.10439	0.769511	-2.73471	0.00624347	0.017593
AT4G10250	7.0806	3.96887	0.937762	4.23228	2.31331e-05	0.000101154
AT5G44255	7.10221	1.92258	0.770719	2.49452	0.0126126	0.0329907
AT3G63350	7.13311	-2.78869	1.03306	-2.69946	0.0069453	0.0193671
AT5G46140	7.13316	2.26152	0.809938	2.79221	0.00523497	0.0149906
AT4G02320	7.13677	1.52917	0.63883	2.3937	0.0166793	0.0422968
AT5G55270	7.1633	3.67537	1.10554	3.3245	0.000885787	0.00298688
AT1G61950	7.19599	4.22153	1.36009	3.10386	0.00191011	0.00602143
AT4G22050	7.21938	2.22185	0.838503	2.64978	0.00805432	0.0221035
AT1G79103	7.27918	-2.00493	0.744016	-2.69474	0.00704439	0.0196174
AT5G11360	7.2849	2.88758	0.762208	3.78844	0.000151595	0.000589459
AT3G27950	7.31569	3.76625	1.24203	3.03233	0.00242678	0.00748027
AT2G14290	7.38533	4.52821	0.925021	4.89525	9.81802e-07	5.16036e-06
AT2G33280	7.40111	-4.53895	1.01078	-4.49052	7.10485e-06	3.3367e-05
AT1G08440	7.40207	1.90913	0.741545	2.57453	0.0100377	0.0269171
AT5G20260	7.42399	2.39452	0.632655	3.78488	0.000153783	0.000597203
AT1G12940	7.43597	4.21077	1.37714	3.05763	0.00223098	0.00692515
AT5G15720	7.44256	1.5767	0.599846	2.62851	0.00857593	0.0233591
AT1G56240	7.44278	5.29169	1.37459	3.84966	0.00011828	0.000468445
AT4G31950	7.44447	4.97887	1.44639	3.44226	0.000576872	0.00201787
AT4G37050	7.44748	2.38433	0.948462	2.51389	0.0119407	0.031436
AT2G07739	7.45609	-2.83467	0.873425	-3.24547	0.00117258	0.00386064
AT3G09590	7.48373	-1.95144	0.794404	-2.45649	0.0140303	0.0362721
AT4G09575	7.48676	2.44951	0.858926	2.85183	0.00434679	0.0126742
AT1G29420	7.49701	-7.25989	1.31554	-5.51854	3.41819e-08	2.15933e-07
AT3G14225	7.50911	3.03398	0.843658	3.59622	0.000322869	0.00118041
AT1G29830	7.56991	3.0867	1.02148	3.02179	0.00251286	0.00771692
AT2G35890	7.60019	2.47153	1.01684	2.43061	0.0150735	0.0386439
AT5G38310	7.60344	3.32754	0.666085	4.99568	5.863e-07	3.17748e-06
AT5G21960	7.60352	7.52374	1.38291	5.4405	5.31315e-08	3.28285e-07
AT5G11140	7.60372	3.85761	1.03266	3.73563	0.000187249	0.00071588
AT4G14368	7.6057	7.43945	1.29242	5.75623	8.6012e-09	5.77503e-08
AT1G58460	7.66052	-4.14727	1.15516	-3.5902	0.000330428	0.00120596
AT1G65480	7.69562	2.79079	0.941279	2.96489	0.00302786	0.00912631
AT1G05023	7.71231	-2.44467	0.786048	-3.11007	0.00187041	0.0059058
AT5G37450	7.72398	1.49746	0.599621	2.49734	0.012513	0.0327497
AT2G23830	7.72906	7.68625	1.47597	5.20761	1.91293e-07	1.10388e-06
AT1G53880	7.79668	2.9241	1.02224	2.86048	0.00423004	0.0123732
AT4G10580	7.8172	1.50449	0.57651	2.60965	0.00906357	0.0245699
AT1G62835	7.85735	-1.54766	0.65169	-2.37484	0.0175567	0.0442999
AT3G22275	7.85833	2.93915	0.814993	3.60635	0.000310539	0.00113716
AT1G61750	7.85995	2.45228	0.985126	2.4893	0.0127994	0.0334346
AT1G30560	7.87904	7.68582	1.39498	5.50963	3.59598e-08	2.26797e-07
AT5G18560	7.88824	-2.61793	1.11036	-2.35772	0.0183876	0.0461793
AT3G09870	7.91142	2.97181	0.911158	3.26158	0.00110794	0.00366814
AT2G18190	7.94097	6.68203	1.37687	4.85304	1.2158e-06	6.32222e-06
AT2G44383	7.94669	4.69884	0.987902	4.75638	1.97091e-06	9.98673e-06
AT1G55525	7.95611	5.01242	1.00101	5.00736	5.51803e-07	3.00302e-06
AT2G04490	8.01301	4.67386	1.13027	4.13519	3.54666e-05	0.000151335
AT2G22290	8.10731	4.58885	1.32835	3.45455	0.000551209	0.00193429
AT2G39240	8.11167	-2.05216	0.805689	-2.54709	0.0108626	0.0288547
AT2G48121	8.13514	-2.30802	0.912555	-2.52918	0.0114328	0.0302489
AT3G03815	8.1647	-1.68545	0.722244	-2.33363	0.0196153	0.0488721
AT3G56825	8.16861	1.87744	0.741747	2.53111	0.0113703	0.030098
AT2G17845	8.19583	-2.14491	0.559887	-3.83096	0.000127643	0.000502325
AT1G58320	8.26405	3.61085	1.19195	3.02937	0.00245063	0.0075436
AT3G28290	8.272	-2.0275	0.623715	-3.25069	0.00115126	0.00379777
AT1G70390	8.3949	3.9498	0.92608	4.26507	1.99837e-05	8.81729e-05
AT3G55790	8.42589	8.02163	2.89019	2.77547	0.00551219	0.0157056
AT5G62040	8.4609	-4.24678	0.964204	-4.40444	1.06055e-05	4.87362e-05
AT4G25433	8.46195	3.24791	0.790767	4.1073	4.00318e-05	0.000169676
AT3G20710	8.46777	1.94137	0.795614	2.44009	0.0146837	0.0377933
AT4G40020	8.47843	4.50161	0.935878	4.81004	1.509e-06	7.75688e-06
AT2G33130	8.49506	3.7883	0.797389	4.75089	2.02528e-06	1.02414e-05
AT1G69325	8.51095	2.18147	0.89614	2.43429	0.0149209	0.0382922
AT1G54215	8.51512	-1.76077	0.721048	-2.44195	0.014608	0.0376162
AT1G13310	8.54364	5.03571	1.12524	4.47525	7.63235e-06	3.5728e-05
AT1G70130	8.59036	5.93045	1.14958	5.15881	2.48523e-07	1.41385e-06
AT5G59370	8.59876	-6.00135	1.27533	-4.70572	2.52968e-06	1.26493e-05
AT4G26050	8.62748	3.87223	1.03685	3.7346	0.000188012	0.000718497
AT2G11150	8.70424	2.46499	1.00072	2.46321	0.0137697	0.0356761
AT3G60961	8.74357	3.53981	1.04483	3.38794	0.000704198	0.0024181
AT5G14490	8.75051	7.25814	1.31124	5.53532	3.10653e-08	1.9711e-07
AT2G29100	8.76587	7.93215	1.31167	6.04735	1.47248e-09	1.07899e-08
AT1G16140	8.8429	2.35504	0.739137	3.1862	0.00144157	0.00465294
AT4G11480	8.85043	5.41751	1.04773	5.17072	2.33189e-07	1.32938e-06
AT3G01345	8.86187	1.71465	0.567676	3.02047	0.00252384	0.00774802
AT1G35625	8.94168	3.88585	0.777524	4.99773	5.80092e-07	3.14633e-06
AT2G24000	8.94611	6.15704	1.25897	4.89053	1.00563e-06	5.27949e-06
AT4G32205	8.95141	1.556	0.65947	2.35947	0.0183013	0.0459667
AT2G45410	9.01048	-2.69969	0.70839	-3.81102	0.000138396	0.00054269
AT1G75600	9.07204	4.80809	1.41628	3.39488	0.000686587	0.00236207
AT2G05812	9.07553	2.22636	0.694697	3.20478	0.00135164	0.00438889
AT1G02630	9.11487	-4.0153	0.904247	-4.44048	8.97564e-06	4.16211e-05
AT4G21926	9.11957	-1.6383	0.580313	-2.82314	0.00475565	0.0137549
AT1G66860	9.16082	4.49151	0.769026	5.84052	5.20391e-09	3.58557e-08
AT1G12630	9.17093	-2.81462	0.720414	-3.90695	9.34696e-05	0.000375678
AT5G23160	9.17337	1.94651	0.805788	2.41566	0.0157068	0.0400834
AT2G02340	9.23766	5.74681	1.34582	4.27011	1.95377e-05	8.63024e-05
AT5G26300	9.2429	3.65025	1.2143	3.00606	0.00264656	0.00807941
AT5G09125	9.2918	2.59653	0.847253	3.06465	0.00217925	0.00677919
AT5G45090	9.29963	6.96148	1.37005	5.0812	3.75061e-07	2.09152e-06
AT3G18530	9.30153	-2.15521	0.741089	-2.90816	0.00363565	0.010787
AT1G65483	9.30698	7.59962	1.4175	5.36128	8.26321e-08	4.9939e-07
AT5G52740	9.31375	3.93053	0.844204	4.6559	3.22567e-06	1.5857e-05
AT1G10220	9.37032	2.04623	0.612831	3.33898	0.000840871	0.00284899
AT4G25380	9.38213	3.90639	0.814645	4.79521	1.62507e-06	8.33162e-06
AT1G26911	9.41029	-3.04315	0.838906	-3.62752	0.000286155	0.00105479
AT5G63250	9.54213	3.40459	1.37439	2.47716	0.0132434	0.0344789
AT4G18422	9.57594	6.81807	1.28006	5.32639	1.00185e-07	5.99511e-07
AT4G21970	9.58377	-2.29429	0.800783	-2.86506	0.00416935	0.0122142
AT2G44000	9.62411	2.41034	0.726161	3.31929	0.000902471	0.00303752
AT1G64250	9.65797	-1.62824	0.582457	-2.79547	0.00518236	0.0148587
AT1G29100	9.65921	6.4283	1.47602	4.35516	1.32971e-05	6.01446e-05
AT1G57570	9.70143	2.25333	0.642024	3.50973	0.000448566	0.0016008
AT5G64800	9.7084	1.67283	0.57062	2.93159	0.00337228	0.0100855
AT1G17310	9.73538	5.89123	1.15033	5.12133	3.03387e-07	1.7082e-06
AT1G71280	9.73608	1.84548	0.766369	2.40808	0.0160365	0.0408444
AT3G60700	9.81454	-1.93606	0.831305	-2.32894	0.0198625	0.0494248
AT2G29110	9.86439	5.91134	1.3729	4.30574	1.66426e-05	7.42092e-05
AT4G00960	9.94651	3.21673	0.779663	4.1258	3.69447e-05	0.000157323
AT4G01830	9.99088	2.03797	0.715301	2.84911	0.00438415	0.0127709
AT5G25180	9.99216	6.92689	1.53838	4.50271	6.70934e-06	3.15855e-05
AT1G33730	9.99351	7.41613	1.42635	5.19938	1.99953e-07	1.1507e-06
AT4G15720	9.99593	2.40292	0.726462	3.3077	0.000940656	0.00315547
AT1G08563	10.003	1.91226	0.777771	2.45865	0.0139462	0.0360787
AT5G04180	10.0341	-3.42098	0.786995	-4.34689	1.38081e-05	6.23633e-05
AT1G06983	10.054	4.66574	0.961176	4.8542	1.20874e-06	6.28907e-06
AT5G02210	10.0649	1.59966	0.656258	2.43755	0.0147871	0.0380166
AT1G06135	10.0671	5.45135	1.52387	3.57731	0.000347151	0.00126361
AT2G33080	10.0807	6.1625	1.3672	4.5074	6.5626e-06	3.0932e-05
AT2G20700	10.0853	-1.89521	0.61244	-3.09452	0.00197135	0.00619375
AT1G63600	10.114	4.83533	1.28999	3.74835	0.000178001	0.000683775
AT5G03985	10.1169	-3.21792	0.714701	-4.50247	6.71688e-06	3.16156e-05
AT4G09300	10.1455	1.66707	0.542602	3.07236	0.00212371	0.00662603
AT1G24270	10.1831	2.49729	0.752846	3.31713	0.000909488	0.00305926
AT3G60170	10.2231	5.88283	1.08204	5.43679	5.42482e-08	3.34806e-07
AT4G10720	10.246	3.66605	0.724414	5.06071	4.17692e-07	2.31087e-06
AT5G01545	10.271	-1.9812	0.71847	-2.75753	0.00582406	0.0165064
AT5G17340	10.3021	8.02777	1.37317	5.84614	5.03113e-09	3.47352e-08
AT2G42955	10.3358	-1.44481	0.590772	-2.44563	0.0144601	0.0372613
AT3G11570	10.3489	2.77166	0.619468	4.47426	7.66764e-06	3.58865e-05
AT3G08115	10.3782	-3.08918	0.682267	-4.52781	5.95977e-06	2.82954e-05
AT5G37840	10.4171	8.30005	1.37243	6.04772	1.46908e-09	1.07707e-08
AT3G56500	10.4236	2.19261	0.780502	2.80923	0.00496609	0.014288
AT3G59270	10.435	-2.40496	0.898411	-2.6769	0.00743069	0.0205758
AT2G47480	10.4511	-2.2398	0.707478	-3.16589	0.00154611	0.00496086
AT1G72070	10.4833	3.65226	0.65986	5.5349	3.11408e-08	1.97543e-07
AT5G49620	10.5204	6.09531	1.14474	5.32461	1.01168e-07	6.04733e-07
AT3G59435	10.5299	1.59035	0.666388	2.38653	0.0170084	0.0430675
AT5G53710	10.571	5.12882	1.04049	4.92923	8.25553e-07	4.39657e-06
AT2G22810	10.6142	-6.22557	1.37183	-4.53816	5.67474e-06	2.70314e-05
AT3G45095	10.6267	1.77856	0.698942	2.54465	0.0109386	0.0290398
AT5G61490	10.646	2.27771	0.675803	3.37037	0.00075066	0.00256572
AT1G52130	10.661	3.08797	0.791214	3.90283	9.50746e-05	0.000381792
AT3G45080	10.6677	2.87369	0.838551	3.42698	0.000610339	0.00212353
AT4G05380	10.6718	2.85183	0.707898	4.02859	5.61121e-05	0.00023257
AT2G17050	10.6741	2.26394	0.717616	3.1548	0.00160607	0.00514362
AT2G04480	10.6968	-2.63663	0.795057	-3.31627	0.000912265	0.00306785
AT3G59730	10.7207	2.27707	0.703474	3.2369	0.00120836	0.00396605
AT2G20030	10.8263	2.6613	0.71766	3.7083	0.000208657	0.000789997
AT1G08173	10.8489	2.30214	0.573042	4.0174	5.88435e-05	0.00024297
AT1G65850	10.9477	2.28325	0.738161	3.09316	0.00198035	0.00621989
AT1G70581	10.9867	2.14704	0.809408	2.65261	0.00798728	0.0219393
AT3G16070	11.0172	-1.62584	0.648389	-2.5075	0.0121588	0.031935
AT5G65340	11.0178	-3.39411	0.921514	-3.68319	0.000230332	0.000863451
AT3G49340	11.0216	7.75007	1.59653	4.85431	1.20805e-06	6.28669e-06
AT5G55150	11.042	4.59208	1.09077	4.20993	2.55453e-05	0.000111169
AT3G44900	11.0425	-2.5234	0.85501	-2.95131	0.00316432	0.0095093
AT1G05990	11.078	3.18516	0.873574	3.64613	0.000266221	0.000986685
AT5G22380	11.109	8.15671	1.25981	6.47455	9.50932e-11	7.8518e-10
AT4G09785	11.1249	-1.70504	0.630972	-2.70224	0.00688732	0.0192223
AT3G02445	11.1261	-1.66229	0.567879	-2.92719	0.00342042	0.0102071
AT5G28646	11.1301	2.65298	0.571614	4.64121	3.46378e-06	1.69817e-05
AT1G78476	11.1384	-2.7577	0.67902	-4.06129	4.88019e-05	0.000204252
AT4G08868	11.1494	3.75815	1.47449	2.54879	0.0108098	0.0287367
AT1G54280	11.1592	3.46997	0.818965	4.23702	2.26511e-05	9.91578e-05
AT5G52400	11.1726	5.79267	1.30251	4.44731	8.69529e-06	4.0413e-05
AT3G01630	11.2364	-1.52192	0.554143	-2.74644	0.00602461	0.017036
AT2G18550	11.2607	1.78627	0.655121	2.72663	0.00639852	0.0179947
AT5G03270	11.2884	-1.73965	0.691211	-2.51681	0.0118422	0.0312082
AT2G22760	11.3207	5.4144	1.12331	4.82002	1.43544e-06	7.40239e-06
AT1G67610	11.3317	5.26708	0.895431	5.88217	4.0492e-09	2.82411e-08
AT3G24310	11.3356	1.80917	0.765856	2.36229	0.0181626	0.0456604
AT5G51990	11.3469	6.57624	1.32512	4.96274	6.95063e-07	3.74392e-06
AT1G16160	11.3489	1.74393	0.643227	2.71122	0.00670357	0.0187811
AT3G05858	11.3564	2.76619	0.846425	3.26808	0.0010828	0.00359141
AT3G10185	11.3607	-3.06432	0.843816	-3.6315	0.000281777	0.00104033
AT3G56890	11.377	-2.05724	0.607504	-3.38638	0.000708209	0.00243065
AT4G03380	11.379	4.54481	0.689247	6.59387	4.28499e-11	3.66651e-10
AT4G36820	11.3844	1.92583	0.661977	2.90921	0.00362345	0.0107578
AT2G14510	11.3965	1.41915	0.57077	2.48637	0.0129053	0.0336725
AT3G27620	11.437	1.90395	0.633802	3.00401	0.00266446	0.00812682
AT5G38910	11.4479	8.27953	2.22692	3.71794	0.000200858	0.000763215
AT1G51480	11.4713	4.57615	1.31938	3.46842	0.000523532	0.00184474
AT2G32490	11.4883	-2.36625	0.83132	-2.84638	0.004422	0.0128702
AT1G52830	11.5476	-4.83632	1.11338	-4.34383	1.4002e-05	6.31743e-05
AT2G26820	11.5729	2.44966	0.678617	3.60978	0.000306457	0.00112372
AT3G08220	11.5872	-1.91083	0.612998	-3.1172	0.0018258	0.00577694
AT3G26820	11.5893	6.4651	1.13539	5.69416	1.23979e-08	8.19745e-08
AT4G11500	11.6071	8.26852	1.29354	6.39217	1.6355e-10	1.31935e-09
AT5G11412	11.6457	-4.29907	0.983677	-4.37041	1.24013e-05	5.6401e-05
AT2G23400	11.6556	3.94676	1.18814	3.32179	0.000894424	0.00301299
AT3G14395	11.6587	3.03379	0.859974	3.52777	0.000419079	0.0015046
AT3G29300	11.695	-2.45952	1.03027	-2.38725	0.0169751	0.042987
AT2G18720	11.6972	2.76642	0.605704	4.56728	4.94094e-06	2.37385e-05
AT1G12130	11.7074	-2.76491	0.925462	-2.9876	0.00281174	0.00852848
AT4G11642	11.7339	8.49033	1.40452	6.04501	1.49399e-09	1.09388e-08
AT1G30170	11.7514	4.89865	1.32634	3.69337	0.000221305	0.000832353
AT4G05170	11.7606	-1.66519	0.555635	-2.99691	0.00272727	0.00829802
AT1G49920	11.7842	-1.65298	0.555722	-2.97448	0.0029349	0.00886858
AT4G22640	11.7947	2.60921	0.922065	2.82975	0.00465846	0.0134952
AT4G36000	11.8274	1.47007	0.608109	2.41744	0.0156302	0.0399066
AT1G55390	11.9128	3.1387	0.859247	3.65284	0.000259353	0.000963134
AT4G09100	11.9324	2.09982	0.739751	2.83854	0.00453201	0.0131596
AT3G28750	11.9418	-2.63474	1.00837	-2.61287	0.00897866	0.0243663
AT1G05450	11.9435	2.17012	0.722068	3.00543	0.00265208	0.00809357
AT4G06935	11.9698	1.58826	0.628441	2.52729	0.0114945	0.0304005
AT4G18980	12.0248	2.89882	0.698095	4.15248	3.28891e-05	0.000140997
AT2G46840	12.0416	-1.8612	0.673456	-2.76366	0.00571579	0.0162349
AT3G07490	12.0818	3.11234	0.970902	3.20562	0.00134773	0.0043783
AT1G26200	12.0972	2.3694	0.520778	4.54974	5.37133e-06	2.56621e-05
AT2G45930	12.12	1.49398	0.495526	3.01493	0.00257036	0.00787053
AT4G30430	12.1333	3.77267	0.697655	5.40765	6.38554e-08	3.90923e-07
AT1G78480	12.1677	-1.31873	0.551092	-2.39295	0.0167136	0.042376
AT2G13680	12.203	-1.67293	0.626884	-2.66864	0.00761589	0.0210036
AT3G49130	12.2185	4.27516	0.665546	6.42354	1.33143e-10	1.08591e-09
AT1G63040	12.2249	6.11067	1.10018	5.55426	2.78783e-08	1.78003e-07
AT2G07677	12.2356	2.0198	0.598075	3.37716	0.000732379	0.00250762
AT3G47740	12.2371	2.16972	0.777071	2.79218	0.00523549	0.0149906
AT1G17615	12.2422	8.40457	1.3527	6.2132	5.19167e-10	3.98587e-09
AT3G13840	12.2566	-2.01772	0.697623	-2.89227	0.00382469	0.0113001
AT5G66700	12.2821	1.76359	0.573195	3.07677	0.00209257	0.00653708
AT1G34520	12.2948	6.22566	1.49214	4.17231	3.0153e-05	0.000129837
AT5G10336	12.2991	1.20547	0.422526	2.85301	0.00433078	0.0126345
AT3G06640	12.3337	-2.33489	0.846747	-2.75748	0.00582492	0.0165072
AT5G38540	12.334	2.82216	0.879489	3.20886	0.00133261	0.00433432
AT1G51920	12.3438	8.49006	1.28287	6.61804	3.63997e-11	3.14708e-10
AT3G48840	12.3487	4.61082	0.772902	5.96559	2.43753e-09	1.7409e-08
AT1G52530	12.4034	1.54981	0.577166	2.68521	0.0072485	0.0201203
AT4G11470	12.4055	4.89251	0.814344	6.00792	1.87918e-09	1.35917e-08
AT2G21187	12.4185	1.4013	0.457373	3.06381	0.00218538	0.00679441
AT5G57887	12.4427	1.89822	0.595446	3.18789	0.00143316	0.0046294
AT3G13130	12.4449	1.68965	0.624815	2.70425	0.00684594	0.019131
AT3G06955	12.4481	5.51067	0.891048	6.18448	6.23061e-10	4.7396e-09
AT5G05900	12.4753	3.34514	0.858644	3.89585	9.78562e-05	0.000392041
AT1G38065	12.5032	-1.92994	0.651402	-2.96276	0.00304898	0.00918388
AT3G01140	12.6044	-1.85459	0.664253	-2.79199	0.00523846	0.0149959
AT2G44070	12.6498	7.30351	1.29212	5.65233	1.58286e-08	1.03606e-07
AT5G18661	12.6577	1.81828	0.755191	2.40771	0.0160528	0.0408719
AT3G11370	12.6816	2.81957	0.701683	4.01829	5.86217e-05	0.000242143
AT3G12981	12.6884	-2.25737	0.634007	-3.56048	0.000370178	0.00134207
AT5G14380	12.7186	1.56915	0.513313	3.05691	0.00223631	0.00694006
AT3G57510	12.72	8.23135	1.25651	6.55095	5.71728e-11	4.81819e-10
AT1G04267	12.7344	-1.29149	0.49738	-2.59658	0.00941557	0.0254334
AT5G04010	12.7745	3.12673	1.2865	2.43042	0.0150815	0.0386609
AT1G51035	12.7787	2.28579	0.857588	2.66537	0.0076903	0.0211917
AT3G13403	12.7935	-3.71134	0.865382	-4.28868	1.79739e-05	7.98332e-05
AT5G24206	12.8026	1.5138	0.548282	2.76099	0.00576257	0.0163508
AT1G48740	12.8069	-1.4592	0.600657	-2.42935	0.0151261	0.0387606
AT4G00305	12.8119	1.74282	0.69209	2.51819	0.011796	0.0310984
AT1G49210	12.8145	-2.06735	0.721471	-2.86547	0.00416394	0.0122036
AT2G38600	12.8151	-2.97735	0.928664	-3.20605	0.0013457	0.00437301
AT4G28140	12.8966	3.47725	0.936344	3.71365	0.000204291	0.000775077
AT5G18710	12.9129	-1.79306	0.74494	-2.40698	0.016085	0.0409416
AT3G60470	12.9299	8.51541	1.28745	6.61418	3.73608e-11	3.22304e-10
AT4G26260	12.9637	3.15701	1.11848	2.82259	0.00476372	0.0137695
AT3G25655	12.9835	3.61338	0.934511	3.8666	0.000110362	0.000438673
AT2G39820	13.0144	2.04604	0.777713	2.63084	0.00851731	0.0232157
AT4G10860	13.0174	7.46366	1.3889	5.3738	7.70957e-08	4.67273e-07
AT2G17070	13.0427	2.52261	0.851346	2.96309	0.00304567	0.00917494
AT4G36105	13.0506	-2.21643	0.58906	-3.76266	0.000168115	0.000648808
AT1G04580	13.0688	4.91256	0.839052	5.8549	4.77308e-09	3.30203e-08
AT5G37980	13.1259	1.84684	0.509931	3.62174	0.000292626	0.00107676
AT5G53230	13.1345	5.60703	0.976246	5.74346	9.27619e-09	6.21146e-08
AT3G48290	13.1468	-3.96624	0.782853	-5.06639	4.05426e-07	2.24738e-06
AT1G53100	13.1505	2.16314	0.577519	3.74558	0.000179979	0.000690597
AT2G03020	13.1687	-1.51013	0.646316	-2.33652	0.0194644	0.0485403
AT2G21780	13.1759	2.32537	0.644246	3.60945	0.000306843	0.00112498
AT2G02240	13.1797	1.82838	0.449332	4.06911	4.71933e-05	0.000198096
AT3G07600	13.1912	4.64332	0.828582	5.60394	2.09536e-08	1.3569e-07
AT5G64450	13.2173	2.51464	0.500465	5.0246	5.04471e-07	2.7553e-06
AT5G07760	13.2318	2.37975	0.521549	4.56285	5.04648e-06	2.42116e-05
AT3G27070	13.2373	2.19216	0.491216	4.46271	8.09302e-06	3.77679e-05
AT1G62262	13.2576	2.18877	0.636039	3.44124	0.000579048	0.00202496
AT2G09710	13.2626	-1.23767	0.498719	-2.48169	0.013076	0.0340852
AT1G08947	13.2742	5.45238	0.919943	5.92687	3.0877e-09	2.18641e-08
AT3G15534	13.3588	2.90354	0.547297	5.30524	1.12527e-07	6.68971e-07
AT2G26390	13.3598	4.08945	0.700875	5.83478	5.38616e-09	3.70143e-08
AT3G14260	13.3949	3.79659	0.709688	5.34967	8.81167e-08	5.30427e-07
AT1G15630	13.3967	4.30173	1.08796	3.95394	7.68761e-05	0.000312243
AT1G09287	13.4205	1.23327	0.525379	2.34738	0.0189059	0.0473157
AT2G43580	13.4524	5.95417	1.0732	5.54808	2.88827e-08	1.83901e-07
AT5G53390	13.4994	-4.08009	0.807159	-5.05487	4.30683e-07	2.37649e-06
AT5G25755	13.5117	1.39212	0.548944	2.536	0.0112128	0.0297133
AT1G73325	13.5645	4.6125	0.738068	6.24942	4.11969e-10	3.19606e-09
AT3G09005	13.6031	-3.11493	0.621039	-5.01568	5.2847e-07	2.8789e-06
AT3G19230	13.6254	-1.38507	0.540985	-2.56028	0.0104589	0.0279151
AT2G19060	13.6411	3.08115	0.777551	3.96264	7.41251e-05	0.000301787
AT5G25995	13.6415	-1.44001	0.584231	-2.4648	0.0137088	0.0355486
AT3G12910	13.658	5.54684	0.824214	6.72985	1.69838e-11	1.51092e-10
AT2G26410	13.67	2.44957	0.71186	3.44109	0.000579374	0.00202533
AT1G51913	13.7031	5.40371	1.29966	4.15778	3.21352e-05	0.000137962
AT3G15518	13.7031	4.22612	0.715979	5.90257	3.57884e-09	2.51144e-08
AT4G27530	13.7104	-2.25075	0.774445	-2.90628	0.00365756	0.0108473
AT3G04717	13.7325	7.4451	1.77289	4.19942	2.67601e-05	0.000116271
AT1G26762	13.7428	1.90684	0.634657	3.00452	0.00266003	0.00811421
AT3G45660	13.7686	3.05848	0.574959	5.31947	1.04073e-07	6.21142e-07
AT1G05880	13.8123	6.60054	1.1113	5.93948	2.85928e-09	2.02887e-08
AT1G80580	13.871	4.90704	1.39409	3.5199	0.000431716	0.00154591
AT4G39404	13.9236	2.8229	0.660479	4.27401	1.91985e-05	8.49274e-05
AT5G50570	13.9432	2.82676	0.644697	4.38464	1.1618e-05	5.30769e-05
AT2G28755	13.9574	1.63974	0.445304	3.68229	0.000231148	0.000866038
AT3G22830	13.971	4.82651	0.994937	4.85107	1.22797e-06	6.38308e-06
AT1G16420	14.02	3.91438	0.767266	5.10172	3.36572e-07	1.88611e-06
AT3G47770	14.0541	3.82519	1.1874	3.22149	0.00127526	0.00416165
AT4G01490	14.0609	-3.05519	0.953746	-3.20336	0.00135836	0.00440861
AT3G48630	14.0787	8.14432	1.2554	6.48742	8.73165e-11	7.24247e-10
AT5G37490	14.0831	3.99542	0.97525	4.09682	4.18869e-05	0.000176935
AT2G44745	14.0901	-1.86761	0.478733	-3.90115	9.57381e-05	0.000384118
AT2G26750	14.0929	-1.88809	0.612238	-3.08392	0.00204292	0.00640024
AT1G23350	14.1089	-3.26481	0.710907	-4.59247	4.38039e-06	2.12056e-05
AT1G05650	14.1183	2.73664	1.13067	2.42036	0.0155052	0.0396467
AT4G17098	14.1687	-1.39192	0.46201	-3.01274	0.00258902	0.0079188
AT2G30400	14.1709	1.75606	0.568094	3.09114	0.00199387	0.00626021
AT5G28415	14.2317	-1.85312	0.752465	-2.46273	0.0137883	0.0357197
AT2G48150	14.2595	4.09771	0.602838	6.79736	1.06553e-11	9.65772e-11
AT1G26240	14.267	8.72368	1.27428	6.84595	7.59717e-12	7.01891e-11
AT1G74830	14.2929	2.09721	0.631328	3.32191	0.00089405	0.00301214
AT1G02940	14.3404	4.00959	0.811435	4.94136	7.75801e-07	4.14615e-06
AT5G09720	14.3458	3.61427	0.614405	5.88256	4.03964e-09	2.81817e-08
AT3G46880	14.3961	-3.38202	0.744433	-4.54308	5.5437e-06	2.64302e-05
AT3G25990	14.3992	1.97479	0.456771	4.32337	1.53663e-05	6.88327e-05
AT1G79529	14.4065	-1.55215	0.521993	-2.97351	0.00294414	0.00889552
AT3G57740	14.5088	2.13872	0.463441	4.61487	3.93335e-06	1.91738e-05
AT1G13510	14.5695	3.82815	0.885327	4.32399	1.53231e-05	6.86951e-05
AT2G42140	14.6849	2.17325	0.843477	2.57654	0.00997946	0.0267846
AT1G15385	14.6866	3.806	0.769968	4.94307	7.69027e-07	4.11569e-06
AT2G44578	14.7199	2.72288	0.594738	4.57828	4.68806e-06	2.25951e-05
AT4G27850	14.7324	1.77252	0.541265	3.27477	0.00105749	0.00351388
AT1G42980	14.745	2.8439	0.694095	4.09728	4.1803e-05	0.000176663
AT5G43650	14.8266	6.77507	1.10866	6.11106	9.89702e-10	7.38281e-09
AT3G46120	14.8477	8.83889	1.33581	6.61689	3.66828e-11	3.16855e-10
AT5G65980	14.876	2.00124	0.81585	2.45295	0.0141688	0.0365991
AT1G66020	14.9145	-2.19488	0.768939	-2.85443	0.00431139	0.0125858
AT1G77765	14.9218	1.76137	0.593432	2.96811	0.0029964	0.00903745
AT5G38250	14.9361	8.72759	1.41694	6.15946	7.29948e-10	5.51738e-09
AT3G24900	14.9534	4.89694	0.95991	5.10146	3.37042e-07	1.88836e-06
AT2G21890	14.957	-1.55079	0.500065	-3.10118	0.00192752	0.00606931
AT2G17060	15.0372	1.91752	0.700833	2.73605	0.0062181	0.0175251
AT2G03520	15.0948	-4.21083	1.30753	-3.22046	0.00127986	0.00417564
AT5G45810	15.1295	2.01008	0.554297	3.62637	0.000287439	0.00105881
AT5G09876	15.1943	6.35007	1.27362	4.98584	6.16942e-07	3.33891e-06
AT2G24692	15.2492	-2.75282	0.751184	-3.66465	0.000247681	0.000922921
AT1G08757	15.2915	4.66257	0.902796	5.16459	2.4097e-07	1.37173e-06
AT3G21352	15.3184	3.49006	0.778534	4.48286	7.36486e-06	3.45407e-05
AT3G48940	15.421	2.49315	0.856264	2.91166	0.00359513	0.0106796
AT1G21220	15.438	2.57619	0.511973	5.03189	4.85656e-07	2.66104e-06
AT1G04037	15.4863	1.41475	0.478814	2.9547	0.00312971	0.00941046
AT4G11950	15.5348	-2.2708	0.582286	-3.8998	9.62705e-05	0.000386084
AT5G49780	15.5773	1.70042	0.521064	3.26337	0.00110096	0.00364679
AT1G11925	15.5804	8.86328	1.26673	6.99696	2.61581e-12	2.50735e-11
AT2G14060	15.603	-3.35849	1.44308	-2.3273	0.0199492	0.0496181
AT1G26780	15.6528	-3.72645	0.715048	-5.21147	1.87354e-07	1.08184e-06
AT3G07555	15.6673	3.64498	1.47113	2.47767	0.0132244	0.0344362
AT5G41680	15.685	1.86764	0.595233	3.13766	0.00170301	0.00543115
AT1G18990	15.6926	-3.47378	0.818925	-4.24188	2.21655e-05	9.71097e-05
AT1G12610	15.7075	4.66714	0.996293	4.68451	2.80627e-06	1.39305e-05
AT2G35343	15.7165	-1.36346	0.564564	-2.41507	0.0157322	0.0401371
AT1G31200	15.7191	1.15045	0.426357	2.69834	0.00696872	0.0194304
AT4G22545	15.732	-2.17067	0.667284	-3.253	0.00114194	0.0037702
AT3G24518	15.7475	-2.31408	0.600724	-3.85215	0.000117083	0.000463906
AT4G20970	15.7843	3.51022	0.495428	7.08524	1.38802e-12	1.36491e-11
AT2G20880	15.793	2.3422	0.910431	2.57262	0.0100931	0.0270391
AT4G20450	15.7992	2.61188	0.993279	2.62956	0.00854959	0.0232944
AT4G04710	15.8936	5.14858	0.854794	6.02318	1.71022e-09	1.24486e-08
AT1G02580	15.922	8.81345	1.2931	6.81576	9.37639e-12	8.55862e-11
AT2G41810	15.9929	3.13447	0.712127	4.40156	1.07473e-05	4.93134e-05
AT5G45770	16.1096	-2.47148	0.485016	-5.09566	3.47521e-07	1.94429e-06
AT4G10510	16.115	2.90172	0.766229	3.78702	0.000152466	0.00059251
AT2G47880	16.1204	-4.45615	1.28255	-3.47444	0.000511926	0.00180711
AT4G18195	16.126	2.45656	0.827421	2.96893	0.00298837	0.00901623
AT1G02190	16.145	-3.16133	0.757054	-4.17583	2.96907e-05	0.000127967
AT3G51360	16.2926	1.48749	0.595401	2.4983	0.012479	0.0326819
AT5G41570	16.3708	1.25211	0.520041	2.40771	0.0160531	0.0408719
AT3G23230	16.4084	2.052	0.627659	3.26928	0.0010782	0.00357703
AT1G76640	16.4182	5.69063	1.09082	5.21682	1.82024e-07	1.0535e-06
AT4G07170	16.475	-3.83685	0.931228	-4.1202	3.78538e-05	0.000160793
AT3G53600	16.5024	6.32611	0.944556	6.69744	2.12096e-11	1.87285e-10
AT1G68480	16.511	-1.83663	0.69291	-2.6506	0.0080349	0.0220524
AT1G34044	16.5238	2.35921	0.532701	4.42877	9.47727e-06	4.38165e-05
AT2G08825	16.6081	7.99996	1.25838	6.35733	2.05286e-10	1.64151e-09
AT3G15250	16.6178	-2.05655	0.555869	-3.6997	0.000215855	0.000814091
AT2G07070	16.6397	-3.66854	1.46898	-2.49734	0.012513	0.0327497
AT3G11020	16.654	4.1846	1.0217	4.09574	4.20827e-05	0.000177708
AT4G22217	16.6541	2.09936	0.671443	3.12664	0.00176816	0.00561146
AT2G18010	16.6583	-4.78733	0.717393	-6.67324	2.50224e-11	2.19323e-10
AT3G55910	16.6683	1.20326	0.500372	2.40472	0.0161848	0.0411612
AT4G04540	16.6768	8.74504	1.30484	6.70199	2.05602e-11	1.81725e-10
AT2G37030	16.7785	-4.26893	0.831063	-5.13671	2.79591e-07	1.57909e-06
AT1G29230	16.826	1.20179	0.498194	2.4123	0.0158522	0.0404205
AT4G32540	16.853	-2.36423	0.770135	-3.06989	0.0021414	0.00667587
AT4G23160	16.9426	4.16128	0.632216	6.58204	4.64023e-11	3.94578e-10
AT5G01570	16.949	-1.86304	0.672233	-2.77142	0.00558128	0.0158908
AT4G12350	16.9865	2.20295	0.481598	4.57425	4.77932e-06	2.30124e-05
AT1G47980	17.008	-2.39089	0.764963	-3.1255	0.00177504	0.00562935
AT5G40790	17.0736	-8.8701	1.3568	-6.53754	6.25401e-11	5.2511e-10
AT1G14760	17.088	-1.98873	0.479077	-4.15117	3.30777e-05	0.000141739
AT4G21920	17.106	3.85933	0.63016	6.12436	9.10497e-10	6.81801e-09
AT5G60220	17.1218	-1.47214	0.61751	-2.384	0.0171255	0.043336
AT1G03935	17.1227	-1.12472	0.464996	-2.41877	0.0155729	0.0397825
AT1G53950	17.1363	1.97528	0.560254	3.52569	0.000422378	0.00151525
AT3G54410	17.1574	2.67633	0.990343	2.70243	0.00688344	0.0192162
AT1G58300	17.1629	4.27698	0.661495	6.46563	1.00877e-10	8.31927e-10
AT4G38830	17.1735	1.59019	0.610481	2.60482	0.00919222	0.0248768
AT4G22210	17.1775	9.02628	1.25444	7.19549	6.22365e-13	6.35542e-12
AT5G35575	17.1777	4.27431	1.38141	3.09416	0.00197371	0.00620045
AT2G21730	17.1793	-2.57939	0.470547	-5.48169	4.21293e-08	2.63219e-07
AT1G55775	17.1848	7.35723	1.30338	5.64473	1.65437e-08	1.08183e-07
AT5G07650	17.2375	1.35122	0.571002	2.3664	0.0179621	0.0452021
AT2G37740	17.2379	1.54089	0.576508	2.67281	0.00752193	0.0207864
AT2G12460	17.2567	-2.12442	0.840938	-2.52625	0.0115289	0.0304707
AT2G45610	17.2808	-3.90901	0.650222	-6.0118	1.8347e-09	1.32945e-08
AT5G27895	17.3138	-1.76737	0.65569	-2.69544	0.00702957	0.0195821
AT1G01810	17.3522	1.62394	0.584631	2.77773	0.00547409	0.0156067
AT1G77960	17.37	-1.55978	0.637578	-2.44642	0.0144283	0.0371955
AT5G46830	17.3908	-3.66764	0.602949	-6.08284	1.18072e-09	8.75043e-09
AT2G28580	17.4342	-2.35676	0.528627	-4.45828	8.2621e-06	3.84847e-05
AT5G09805	17.4559	-1.28282	0.442308	-2.90029	0.00372814	0.0110387
AT5G57520	17.472	-2.36335	0.578458	-4.0856	4.39632e-05	0.000185305
AT5G63625	17.5013	1.25949	0.503167	2.50312	0.0123105	0.0322776
AT5G22555	17.5015	8.06899	1.2739	6.33408	2.38757e-10	1.89475e-09
AT1G52990	17.5496	-3.10775	0.59608	-5.21364	1.85172e-07	1.07014e-06
AT5G21080	17.555	1.78988	0.677931	2.64021	0.00828554	0.022663
AT4G04510	17.5963	7.79841	1.426	5.46874	4.53252e-08	2.8267e-07
AT3G62960	17.6908	-1.82181	0.745501	-2.44373	0.0145361	0.0374382
AT3G61390	17.7524	4.15793	0.691174	6.01574	1.79065e-09	1.30021e-08
AT3G21340	17.8025	2.68624	0.969334	2.77122	0.00558461	0.0158953
AT3G23635	17.887	-1.50099	0.535822	-2.80129	0.00508985	0.0146164
AT3G56891	17.9778	4.58956	0.827099	5.54898	2.87334e-08	1.83036e-07
AT2G27180	17.992	1.1963	0.420904	2.84222	0.00448011	0.0130172
AT5G45220	18.0199	3.22953	0.619193	5.21572	1.83106e-07	1.0591e-06
AT1G30135	18.049	8.90222	1.43568	6.2007	5.62128e-10	4.3012e-09
AT2G27389	18.0499	5.6684	1.14092	4.96828	6.75505e-07	3.6436e-06
AT3G46680	18.0674	5.58205	0.820555	6.80277	1.02625e-11	9.32384e-11
AT3G44350	18.0852	6.34541	1.02346	6.19999	5.64672e-10	4.31947e-09
AT3G30120	18.1078	6.07406	1.08902	5.57754	2.43946e-08	1.56822e-07
AT2G25540	18.1298	-4.22887	1.15845	-3.65046	0.000261768	0.000971311
AT5G64990	18.1797	3.26562	0.765854	4.26403	2.00774e-05	8.85435e-05
AT1G06277	18.2205	-3.48033	0.668939	-5.20276	1.9635e-07	1.13163e-06
AT1G06273	18.3095	-3.476	0.527309	-6.59195	4.34077e-11	3.70843e-10
AT2G35658	18.3109	2.00362	0.554744	3.61179	0.000304087	0.00111607
AT1G09930	18.3148	3.96254	1.14146	3.47148	0.000517607	0.00182539
AT5G45850	18.3295	-1.65351	0.627408	-2.63547	0.0084022	0.0229431
AT3G58150	18.3352	2.13982	0.546274	3.91713	8.96107e-05	0.000360858
AT4G16740	18.3548	4.37254	1.29996	3.36359	0.000769354	0.00262535
AT4G23515	18.3813	1.68929	0.608291	2.7771	0.0054846	0.0156335
AT4G37620	18.4075	1.39375	0.391537	3.5597	0.000371279	0.00134571
AT3G49630	18.4713	5.28666	0.782255	6.75823	1.39683e-11	1.25367e-10
AT4G18990	18.4848	2.7639	0.564577	4.89553	9.80434e-07	5.15515e-06
AT5G40180	18.4876	2.69528	0.954742	2.82304	0.00475702	0.0137556
AT3G54160	18.5069	1.2495	0.473585	2.63839	0.00833012	0.0227645
AT4G35783	18.5206	-1.22848	0.407098	-3.01764	0.00254751	0.00781019
AT3G09400	18.6051	9.03275	1.31067	6.89168	5.51376e-12	5.13397e-11
AT3G09080	18.6127	-1.42524	0.607393	-2.3465	0.0189509	0.0474111
AT4G34380	18.6438	4.78138	0.87758	5.44837	5.0833e-08	3.15079e-07
AT1G30990	18.6563	3.57748	0.788346	4.53796	5.68023e-06	2.70528e-05
AT4G27360	18.7126	-2.54512	0.47082	-5.40571	6.45508e-08	3.95092e-07
AT5G05390	18.7398	1.84631	0.778549	2.37148	0.0177171	0.0446471
AT3G12410	18.7494	1.30008	0.45933	2.83038	0.00464922	0.0134727
AT1G05490	18.7512	2.26744	0.785524	2.88653	0.00389519	0.0114836
AT3G55700	18.8016	1.20886	0.405624	2.98024	0.00288018	0.00871769
AT3G21470	18.8044	1.21499	0.410902	2.95688	0.00310765	0.00934826
AT5G62160	18.8046	4.57117	0.786234	5.81401	6.09925e-09	4.17304e-08
AT4G15417	18.8194	3.4626	0.585149	5.91747	3.26928e-09	2.30841e-08
AT2G30432	18.8398	2.1391	0.455477	4.6964	2.64785e-06	1.31944e-05
AT5G53950	18.8479	-1.52968	0.471553	-3.24392	0.00117895	0.00387836
AT4G14450	18.9166	5.16998	0.758797	6.81339	9.53228e-12	8.6922e-11
AT1G06930	18.9311	2.20512	0.739822	2.98061	0.00287673	0.00871001
AT1G77010	18.9342	1.79945	0.474321	3.79375	0.000148391	0.000578317
AT3G10680	18.9568	1.5666	0.433889	3.61059	0.000305496	0.00112049
AT3G27920	18.981	-1.86446	0.76524	-2.43644	0.0148326	0.0381049
AT1G59950	19.1531	6.17428	0.93213	6.62384	3.49981e-11	3.03357e-10
AT2G28040	19.1551	-2.21433	0.613093	-3.61174	0.000304144	0.00111613
AT5G07060	19.2405	0.929172	0.386858	2.40184	0.0163128	0.0414404
AT2G34185	19.2596	-1.4898	0.549638	-2.71051	0.00671796	0.0188182
AT5G44570	19.2841	2.93163	0.419571	6.98722	2.80392e-12	2.68295e-11
AT2G22821	19.3129	-1.48847	0.433978	-3.42982	0.000603975	0.00210272
AT2G17330	19.3144	2.18914	0.717629	3.05052	0.00228447	0.00707513
AT2G36295	19.3443	3.50503	0.546482	6.4138	1.41934e-10	1.1528e-09
AT4G27290	19.4569	1.85524	0.520799	3.56229	0.00036764	0.00133411
AT5G38120	19.4611	-5.16065	0.897059	-5.75286	8.77461e-09	5.88713e-08
AT5G55770	19.4957	4.74712	1.30497	3.63773	0.00027505	0.00101646
AT5G38350	19.5388	1.48752	0.439535	3.38431	0.000713577	0.00244784
AT3G22860	19.5967	2.34459	0.947047	2.47568	0.0132983	0.0346054
AT4G22020	19.5973	2.75442	0.834419	3.301	0.000963412	0.0032232
AT5G61070	19.6593	0.897106	0.347428	2.58213	0.00981913	0.0264035
AT5G50790	19.6669	3.96939	0.675604	5.87532	4.22038e-09	2.93826e-08
AT1G47130	19.6888	5.14124	0.827772	6.21095	5.26669e-10	4.03666e-09
AT3G06220	19.7451	-1.70506	0.459931	-3.7072	0.000209562	0.000793202
AT1G60130	19.8319	3.02741	0.456178	6.63647	3.21289e-11	2.79462e-10
AT1G07160	19.8371	7.1743	1.3291	5.39786	6.74393e-08	4.11757e-07
AT5G06470	19.8942	-0.945631	0.382679	-2.47108	0.0134705	0.035007
AT5G61260	19.9434	1.07236	0.441938	2.4265	0.0152452	0.0390334
AT4G05130	19.9724	1.03936	0.391926	2.65194	0.00800319	0.0219764
AT3G05790	19.9764	1.45198	0.408646	3.55314	0.00038066	0.00137606
AT5G18404	19.9795	-1.71565	0.429315	-3.99624	6.43554e-05	0.000263936
AT1G76420	20.0553	-1.89085	0.416027	-4.54503	5.49282e-06	2.61967e-05
AT5G22520	20.0728	8.55622	1.61715	5.29092	1.21702e-07	7.19296e-07
AT3G50200	20.1481	1.76153	0.509542	3.45708	0.000546066	0.00191846
AT2G46300	20.1685	-2.01097	0.596046	-3.37385	0.000741247	0.0025364
AT4G36740	20.1742	-1.20072	0.498914	-2.40667	0.0160985	0.0409721
AT2G04025	20.2219	1.40739	0.560236	2.51214	0.0120002	0.031579
AT5G39130	20.2717	5.45271	0.678157	8.04048	8.94852e-16	1.15814e-14
AT4G23310	20.3028	7.01533	1.096	6.40086	1.54505e-10	1.2497e-09
AT5G03550	20.3769	2.41248	0.712959	3.38376	0.000715001	0.00245242
AT1G02620	20.3796	-2.72333	0.659155	-4.13154	3.60343e-05	0.00015359
AT3G22500	20.3988	3.05654	0.693713	4.40606	1.05267e-05	4.83983e-05
AT5G44990	20.5418	9.18706	1.32045	6.9575	3.46356e-12	3.2763e-11
AT1G11370	20.5462	3.47265	1.40099	2.47872	0.0131854	0.0343412
AT3G48790	20.5617	-3.28278	0.708621	-4.63262	3.61062e-06	1.76605e-05
AT1G64910	20.63	4.75847	1.2954	3.67336	0.000239384	0.000895055
AT2G47895	20.7798	-1.07565	0.452877	-2.37515	0.0175419	0.0442748
AT2G06305	20.8487	-8.34481	1.28019	-6.51844	7.10437e-11	5.93412e-10
AT1G29110	20.8629	-3.33782	0.541593	-6.16297	7.13942e-10	5.40387e-09
AT5G24880	20.9048	2.013	0.580636	3.46688	0.000526535	0.00185461
AT1G70640	20.9073	2.60701	0.504401	5.16853	2.35945e-07	1.34453e-06
AT1G52450	20.9489	1.74175	0.600427	2.90086	0.00372143	0.0110212
AT3G04181	20.9593	2.08876	0.470518	4.43928	9.0261e-06	4.18367e-05
AT5G22540	20.9795	8.90832	1.2285	7.25138	4.12537e-13	4.27497e-12
AT3G26430	21.0087	0.906235	0.374921	2.41714	0.0156431	0.0399358
AT1G49790	21.0368	-2.16202	0.507902	-4.25676	2.07409e-05	9.13515e-05
AT5G23240	21.1194	7.10015	1.3325	5.32842	9.90702e-08	5.92969e-07
AT3G58770	21.1386	-1.23608	0.521482	-2.37032	0.0177727	0.0447707
AT5G39160	21.145	3.95614	0.636746	6.21305	5.19647e-10	3.98843e-09
AT5G23000	21.1518	2.58223	0.393104	6.56882	5.0716e-11	4.29523e-10
AT5G03130	21.1721	-2.8628	0.541779	-5.28408	1.26338e-07	7.45568e-07
AT4G33467	21.1749	3.47181	1.1508	3.01686	0.00255412	0.00782955
AT5G36970	21.191	9.18909	1.28369	7.15836	8.16508e-13	8.25473e-12
AT5G22530	21.1954	8.38054	1.32226	6.33804	2.32701e-10	1.84991e-09
AT3G23010	21.2526	2.34477	0.466721	5.02392	5.06275e-07	2.7646e-06
AT2G40740	21.3709	5.0897	0.663765	7.66792	1.74804e-14	2.03854e-13
AT4G32490	21.3859	3.16802	1.32934	2.38315	0.0171651	0.0434199
AT1G02450	21.4215	9.04039	1.21535	7.4385	1.01838e-13	1.11309e-12
AT5G48175	21.5302	2.44686	0.474668	5.15488	2.53788e-07	1.4417e-06
AT5G51520	21.5351	2.05771	0.777876	2.64529	0.00816214	0.0223635
AT5G41590	21.5529	2.47808	0.744089	3.33035	0.000867372	0.00293093
AT5G03890	21.5585	2.00966	0.559381	3.59265	0.000327329	0.00119592
AT3G10780	21.5689	2.75784	0.759621	3.63055	0.000282819	0.00104306
AT1G61080	21.6382	4.67531	0.951249	4.91492	8.8819e-07	4.7045e-06
AT5G50940	21.6473	-1.47077	0.488023	-3.01373	0.00258056	0.0078991
AT5G58360	21.6592	-3.55437	0.705512	-5.03799	4.70435e-07	2.58437e-06
AT2G09225	21.6734	0.974871	0.395859	2.46267	0.0137905	0.0357197
AT1G48315	21.7303	-1.27864	0.372737	-3.43042	0.000602651	0.00209838
AT1G54095	21.7635	2.48824	0.523751	4.75081	2.02602e-06	1.02432e-05
AT3G45530	21.7695	1.79782	0.443393	4.05468	5.02031e-05	0.000209764
AT1G04007	21.7886	-1.44087	0.403551	-3.57048	0.000356327	0.00129512
AT3G08885	21.818	-1.62102	0.584894	-2.77148	0.00558018	0.0158893
AT1G61480	21.9377	1.39713	0.420444	3.32299	0.000890586	0.00300232
AT3G63088	21.9507	-3.27036	0.561537	-5.82394	5.74756e-09	3.93833e-08
AT5G40000	21.9929	7.92855	1.25943	6.29536	3.06695e-10	2.40804e-09
AT3G50940	22.0175	2.17423	0.619878	3.50752	0.000452313	0.00161249
AT2G23960	22.0712	1.65611	0.581065	2.85012	0.00437028	0.0127359
AT4G21745	22.0778	-1.72949	0.516385	-3.34921	0.000810411	0.00275445
AT3G01175	22.0843	2.92889	0.626785	4.67287	2.9702e-06	1.46856e-05
AT5G47850	22.0856	8.13057	1.40189	5.79971	6.64301e-09	4.52695e-08
AT3G25795	22.1169	2.50372	0.455356	5.49838	3.83288e-08	2.41137e-07
AT4G26466	22.1214	4.3592	1.33235	3.2718	0.00106865	0.00354666
AT4G27570	22.2698	-3.62327	0.761018	-4.76108	1.92557e-06	9.77149e-06
AT1G61550	22.2708	3.46768	0.546158	6.34922	2.16411e-10	1.72442e-09
AT5G45000	22.2984	5.10557	0.955791	5.34172	9.20684e-08	5.5324e-07
AT2G24195	22.3116	6.83874	1.01729	6.72252	1.78611e-11	1.58638e-10
AT1G66830	22.3386	2.81411	0.77933	3.61094	0.000305095	0.00111917
AT1G30850	22.3697	2.62833	0.805259	3.26396	0.00109866	0.00364007
AT1G06330	22.4079	2.68908	1.06115	2.53411	0.0112732	0.0298585
AT3G63050	22.4149	1.96874	0.396789	4.96167	6.98889e-07	3.76305e-06
AT5G62165	22.4566	1.16296	0.390006	2.98189	0.00286472	0.00867761
AT4G09375	22.501	-1.15468	0.382517	-3.01864	0.00253912	0.00778708
AT1G61390	22.5355	1.64194	0.441709	3.71726	0.000201398	0.000764947
AT4G34410	22.5417	6.0606	1.08855	5.56759	2.5828e-08	1.6553e-07
AT5G47160	22.6148	-0.982502	0.413569	-2.37567	0.0175173	0.044225
AT2G33750	22.6561	-1.55186	0.47339	-3.27819	0.00104475	0.00347577
AT3G51478	22.697	-1.62427	0.498503	-3.25829	0.00112086	0.00370686
AT5G54400	22.7648	1.29884	0.428791	3.02909	0.00245295	0.00754991
AT1G12100	22.7656	-1.55014	0.411301	-3.76888	0.000163978	0.000634701
AT3G15310	22.7951	1.51399	0.62872	2.40805	0.0160378	0.0408444
AT5G28080	22.8074	3.55338	0.616257	5.76607	8.11412e-09	5.46679e-08
AT1G53080	22.8441	-1.91627	0.564998	-3.39164	0.000694755	0.00238777
AT2G29130	22.8476	-5.16133	0.944676	-5.4636	4.6658e-08	2.90783e-07
AT4G28420	22.9705	6.25859	0.963557	6.4953	8.28691e-11	6.88402e-10
AT5G60780	23.0035	1.90216	0.592017	3.21301	0.00131352	0.0042775
AT2G32770	23.0102	-1.11076	0.413801	-2.68429	0.00726833	0.0201692
AT4G06115	23.011	-2.0326	0.786199	-2.58534	0.00972816	0.0261975
AT1G15415	23.0554	3.75102	0.893626	4.19753	2.69845e-05	0.000117171
AT1G08860	23.0971	2.68799	0.715605	3.75624	0.000172483	0.000664445
AT3G50120	23.1157	4.61056	0.889869	5.18116	2.20507e-07	1.26155e-06
AT1G77405	23.1968	1.16865	0.397223	2.94204	0.0032606	0.00978036
AT3G09950	23.1998	1.53931	0.632225	2.43474	0.0149023	0.0382589
AT2G18470	23.2289	-3.21679	0.477001	-6.74377	1.5433e-11	1.37968e-10
AT4G04990	23.2543	3.59227	0.675499	5.31794	1.04948e-07	6.26227e-07
AT3G50310	23.2643	4.21219	0.726177	5.8005	6.61182e-09	4.50794e-08
AT1G18290	23.3521	2.23764	0.457874	4.88701	1.02378e-06	5.36966e-06
AT5G41830	23.3753	5.17842	1.30336	3.97312	7.09368e-05	0.000289409
AT4G23280	23.4207	5.7469	0.707427	8.12366	4.52322e-16	6.01052e-15
AT2G33020	23.4322	3.33455	0.800885	4.16358	3.13294e-05	0.000134627
AT3G20865	23.4375	-2.65305	0.445652	-5.9532	2.62944e-09	1.87258e-08
AT3G14880	23.5094	-1.25329	0.508238	-2.46594	0.0136654	0.0354528
AT1G68725	23.5203	-1.40816	0.369455	-3.81145	0.000138152	0.000541812
AT1G32950	23.5474	3.83456	0.528475	7.2559	3.99007e-13	4.13947e-12
AT4G00910	23.6151	-1.87296	0.640583	-2.92383	0.00345756	0.0103033
AT4G24010	23.8556	-1.20816	0.450281	-2.68311	0.00729401	0.0202322
AT5G35926	23.8965	1.12825	0.447402	2.52177	0.0116765	0.0308191
AT5G49770	23.8981	3.42812	0.49939	6.86462	6.66694e-12	6.18246e-11
AT1G47990	23.9945	-1.55849	0.61687	-2.52645	0.011522	0.0304556
AT1G51440	24.0407	-1.57389	0.53024	-2.96827	0.00299484	0.00903373
AT2G24070	24.0445	-1.26698	0.4208	-3.01088	0.00260496	0.00796308
AT5G28450	24.0715	-1.95876	0.79358	-2.46825	0.0135774	0.0352578
AT4G32208	24.1035	-2.90913	0.993421	-2.9284	0.00340714	0.0101731
AT4G23320	24.1588	5.99922	0.727762	8.24339	1.67403e-16	2.29587e-15
AT1G17345	24.1849	-2.19686	0.570282	-3.85224	0.000117041	0.000463805
AT5G14110	24.2082	-1.38783	0.540068	-2.56974	0.0101776	0.0272388
AT3G06490	24.2744	2.54941	0.480769	5.30279	1.14047e-07	6.77275e-07
AT4G16240	24.2837	3.12406	0.512457	6.09624	1.0859e-09	8.07399e-09
AT5G40860	24.4903	2.60238	0.912777	2.85106	0.00435739	0.0127024
AT3G04960	24.4978	-2.28003	0.464906	-4.90428	9.37693e-07	4.94467e-06
AT1G48670	24.5294	-1.97113	0.442003	-4.45955	8.21308e-06	3.82759e-05
AT2G40350	24.5637	4.82301	1.28982	3.73929	0.000184538	0.000706901
AT3G22565	24.5884	2.53213	0.667997	3.79063	0.000150267	0.000584711
AT4G01335	24.666	-3.44479	0.43617	-7.8978	2.83859e-15	3.54622e-14
AT5G46440	24.7079	1.50159	0.576122	2.60637	0.00915086	0.024782
AT1G26590	24.7081	2.42368	0.689676	3.51422	0.000441043	0.00157642
AT5G46590	24.7247	2.62756	0.501341	5.24107	1.5965e-07	9.30308e-07
AT1G15825	24.7254	-6.04889	1.32041	-4.58107	4.62597e-06	2.23155e-05
AT1G03010	24.7313	1.31358	0.419277	3.13296	0.00173053	0.00550224
AT5G05965	24.7444	-4.58196	0.668119	-6.858	6.98295e-12	6.46674e-11
AT5G15300	24.7552	1.21154	0.382287	3.16918	0.0015287	0.00491193
AT1G72260	24.7831	7.15536	0.923722	7.74622	9.46649e-15	1.13295e-13
AT2G35075	24.7861	-3.19117	0.587837	-5.42867	5.67757e-08	3.49616e-07
AT1G33950	24.8297	7.18064	1.45491	4.93544	7.997e-07	4.26803e-06
AT4G16910	24.8302	-1.18536	0.463961	-2.55486	0.0106231	0.0282956
AT1G76530	24.9053	-2.19203	0.700493	-3.12926	0.00175246	0.00556875
AT3G12955	24.9894	-1.1913	0.501	-2.37784	0.0174146	0.043986
AT4G37850	24.9983	4.92108	0.654357	7.52048	5.45734e-14	6.09648e-13
AT5G56050	25.0806	1.83639	0.410928	4.46888	7.86311e-06	3.67451e-05
AT3G06755	25.0981	2.21924	0.573282	3.87112	0.000108335	0.00043093
AT5G03620	25.1041	-2.40936	0.701761	-3.4333	0.00059628	0.00207779
AT1G05610	25.1285	3.3609	0.494372	6.79833	1.05841e-11	9.6033e-11
AT1G65481	25.1312	8.51946	1.25012	6.81489	9.43326e-12	8.60766e-11
AT5G01015	25.1406	-3.81541	0.629893	-6.05723	1.38487e-09	1.01834e-08
AT4G15320	25.1637	-2.03351	0.535948	-3.79424	0.000148099	0.000577426
AT3G16120	25.1638	-2.32209	0.4833	-4.80466	1.55012e-06	7.96227e-06
AT5G28610	25.1645	5.01223	1.33157	3.76416	0.000167113	0.000645212
AT1G71920	25.2866	-4.25189	1.33209	-3.19191	0.00141338	0.00457037
AT3G15536	25.3109	9.06493	1.58565	5.71685	1.08519e-08	7.2259e-08
AT4G04900	25.3155	1.32992	0.362472	3.66902	0.000243479	0.000908504
AT1G53940	25.3284	1.18742	0.499217	2.37856	0.0173806	0.0439165
AT1G06267	25.3485	-3.55012	0.454736	-7.80698	5.85733e-15	7.13816e-14
AT3G21620	25.3565	2.75133	0.494914	5.55921	2.71002e-08	1.73278e-07
AT1G05550	25.3766	-2.33776	0.993433	-2.35321	0.018612	0.0466655
AT5G09710	25.3899	1.33584	0.497836	2.68329	0.00729013	0.0202255
AT1G09543	25.4487	-1.50842	0.49406	-3.05312	0.00226473	0.00701796
AT3G51540	25.4686	2.02382	0.503123	4.02251	5.75801e-05	0.000238221
AT1G29860	25.4709	6.0359	0.788244	7.65739	1.89747e-14	2.20809e-13
AT5G45180	25.538	5.75299	1.26643	4.54269	5.55414e-06	2.64753e-05
AT5G16900	25.585	1.41569	0.569186	2.48721	0.0128749	0.0336028
AT4G04500	25.5859	9.26315	1.35643	6.82904	8.54837e-12	7.84734e-11
AT5G01595	25.6154	-1.28254	0.336101	-3.81594	0.000135668	0.000532221
AT1G65484	25.6685	2.84922	0.544426	5.23343	1.66391e-07	9.67532e-07
AT4G02170	25.6705	1.82347	0.677744	2.6905	0.00713452	0.0198543
AT1G53330	25.8751	1.16288	0.305751	3.80338	0.000142737	0.000558272
AT2G25440	25.9791	7.6187	1.09425	6.96246	3.34393e-12	3.17302e-11
AT4G34210	26.0142	5.24577	0.641746	8.17421	2.97799e-16	4.02765e-15
AT3G30725	26.0249	4.00018	0.498065	8.03144	9.63376e-16	1.24447e-14
AT3G52072	26.0682	-1.40559	0.472092	-2.97737	0.00290734	0.00879212
AT2G30660	26.0733	3.58299	0.38825	9.22856	2.74283e-20	4.89609e-19
AT2G17080	26.0836	2.18618	0.546667	3.9991	6.35836e-05	0.000261045
AT1G09410	26.1	0.810033	0.317539	2.55097	0.0107422	0.028585
AT5G07560	26.135	2.55358	0.519481	4.91564	8.84908e-07	4.68853e-06
AT2G19240	26.1605	0.967597	0.338663	2.85711	0.00427519	0.0124868
AT5G04150	26.1673	-3.22869	0.540131	-5.97761	2.26433e-09	1.62228e-08
AT1G55980	26.1955	-1.77384	0.53853	-3.29386	0.000988221	0.00329934
AT1G71015	26.2387	1.37363	0.413115	3.32505	0.000884038	0.00298209
AT2G43440	26.257	1.00426	0.321388	3.12476	0.00177951	0.00564093
AT1G04150	26.2623	-1.99928	0.660139	-3.02858	0.00245706	0.00755998
AT1G15625	26.2739	1.9128	0.679217	2.81618	0.00485989	0.0140193
AT2G15040	26.2909	6.2465	0.777442	8.03468	9.38256e-16	1.21317e-14
AT1G31430	26.3152	1.73399	0.452364	3.83317	0.000126504	0.000498128
AT1G26790	26.3244	-1.47767	0.491325	-3.00752	0.00263388	0.00804432
AT3G14700	26.3304	4.15607	0.479938	8.6596	4.73441e-18	7.24115e-17
AT1G75250	26.3597	-3.72128	0.714711	-5.2067	1.92232e-07	1.10883e-06
AT1G02230	26.6236	5.09079	0.737618	6.90166	5.13983e-12	4.80544e-11
AT1G11112	26.6747	-1.22185	0.386575	-3.1607	0.0015739	0.00504413
AT3G06160	26.7417	-3.14125	0.544923	-5.76458	8.18627e-09	5.51268e-08
AT4G00870	26.8095	1.26817	0.45191	2.80624	0.00501229	0.0144088
AT3G51220	26.8108	-1.23302	0.495458	-2.48866	0.0128227	0.033492
AT4G30230	26.8504	2.5079	0.393794	6.36857	1.90799e-10	1.53104e-09
AT4G09770	26.8518	2.17528	0.748242	2.90719	0.00364692	0.0108193
AT5G65800	26.8753	-3.2397	0.6958	-4.65608	3.22285e-06	1.58488e-05
AT5G13205	26.8885	1.60516	0.510537	3.14406	0.00166621	0.00532188
AT4G19975	26.9321	3.51573	0.442856	7.93877	2.04189e-15	2.57206e-14
AT5G44567	26.9442	6.44096	0.908297	7.09125	1.32908e-12	1.31262e-11
AT5G44569	26.9914	0.948484	0.339878	2.79066	0.00526007	0.0150535
AT1G73910	27.0148	-1.7141	0.380802	-4.5013	6.75397e-06	3.17738e-05
AT2G23673	27.0327	-2.87241	1.13307	-2.53507	0.0112426	0.0297888
AT1G61610	27.0489	3.68651	0.452204	8.15231	3.57052e-16	4.79347e-15
AT3G27025	27.1011	-1.73579	0.55343	-3.13642	0.00171025	0.00544753
AT5G61650	27.1145	2.53721	1.02508	2.47513	0.0133187	0.0346486
AT1G53990	27.2673	1.51116	0.54724	2.76142	0.00575511	0.0163313
AT1G61470	27.3167	3.1183	0.491141	6.3491	2.1658e-10	1.72526e-09
AT4G17660	27.3375	8.97993	1.26843	7.07955	1.44623e-12	1.4196e-11
AT2G31085	27.3402	-3.16065	1.09327	-2.89101	0.00384002	0.0113429
AT1G60095	27.3579	2.24106	0.451969	4.95843	7.10648e-07	3.82185e-06
AT3G48300	27.3834	2.31572	0.565668	4.09378	4.24398e-05	0.000179078
AT1G64160	27.4058	7.14324	1.25352	5.69853	1.20843e-08	8.00751e-08
AT5G64890	27.4179	3.40216	0.488651	6.96236	3.34629e-12	3.17416e-11
AT4G22475	27.524	-1.65775	0.519242	-3.19263	0.00140984	0.00456
AT1G53410	27.536	-1.22188	0.448014	-2.72733	0.00638489	0.0179638
AT4G25490	27.5887	5.24714	0.907776	5.78022	7.46029e-09	5.05685e-08
AT5G59360	27.6087	-2.40634	0.372836	-6.45415	1.08826e-10	8.94251e-10
AT2G31830	27.631	-1.66013	0.387806	-4.28083	1.86199e-05	8.25149e-05
AT4G14723	27.6419	-1.0379	0.392797	-2.64233	0.00823369	0.0225392
AT5G56490	27.645	-2.55087	0.421307	-6.05467	1.40708e-09	1.03384e-08
AT1G47890	27.6728	9.58527	1.21397	7.89583	2.88389e-15	3.59789e-14
AT1G62280	27.725	-1.85004	0.589312	-3.13933	0.00169336	0.0054029
AT4G25480	27.775	2.67035	0.828571	3.22284	0.00126925	0.00414312
AT4G17915	27.7838	1.23752	0.480716	2.57434	0.0100432	0.0269267
AT5G43570	27.8448	8.59133	1.23446	6.95957	3.41304e-12	3.23299e-11
AT3G25180	27.871	6.56874	1.43965	4.56272	5.04948e-06	2.42218e-05
AT4G09845	27.8752	-0.924943	0.359816	-2.5706	0.0101522	0.0271817
AT3G13404	27.9581	-4.09535	0.785268	-5.21522	1.83596e-07	1.06126e-06
AT1G15640	27.9953	2.49385	0.777083	3.20924	0.00133087	0.00433021
AT1G68765	27.9989	4.44303	0.835749	5.31622	1.05942e-07	6.31474e-07
AT1G19830	28.0419	-1.68608	0.532149	-3.16843	0.00153264	0.00492283
AT3G11150	28.0466	3.36888	0.640261	5.26173	1.42706e-07	8.35847e-07
AT1G17010	28.05	-3.66662	1.21827	-3.00969	0.00261515	0.00799158
AT2G41690	28.0665	2.44279	0.45498	5.36901	7.9169e-08	4.79096e-07
AT3G49760	28.0723	-2.00436	0.684391	-2.92868	0.00340405	0.0101672
AT4G28460	28.0883	7.7343	1.08432	7.13287	9.82968e-13	9.85021e-12
AT4G11655	28.2061	5.25968	0.81582	6.44711	1.14001e-10	9.35646e-10
AT2G04032	28.2433	-2.95877	0.695298	-4.2554	2.08673e-05	9.18639e-05
AT5G36920	28.3046	1.93009	0.438871	4.39785	1.09329e-05	5.00973e-05
AT5G07700	28.3124	-3.92566	0.660577	-5.94277	2.80242e-09	1.99008e-08
AT1G27720	28.3336	2.05716	0.575822	3.57257	0.000353502	0.00128519
AT1G19210	28.3563	3.82508	0.672172	5.69063	1.26575e-08	8.36098e-08
AT1G79180	28.3823	1.47771	0.470982	3.13751	0.00170387	0.00543328
AT1G65240	28.4595	3.12804	0.580904	5.38479	7.25312e-08	4.41467e-07
AT4G25310	28.4846	2.28269	0.659539	3.46103	0.000538109	0.00189269
AT1G48690	28.5064	-1.66299	0.443198	-3.75226	0.00017525	0.000674248
AT1G67265	28.5085	-2.14636	0.581134	-3.69339	0.000221282	0.000832353
AT1G74080	28.52	3.11619	0.674492	4.62006	3.83634e-06	1.87176e-05
AT3G11165	28.5337	1.90894	0.798237	2.39145	0.016782	0.0425296
AT5G51950	28.543	1.18355	0.469921	2.51861	0.0117818	0.0310642
AT3G18485	28.6389	-2.41291	0.474914	-5.08073	3.75985e-07	2.09623e-06
AT5G54148	28.6694	-2.32203	0.639507	-3.63096	0.000282365	0.0010419
AT5G40210	28.6719	1.89023	0.376048	5.02656	4.99362e-07	2.73067e-06
AT1G29020	28.683	1.83144	0.643742	2.845	0.0044412	0.0129178
AT3G28890	28.7162	8.21633	1.24157	6.61769	3.64857e-11	3.15352e-10
AT4G18350	28.7523	6.13871	0.816664	7.51681	5.61286e-14	6.26254e-13
AT3G27290	28.7689	1.14655	0.369814	3.10033	0.00193303	0.00608594
AT2G03360	28.7933	3.84848	0.709253	5.4261	5.75979e-08	3.5436e-07
AT1G18980	28.7946	1.03014	0.437582	2.35417	0.018564	0.0465709
AT5G28510	28.8427	3.99708	0.722675	5.53095	3.18502e-08	2.01809e-07
AT4G14103	28.9151	1.68954	0.479405	3.52425	0.00042468	0.00152291
AT2G04135	28.9919	5.3003	0.597712	8.86765	7.47077e-19	1.20818e-17
AT4G25350	29.1265	1.45018	0.434104	3.34062	0.00083591	0.00283407
AT1G10400	29.1781	1.93271	0.702133	2.75262	0.00591201	0.0167401
AT2G18680	29.195	4.26002	0.681715	6.24897	4.13166e-10	3.20353e-09
AT5G43300	29.2317	2.4848	0.411095	6.04435	1.50013e-09	1.09807e-08
AT1G22150	29.3486	4.27184	0.632319	6.75583	1.42017e-11	1.27294e-10
AT3G60580	29.3506	1.05851	0.300442	3.52316	0.000426439	0.00152882
AT1G30660	29.4902	1.83814	0.757178	2.42761	0.0151985	0.0389353
AT1G01670	29.5301	1.32478	0.569073	2.32796	0.0199142	0.04954
AT2G38920	29.5399	2.10135	0.481716	4.36222	1.2875e-05	5.8361e-05
AT1G04778	29.6201	-1.88482	0.688072	-2.73928	0.00615739	0.0173702
AT5G52720	29.6478	7.2693	1.41274	5.14552	2.66785e-07	1.51176e-06
AT3G09680	29.6601	1.10489	0.40423	2.73332	0.00626997	0.0176622
AT1G67000	29.6643	6.89949	0.825218	8.36081	6.22905e-17	8.81251e-16
AT1G07175	29.7843	-5.15011	1.37179	-3.75429	0.000173835	0.000668995
AT2G34350	29.8612	2.39919	0.653853	3.66931	0.000243207	0.000907612
AT1G71000	29.9397	6.00414	1.5195	3.95138	7.77024e-05	0.000315318
AT2G21350	29.9415	1.59111	0.369071	4.31113	1.62424e-05	7.24837e-05
AT4G14380	30.0711	-1.56321	0.355035	-4.40298	1.06775e-05	4.90505e-05
AT4G17483	30.1257	1.02437	0.397074	2.5798	0.00988572	0.0265591
AT5G24860	30.126	2.77732	0.660248	4.20648	2.59384e-05	0.000112826
AT1G79330	30.1941	1.43953	0.472525	3.04646	0.0023155	0.00716312
AT1G78750	30.2523	-1.42099	0.421706	-3.36962	0.00075273	0.00257215
AT1G18010	30.2545	-3.7076	0.701811	-5.2829	1.27155e-07	7.50067e-07
AT2G34010	30.3125	-1.74731	0.567786	-3.07741	0.00208809	0.00652496
AT3G55820	30.3204	0.907214	0.358724	2.529	0.0114387	0.0302616
AT1G74675	30.3545	-5.28868	0.695534	-7.60377	2.87624e-14	3.29107e-13
AT2G38340	30.393	7.23149	1.24618	5.80294	6.51633e-09	4.44505e-08
AT1G09600	30.426	-2.18593	0.561126	-3.89561	9.79511e-05	0.000392364
AT3G48640	30.4669	6.78003	1.21684	5.57186	2.52035e-08	1.61679e-07
AT2G29620	30.5428	1.58278	0.668363	2.36814	0.0178777	0.0450144
AT2G30395	30.5489	1.03349	0.363666	2.84185	0.00448527	0.0130308
AT2G34600	30.5615	3.87322	0.562715	6.88309	5.85694e-12	5.44795e-11
AT5G37440	30.5838	2.1759	0.377132	5.76959	7.94645e-09	5.35778e-08
AT3G20590	30.5883	3.08142	0.669112	4.60524	4.11989e-06	2.00118e-05
AT5G51465	30.6075	9.5368	1.25942	7.5724	3.66389e-14	4.14377e-13
AT4G09920	30.6083	-1.58386	0.464226	-3.41182	0.000645306	0.00223184
AT5G05300	30.6246	5.75052	0.870418	6.60661	3.93208e-11	3.38252e-10
AT5G65609	30.6675	0.917346	0.337731	2.7162	0.00660361	0.0185181
AT4G32990	30.6739	-2.65596	0.357444	-7.43042	1.0825e-13	1.18082e-12
AT5G37072	30.7738	-1.52618	0.3854	-3.95998	7.49559e-05	0.000304987
AT2G25340	30.7835	-4.25944	1.38787	-3.06904	0.00214745	0.0066917
AT5G05290	30.9597	-4.9274	0.827877	-5.95185	2.65134e-09	1.88671e-08
AT4G25410	31.0252	1.29296	0.283245	4.56481	4.99936e-06	2.40024e-05
AT1G74875	31.0924	-1.92631	0.542774	-3.54902	0.000386674	0.00139577
AT1G14550	31.1578	6.85525	1.13479	6.04099	1.53174e-09	1.11941e-08
AT5G48780	31.2743	1.42561	0.378549	3.76599	0.000165888	0.000641024
AT1G62700	31.3748	-1.75463	0.456475	-3.84387	0.000121108	0.000478811
AT1G53620	31.416	5.77327	0.849665	6.79476	1.0849e-11	9.82086e-11
AT2G06255	31.4968	0.908103	0.311571	2.91459	0.00356152	0.0105906
AT2G34360	31.5569	4.42146	0.493057	8.96744	3.03474e-19	5.06971e-18
AT1G08090	31.5582	8.2681	1.31343	6.29502	3.07351e-10	2.41249e-09
AT4G11880	31.7469	-0.820864	0.351148	-2.33766	0.0194049	0.0484184
AT2G26520	31.7633	-1.7006	0.376288	-4.51941	6.20112e-06	2.93598e-05
AT1G66360	31.8002	3.48054	1.37093	2.53882	0.0111227	0.0295026
AT4G33666	31.9087	-2.68258	0.650734	-4.12239	3.74963e-05	0.000159448
AT3G04050	31.9795	2.95726	0.602989	4.90433	9.37448e-07	4.94434e-06
AT2G15630	31.9798	1.01114	0.397211	2.54559	0.0109092	0.0289645
AT4G22110	31.992	3.33826	0.713702	4.67738	2.90567e-06	1.43874e-05
AT3G01795	32.0311	1.15965	0.417807	2.77558	0.00551037	0.015702
AT4G21760	32.0336	-2.62107	0.648416	-4.04227	5.29364e-05	0.000220278
AT2G25297	32.0462	7.81043	1.11951	6.97667	3.02253e-12	2.88506e-11
AT3G28840	32.0516	-2.28027	0.423429	-5.38524	7.23492e-08	4.40653e-07
AT5G67310	32.1272	7.13147	1.18034	6.04189	1.52318e-09	1.11346e-08
AT3G03650	32.1912	2.01997	0.54407	3.71269	0.000205066	0.000777584
AT2G30670	32.2026	2.38881	0.684134	3.49172	0.000479915	0.00170202
AT5G53815	32.2187	0.774215	0.33069	2.34121	0.0192215	0.0480133
AT1G03020	32.2254	1.29493	0.405698	3.19185	0.00141367	0.00457077
AT3G19320	32.2442	-4.25616	1.07227	-3.96929	7.20861e-05	0.000293923
AT2G05914	32.2562	-4.20847	0.547528	-7.68631	1.51441e-14	1.77669e-13
AT1G52120	32.2647	5.44429	0.501785	10.8498	1.99772e-27	5.56897e-26
AT5G39110	32.2844	4.87469	0.945501	5.15567	2.52725e-07	1.43596e-06
AT3G50190	32.2914	1.35201	0.379933	3.55854	0.000372926	0.00135096
AT1G21326	32.2921	3.11752	0.521349	5.97972	2.23527e-09	1.60272e-08
AT2G39230	32.2976	1.18145	0.403833	2.92558	0.00343815	0.0102545
AT1G30160	32.2992	1.76726	0.300261	5.88575	3.96263e-09	2.76797e-08
AT2G35345	32.328	-1.80196	0.452891	-3.97879	6.9267e-05	0.000282765
AT1G20310	32.3583	6.10358	0.712931	8.56125	1.1165e-17	1.66573e-16
AT2G47050	32.3976	-3.27805	0.90395	-3.62636	0.000287439	0.00105881
AT1G11730	32.4133	-1.48598	0.613334	-2.42278	0.0154021	0.0394016
AT2G26020	32.4398	8.12141	1.27444	6.37253	1.85931e-10	1.49285e-09
AT1G03660	32.4533	1.66806	0.305561	5.45902	4.78775e-08	2.97637e-07
AT5G40010	32.6499	6.11568	0.863146	7.08534	1.38707e-12	1.36447e-11
AT1G73965	32.669	2.03481	0.534698	3.80552	0.000141505	0.000553849
AT4G16270	32.6977	-1.42077	0.579287	-2.45261	0.0141823	0.036627
AT5G47130	32.7405	3.49646	0.642134	5.44506	5.17883e-08	3.20347e-07
AT2G34180	32.7794	-1.15421	0.367271	-3.14266	0.00167421	0.00534492
AT1G31840	32.8908	1.15757	0.390845	2.96171	0.00305937	0.00921214
AT2G21930	32.9431	4.04389	1.40922	2.8696	0.00410994	0.0120608
AT5G53200	32.9936	-2.31209	0.373105	-6.19689	5.75904e-10	4.40169e-09
AT5G22545	33.0102	8.09761	1.30898	6.18618	6.16398e-10	4.69675e-09
AT3G58070	33.1147	-1.53805	0.405783	-3.79032	0.000150451	0.000585345
AT1G09087	33.1366	-1.16103	0.375916	-3.08854	0.00201143	0.00630809
AT1G60450	33.137	4.26087	0.846234	5.0351	4.77597e-07	2.62161e-06
AT1G63070	33.1848	-5.37713	1.50486	-3.57318	0.00035267	0.00128234
AT3G52780	33.2118	3.45458	0.455973	7.57628	3.55606e-14	4.02681e-13
AT1G55420	33.2271	1.40515	0.528517	2.65867	0.00784504	0.021579
AT1G17240	33.2856	1.17549	0.338815	3.46941	0.000521597	0.00183816
AT3G52550	33.2951	-0.98514	0.392748	-2.50832	0.0121306	0.0318822
AT1G59780	33.3068	1.87164	0.556528	3.36306	0.000770833	0.00262941
AT4G16820	33.3249	2.47651	0.565408	4.38004	1.18659e-05	5.41369e-05
AT1G48000	33.3268	3.16602	0.479292	6.60561	3.95881e-11	3.40446e-10
AT2G35210	33.3464	-1.23928	0.510575	-2.42723	0.0152146	0.0389727
AT2G36210	33.5084	1.69148	0.641576	2.63645	0.00837797	0.0228838
AT3G51490	33.5166	-2.46813	0.389122	-6.34282	2.25595e-10	1.79446e-09
AT2G47950	33.5549	4.23488	0.549884	7.70141	1.34572e-14	1.58558e-13
AT2G34940	33.5948	1.62157	0.401495	4.03882	5.37208e-05	0.000223302
AT1G20990	33.6653	-1.85981	0.462999	-4.01687	5.89765e-05	0.000243483
AT5G41160	33.6902	1.77273	0.518522	3.41881	0.000628947	0.00218133
AT1G15840	33.6937	-6.42205	0.936121	-6.86028	6.87251e-12	6.36878e-11
AT1G30935	33.7676	0.877485	0.316453	2.77288	0.00555634	0.0158264
AT1G53163	33.7818	-2.48869	0.462408	-5.38202	7.36542e-08	4.47847e-07
AT5G56840	33.7884	3.7616	0.432688	8.69356	3.51254e-18	5.43311e-17
AT3G14460	33.8197	1.25903	0.435537	2.89075	0.0038432	0.0113499
AT5G61740	33.8474	1.89626	0.44393	4.27154	1.94131e-05	8.5818e-05
AT5G37670	33.8916	0.966152	0.375938	2.56998	0.0101705	0.0272252
AT4G15990	33.9446	-1.00375	0.356538	-2.81528	0.00487352	0.0140527
AT4G26790	33.9804	-2.44682	0.560277	-4.36716	1.25875e-05	5.71716e-05
AT2G06995	34.0361	-1.81806	0.413351	-4.39834	1.09082e-05	5.00011e-05
AT1G24320	34.1978	1.51045	0.585849	2.57822	0.0099311	0.0266608
AT3G03660	34.2263	2.03739	0.581513	3.5036	0.00045901	0.00163487
AT4G34930	34.2322	1.74001	0.679833	2.55947	0.0104832	0.0279675
AT4G16350	34.2618	1.72896	0.330555	5.23049	1.6906e-07	9.82008e-07
AT4G22900	34.285	-1.3352	0.351678	-3.79665	0.000146662	0.000572476
AT1G33770	34.4105	-2.00708	0.537361	-3.73507	0.000187665	0.000717371
AT3G14780	34.4127	1.47544	0.261849	5.6347	1.75367e-08	1.14294e-07
AT3G02705	34.4795	10.0096	1.24697	8.02714	9.97701e-16	1.28638e-14
AT1G27580	34.5176	2.88055	0.87223	3.30252	0.000958212	0.00320776
AT5G46295	34.5591	8.31604	1.20303	6.91256	4.75989e-12	4.46089e-11
AT1G18000	34.5938	-3.4641	0.705102	-4.91291	8.97348e-07	4.74657e-06
AT1G05467	34.6166	0.977442	0.348095	2.80798	0.00498536	0.0143374
AT3G30737	34.6344	-1.35738	0.409957	-3.31102	0.000929575	0.00312068
AT1G70885	34.7059	-1.68091	0.410485	-4.09492	4.22309e-05	0.000178306
AT5G11410	34.7114	2.56942	0.439993	5.83967	5.23033e-09	3.60196e-08
AT1G53540	34.7241	2.13471	0.600473	3.55505	0.000377914	0.00136668
AT1G52800	34.7879	2.36837	0.317812	7.45211	9.18591e-14	1.00891e-12
AT3G04420	34.7907	3.39373	0.477187	7.11195	1.14414e-12	1.13818e-11
AT1G15580	34.8168	-2.57092	0.385195	-6.67433	2.4837e-11	2.17768e-10
AT4G25330	34.8513	5.1573	1.08522	4.75232	2.01098e-06	1.01766e-05
AT3G01900	34.8539	2.38421	0.77333	3.08304	0.00204899	0.00641632
AT4G23030	34.937	1.87773	0.297272	6.31655	2.67462e-10	2.11335e-09
AT1G13330	34.9823	2.41208	0.734565	3.28369	0.00102458	0.0034124
AT1G50400	34.9823	2.16639	0.623158	3.47647	0.000508061	0.00179415
AT5G19880	34.9845	4.16596	0.923796	4.50961	6.49479e-06	3.06388e-05
AT1G53610	34.9967	4.70689	0.740428	6.35699	2.05741e-10	1.64466e-09
AT3G30842	35.0349	2.21093	0.606138	3.64757	0.000264732	0.000981643
AT4G19720	35.0427	2.3005	0.696166	3.30453	0.000951355	0.00318754
AT5G44980	35.1543	1.98804	0.381355	5.21311	1.857e-07	1.07296e-06
AT2G40180	35.1924	1.57956	0.657331	2.40299	0.0162618	0.0413301
AT4G22960	35.2283	3.01571	0.36932	8.16557	3.19911e-16	4.30753e-15
AT3G50140	35.2693	3.33964	0.557858	5.98653	2.14363e-09	1.53985e-08
AT2G15042	35.2976	5.17999	0.665399	7.78479	6.98301e-15	8.46474e-14
AT3G59250	35.3821	-2.04309	0.599344	-3.40888	0.000652308	0.00225349
AT2G35310	35.4025	-2.01363	0.388372	-5.18481	2.16241e-07	1.23844e-06
AT2G11140	35.4436	1.00416	0.401761	2.49941	0.0124402	0.0325926
AT1G49830	35.4591	-1.78831	0.668139	-2.67656	0.00743824	0.0205926
AT5G09990	35.561	-1.384	0.289729	-4.77687	1.78043e-06	9.08214e-06
AT5G45990	35.6502	3.82119	0.531709	7.18662	6.6417e-13	6.76716e-12
AT3G45960	35.6569	2.10408	0.442091	4.75939	1.94182e-06	9.84481e-06
AT4G22470	35.7012	5.90261	1.26776	4.65594	3.22502e-06	1.58566e-05
AT2G20800	35.7068	4.06176	0.419403	9.68462	3.50508e-22	7.06363e-21
AT2G13960	35.7441	-0.807071	0.291339	-2.77022	0.0056019	0.0159423
AT1G56250	35.7739	4.90569	0.726002	6.75713	1.40751e-11	1.262e-10
AT1G74990	35.8072	3.69137	1.38103	2.67292	0.00751949	0.0207817
AT5G39090	35.8319	1.44457	0.523095	2.76159	0.00575212	0.0163245
AT4G12850	35.8524	0.931382	0.342755	2.71734	0.00658093	0.018464
AT1G70440	35.8648	5.6217	0.941709	5.96967	2.37729e-09	1.7001e-08
AT1G68825	35.8981	-2.1764	0.512872	-4.24356	2.20004e-05	9.6495e-05
AT5G26690	35.9486	6.62225	1.04075	6.36296	1.97901e-10	1.5857e-09
AT5G10570	35.9648	-1.14962	0.484859	-2.37105	0.0177378	0.044691
AT1G18830	36.0401	3.26256	0.428198	7.61928	2.55094e-14	2.93482e-13
AT2G14210	36.0938	-1.48386	0.431918	-3.43551	0.000591433	0.00206245
AT3G09960	36.1462	2.78445	0.617255	4.51103	6.45137e-06	3.04497e-05
AT5G10965	36.1621	-1.88987	0.454612	-4.15711	3.22298e-05	0.000138322
AT4G28700	36.2552	-3.54311	0.602917	-5.87662	4.18733e-09	2.91673e-08
AT5G55680	36.3348	-2.20465	0.424449	-5.19413	2.05676e-07	1.18115e-06
AT4G35590	36.3491	2.05115	0.50496	4.062	4.86546e-05	0.000203698
AT5G11870	36.378	1.00739	0.377701	2.66716	0.00764952	0.02109
AT4G28330	36.3828	1.31268	0.39845	3.29448	0.000986048	0.00329248
AT3G05390	36.4121	3.71224	0.422942	8.77718	1.67628e-18	2.65593e-17
AT5G03395	36.4665	-4.62972	0.615054	-7.52735	5.17816e-14	5.79644e-13
AT5G22355	36.4772	1.4888	0.548072	2.71642	0.00659915	0.0185113
AT2G31180	36.4979	2.65298	0.416107	6.3757	1.82129e-10	1.4641e-09
AT1G07900	36.524	3.01162	0.403906	7.45625	8.90223e-14	9.79675e-13
AT4G01400	36.6014	0.848607	0.331875	2.557	0.0105578	0.0281352
AT4G13820	36.6281	3.12532	0.345381	9.0489	1.44421e-19	2.46842e-18
AT5G57500	36.6961	1.7138	0.531093	3.22693	0.00125127	0.00408921
AT5G66940	36.6973	-2.03466	0.400134	-5.08495	3.67731e-07	2.0519e-06
AT1G16640	36.7787	0.773424	0.285452	2.70947	0.00673905	0.018867
AT1G71770	36.8092	2.71807	0.579817	4.68781	2.76148e-06	1.37281e-05
AT5G67411	36.861	-3.3123	0.628515	-5.27005	1.36387e-07	8.0124e-07
AT5G38970	36.8726	-2.68789	0.405805	-6.62359	3.50581e-11	3.03781e-10
AT4G23450	36.882	1.50011	0.332725	4.50856	6.52686e-06	3.07688e-05
AT3G02330	37.0132	1.23933	0.341297	3.63123	0.000282075	0.00104115
AT1G69720	37.0903	8.96249	1.25593	7.13612	9.60044e-13	9.63815e-12
AT5G44350	37.1811	2.52492	0.547836	4.60889	4.04817e-06	1.96926e-05
AT3G53150	37.1871	7.88299	1.08321	7.27745	3.40198e-13	3.55498e-12
AT5G38700	37.209	2.21352	0.590797	3.74666	0.000179206	0.000687919
AT5G49525	37.2515	1.51654	0.472213	3.21156	0.00132015	0.00429837
AT1G35330	37.3514	1.878	0.627006	2.99518	0.00274284	0.00833982
AT3G47090	37.3734	4.49896	0.552071	8.14924	3.66206e-16	4.90913e-15
AT2G37430	37.4374	4.82215	0.847036	5.69297	1.24851e-08	8.2511e-08
AT3G13432	37.4813	3.34682	0.563869	5.93545	2.93036e-09	2.07769e-08
AT5G25910	37.5166	4.29517	0.563056	7.62832	2.37826e-14	2.74192e-13
AT5G16640	37.5269	-0.941834	0.390778	-2.41015	0.0159458	0.0406404
AT2G28105	37.53	-0.848657	0.318651	-2.66328	0.00773835	0.0213112
AT5G46460	37.5463	0.984949	0.377101	2.6119	0.00900414	0.0244306
AT4G26055	37.5811	0.966028	0.351087	2.75153	0.00593169	0.0167906
AT5G04390	37.5852	2.34211	0.549175	4.26478	2.00096e-05	8.82729e-05
AT3G21040	37.6089	2.29308	0.798882	2.87036	0.00410005	0.0120343
AT2G30820	37.6543	-2.08276	0.363418	-5.73104	9.98182e-09	6.66275e-08
AT4G34880	37.6707	1.23687	0.497039	2.48847	0.0128293	0.0335061
AT3G28770	37.7068	-2.3658	0.388491	-6.08971	1.13118e-09	8.39693e-09
AT4G11370	37.7975	2.59514	0.513348	5.05533	4.29647e-07	2.37173e-06
AT5G22550	37.8145	1.7626	0.618977	2.84761	0.00440491	0.0128259
AT3G61930	37.8632	4.37797	0.813975	5.37851	7.51052e-08	4.55916e-07
AT3G32030	37.8913	2.47572	0.765074	3.23592	0.00121252	0.00397825
AT4G37940	37.9013	1.51363	0.365987	4.13574	3.53811e-05	0.000151017
AT5G28010	37.9336	3.21963	0.408218	7.88702	3.09479e-15	3.85397e-14
AT5G63240	37.9944	4.2735	1.37681	3.10392	0.00190974	0.00602096
AT5G06230	38.0183	2.91713	0.392393	7.43419	1.05213e-13	1.14907e-12
AT2G31083	38.0235	-3.79129	1.07095	-3.54011	0.000399963	0.00144032
AT5G62730	38.0325	4.13719	0.642254	6.44166	1.18171e-10	9.67839e-10
AT5G02865	38.1072	-8.60845	1.22738	-7.01366	2.32158e-12	2.23392e-11
AT5G20240	38.1527	2.28318	0.397968	5.73708	9.6322e-09	6.44038e-08
AT2G41230	38.1536	5.03263	0.514439	9.78276	1.33525e-22	2.76002e-21
AT1G56690	38.2145	1.0339	0.381526	2.70991	0.00673025	0.0188481
AT5G43370	38.2652	4.36828	0.854209	5.11383	3.15696e-07	1.77385e-06
AT3G21890	38.32	-2.14171	0.434404	-4.93022	8.21357e-07	4.37508e-06
AT3G25820	38.3363	2.50721	0.830229	3.0199	0.0025286	0.00776091
AT5G12340	38.3623	6.46603	0.744871	8.68073	3.9323e-18	6.06181e-17
AT1G05730	38.433	1.27364	0.343623	3.7065	0.00021014	0.00079517
AT4G14640	38.4412	5.26921	0.648064	8.13069	4.26857e-16	5.67766e-15
AT4G15350	38.4479	2.05697	0.814873	2.52428	0.0115935	0.0306267
AT5G59680	38.4987	4.07202	0.575853	7.07128	1.53508e-12	1.50358e-11
AT1G72540	38.5109	1.02681	0.391696	2.62146	0.00875543	0.0238054
AT1G68640	38.527	-1.41321	0.431079	-3.2783	0.00104433	0.00347478
AT2G24560	38.5376	4.13088	1.09265	3.78061	0.000156445	0.000606938
AT1G09680	38.5906	0.884442	0.27612	3.2031	0.00135955	0.00441149
AT5G65090	38.6243	2.22323	0.495053	4.49089	7.09278e-06	3.33161e-05
AT1G14490	38.7108	-0.719969	0.286144	-2.51611	0.0118659	0.0312617
AT4G22758	38.72	0.804114	0.278438	2.88794	0.0038777	0.0114407
AT2G15780	38.7315	10.2157	1.22253	8.35622	6.47616e-17	9.15263e-16
AT2G40200	38.7928	2.72791	0.309497	8.81401	1.20746e-18	1.93101e-17
AT3G02240	38.7995	4.81517	0.576099	8.35823	6.36656e-17	9.0024e-16
AT5G13150	38.8668	1.70129	0.58194	2.92348	0.00346148	0.0103139
AT2G13810	38.8933	6.12094	0.977231	6.26356	3.76293e-10	2.93176e-09
AT1G12480	38.9019	1.92232	0.308018	6.24094	4.34958e-10	3.36391e-09
AT1G05700	38.943	3.57789	0.570921	6.26688	3.68359e-10	2.8724e-09
AT5G45580	39.0254	1.07259	0.429338	2.49825	0.0124808	0.0326834
AT2G21200	39.0744	-3.58941	0.47934	-7.48822	6.98146e-14	7.7359e-13
AT1G10540	39.1236	1.16549	0.350391	3.32625	0.000880234	0.00297072
AT1G79320	39.1317	2.82236	0.828704	3.40576	0.000659812	0.00227683
AT5G45530	39.1331	-1.25335	0.281943	-4.44539	8.7733e-06	4.07548e-05
AT3G53690	39.1563	1.83181	0.350256	5.22993	1.69578e-07	9.84803e-07
AT5G41280	39.196	8.17765	1.22251	6.68921	2.24381e-11	1.97749e-10
AT5G42930	39.2421	3.18894	0.411512	7.74934	9.23693e-15	1.10742e-13
AT4G21865	39.2676	1.78411	0.433345	4.11707	3.83725e-05	0.000162794
AT5G52547	39.3181	-0.825251	0.300004	-2.75081	0.00594489	0.0168245
AT4G14120	39.4324	-0.877702	0.319693	-2.74546	0.00604268	0.0170853
AT3G13270	39.4487	-1.42134	0.427891	-3.32172	0.000894633	0.00301299
AT5G39865	39.4693	-1.55186	0.41133	-3.77278	0.000161441	0.000625431
AT1G01453	39.4894	2.14528	0.763488	2.80985	0.00495652	0.014262
AT1G22380	39.5283	-1.43214	0.427335	-3.35133	0.000804251	0.00273487
AT5G23950	39.5834	1.99327	0.483366	4.12372	3.72802e-05	0.000158603
AT2G18260	39.5862	-1.88746	0.334857	-5.63663	1.7341e-08	1.13099e-07
AT1G05440	39.6247	-1.04379	0.423031	-2.4674	0.0136098	0.0353286
AT4G21323	39.8133	-2.18506	0.519098	-4.20934	2.56121e-05	0.000111442
AT2G01008	39.8956	1.62862	0.345609	4.71233	2.44905e-06	1.22708e-05
AT5G40942	39.9277	-1.01534	0.29098	-3.48937	0.000484163	0.00171486
AT4G19560	39.9291	-1.09612	0.356858	-3.07157	0.00212935	0.00664209
AT4G30180	40.032	-1.54691	0.427163	-3.62136	0.000293057	0.00107793
AT1G23560	40.0347	2.09407	0.432467	4.84214	1.28451e-06	6.65672e-06
AT3G28420	40.2222	-2.51746	0.403142	-6.2446	4.24876e-10	3.29153e-09
AT2G30942	40.2423	1.47232	0.53413	2.75648	0.00584271	0.0165507
AT5G46960	40.2682	7.33887	0.918139	7.9932	1.31481e-15	1.67863e-14
AT1G74350	40.2822	0.93004	0.29142	3.1914	0.00141584	0.00457616
AT1G09083	40.3316	-0.935143	0.328574	-2.84607	0.00442629	0.0128786
AT4G24265	40.3393	-0.865836	0.281907	-3.07135	0.00213095	0.00664633
AT5G06480	40.3714	-1.60766	0.319354	-5.03411	4.80076e-07	2.6331e-06
AT2G06200	40.4813	-1.34599	0.416097	-3.23481	0.00121725	0.00399042
AT1G51620	40.4997	3.93845	0.519819	7.57659	3.54769e-14	4.019e-13
AT1G76610	40.5032	-2.84505	0.432871	-6.57251	4.94753e-11	4.19405e-10
AT5G43840	40.5529	-8.0712	1.23965	-6.51087	7.47155e-11	6.22941e-10
AT5G59670	40.5825	3.19105	0.40261	7.92591	2.26487e-15	2.84508e-14
AT4G26950	40.617	1.86678	0.283313	6.58912	4.42431e-11	3.77391e-10
AT1G68390	40.793	1.89493	0.542451	3.49328	0.000477122	0.00169321
AT5G38240	40.8548	2.33525	0.534411	4.36977	1.24378e-05	5.65481e-05
AT1G19510	40.8738	-2.51605	0.517718	-4.85989	1.17449e-06	6.12137e-06
AT1G65790	40.9064	7.17734	0.8047	8.91927	4.69378e-19	7.73723e-18
AT1G49900	40.9097	5.8011	0.813173	7.1339	9.75612e-13	9.78008e-12
AT3G53160	40.9182	2.01434	0.655497	3.07299	0.00211922	0.00661353
AT5G19890	40.9299	3.93867	0.805985	4.88678	1.02497e-06	5.37487e-06
AT1G27740	40.9795	2.43893	0.655197	3.72244	0.000197308	0.00075077
AT5G63540	40.9819	-1.19091	0.38314	-3.10828	0.00188177	0.00594097
AT3G60966	41.075	7.37666	1.20631	6.11504	9.65317e-10	7.20483e-09
AT4G35190	41.1357	1.80698	0.370631	4.87543	1.08574e-06	5.67393e-06
AT4G39610	41.2648	6.18622	1.22985	5.03008	4.90277e-07	2.68474e-06
AT3G55646	41.3372	2.19735	0.477624	4.60058	4.21312e-06	2.04393e-05
AT5G38565	41.3838	1.48548	0.398448	3.72815	0.000192891	0.000735599
AT3G51340	41.3881	0.803796	0.279542	2.8754	0.00403514	0.0118604
AT1G66960	41.4645	6.75703	0.718255	9.40757	5.07755e-21	9.54991e-20
AT3G60120	41.4942	10.0061	1.21474	8.23719	1.76305e-16	2.414e-15
AT5G06585	41.4989	2.95354	0.568897	5.19168	2.084e-07	1.19553e-06
AT2G38500	41.5227	0.901158	0.372639	2.41831	0.0155926	0.0398255
AT3G62780	41.6397	2.675	0.513157	5.21282	1.85994e-07	1.07444e-06
AT3G04220	41.6462	4.11224	0.519978	7.9085	2.60513e-15	3.26202e-14
AT3G57640	41.789	2.3632	0.382665	6.17564	6.5896e-10	4.99877e-09
AT1G04877	41.8412	-3.10078	0.430617	-7.20078	5.98678e-13	6.12497e-12
AT4G09950	41.883	1.2751	0.35824	3.55935	0.000371773	0.00134714
AT2G28860	41.9013	7.42573	0.829649	8.95044	3.54061e-19	5.88961e-18
AT3G23240	41.9092	5.34593	0.565628	9.45133	3.34556e-21	6.34473e-20
AT3G01080	42.0114	7.17217	0.803581	8.92527	4.44631e-19	7.33816e-18
AT4G14860	42.1426	-1.00449	0.303698	-3.30754	0.000941178	0.00315654
AT1G77870	42.1492	-1.31643	0.298433	-4.41115	1.02823e-05	4.73623e-05
AT3G45130	42.2141	4.88107	0.674984	7.23138	4.78098e-13	4.9338e-12
AT5G57810	42.2824	-1.73383	0.574777	-3.01652	0.00255691	0.00783635
AT2G22600	42.2851	-1.24542	0.53061	-2.34714	0.018918	0.0473373
AT1G70860	42.3888	-2.34264	0.424913	-5.51323	3.52311e-08	2.22406e-07
AT3G20210	42.4588	-2.14253	0.584777	-3.66384	0.000248459	0.000925317
AT3G50280	42.6797	1.867	0.430312	4.33872	1.43318e-05	6.45792e-05
AT4G34060	42.6892	-2.46954	0.971548	-2.54186	0.0110264	0.0292615
AT1G14190	42.6993	-2.29785	0.412953	-5.56444	2.62999e-08	1.68397e-07
AT2G08100	42.711	-2.10133	0.415272	-5.06012	4.18986e-07	2.31662e-06
AT3G55890	42.7293	2.0576	0.387847	5.30519	1.12556e-07	6.68997e-07
AT3G51380	42.7605	-1.09465	0.384025	-2.85046	0.0043656	0.0127237
AT2G24110	42.8607	-1.6546	0.296533	-5.57983	2.40758e-08	1.54949e-07
AT1G09380	42.8882	3.18346	0.68463	4.6499	3.32092e-06	1.63068e-05
AT1G62760	42.9729	3.23482	0.552666	5.85312	4.82424e-09	3.33574e-08
AT2G34925	42.9748	-0.985545	0.289722	-3.40169	0.000669714	0.00230838
AT1G64583	43.0287	-1.00119	0.401128	-2.49594	0.0125624	0.0328719
AT4G13130	43.1	1.75725	0.484722	3.62527	0.000288657	0.00106301
AT2G34655	43.1213	1.62205	0.335994	4.82763	1.38168e-06	7.13997e-06
AT1G54160	43.1382	0.95384	0.314707	3.03088	0.00243843	0.00751111
AT3G53235	43.228	-1.04366	0.349477	-2.98636	0.00282321	0.00856229
AT5G66640	43.2445	4.42538	0.39694	11.1488	7.26187e-29	2.17753e-27
AT1G02065	43.2922	-1.20505	0.43625	-2.7623	0.00573963	0.0162942
AT1G63230	43.2955	-1.1703	0.365964	-3.19785	0.00138455	0.00448511
AT4G15236	43.3373	2.29627	0.324752	7.07084	1.53997e-12	1.50783e-11
AT1G30370	43.4645	3.32016	0.76206	4.35682	1.31968e-05	5.97215e-05
AT5G58840	43.5004	1.73012	0.432581	3.99953	6.34694e-05	0.000260654
AT5G65600	43.5405	5.62806	0.562319	10.0087	1.3964e-23	3.08709e-22
AT1G02460	43.5589	1.85892	0.635949	2.92306	0.0034661	0.0103243
AT3G61900	43.5674	-2.46037	0.450501	-5.4614	4.72392e-08	2.94204e-07
AT1G53270	43.6208	1.42038	0.367855	3.86124	0.000112814	0.000447964
AT5G56300	43.6299	2.43784	0.563504	4.32622	1.5169e-05	6.80154e-05
AT1G10385	43.6652	3.9877	1.3008	3.06557	0.00217252	0.00676058
AT5G64905	43.6726	5.8625	0.721681	8.1234	4.5332e-16	6.02086e-15
AT4G25200	43.6921	3.31924	0.744185	4.46023	8.18717e-06	3.81747e-05
AT1G26540	43.7056	-1.74615	0.637025	-2.7411	0.00612341	0.0172921
AT3G12220	43.7365	7.00854	0.86608	8.09226	5.85669e-16	7.71869e-15
AT2G45120	43.7511	1.39997	0.372856	3.75473	0.000173531	0.000668105
AT1G66810	43.7617	-1.37828	0.347711	-3.96388	7.37422e-05	0.000300317
AT1G11185	43.843	2.71377	0.722219	3.75754	0.000171592	0.000661293
AT1G75360	43.8597	-0.871762	0.283606	-3.07385	0.00211318	0.00659618
AT3G19250	43.9604	0.894379	0.327936	2.7273	0.00638559	0.0179639
AT2G28590	43.961	1.00718	0.322098	3.12694	0.00176637	0.00560707
AT5G18470	43.9714	4.57042	0.524322	8.71681	2.8615e-18	4.45888e-17
AT2G35600	43.9797	-2.10123	0.368817	-5.69721	1.21785e-08	8.06598e-08
AT5G63580	44.0187	1.66459	0.316326	5.26227	1.42285e-07	8.33741e-07
AT4G13890	44.1523	2.88889	0.779705	3.7051	0.000211306	0.000799029
AT1G56710	44.1799	1.78867	0.316883	5.64458	1.65586e-08	1.08255e-07
AT1G06573	44.2732	1.43263	0.381393	3.7563	0.000172447	0.000664399
AT2G46760	44.2892	-1.56628	0.607931	-2.57641	0.00998327	0.0267922
AT1G79310	44.2895	2.7656	0.344784	8.02127	1.04656e-15	1.3481e-14
AT1G19640	44.3393	-2.00316	0.439728	-4.55545	5.22745e-06	2.50287e-05
AT3G20110	44.3792	1.69159	0.628823	2.69008	0.00714345	0.0198751
AT1G68880	44.4524	1.42932	0.364704	3.91911	8.88768e-05	0.000358219
AT4G38010	44.575	0.930373	0.343766	2.70642	0.00680138	0.0190181
AT3G62100	44.6382	-2.11547	0.489442	-4.32221	1.54478e-05	6.91633e-05
AT4G03460	44.6925	2.57235	0.594922	4.32384	1.53336e-05	6.8731e-05
AT5G24215	44.7204	-3.3055	0.468902	-7.04945	1.79631e-12	1.74631e-11
AT2G28210	44.7687	1.95501	0.466935	4.18691	2.8278e-05	0.000122186
AT1G50280	44.8268	-1.5383	0.473696	-3.24744	0.00116448	0.00383723
AT4G23493	44.8372	-1.82404	0.327145	-5.57565	2.46613e-08	1.5835e-07
AT3G53220	44.8449	0.966443	0.338367	2.8562	0.00428748	0.0125187
AT2G30640	44.8786	1.27234	0.299862	4.24308	2.20473e-05	9.66539e-05
AT1G10000	44.8998	-1.83886	0.378781	-4.85467	1.20586e-06	6.27648e-06
AT5G01190	44.9641	-2.0395	0.813152	-2.50814	0.0121367	0.0318892
AT5G20030	44.9688	1.51573	0.338379	4.47938	7.48591e-06	3.50723e-05
AT3G10150	44.9825	1.01857	0.27432	3.71307	0.000204758	0.000776631
AT1G19190	44.9998	1.45469	0.53866	2.70057	0.00692215	0.0193065
AT3G28500	45.1264	2.46695	0.374758	6.58278	4.61721e-11	3.92743e-10
AT1G74200	45.1511	2.33276	0.34108	6.83934	7.95567e-12	7.33279e-11
AT4G19970	45.1901	5.1442	0.791426	6.49991	8.03656e-11	6.69436e-10
AT3G28660	45.3125	0.98126	0.371806	2.63917	0.00831086	0.0227232
AT2G17620	45.3615	-1.08977	0.424406	-2.56774	0.0102364	0.0273827
AT5G20810	45.4457	1.16715	0.470335	2.48152	0.0130822	0.0340983
AT4G17480	45.4534	-0.971742	0.233055	-4.16959	3.05147e-05	0.00013135
AT5G66830	45.4841	1.66889	0.638319	2.6145	0.00893573	0.0242618
AT5G47920	45.5133	1.7087	0.336698	5.07488	3.87747e-07	2.15698e-06
AT5G06090	45.6321	2.29549	0.773016	2.96952	0.00298265	0.00900193
AT5G09930	45.6539	-4.23266	0.700763	-6.04007	1.54045e-09	1.12518e-08
AT5G61890	45.8528	5.76538	0.666583	8.64915	5.18828e-18	7.91763e-17
AT3G25880	45.9058	0.744267	0.305085	2.43954	0.0147061	0.0378298
AT1G71910	45.9354	1.18997	0.242583	4.90539	9.32418e-07	4.9216e-06
AT1G63710	45.9698	-2.47593	0.577359	-4.28837	1.79991e-05	7.9932e-05
AT5G55830	46.0187	-1.25366	0.328222	-3.81955	0.000133693	0.000525
AT5G26790	46.0321	-1.83614	0.344192	-5.33465	9.57271e-08	5.74216e-07
AT5G48430	46.1122	8.84969	1.4122	6.26662	3.68964e-10	2.8763e-09
AT1G61460	46.1434	1.41004	0.324934	4.33946	1.42831e-05	6.43916e-05
AT5G19060	46.175	-1.43508	0.290218	-4.94485	7.62019e-07	4.08046e-06
AT1G52315	46.213	1.28047	0.48554	2.63721	0.00835914	0.0228415
AT5G39120	46.2223	5.73917	1.08675	5.28102	1.28468e-07	7.57319e-07
AT3G28857	46.2376	-2.00508	0.414759	-4.83431	1.33605e-06	6.91597e-06
AT1G23160	46.2388	2.14488	0.564766	3.79783	0.000145967	0.000569925
AT1G66465	46.2683	5.83304	0.811796	7.18536	6.7032e-13	6.82219e-12
AT2G39410	46.329	1.75351	0.322595	5.43564	5.45993e-08	3.36821e-07
AT3G10100	46.3543	-1.17131	0.369188	-3.17267	0.00151042	0.00485833
AT4G19820	46.3987	-2.1705	0.528601	-4.10612	4.02369e-05	0.000170519
AT1G67148	46.4151	1.60573	0.480486	3.34188	0.000832137	0.00282233
AT1G17960	46.4204	2.34184	0.40804	5.73925	9.50977e-09	6.36008e-08
AT2G03720	46.4889	1.84191	0.600433	3.06764	0.00215758	0.00672098
AT2G26480	46.4939	2.66544	0.470707	5.66263	1.49073e-08	9.78331e-08
AT4G28840	46.5102	2.07967	0.378254	5.49808	3.8395e-08	2.41488e-07
AT1G28765	46.548	-1.51191	0.423316	-3.57159	0.000354823	0.00128982
AT5G58784	46.5662	2.51014	0.71047	3.53306	0.000410773	0.00147653
AT4G39952	46.6428	0.857715	0.320752	2.67408	0.00749347	0.0207203
AT4G20210	46.6903	1.99967	0.547764	3.65061	0.000261621	0.000970899
AT1G63245	46.7276	3.38147	0.64102	5.27514	1.32657e-07	7.80502e-07
AT2G32660	46.7481	5.53836	0.472184	11.7292	9.02832e-32	3.19402e-30
AT4G37608	46.7481	2.46862	0.460668	5.35878	8.37857e-08	5.05692e-07
AT4G35130	46.8566	0.848299	0.322456	2.63074	0.00851981	0.0232202
AT3G08660	46.8644	-2.23391	0.490698	-4.55251	5.30103e-06	2.53617e-05
AT5G53048	46.8907	3.52892	0.430826	8.19107	2.58916e-16	3.51393e-15
AT3G51180	46.9472	0.966901	0.348895	2.77133	0.00558286	0.015892
AT5G01380	47.0314	3.69169	0.618441	5.96934	2.38209e-09	1.70308e-08
AT1G51355	47.0836	-1.03384	0.32509	-3.18016	0.00147193	0.00474343
AT4G34790	47.1504	-2.59255	0.435074	-5.95886	2.53996e-09	1.81028e-08
AT4G11000	47.1683	3.17372	0.314354	10.096	5.75431e-24	1.29945e-22
AT2G42730	47.2294	-0.662978	0.255598	-2.59383	0.00949124	0.0256277
AT1G74430	47.4063	1.25504	0.32342	3.88052	0.000104233	0.000415763
AT4G01180	47.462	4.55465	1.32214	3.4449	0.000571262	0.00199927
AT5G46500	47.4725	3.3316	0.633091	5.26243	1.42164e-07	8.33208e-07
AT1G03510	47.5057	0.769201	0.284034	2.70813	0.00676629	0.0189278
AT3G01830	47.5277	8.23405	1.08759	7.57089	3.70672e-14	4.19048e-13
AT2G17036	47.551	-1.98573	0.569055	-3.48952	0.00048389	0.00171411
AT2G07662	47.552	1.54829	0.352356	4.39411	1.11228e-05	5.09251e-05
AT1G58225	47.5528	6.60601	0.593234	11.1356	8.41899e-29	2.51897e-27
AT3G62210	47.6782	3.48214	0.684335	5.08836	3.61172e-07	2.01859e-06
AT1G17600	47.7074	2.04145	0.391315	5.21689	1.81948e-07	1.05329e-06
AT3G60670	47.7135	-1.79987	0.336435	-5.34982	8.8042e-08	5.30093e-07
AT5G40990	47.7681	9.49131	1.3056	7.26971	3.60254e-13	3.75167e-12
AT3G03260	47.8773	5.81042	0.789752	7.35728	1.87696e-13	2.00427e-12
AT4G13700	47.8833	10.1251	1.20868	8.37698	5.43038e-17	7.72255e-16
AT2G32235	47.8992	-1.11105	0.327689	-3.39055	0.000697526	0.00239639
AT2G26370	47.9711	4.32768	0.655601	6.6011	4.08132e-11	3.50429e-10
AT1G77570	48.0089	1.23417	0.326599	3.77886	0.00015755	0.000610878
AT2G23270	48.0921	8.60855	1.25708	6.84806	7.48594e-12	6.92083e-11
AT5G38100	48.2126	2.46112	0.383806	6.4124	1.43242e-10	1.16273e-09
AT2G18000	48.2164	0.92381	0.27012	3.42	0.000626206	0.00217348
AT1G53887	48.3039	1.24581	0.297167	4.19227	2.76178e-05	0.000119598
AT2G27740	48.3404	-1.07518	0.353158	-3.04446	0.002331	0.00720537
AT3G57360	48.3554	1.16659	0.284427	4.10157	4.10364e-05	0.000173719
AT4G23230	48.4508	7.94552	0.985615	8.06148	7.53746e-16	9.83899e-15
AT4G15150	48.5334	2.20715	0.586973	3.76023	0.000169758	0.000654778
AT5G05330	48.5342	-1.89987	0.557319	-3.40895	0.000652141	0.0022532
AT4G10370	48.5681	1.69113	0.680267	2.48599	0.0129193	0.0337001
AT1G22490	48.5816	-1.05753	0.332628	-3.17931	0.00147626	0.00475629
AT5G06740	48.61	4.12723	0.491998	8.3887	4.91542e-17	7.02677e-16
AT1G62981	48.6329	-1.3011	0.355836	-3.65645	0.00025573	0.0009511
AT4G31110	48.7122	1.3111	0.368236	3.56049	0.000370163	0.00134207
AT1G52770	48.8272	4.89001	0.552805	8.84582	9.08561e-19	1.465e-17
AT3G27027	48.8471	-0.824386	0.338221	-2.43742	0.0147924	0.0380243
AT4G20230	48.8653	-1.00402	0.374497	-2.68097	0.00734094	0.0203541
AT2G45360	49.0607	4.88804	0.696812	7.01487	2.30169e-12	2.21557e-11
AT1G12070	49.0614	-1.48163	0.554666	-2.67122	0.00755766	0.0208662
AT1G73340	49.074	1.61038	0.572548	2.81266	0.00491339	0.0141528
AT4G11170	49.1692	9.49307	1.20416	7.88357	3.18169e-15	3.95858e-14
AT1G69970	49.1749	-1.04627	0.333875	-3.13373	0.00172602	0.00549237
AT2G30130	49.2009	1.56228	0.490603	3.18441	0.00145052	0.0046805
AT4G27654	49.2808	5.44321	0.920933	5.91054	3.4098e-09	2.40082e-08
AT5G16530	49.2956	-2.17915	0.363878	-5.98869	2.11532e-09	1.52031e-08
AT1G31790	49.3681	0.922061	0.348708	2.64422	0.00818795	0.0224275
AT2G41225	49.4179	4.46639	1.29996	3.43581	0.000590794	0.00206051
AT5G43520	49.439	1.92936	0.819859	2.35328	0.0186088	0.046662
AT5G07780	49.5182	1.86089	0.602122	3.09055	0.00199787	0.00626915
AT4G16835	49.5591	1.06758	0.333879	3.19751	0.00138621	0.00448941
AT1G31040	49.5745	-1.42349	0.270306	-5.26621	1.39273e-07	8.17315e-07
AT5G36907	49.7292	7.34812	0.891005	8.24701	1.62408e-16	2.23184e-15
AT4G37290	49.8101	9.29364	1.22802	7.56802	3.7897e-14	4.28154e-13
AT5G14070	49.8634	-2.65649	0.453178	-5.86192	4.57538e-09	3.17249e-08
AT1G18970	49.944	7.24195	0.938985	7.71254	1.23343e-14	1.4583e-13
AT5G39240	49.9457	1.02201	0.323402	3.16017	0.00157676	0.00505211
AT5G27060	50.0055	5.99595	0.905193	6.62394	3.49744e-11	3.03248e-10
AT3G25510	50.0383	2.84509	0.310351	9.16732	4.84933e-20	8.50094e-19
AT5G56310	50.1133	1.02723	0.252515	4.068	4.74184e-05	0.00019901
AT1G13448	50.2018	-1.31971	0.36007	-3.66516	0.000247187	0.00092146
AT3G52525	50.2278	-1.29429	0.349888	-3.69916	0.000216316	0.000815719
AT1G44130	50.2453	10.3726	1.38118	7.50995	5.915e-14	6.59159e-13
AT5G51760	50.2656	-2.63875	0.646042	-4.08449	4.41744e-05	0.000186167
AT1G79900	50.2834	1.09452	0.274979	3.98036	6.88099e-05	0.000281067
AT1G76430	50.3007	7.28354	0.858118	8.48781	2.10568e-17	3.08927e-16
AT2G04495	50.3185	8.11783	0.878597	9.23954	2.4755e-20	4.43917e-19
AT2G05518	50.4331	1.22993	0.31804	3.86721	0.000110087	0.000437644
AT5G03960	50.4641	-1.36957	0.325644	-4.20573	2.60244e-05	0.000113182
AT5G61370	50.5621	1.53835	0.513411	2.99633	0.00273249	0.00831205
AT5G03615	50.5883	-3.72151	0.592422	-6.28185	3.34563e-10	2.61783e-09
AT5G66110	50.6366	-1.65009	0.490664	-3.36297	0.000771078	0.00262992
AT2G08610	50.6373	-0.740416	0.28307	-2.61567	0.00890533	0.0241874
AT1G06250	50.7298	-1.5244	0.500364	-3.04658	0.00231462	0.00716202
AT5G59510	50.805	1.12884	0.393841	2.86623	0.00415386	0.0121766
AT5G57510	50.8679	7.45706	0.877172	8.50125	1.87552e-17	2.75752e-16
AT3G50010	50.8868	2.80732	0.698142	4.02113	5.79197e-05	0.000239387
AT2G35070	50.9054	-1.62899	0.477603	-3.41077	0.000647802	0.00223962
AT3G26320	50.9084	2.09033	0.380527	5.49324	3.94632e-08	2.47466e-07
AT1G50745	50.9266	1.55139	0.632738	2.45186	0.014212	0.0366828
AT4G36950	51.0367	7.37472	0.999063	7.38163	1.5636e-13	1.68478e-12
AT1G57560	51.1146	2.91324	0.338228	8.61324	7.1026e-18	1.07609e-16
AT5G48670	51.2349	1.40985	0.359217	3.9248	8.68017e-05	0.00035031
AT1G70510	51.2438	-0.655004	0.257481	-2.54389	0.0109625	0.0290976
AT1G73550	51.3149	-1.96295	0.39564	-4.96145	6.99701e-07	3.76668e-06
AT4G18250	51.3387	7.33277	0.890091	8.23822	1.74786e-16	2.39472e-15
AT2G14820	51.3747	1.20027	0.300641	3.99238	6.54138e-05	0.000267996
AT3G49190	51.402	1.83973	0.631329	2.91406	0.00356758	0.010607
AT3G50470	51.4217	5.54215	0.441706	12.5471	4.1208e-36	1.83537e-34
AT3G15420	51.4561	0.820486	0.344655	2.3806	0.0172844	0.0436848
AT1G31355	51.4754	1.11992	0.36622	3.05805	0.00222779	0.00691682
AT5G40590	51.5746	6.55802	0.82467	7.9523	1.83087e-15	2.31246e-14
AT3G48770	51.6128	2.23727	0.482563	4.63622	3.54833e-06	1.73838e-05
AT5G64530	51.7115	1.16016	0.317481	3.65426	0.000257921	0.000958206
AT3G62050	51.7445	-1.06617	0.327079	-3.25965	0.00111548	0.00369086
AT3G22100	51.7982	-3.76276	0.391739	-9.60525	7.59701e-22	1.50985e-20
AT1G03340	51.8835	0.804844	0.283744	2.83652	0.00456083	0.0132342
AT4G37030	51.8966	2.57948	0.454661	5.67342	1.39976e-08	9.20841e-08
AT1G64625	51.9899	-2.84746	0.522325	-5.4515	4.9946e-08	3.09862e-07
AT1G22600	51.9955	-2.47688	0.443555	-5.58416	2.34839e-08	1.51466e-07
AT2G28460	52.0406	1.42125	0.377431	3.76557	0.000166168	0.000642016
AT1G43590	52.0449	1.1571	0.372624	3.10527	0.00190106	0.00599635
AT2G16870	52.0715	2.25739	0.283255	7.96948	1.5934e-15	2.02109e-14
AT5G10410	52.1317	1.52386	0.483216	3.15359	0.00161274	0.00516316
AT1G44830	52.1338	1.68881	0.460669	3.666	0.000246372	0.000918671
AT1G49230	52.1396	3.64933	0.465184	7.84492	4.33245e-15	5.34897e-14
AT1G79890	52.183	-1.35472	0.50163	-2.70063	0.00692086	0.0193065
AT3G51230	52.2149	-1.25339	0.300925	-4.16511	3.11202e-05	0.000133791
AT1G76955	52.2446	2.42884	0.615556	3.94576	7.95459e-05	0.000322416
AT5G60730	52.3581	0.871571	0.364945	2.38823	0.0169298	0.0428802
AT3G59340	52.3902	2.01879	0.317697	6.35443	2.09196e-10	1.67033e-09
AT2G37900	52.4876	-2.48614	0.360244	-6.90126	5.15437e-12	4.81738e-11
AT5G52850	52.49	0.838036	0.346815	2.41638	0.0156759	0.0400156
AT5G01550	52.6268	3.55217	0.625996	5.67443	1.39148e-08	9.16275e-08
AT5G35525	52.6382	-1.83564	0.611214	-3.00327	0.00267095	0.0081439
AT2G17660	52.7387	2.91032	0.666815	4.36451	1.27408e-05	5.78101e-05
AT1G72240	52.8061	2.21913	0.372259	5.96126	2.50305e-09	1.78443e-08
AT3G16175	52.9157	-2.36934	0.398093	-5.95174	2.65309e-09	1.88746e-08
AT5G42700	53.0014	-1.29521	0.477991	-2.70969	0.0067346	0.0188584
AT3G05660	53.1582	4.32807	0.606072	7.14118	9.25347e-13	9.30348e-12
AT4G19645	53.5642	1.32094	0.238067	5.54862	2.87926e-08	1.8337e-07
AT4G03340	53.5735	-0.930628	0.370253	-2.51349	0.0119543	0.0314674
AT5G64190	53.6396	1.97557	0.384424	5.13905	2.76133e-07	1.56086e-06
AT3G06520	53.757	-0.93719	0.356008	-2.6325	0.00847596	0.0231191
AT4G01895	53.7716	2.88012	0.43072	6.68675	2.28174e-11	2.00833e-10
AT1G63730	53.8338	1.3094	0.315189	4.15433	3.26238e-05	0.000139915
AT5G05510	53.9501	-1.27174	0.344494	-3.69162	0.00022283	0.000837281
AT5G02575	53.9539	0.779107	0.288246	2.70293	0.00687319	0.0191973
AT3G26480	53.9755	-1.33523	0.425538	-3.13775	0.00170252	0.00543023
AT1G53340	53.9783	2.89336	0.396153	7.30363	2.80104e-13	2.94842e-12
AT5G63290	54.1293	0.933326	0.321384	2.90408	0.0036833	0.0109177
AT3G57460	54.2555	7.71571	0.932012	8.27856	1.24678e-16	1.72724e-15
AT1G52700	54.3819	1.02806	0.329916	3.11614	0.00183234	0.00579698
AT1G68240	54.3885	-1.97707	0.576245	-3.43096	0.000601446	0.00209445
AT5G46350	54.3984	3.8764	0.513536	7.54846	4.40451e-14	4.95068e-13
AT3G17690	54.426	2.83031	0.406219	6.96743	3.22778e-12	3.0692e-11
AT3G42800	54.4845	-3.30769	0.549113	-6.0237	1.70471e-09	1.24118e-08
AT1G54217	54.598	0.961152	0.318685	3.016	0.00256136	0.00784912
AT5G24640	54.6428	5.65817	0.898366	6.29829	3.0095e-10	2.367e-09
AT5G16350	54.6553	-0.912161	0.314796	-2.89763	0.00375997	0.0111233
AT5G40800	54.6598	-3.68525	0.340899	-10.8104	3.07343e-27	8.507e-26
AT2G32140	54.671	4.89639	0.490435	9.98377	1.79522e-23	3.94328e-22
AT5G03250	54.6998	-1.14729	0.35177	-3.26148	0.00110832	0.00366896
AT4G16400	54.7081	-0.502735	0.212229	-2.36883	0.0178445	0.0449392
AT5G02565	54.8464	0.876616	0.272199	3.2205	0.00127969	0.00417561
AT1G05370	54.8584	-1.4263	0.29308	-4.86659	1.1354e-06	5.92328e-06
AT5G66740	54.8727	-4.40434	0.474724	-9.27769	1.73199e-20	3.12846e-19
AT2G28960	54.8822	1.86461	0.722014	2.58251	0.00980851	0.0263801
AT4G15670	54.9924	2.093	0.425786	4.91562	8.85003e-07	4.68853e-06
AT5G47440	55.2036	-1.22883	0.376559	-3.26331	0.0011012	0.00364714
AT4G15370	55.3021	2.2576	0.634896	3.55585	0.000376756	0.00136321
AT1G34330	55.3529	4.66652	0.789481	5.91087	3.40305e-09	2.39669e-08
AT5G13920	55.4226	-1.26662	0.542857	-2.33324	0.0196354	0.0489132
AT1G59359	55.4826	-4.64768	1.1752	-3.95479	7.66014e-05	0.000311173
AT2G32200	55.6114	4.13343	0.464882	8.89136	6.03651e-19	9.82037e-18
AT2G19910	55.6288	-1.491	0.407961	-3.65476	0.000257423	0.000956618
AT5G57010	55.7006	2.55343	0.360073	7.09142	1.32739e-12	1.31189e-11
AT5G45960	55.701	-1.8902	0.402305	-4.69843	2.62169e-06	1.30736e-05
AT3G05140	55.7894	-3.05786	0.340083	-8.99152	2.4384e-19	4.09852e-18
AT5G54040	55.799	1.09105	0.399518	2.73092	0.00631571	0.0177801
AT4G19370	55.9196	2.75844	0.315236	8.75038	2.12642e-18	3.34972e-17
AT3G11402	55.9235	2.14279	0.292475	7.32641	2.36391e-13	2.50468e-12
AT1G07430	56.0343	-1.04146	0.318394	-3.27099	0.00107173	0.00355599
AT4G08780	56.0704	3.45208	0.73937	4.66895	3.02749e-06	1.49499e-05
AT4G25160	56.244	1.45408	0.312486	4.65326	3.2673e-06	1.6053e-05
AT4G15396	56.3994	1.10761	0.344463	3.21546	0.00130235	0.00424547
AT5G64060	56.4038	2.45191	0.264115	9.28348	1.64031e-20	2.96874e-19
AT2G18650	56.4332	1.05768	0.284329	3.71991	0.000199292	0.000757685
AT3G13420	56.4486	-0.904704	0.300931	-3.00635	0.00264406	0.0080736
AT1G73280	56.5715	1.47111	0.52104	2.82341	0.00475156	0.0137466
AT3G53250	56.6178	-2.42811	0.383326	-6.33432	2.38387e-10	1.89236e-09
AT4G25750	56.9155	1.75549	0.466249	3.76513	0.00016646	0.000642964
AT3G27630	56.9493	1.46041	0.508774	2.87046	0.00409877	0.0120319
AT1G62260	56.9922	1.33846	0.234775	5.70104	1.19081e-08	7.8965e-08
AT1G04760	57.0182	-0.902091	0.335825	-2.6862	0.00722703	0.0200749
AT5G08070	57.0268	-0.913965	0.29674	-3.08002	0.00206984	0.00647598
AT1G74420	57.0996	-1.87453	0.401513	-4.66868	3.03148e-06	1.4967e-05
AT2G39880	57.1158	-1.19962	0.345571	-3.47141	0.000517737	0.00182539
AT1G58410	57.2034	1.98366	0.664899	2.9834	0.00285067	0.00863984
AT1G52855	57.2119	2.1533	0.43432	4.95785	7.12763e-07	3.82945e-06
AT4G15248	57.2342	-2.09725	0.401783	-5.21984	1.79074e-07	1.03753e-06
AT2G46860	57.2411	3.80687	0.765356	4.97399	6.55886e-07	3.54057e-06
AT5G57880	57.333	-1.6137	0.363712	-4.43676	9.13242e-06	4.22967e-05
AT1G60030	57.3955	1.22006	0.462383	2.63864	0.008324	0.0227545
AT1G13480	57.4591	6.24778	0.541498	11.538	8.49171e-31	2.83891e-29
AT4G08570	57.5131	-3.35412	0.433293	-7.741	9.86372e-15	1.17689e-13
AT3G20420	57.519	-0.609898	0.247416	-2.46507	0.0136987	0.0355291
AT4G26890	57.5634	2.89474	0.543119	5.32985	9.82946e-08	5.88713e-07
AT3G62160	57.5877	-1.46747	0.48159	-3.04714	0.00231033	0.00714955
AT2G40390	57.6619	1.77294	0.325618	5.44486	5.18467e-08	3.20636e-07
AT2G44630	57.6704	-0.767732	0.262575	-2.92386	0.00345723	0.0103033
AT3G48920	57.6817	1.60041	0.383648	4.17157	3.02504e-05	0.000130236
AT1G73890	57.6875	-1.56344	0.540701	-2.8915	0.00383409	0.0113266
AT1G11340	57.7215	2.32783	0.313985	7.41382	1.22709e-13	1.33375e-12
AT4G24180	57.7961	-1.71344	0.507459	-3.3765	0.000734143	0.00251303
AT3G52540	57.8011	-0.902234	0.287972	-3.13307	0.0017299	0.00550089
AT1G68870	57.8799	-1.33396	0.501289	-2.66107	0.00778937	0.0214388
AT5G01490	57.9521	1.60382	0.67306	2.38288	0.0171776	0.0434476
AT1G26208	57.9648	-1.17223	0.457011	-2.565	0.0103174	0.027578
AT1G56060	57.9838	5.55726	0.950896	5.84424	5.08899e-09	3.51258e-08
AT5G58310	58.0405	-3.22887	0.524538	-6.15565	7.477e-10	5.64221e-09
AT5G10120	58.2174	-4.23531	0.779157	-5.43576	5.45642e-08	3.36681e-07
AT1G77855	58.3059	-1.46148	0.349235	-4.18482	2.85391e-05	0.000123237
AT2G38160	58.3824	-1.06785	0.26898	-3.96999	7.18758e-05	0.000293153
AT1G06440	58.5052	1.13749	0.2798	4.06539	4.79527e-05	0.000201068
AT4G38560	58.7403	6.02888	0.54115	11.1409	7.93538e-29	2.37688e-27
AT5G67245	58.7987	0.845993	0.290444	2.91276	0.00358256	0.0106457
AT1G17630	58.8172	0.888824	0.279481	3.18026	0.00147142	0.00474259
AT1G26760	58.8752	-1.1958	0.436874	-2.73718	0.0061969	0.017469
AT3G51710	58.8873	-0.881591	0.276589	-3.18737	0.00143574	0.00463667
AT1G64300	58.9173	1.23501	0.370317	3.33501	0.000852964	0.00288652
AT2G14620	58.9271	3.16585	0.579626	5.46189	4.71098e-08	2.93465e-07
AT1G21770	59.0488	1.58185	0.535064	2.95638	0.00311271	0.00936243
AT5G18360	59.0955	1.60259	0.397145	4.03526	5.45413e-05	0.000226471
AT3G13433	59.0958	9.8333	1.2322	7.98026	1.46028e-15	1.85827e-14
AT1G73040	59.1595	1.58357	0.412388	3.84	0.000123037	0.000485804
AT2G47920	59.1889	-1.49554	0.353976	-4.22498	2.38962e-05	0.000104375
AT3G54700	59.2144	10.7672	1.24717	8.63331	5.96016e-18	9.07026e-17
AT1G52240	59.2658	-2.62927	0.496938	-5.29094	1.21688e-07	7.19296e-07
AT1G50590	59.5127	-1.03516	0.274543	-3.77049	0.000162928	0.000630924
AT5G49690	59.5611	3.57313	0.364154	9.81214	9.98293e-23	2.08082e-21
AT3G05480	59.5767	-0.788661	0.318451	-2.47656	0.0132657	0.0345281
AT5G40330	59.6616	-1.54948	0.31949	-4.84984	1.23563e-06	6.41798e-06
AT3G52670	59.6895	-1.07562	0.350452	-3.06924	0.00214606	0.00668889
AT2G22200	59.6895	-1.98417	0.300132	-6.611	3.8173e-11	3.28896e-10
AT3G46370	59.8155	-3.08622	0.812612	-3.7979	0.000145928	0.000569854
AT2G23040	59.8373	1.44482	0.442157	3.26767	0.00108437	0.00359621
AT3G57500	59.8459	-1.37909	0.262531	-5.25307	1.49587e-07	8.74367e-07
AT2G26220	59.881	-1.88551	0.279487	-6.74632	1.51642e-11	1.3561e-10
AT3G08870	59.9229	2.70652	0.407711	6.63833	3.17264e-11	2.76137e-10
AT2G01770	59.9515	-1.64856	0.618898	-2.6637	0.00772867	0.0212889
AT4G26460	59.9611	1.63004	0.629316	2.59017	0.00959286	0.0258765
AT1G65450	60.0025	-1.60025	0.584506	-2.73778	0.00618559	0.0174389
AT4G18375	60.0699	-0.840042	0.354047	-2.37268	0.0176595	0.0445264
AT5G48060	60.0709	-0.732823	0.297832	-2.46052	0.0138734	0.035914
AT5G37570	60.1161	1.13705	0.287059	3.96105	7.46216e-05	0.000303717
AT4G15270	60.1278	3.13308	0.529962	5.9119	3.38194e-09	2.38243e-08
AT1G75590	60.2415	-1.45211	0.465813	-3.11736	0.00182476	0.00577431
AT1G68320	60.2524	3.81336	0.519862	7.33533	2.21183e-13	2.35084e-12
AT3G50825	60.3271	-0.553467	0.217187	-2.54835	0.0108235	0.0287675
AT3G48180	60.3805	1.15304	0.460428	2.50427	0.0122703	0.0321906
AT5G38780	60.3957	1.56987	0.303196	5.17775	2.24573e-07	1.2832e-06
AT1G65250	60.413	1.95701	0.260621	7.50902	5.95695e-14	6.63563e-13
AT1G18860	60.8221	2.84492	0.48134	5.91043	3.4122e-09	2.40189e-08
AT1G68150	60.9397	1.54411	0.56267	2.74426	0.00606479	0.017139
AT5G11210	61.0603	5.68519	0.507547	11.2013	4.0178e-29	1.22219e-27
AT1G33475	61.1622	-1.57588	0.368245	-4.27945	1.87356e-05	8.29736e-05
AT4G36350	61.2016	8.98631	1.04678	8.58473	9.1047e-18	1.36356e-16
AT4G15070	61.2778	1.83197	0.31273	5.85799	4.68506e-09	3.24524e-08
AT5G59660	61.4575	-1.81712	0.359889	-5.04911	4.43863e-07	2.4438e-06
AT5G61360	61.5061	0.804811	0.208605	3.85807	0.000114287	0.000453485
AT1G33440	61.5974	-1.81599	0.389879	-4.65782	3.19568e-06	1.57277e-05
AT1G68795	61.7222	1.20262	0.332167	3.62052	0.000294009	0.00108083
AT1G06100	61.8714	-2.9833	0.547725	-5.44671	5.13092e-08	3.17671e-07
AT3G03830	61.886	-7.0883	0.696516	-10.1768	2.51709e-24	5.82853e-23
AT5G07620	61.9632	2.03987	0.365117	5.58688	2.31183e-08	1.49178e-07
AT2G17140	62.0571	0.944338	0.342734	2.75531	0.00586361	0.0166065
AT1G71060	62.1257	0.870668	0.266118	3.27174	0.0010689	0.00354703
AT1G30475	62.1344	1.26319	0.231378	5.4594	4.77739e-08	2.97061e-07
AT1G04330	62.1559	-1.53414	0.517945	-2.96198	0.00305672	0.00920517
AT1G35513	62.2061	1.41837	0.432456	3.2798	0.00103882	0.00345689
AT1G25277	62.2101	1.2168	0.281042	4.32962	1.49368e-05	6.70736e-05
AT4G38540	62.2807	2.45599	0.299394	8.20321	2.34061e-16	3.1861e-15
AT5G25260	62.4153	5.11845	0.626285	8.17271	3.01527e-16	4.07605e-15
AT1G62580	62.4163	2.85716	0.432687	6.6033	4.02099e-11	3.45575e-10
AT4G13000	62.4686	2.9134	0.518782	5.61584	1.95611e-08	1.27094e-07
AT4G38530	62.5132	-0.642886	0.273056	-2.35441	0.0185521	0.0465497
AT1G04100	62.5904	0.716936	0.241931	2.96339	0.00304276	0.00916716
AT1G68450	62.6042	3.65584	0.675692	5.41051	6.28445e-08	3.85079e-07
AT3G12070	62.6044	0.711972	0.246356	2.89001	0.00385232	0.0113695
AT5G54165	62.6395	1.60306	0.605143	2.64906	0.00807161	0.0221465
AT3G52770	62.6572	2.20132	0.335561	6.56013	5.37621e-11	4.54056e-10
AT3G21080	62.6778	7.06543	0.776133	9.10337	8.75681e-20	1.50991e-18
AT5G01180	62.6797	1.70549	0.373459	4.56674	4.95373e-06	2.37959e-05
AT1G13470	62.8023	10.798	1.46424	7.37446	1.65013e-13	1.77452e-12
AT3G21680	62.8315	2.02315	0.445809	4.53816	5.67474e-06	2.70314e-05
AT3G01960	62.9394	-2.97447	0.450908	-6.59663	4.20619e-11	3.6036e-10
AT4G01790	62.9596	0.903906	0.202681	4.45976	8.20521e-06	3.82458e-05
AT4G39700	62.9886	1.4851	0.583399	2.5456	0.010909	0.0289645
AT1G07620	63.0548	5.57449	0.434454	12.831	1.09882e-37	5.31849e-36
AT2G04070	63.2335	8.96415	1.23843	7.23831	4.54301e-13	4.69353e-12
AT5G55570	63.2391	-1.94865	0.260598	-7.47763	7.56766e-14	8.36173e-13
AT4G02780	63.247	-1.84068	0.781422	-2.35556	0.018495	0.0464106
AT2G34960	63.2571	1.36656	0.274644	4.97573	6.50027e-07	3.51032e-06
AT1G17990	63.2756	-2.89498	1.06625	-2.71511	0.00662531	0.0185752
AT2G31945	63.3375	3.50067	0.354512	9.87464	5.36256e-23	1.13594e-21
AT1G74650	63.4117	2.3898	0.373578	6.39706	1.58399e-10	1.28044e-09
AT3G22820	63.5044	-0.964972	0.342887	-2.81426	0.00488904	0.0140945
AT2G34210	63.5197	5.35188	0.699312	7.65306	1.96245e-14	2.28274e-13
AT2G35730	63.5227	5.07167	0.702984	7.21449	5.41355e-13	5.56139e-12
AT3G21520	63.5894	6.68853	0.969722	6.89737	5.29755e-12	4.94275e-11
AT1G15890	63.6203	2.33759	0.28852	8.10199	5.40653e-16	7.13573e-15
AT3G15370	63.6558	3.37969	0.874559	3.86445	0.00011134	0.000442303
AT1G56650	63.811	3.93572	0.469744	8.37843	5.36369e-17	7.63508e-16
AT5G53820	63.8301	3.37832	0.344289	9.81246	9.95144e-23	2.07584e-21
AT3G53860	63.8799	-0.584426	0.249474	-2.34263	0.0191482	0.0478479
AT1G23070	63.8899	-2.45044	0.863667	-2.83725	0.00455033	0.0132071
AT1G01680	63.9262	9.58829	1.26718	7.56662	3.83058e-14	4.32335e-13
AT5G17390	64.1469	2.11226	0.343589	6.14762	7.86536e-10	5.92545e-09
AT1G48605	64.2118	2.18928	0.280756	7.79782	6.2988e-15	7.66592e-14
AT1G61420	64.3527	2.69824	0.486671	5.54428	2.95174e-08	1.87768e-07
AT1G04600	64.3683	1.76334	0.599181	2.94292	0.00325129	0.00975492
AT3G10290	64.6583	-1.44074	0.547544	-2.63128	0.00850641	0.0231906
AT1G09950	64.6727	1.87605	0.410709	4.56783	4.92791e-06	2.36843e-05
AT4G02750	64.7446	0.829504	0.280375	2.95855	0.00309086	0.00930184
AT4G04190	64.7545	0.659229	0.241929	2.72489	0.00643231	0.0180804
AT2G18380	64.8264	-1.08909	0.28956	-3.76118	0.00016911	0.000652463
AT5G56795	64.8575	2.72457	0.584946	4.65781	3.19593e-06	1.57277e-05
AT2G37530	64.8689	1.20947	0.480837	2.51534	0.0118918	0.0313149
AT1G02310	64.8974	3.90184	0.528941	7.3767	1.62262e-13	1.74631e-12
AT4G38700	65.1159	-1.93258	0.318876	-6.06058	1.35631e-09	9.99485e-09
AT2G45490	65.1379	-1.39398	0.294372	-4.73543	2.18587e-06	1.09945e-05
AT5G24920	65.1397	0.902324	0.318094	2.83666	0.00455885	0.0132305
AT5G10310	65.2621	-1.30526	0.271085	-4.81496	1.4723e-06	7.5825e-06
AT2G25470	65.2713	4.30685	0.374852	11.4895	1.49014e-30	4.90385e-29
AT3G51400	65.3357	5.89181	1.06517	5.53134	3.17798e-08	2.01456e-07
AT3G62280	65.4735	2.49424	0.58372	4.273	1.92857e-05	8.52995e-05
AT3G55580	65.5517	-3.29022	0.330975	-9.94099	2.76064e-23	5.97746e-22
AT2G33640	65.62	-0.982004	0.243254	-4.03695	5.41503e-05	0.000224984
AT4G22560	65.6525	-0.964709	0.363813	-2.65166	0.0080097	0.0219899
AT5G01900	65.6732	8.53396	0.867671	9.83548	7.91915e-23	1.6646e-21
AT3G26610	65.7628	-2.29279	0.651206	-3.52083	0.000430195	0.00154087
AT4G23200	65.9527	6.49216	0.985405	6.58831	4.44858e-11	3.79343e-10
AT3G57380	66.0308	2.14772	0.295494	7.26824	3.64199e-13	3.78986e-12
AT4G23215	66.0621	7.35621	0.909138	8.09141	5.89779e-16	7.76537e-15
AT1G73640	66.1027	-1.05274	0.305356	-3.44758	0.000565634	0.00198186
AT1G05420	66.1218	-2.01591	0.326345	-6.17723	6.52342e-10	4.95131e-09
AT1G44740	66.1247	-1.93293	0.372217	-5.19303	2.06896e-07	1.18765e-06
AT2G20721	66.1858	-0.833392	0.257146	-3.24093	0.00119142	0.00391468
AT5G44430	66.2211	8.73813	1.11656	7.82591	5.03999e-15	6.18621e-14
AT3G24463	66.2459	-2.30535	0.432933	-5.32495	1.00978e-07	6.03861e-07
AT1G74000	66.3921	2.7152	0.409444	6.63143	3.32453e-11	2.88714e-10
AT5G61550	66.4018	3.44611	0.627927	5.48806	4.06362e-08	2.54414e-07
AT1G74890	66.4085	-4.50874	0.435128	-10.3619	3.69615e-25	9.04101e-24
AT1G50750	66.5127	2.15375	0.680069	3.16696	0.00154041	0.00494373
AT4G39480	66.5659	-1.14956	0.272909	-4.21224	2.52854e-05	0.000110126
AT3G59530	66.5701	-1.44966	0.276818	-5.23689	1.63308e-07	9.50611e-07
AT2G20550	66.5942	-0.69731	0.280598	-2.48508	0.0129521	0.0337752
AT5G08030	66.62	0.905253	0.295195	3.06663	0.00216487	0.00673984
AT2G17830	66.7062	-0.695565	0.202994	-3.42654	0.00061133	0.00212617
AT1G78955	66.7708	-1.12139	0.36473	-3.07457	0.00210803	0.00658162
AT4G23496	66.8648	-3.29595	0.469507	-7.02003	2.21815e-12	2.13892e-11
AT5G09580	66.8869	0.568117	0.242221	2.34545	0.0190039	0.0475263
AT2G28500	66.8889	2.06945	0.450482	4.59386	4.35113e-06	2.10736e-05
AT1G69290	67.0226	0.937703	0.255852	3.66502	0.00024732	0.000921828
AT3G23870	67.1524	2.59608	0.491739	5.27939	1.29617e-07	7.63932e-07
AT1G21550	67.1553	2.40842	0.32651	7.37627	1.62787e-13	1.75128e-12
AT4G03270	67.1773	-1.9599	0.314846	-6.22493	4.81766e-10	3.71018e-09
AT3G45420	67.1845	-1.20588	0.444459	-2.71313	0.00666501	0.0186769
AT3G48580	67.2049	2.80085	0.305711	9.16175	5.10639e-20	8.9401e-19
AT2G39330	67.2436	2.93759	0.239828	12.2487	1.70641e-34	6.85456e-33
AT4G28703	67.2806	-0.954225	0.391762	-2.43573	0.0148618	0.0381692
AT4G25760	67.4049	-1.57343	0.336004	-4.68278	2.83007e-06	1.40359e-05
AT5G48410	67.4978	5.10964	0.449617	11.3644	6.28818e-30	1.99957e-28
AT5G44565	67.5745	5.06277	0.363721	13.9194	4.83052e-44	3.07926e-42
AT1G11100	67.6048	1.06116	0.280397	3.78448	0.000154031	0.000598081
AT4G14610	67.6749	3.52181	0.243401	14.4692	1.89619e-47	1.44847e-45
AT4G28320	67.7431	1.294	0.367797	3.51825	0.000434398	0.00155409
AT5G12030	67.809	2.35327	0.496672	4.73807	2.15762e-06	1.08604e-05
AT3G11080	67.9109	3.22333	0.336279	9.5853	9.21872e-22	1.8137e-20
AT1G62420	67.9936	3.1187	0.453042	6.8839	5.82366e-12	5.41884e-11
AT4G12735	68.1468	5.20192	0.47274	11.0038	3.66524e-28	1.06179e-26
AT4G39361	68.1694	-0.949426	0.36439	-2.60552	0.00917347	0.0248309
AT5G52020	68.1778	2.15528	0.477118	4.5173	6.26342e-06	2.96291e-05
AT1G05820	68.2314	-0.597585	0.213869	-2.79417	0.00520339	0.0149127
AT5G24230	68.3153	3.982	0.56264	7.07734	1.46944e-12	1.44135e-11
AT1G03055	68.4158	-2.51404	0.497316	-5.05522	4.29899e-07	2.37264e-06
AT2G36590	68.4254	2.80728	0.344404	8.15114	3.60523e-16	4.83769e-15
AT3G20480	68.4443	-0.763362	0.252401	-3.0244	0.00249129	0.00765497
AT3G15750	68.5132	0.951947	0.338307	2.81386	0.00489512	0.0141091
AT3G61760	68.5297	0.996543	0.305788	3.25893	0.00111832	0.00369891
AT4G23150	68.5838	9.92899	1.35478	7.32887	2.32094e-13	2.4601e-12
AT5G19100	68.6275	1.08057	0.344464	3.13696	0.0017071	0.0054404
AT4G31100	68.6542	0.638235	0.249869	2.55428	0.0106407	0.028334
AT5G55170	68.6967	2.07188	0.582108	3.55927	0.000371883	0.00134736
AT5G09630	68.8742	1.55617	0.222531	6.99305	2.68975e-12	2.57551e-11
AT1G07450	68.9839	-2.68296	0.359904	-7.45467	9.00945e-14	9.91076e-13
AT4G38850	69.0385	-4.81233	0.395137	-12.1789	4.02712e-34	1.59147e-32
AT3G47220	69.0484	1.70756	0.625222	2.73113	0.00631182	0.017771
AT1G01520	69.0544	-2.07214	0.260444	-7.95618	1.77429e-15	2.24325e-14
AT3G48490	69.1456	-0.959008	0.258811	-3.70544	0.000211022	0.000798178
AT3G15720	69.147	1.32744	0.406715	3.26381	0.00109927	0.00364163
AT3G62500	69.1597	-1.61621	0.433344	-3.72963	0.000191762	0.000731499
AT5G16170	69.2264	3.12883	0.693408	4.51226	6.41418e-06	3.02846e-05
AT1G03620	69.2376	-0.754088	0.265418	-2.84114	0.0044953	0.0130571
AT5G16960	69.2469	1.79655	0.484941	3.70469	0.000211653	0.000800232
AT4G28680	69.2489	-2.46483	0.297668	-8.28046	1.22699e-16	1.70241e-15
AT5G10250	69.2778	-4.6981	1.03742	-4.52863	5.93679e-06	2.81912e-05
AT4G15975	69.3266	2.69575	0.425916	6.3293	2.46277e-10	1.95159e-09
AT1G24290	69.329	-1.27632	0.252118	-5.06239	4.14027e-07	2.29198e-06
AT2G02930	69.3537	5.79881	0.54818	10.5783	3.75701e-26	9.72025e-25
AT1G01390	69.4102	-1.75236	0.574962	-3.04779	0.0023053	0.00713561
AT1G51380	69.4396	1.07365	0.320623	3.34865	0.000812052	0.002759
AT5G11920	69.5674	5.85187	0.427318	13.6944	1.09644e-42	6.60449e-41
AT4G28650	69.6373	-0.883473	0.364558	-2.42341	0.0153757	0.0393449
AT3G05650	69.8181	1.89566	0.407519	4.65169	3.29218e-06	1.61723e-05
AT5G51790	69.8394	-2.57353	0.377466	-6.81792	9.23695e-12	8.44543e-11
AT5G50260	69.9539	4.53001	0.464008	9.76277	1.62646e-22	3.34678e-21
AT2G32020	69.9674	3.19203	0.510794	6.24916	4.12662e-10	3.20053e-09
AT3G60550	70.0475	1.81946	0.349611	5.20424	1.94796e-07	1.12315e-06
AT1G64405	70.0995	1.4542	0.433898	3.35148	0.000803806	0.0027337
AT3G43790	70.1581	0.702049	0.224008	3.13404	0.00172419	0.00548781
AT3G45430	70.2004	-1.19964	0.332752	-3.6052	0.000311918	0.0011419
AT1G34180	70.2585	2.75052	0.41586	6.61405	3.73952e-11	3.225e-10
AT1G04610	70.2641	-2.19696	0.503961	-4.35939	1.30425e-05	5.90715e-05
AT2G20520	70.3441	3.9454	0.734588	5.37091	7.83408e-08	4.74399e-07
AT4G33730	70.3748	1.84584	0.722849	2.55356	0.0106629	0.0283877
AT2G44190	70.3921	-1.05445	0.288421	-3.65595	0.000256229	0.000952826
AT5G64900	70.4359	1.29392	0.449304	2.87983	0.00397891	0.0117089
AT5G63750	70.4643	1.64632	0.471585	3.49103	0.000481161	0.00170555
AT5G44920	70.5237	1.44604	0.428334	3.37597	0.00073555	0.00251753
AT4G39190	70.5373	1.85589	0.644207	2.88089	0.00396556	0.0116709
AT5G47445	70.6064	0.852345	0.228117	3.73644	0.000186641	0.000714156
AT3G57950	70.7722	2.82581	0.574271	4.92069	8.62386e-07	4.57491e-06
AT1G08290	70.9532	1.1493	0.247136	4.65048	3.31161e-06	1.62649e-05
AT2G01300	70.97	1.25632	0.337471	3.72276	0.000197058	0.000750028
AT3G01260	71.002	-1.86136	0.68193	-2.72954	0.00634228	0.0178531
AT5G66300	71.0095	-1.58033	0.249532	-6.33317	2.40173e-10	1.90543e-09
AT1G66600	71.2035	8.54814	1.09051	7.83866	4.55379e-15	5.6121e-14
AT4G17695	71.2442	1.21975	0.419167	2.90994	0.00361497	0.010735
AT2G28050	71.2976	-0.769972	0.236776	-3.25189	0.00114639	0.00378306
AT3G22540	71.3391	-3.54323	0.645393	-5.49003	4.01861e-08	2.51769e-07
AT1G21529	71.3609	7.90952	0.697451	11.3406	8.25707e-30	2.60746e-28
AT3G57680	71.4234	-2.2047	0.445544	-4.94834	7.48493e-07	4.01118e-06
AT2G34200	71.4316	0.95856	0.289132	3.31531	0.000915426	0.00307734
AT5G59650	71.6146	-1.04021	0.348993	-2.98061	0.00287673	0.00871001
AT4G13410	71.704	1.40525	0.261617	5.37141	7.81232e-08	4.73186e-07
AT5G27100	71.7814	0.768919	0.242513	3.17063	0.00152108	0.00489031
AT5G65080	71.7941	1.06606	0.322482	3.30581	0.00094701	0.00317499
AT4G39580	71.796	4.13517	0.443561	9.32266	1.13464e-20	2.07413e-19
AT1G49570	71.8242	8.72558	1.14654	7.61036	2.73329e-14	3.13406e-13
AT1G50950	71.8388	1.1554	0.40009	2.88786	0.00387868	0.0114423
AT5G05320	71.9285	3.02132	0.463345	6.52068	6.9991e-11	5.85334e-10
AT1G09450	71.9368	-1.68564	0.354423	-4.75601	1.97456e-06	1.00015e-05
AT4G37970	71.9439	-1.88203	0.306728	-6.13582	8.47206e-10	6.36848e-09
AT1G09794	72.1149	1.73414	0.22164	7.82411	5.11258e-15	6.26686e-14
AT1G43650	72.1467	-0.987086	0.371558	-2.65661	0.00789304	0.0216957
AT5G65790	72.2014	0.659258	0.256542	2.56979	0.010176	0.0272374
AT3G45590	72.2076	0.664265	0.219574	3.02524	0.00248432	0.00763443
AT5G54470	72.2893	-1.78489	0.215057	-8.29964	1.04428e-16	1.45406e-15
AT3G57670	72.3268	-1.60232	0.382043	-4.19409	2.7397e-05	0.000118722
AT1G26840	72.3295	1.04332	0.272028	3.83533	0.000125398	0.00049413
AT1G54840	72.3672	-1.00841	0.426343	-2.36525	0.0180179	0.0453299
AT3G48450	72.4466	1.81912	0.485716	3.74523	0.000180226	0.000691422
AT2G46940	72.5358	1.66148	0.363401	4.57201	4.83064e-06	2.32495e-05
AT2G03010	72.6318	-0.617451	0.264357	-2.33567	0.0195084	0.0486322
AT1G75290	72.6747	1.00974	0.379967	2.65744	0.00787369	0.0216513
AT5G44010	72.7048	1.0421	0.359274	2.90058	0.00372476	0.0110299
AT1G69920	72.8851	6.83107	0.541233	12.6213	1.6109e-36	7.29993e-35
AT5G02400	72.8945	0.966502	0.400386	2.41393	0.0157815	0.0402515
AT1G04940	72.9154	-1.08459	0.439114	-2.46995	0.0135133	0.0351049
AT3G13437	72.9735	2.79764	0.228069	12.2667	1.3675e-34	5.5485e-33
AT2G30370	72.9772	-2.05882	0.370243	-5.56074	2.68628e-08	1.7184e-07
AT4G22214	72.9932	5.17648	0.722288	7.16678	7.67808e-13	7.78829e-12
AT3G18510	73.0397	1.02928	0.252167	4.08173	4.4701e-05	0.00018827
AT2G32510	73.0858	1.204	0.513496	2.34471	0.0190416	0.047612
AT3G61250	73.0995	-2.02382	0.276936	-7.30789	2.7137e-13	2.85869e-12
AT5G11320	73.3289	-1.23018	0.418707	-2.93805	0.00330282	0.00990051
AT2G47560	73.334	-1.63575	0.560169	-2.9201	0.00349918	0.0104183
AT4G31940	73.4074	-8.31133	1.31672	-6.31217	2.75151e-10	2.17222e-09
AT2G20250	73.4093	-1.9404	0.54964	-3.5303	0.000415081	0.00149142
AT5G43980	73.4183	2.37162	0.409419	5.79266	6.92819e-09	4.71659e-08
AT4G14390	73.4294	2.21887	0.722901	3.0694	0.00214491	0.00668606
AT5G56990	73.4532	-1.30632	0.223709	-5.83935	5.24033e-09	3.60794e-08
AT2G40085	73.4967	0.867444	0.247941	3.49859	0.000467728	0.00166375
AT3G17580	73.5194	-1.57305	0.348492	-4.51388	6.36533e-06	3.00903e-05
AT2G38995	73.5656	-2.81609	0.391534	-7.19245	6.3641e-13	6.494e-12
AT4G37220	73.8726	-1.26326	0.344749	-3.6643	0.000248014	0.000923787
AT1G20870	73.953	-1.34225	0.362975	-3.69791	0.000217379	0.000819503
AT5G12020	74.0068	1.95367	0.373732	5.22745	1.7186e-07	9.97211e-07
AT4G20362	74.0315	-1.16213	0.313567	-3.70617	0.00021042	0.000796119
AT1G03180	74.0492	-0.762171	0.248826	-3.06306	0.00219083	0.00680979
AT1G15460	74.1639	-1.40643	0.487999	-2.88203	0.00395123	0.0116325
AT2G40170	74.2695	-1.52173	0.616547	-2.46816	0.0135811	0.0352642
AT4G14090	74.2998	1.22127	0.301755	4.04721	5.18312e-05	0.000216104
AT5G45630	74.385	1.97066	0.483961	4.07194	4.66232e-05	0.000195914
AT5G35580	74.47	2.12925	0.400453	5.3171	1.05432e-07	6.28705e-07
AT1G47560	74.4991	1.25205	0.283601	4.41484	1.01087e-05	4.66033e-05
AT3G11750	74.5079	-1.29527	0.305279	-4.2429	2.20651e-05	9.67012e-05
AT1G01760	74.5979	-1.04047	0.27142	-3.83343	0.000126369	0.000497742
AT3G56250	74.6229	-0.76089	0.199538	-3.81326	0.000137144	0.000537932
AT2G29125	74.6364	-1.90002	0.345672	-5.4966	3.87179e-08	2.43351e-07
AT1G54450	74.6511	0.892728	0.29643	3.0116	0.00259878	0.0079451
AT2G46970	74.7882	-2.52285	0.767098	-3.28883	0.00100606	0.00335521
AT2G13420	74.8944	-0.66976	0.265361	-2.52396	0.011604	0.0306514
AT2G15760	74.9616	3.68174	0.412845	8.91799	4.74842e-19	7.81318e-18
AT1G09080	75.0834	7.86964	0.813647	9.67205	3.96351e-22	7.97573e-21
AT2G26290	75.1347	2.79628	0.472391	5.91942	3.23075e-09	2.28298e-08
AT5G59720	75.3141	-0.748141	0.250939	-2.98136	0.00286967	0.00869069
AT2G12461	75.3566	-0.898181	0.27954	-3.21307	0.00131324	0.0042775
AT3G43850	75.3618	-3.5201	0.436897	-8.05706	7.81505e-16	1.01868e-14
AT3G58520	75.3919	0.986963	0.292823	3.37051	0.000750281	0.00256474
AT1G01190	75.4303	1.07752	0.202804	5.3131	1.07778e-07	6.41859e-07
AT5G60230	75.4342	-0.791948	0.238831	-3.31593	0.000913377	0.00307121
AT5G35660	75.5141	-2.96938	0.972312	-3.05393	0.00225862	0.007003
AT4G20350	75.5686	-0.760153	0.311099	-2.44344	0.014548	0.0374653
AT1G56670	75.7034	-1.414	0.293314	-4.82079	1.42992e-06	7.37812e-06
AT4G11521	75.7596	2.96239	0.371663	7.97064	1.57855e-15	2.00412e-14
AT1G23840	75.9574	3.27811	0.388436	8.43924	3.19401e-17	4.62886e-16
AT3G51060	75.9694	-1.178	0.281203	-4.18915	2.80002e-05	0.000121063
AT4G39600	76.0085	-1.49062	0.253374	-5.88307	4.02732e-09	2.81028e-08
AT5G19160	76.1088	1.47809	0.29957	4.93403	8.05508e-07	4.29484e-06
AT1G71520	76.1089	5.8451	0.776367	7.52878	5.12151e-14	5.73773e-13
AT1G01030	76.1128	-0.559037	0.222012	-2.51804	0.0118008	0.0311083
AT2G20825	76.1632	4.44654	0.902293	4.92804	8.30582e-07	4.42077e-06
AT5G01940	76.228	0.717738	0.244955	2.93008	0.00338876	0.0101248
AT4G36230	76.2329	-1.91782	0.417475	-4.59384	4.35159e-06	2.10736e-05
AT5G41550	76.2487	3.64935	0.513864	7.10179	1.23151e-12	1.22155e-11
AT2G22930	76.2495	2.7856	0.342361	8.13644	4.07076e-16	5.41982e-15
AT3G29970	76.3163	2.53607	0.875201	2.8977	0.00375905	0.0111218
AT1G10040	76.4667	2.54518	0.256111	9.93779	2.85088e-23	6.16796e-22
AT3G56300	76.4977	-1.65747	0.384056	-4.31571	1.59092e-05	7.11012e-05
AT1G13970	76.7276	1.58994	0.546563	2.90899	0.00362601	0.0107643
AT2G18780	76.7591	0.743115	0.25962	2.86231	0.0042056	0.0123098
AT4G01630	76.7697	2.50375	0.880662	2.84303	0.00446863	0.0129893
AT1G58561	76.7934	3.49566	0.657732	5.31471	1.06828e-07	6.36474e-07
AT2G46730	76.8077	-1.48168	0.385935	-3.83919	0.000123439	0.000487182
AT1G58420	76.8127	5.78869	0.53508	10.8184	2.81775e-27	7.81511e-26
AT5G44585	76.9501	6.0921	0.787436	7.73663	1.02085e-14	1.21644e-13
AT1G52245	76.9787	-0.669216	0.258901	-2.58483	0.00974274	0.0262342
AT5G41761	77.0161	5.66052	0.447838	12.6396	1.27631e-36	5.82691e-35
AT5G39670	77.099	6.37764	0.527806	12.0833	1.29433e-33	4.95742e-32
AT5G07800	77.1006	-1.21848	0.400999	-3.03861	0.00237672	0.00733592
AT2G12190	77.1234	-0.880885	0.304729	-2.89071	0.0038437	0.0113501
AT4G39630	77.1421	-0.784799	0.290175	-2.70457	0.00683931	0.0191164
[truncated: 9,009 more rows]
