# Supplementary material for: Histone H2A monoubiquitination marks are targeted to specific sites by cohesin subunits in Arabidopsis
Source: Nat Commun. 2023 Mar 3;14:1209. doi: 10.1038/s41467-023-36788-3 (PMC9984397; doi:10.1038/s41467-023-36788-3)
Supplement: Supplementary file 8 — Supplementary Data 6 [file 41467_2023_36788_MOESM8_ESM.xlsx]

## Sheet: SCC3_peaks
PeakID (cmd=annotatePeaks.pl /home3/mliu/project/ZhangY_20181102/lab_data/3.1.macs2/SCC3_peaks.narrowPeak Arabidopsis_thaliana.TAIR10.dna.toplevel.fa -gtf /home3/mliu/project/ZhangY_20181102/anno/Araport11_GFF3_genes_transposons.201606.gtf)	Chr	Start	End	Strand	Peak Score	Focus Ratio/Region Size	Annotation	Detailed Annotation	Distance to TSS	Nearest PromoterID	Entrez ID	Nearest Unigene	Nearest Refseq	Nearest Ensembl	Gene Name	Gene Alias	Gene Description	Gene Type
SCC3_peak_1064	3	13588878	13592451	+	492456	NA	Intergenic	NA	9517	AT3G33055.1
SCC3_peak_1299	4	3950546	3955989	+	393672	NA	Intergenic	NA	-2665	AT4G06700.1
SCC3_peak_652	2	3614955	3626417	+	165610	NA	exon (AT2G08986.1, exon 14 of 46)	NA	2628	AT2G08986.1
SCC3_peak_1620	5	11184579	11188437	+	130764	NA	Intergenic	NA	-1994	AT5G29550.1
SCC3_peak_1278	4	3054401	3061191	+	123786	NA	Intergenic	NA	-5022	AT4G06474.1
SCC3_peak_1644	5	11726099	11736176	+	87804	NA	Intergenic	NA	-8140	AT5G31821.1
SCC3_peak_1109	3	14192932	14205124	+	77197	NA	promoter-TSS (AT3G41979.1)	NA	-547	AT3G06355.1
SCC3_peak_219	1	15082044	15085987	+	55852	NA	intron (AT1G40104.1, intron 12 of 21)	NA	2063	AT1G40104.1
SCC3_peak_507	2	1237	3012	+	46213	NA	exon (AT2G01008.1, exon 3 of 3)	NA	1099	AT2G01008.1
SCC3_peak_1304	4	3998064	4011695	+	40853	NA	Intergenic	NA	-7124	AT4G06716.1
SCC3_peak_1640	5	11701927	11710357	+	38588	NA	Intergenic	NA	4916	AT5G31770.1
SCC3_peak_508	2	3250	7456	+	36204	NA	promoter-TSS (AT2G01020.1)	NA	-429	AT2G01020.1
SCC3_peak_651	2	3605709	3607821	+	34903	NA	Intergenic	NA	2237	AT2G07880.1
SCC3_peak_1300	4	3965622	3987618	+	30015	NA	Intergenic	NA	-10984	AT4G06708.1
SCC3_peak_509	2	7789	8088	+	23012	NA	Intergenic	NA	1367	AT2G01021.1
SCC3_peak_510	2	8438	10347	+	20069	NA	TTS (AT2G01023.1)	NA	375	AT2G01023.1
SCC3_peak_1108	3	14191807	14192668	+	18029	NA	Intergenic	NA	-3680	AT3G41761.1
SCC3_peak_653	2	3626880	3627435	+	17256	NA	TTS (AT2G08986.1)	NA	9099	AT2G08986.1
SCC3_peak_697	2	7190963	7191443	+	15287	NA	promoter-TSS (AT2G06695.1)	NA	266	AT2G16586.1
SCC3_peak_1111	3	14210036	14216933	+	13263	NA	Intergenic	NA	13731	AT3G41979.1
SCC3_peak_1074	3	13704236	13710728	+	11839	NA	Intergenic	NA	32338	AT3G33084.1
SCC3_peak_1112	3	14217278	14225196	+	9575	NA	Intergenic	NA	7067	AT3G42047.1
SCC3_peak_676	2	5198529	5205356	+	8285	NA	Intergenic	NA	-4092	AT2G12690.1
SCC3_peak_1643	5	11723442	11724633	+	8065	NA	Intergenic	NA	-2473	AT5G31804.1
SCC3_peak_1107	3	14173959	14187307	+	5678	NA	Intergenic	NA	-8472	AT3G41345.1
SCC3_peak_1110	3	14206868	14207679	+	4091	NA	Intergenic	NA	7520	AT3G41979.1
SCC3_peak_1099	3	13814699	13816378	+	3418	NA	Intergenic	NA	1633	AT3G33080.1
SCC3_peak_1710	5	12883379	12886811	+	3084	NA	Intergenic	NA	-3099	AT5G34431.1
SCC3_peak_1633	5	11323735	11325051	+	2933	NA	exon (AT5G29975.1, exon 1 of 1)	NA	5491	AT5G29975.1
SCC3_peak_1075	3	13711916	13724834	+	2763	NA	Intergenic	NA	26074	AT3G33076.1
SCC3_peak_1274	4	2946189	2955068	+	2716	NA	Intergenic	NA	-8466	AT4G05612.1
SCC3_peak_1101	3	13835111	13840054	+	2684	NA	Intergenic	NA	-4513	AT3G33100.1
SCC3_peak_1103	3	13848672	13864886	+	2657	NA	Intergenic	NA	-14315	AT3G33103.1
SCC3_peak_223	1	15107620	15110006	+	2507	NA	Intergenic	NA	26861	AT1G40104.1
SCC3_peak_299	1	16519259	16520402	+	2450	NA	Intergenic	NA	-1103	AT1G43745.1
SCC3_peak_244	1	15166600	15171968	+	2323	NA	Intergenic	NA	8674	AT1G40113.1
SCC3_peak_1065	3	13597398	13598751	+	2297	NA	Intergenic	NA	-3726	AT3G33058.1
SCC3_peak_1092	3	13767737	13791895	+	2285	NA	Intergenic	NA	-23357	AT3G33069.1
SCC3_peak_1271	4	2927431	2936408	+	2237	NA	Intergenic	NA	13766	AT4G05610.1
SCC3_peak_1292	4	3851517	3852178	+	2050	NA	promoter-TSS (AT4G06658.1)	NA	-478	AT4G06658.1
SCC3_peak_1084	3	13749830	13751687	+	2027	NA	Intergenic	NA	-6309	AT3G33076.1
SCC3_peak_1675	5	11877186	11897221	+	1958	NA	Intergenic	NA	21595	AT5G32241.1
SCC3_peak_1072	3	13697044	13700839	+	1746	NA	Intergenic	NA	23797	AT3G33084.1
SCC3_peak_236	1	15134353	15138645	+	1721	NA	Intergenic	NA	-3434	AT1G40105.1
SCC3_peak_222	1	15101101	15107186	+	1650	NA	Intergenic	NA	22191	AT1G40104.1
SCC3_peak_1290	4	3842558	3843263	+	1567	NA	exon (AT4G06656.1, exon 1 of 1)	NA	7482	AT4G06656.1
SCC3_peak_1295	4	3869946	3870861	+	1561	NA	exon (AT4G06664.1, exon 1 of 1)	NA	1405	AT4G06664.1
SCC3_peak_1273	4	2938624	2945944	+	1535	NA	Intergenic	NA	-16810	AT4G05612.1
SCC3_peak_1104	3	13865219	13870694	+	1361	NA	Intergenic	NA	-3153	AT3G33106.1
SCC3_peak_1066	3	13598988	13600274	+	1332	NA	Intergenic	NA	-2169	AT3G33058.1
SCC3_peak_300	1	16521051	16524397	+	1219	NA	exon (AT1G43750.1, exon 2 of 2)	NA	1390	AT1G43750.1
SCC3_peak_1302	4	3992099	3993128	+	1215	NA	exon (AT4G06712.1, exon 1 of 1)	NA	200	AT4G06712.1
SCC3_peak_1291	4	3849146	3851212	+	1209	NA	exon (AT4G06656.1, exon 1 of 1)	NA	213	AT4G06656.1
SCC3_peak_218	1	15052086	15052624	+	1166	NA	Intergenic	NA	-1444	AT1G40097.1
SCC3_peak_1635	5	11326108	11330037	+	1135	NA	exon (AT5G29975.1, exon 1 of 1)	NA	1812	AT5G29975.1
SCC3_peak_1709	5	12880641	12883143	+	1088	NA	Intergenic	NA	-6302	AT5G34431.1
SCC3_peak_293	1	16510255	16511656	+	1087	NA	Intergenic	NA	-1171	AT1G43730.1
SCC3_peak_38	1	2987512	2988236	+	1083	NA	promoter-TSS (AT1G09245.1)	NA	121	AT1G04687.1
SCC3_peak_1682	5	11944232	11945786	+	1075	NA	exon (AT5G32312.1, exon 2 of 2)	NA	349	AT5G32312.1
SCC3_peak_1752	5	16573830	16574838	+	1039	NA	Intergenic	NA	-2145	AT5G41401.1
SCC3_peak_1121	3	15714885	15717628	+	1028	NA	TTS (AT3G43863.1)	NA	385	AT3G43862.1
SCC3_peak_1079	3	13733795	13737979	+	1012	NA	Intergenic	NA	8562	AT3G33076.1
SCC3_peak_220	1	15094165	15100078	+	998	NA	Intergenic	NA	15169	AT1G40104.1
SCC3_peak_698	2	7239764	7240383	+	983	NA	Intergenic	NA	-2473	AT2G16690.1
SCC3_peak_1296	4	3871274	3873972	+	970	NA	promoter-TSS (AT4G06664.1)	NA	-815	AT4G06664.1
SCC3_peak_514	2	27337	28858	+	958	NA	promoter-TSS (AT2G01029.1)	NA	-368	AT2G01029.1
SCC3_peak_1690	5	11986420	11991281	+	943	NA	Intergenic	NA	-5558	AT5G32358.1
SCC3_peak_1661	5	11830779	11833900	+	942	NA	promoter-TSS (AT5G32179.1)	NA	-401	AT5G32179.1
SCC3_peak_297	1	16514736	16517706	+	941	NA	exon (AT1G43745.1, exon 1 of 1)	NA	-1083	AT1G43740.1
SCC3_peak_1632	5	11321116	11323288	+	916	NA	Intergenic	NA	5493	AT5G29890.2
SCC3_peak_1685	5	11949594	11951922	+	915	NA	Intergenic	NA	-5400	AT5G32312.1
SCC3_peak_1218	3	22366989	22367788	+	897	NA	promoter-TSS (AT3G09415.1)	NA	-380	AT3G09425.1
SCC3_peak_302	1	16526715	16527437	+	870	NA	exon (AT1G43755.1, exon 1 of 1)	NA	736	AT1G43755.1
SCC3_peak_1301	4	3991010	3991802	+	869	NA	exon (AT4G06712.1, exon 1 of 1)	NA	1407	AT4G06712.1
SCC3_peak_544	2	2479260	2481871	+	856	NA	exon (AT2G06290.1, exon 1 of 1)	NA	-4345	AT2G06296.1
SCC3_peak_1716	5	13269590	13270620	+	853	NA	exon (AT5G34985.1, exon 1 of 1)	NA	472	AT5G34985.1
SCC3_peak_1287	4	3747164	3748955	+	841	NA	promoter-TSS (AT4G06626.1)	NA	68	AT4G06626.1
SCC3_peak_32	1	2335707	2336434	+	832	NA	TTS (AT1G07590.1)	NA	1248	AT1G07580.1
SCC3_peak_1373	4	11099569	11100047	+	824	NA	TTS (AT4G20703.1)	NA	-1116	AT4G20710.1
SCC3_peak_1656	5	11815199	11817953	+	817	NA	promoter-TSS (AT5G32107.1)	NA	-113	AT5G32107.1
SCC3_peak_136	1	8980248	8980956	+	815	NA	TTS (AT1G25560.1)	NA	2712	AT1G25560.1
SCC3_peak_1664	5	11838777	11842260	+	815	NA	Intergenic	NA	-1847	AT5G32215.1
SCC3_peak_1887	5	26806880	26807569	+	815	NA	Intergenic	NA	-1362	AT5G09825.1
SCC3_peak_1637	5	11686131	11687938	+	814	NA	Intergenic	NA	5186	AT5G31719.1
SCC3_peak_1122	3	15718661	15720105	+	804	NA	exon (AT3G43864.1, exon 1 of 1)	NA	1407	AT3G43864.1
SCC3_peak_207	1	14983531	14988348	+	803	NA	Intergenic	NA	15929	AT1G40087.1
SCC3_peak_208	1	14988910	14996294	+	797	NA	Intergenic	NA	9266	AT1G40087.1
SCC3_peak_1670	5	11850312	11851652	+	773	NA	Intergenic	NA	4572	AT5G32228.1
SCC3_peak_1086	3	13753809	13756959	+	770	NA	Intergenic	NA	-10935	AT3G33076.1
SCC3_peak_197	1	14724772	14728093	+	768	NA	Intergenic	NA	-7093	AT1G39070.1
SCC3_peak_709	2	8210509	8211492	+	763	NA	TTS (AT2G18950.1)	NA	3680	AT2G18950.2
SCC3_peak_599	2	3337069	3338337	+	761	NA	promoter-TSS (AT2G07811.1)	NA	-205	AT2G07811.1
SCC3_peak_1102	3	13844993	13848345	+	753	NA	Intergenic	NA	-4205	AT3G33103.1
SCC3_peak_1604	5	8778075	8778597	+	751	NA	promoter-TSS (AT5G25290.1)	NA	-256	AT5G25290.1
SCC3_peak_1031	3	9718508	9719179	+	751	NA	promoter-TSS (AT3G05045.1)	NA	40	AT3G05045.1
SCC3_peak_202	1	14740120	14742714	+	746	NA	intron (AT1G39070.1, intron 37 of 56)	NA	7629	AT1G39515.1
SCC3_peak_171	1	11810081	11810731	+	746	NA	promoter-TSS (AT1G32660.1)	NA	318	AT1G32650.1
SCC3_peak_1673	5	11864940	11869410	+	746	NA	Intergenic	NA	20765	AT5G32228.1
SCC3_peak_295	1	16512974	16513697	+	732	NA	exon (AT1G43740.1, exon 2 of 2)	NA	1803	AT1G43740.1
SCC3_peak_1270	4	2922610	2925666	+	718	NA	Intergenic	NA	5985	AT4G05610.1
SCC3_peak_1480	4	17636289	17636923	+	718	NA	TTS (AT4G37530.1)	NA	1822	AT4G37530.2
SCC3_peak_1708	5	12870675	12879511	+	718	NA	Intergenic	NA	-13101	AT5G34431.1
SCC3_peak_498	1	29768468	29769007	+	718	NA	promoter-TSS (AT1G79120.1)	NA	52	AT1G79120.1
SCC3_peak_1537	5	2862123	2862826	+	712	NA	promoter-TSS (AT5G01605.1)	NA	-264	AT5G01605.1
SCC3_peak_214	1	15043320	15045942	+	708	NA	TTS (AT1G40095.1)	NA	-3533	AT1G40093.1
SCC3_peak_304	1	17137204	17140951	+	708	NA	promoter-TSS (AT1G45221.1)	NA	-371	AT1G45221.1
SCC3_peak_861	2	18531818	18532354	+	707	NA	promoter-TSS (AT2G44930.1)	NA	-334	AT2G44930.1
SCC3_peak_1024	3	9377572	9378463	+	701	NA	promoter-TSS (AT3G04955.1)	NA	-658	AT3G04955.1
SCC3_peak_1681	5	11940232	11943947	+	696	NA	exon (AT5G32306.1, exon 1 of 1)	NA	931	AT5G32306.1
SCC3_peak_217	1	15050589	15051729	+	695	NA	promoter-TSS (AT1G40095.1)	NA	-347	AT1G40095.1
SCC3_peak_678	2	5565981	5566409	+	675	NA	promoter-TSS (AT2G13390.1)	NA	-803	AT2G13390.1
SCC3_peak_1641	5	11714546	11715906	+	671	NA	TTS (AT5G31804.1)	NA	2113	AT5G31787.1
SCC3_peak_193	1	14709996	14712102	+	668	NA	Intergenic	NA	-4413	AT1G39513.1
SCC3_peak_1638	5	11688439	11693570	+	656	NA	exon (AT5G31719.1, exon 1 of 1)	NA	1216	AT5G31719.1
SCC3_peak_1791	5	20944381	20944941	+	652	NA	Intergenic	NA	-1015	AT5G51560.1
SCC3_peak_102	1	7350340	7350900	+	652	NA	Intergenic	NA	-2920	AT1G21020.1
SCC3_peak_1705	5	12149998	12150531	+	651	NA	promoter-TSS (AT5G32519.1)	NA	749	AT5G32517.1
SCC3_peak_1071	3	13691703	13696611	+	648	NA	Intergenic	NA	19013	AT3G33084.1
SCC3_peak_158	1	10709356	10709924	+	647	NA	TTS (AT1G30350.1)	NA	2027	AT1G30350.1
SCC3_peak_1289	4	3838683	3842281	+	636	NA	Intergenic	NA	8194	AT4G06654.1
SCC3_peak_913	3	1481674	1482432	+	636	NA	TTS (AT3G05210.1)	NA	2714	AT3G05210.2
SCC3_peak_339	1	20818877	20819339	+	631	NA	Intergenic	NA	-2483	AT1G55700.1
SCC3_peak_420	1	26308259	26308842	+	631	NA	TTS (AT1G09123.1)	NA	401	AT1G09123.1
SCC3_peak_210	1	15021599	15023504	+	631	NA	Intergenic	NA	8759	AT1G40090.1
SCC3_peak_657	2	3948451	3948922	+	631	NA	exon (AT2G10280.1, exon 1 of 1)	NA	2717	AT2G10280.1
SCC3_peak_1558	5	4189780	4190552	+	625	NA	TTS (AT5G01965.1)	NA	322	AT5G01965.1
SCC3_peak_370	1	23073530	23074105	+	625	NA	TTS (AT1G62370.1)	NA	1595	AT1G62370.1
SCC3_peak_216	1	15048553	15050182	+	622	NA	exon (AT1G40095.1, exon 1 of 1)	NA	1445	AT1G40095.1
SCC3_peak_1106	3	14172300	14173450	+	619	NA	promoter-TSS (AT3G41345.1)	NA	-714	AT3G41345.1
SCC3_peak_840	2	17502612	17503440	+	615	NA	TTS (AT2G41930.1)	NA	1397	AT2G41930.1
SCC3_peak_203	1	14960446	14962912	+	609	NA	Intergenic	NA	31401	AT1G40086.1
SCC3_peak_1285	4	3736052	3737824	+	608	NA	promoter-TSS (AT4G06620.1)	NA	-902	AT4G06620.1
SCC3_peak_821	2	16699850	16701882	+	604	NA	promoter-TSS (AT2G39990.1)	NA	-557	AT2G39990.1
SCC3_peak_72	1	5392631	5393141	+	599	NA	promoter-TSS (AT1G15680.1)	NA	-521	AT1G15680.1
SCC3_peak_101	1	7341820	7342509	+	599	NA	Intergenic	NA	-2583	AT1G05617.1
SCC3_peak_1293	4	3865259	3868399	+	593	NA	promoter-TSS (AT4G06660.1)	NA	-228	AT4G06660.1
SCC3_peak_1659	5	11820879	11821484	+	591	NA	exon (AT5G32143.1, exon 1 of 1)	NA	382	AT5G32143.1
SCC3_peak_1288	4	3749257	3749963	+	583	NA	exon (AT4G06628.1, exon 1 of 1)	NA	-1483	AT4G06626.1
SCC3_peak_1712	5	13261449	13262043	+	579	NA	promoter-TSS (AT5G34980.1)	NA	-458	AT5G34980.1
SCC3_peak_1601	5	8725699	8727045	+	578	NA	TTS (AT5G03935.1)	NA	703	AT5G03935.1
SCC3_peak_685	2	5578003	5578917	+	577	NA	TTS (AT2G13400.1)	NA	1463	AT2G13400.1
SCC3_peak_489	1	29364668	29366273	+	563	NA	exon (AT1G78080.1, exon 1 of 1)	NA	1398	AT1G78080.1
SCC3_peak_928	3	2351038	2351862	+	557	NA	promoter-TSS (AT3G01985.1)	NA	-638	AT3G01985.1
SCC3_peak_1434	4	15594227	15594811	+	557	NA	TTS (AT4G32295.2)	NA	1626	AT4G32295.4
SCC3_peak_1120	3	15711853	15712315	+	554	NA	Intergenic	NA	4557	AT3G43862.1
SCC3_peak_60	1	4531535	4532278	+	552	NA	TTS (AT1G05003.1)	NA	544	AT1G05003.1
SCC3_peak_1472	4	17393705	17394243	+	552	NA	promoter-TSS (AT4G36910.1)	NA	-18	AT4G09405.1
SCC3_peak_274	1	15329992	15330359	+	551	NA	Intergenic	NA	-13261	AT1G40143.1
SCC3_peak_1768	5	18225451	18226058	+	547	NA	promoter-TSS (AT5G45105.1)	NA	-748	AT5G45105.1
SCC3_peak_493	1	29443478	29444101	+	542	NA	TTS (AT1G78250.1)	NA	221	AT1G78250.1
SCC3_peak_1717	5	13271042	13271526	+	541	NA	promoter-TSS (AT5G34985.1)	NA	-649	AT5G34990.1
SCC3_peak_658	2	3950733	3951434	+	538	NA	exon (AT2G10280.1, exon 1 of 1)	NA	-3915	AT2G10285.1
SCC3_peak_490	1	29367120	29368045	+	532	NA	Intergenic	NA	3510	AT1G78080.1
SCC3_peak_152	1	10366665	10367103	+	527	NA	Intergenic	NA	-4791	AT1G29660.1
SCC3_peak_1814	5	22148939	22149413	+	527	NA	exon (AT5G54520.1, exon 1 of 4)	NA	126	AT5G54520.1
SCC3_peak_1371	4	11091119	11091659	+	524	NA	TTS (AT4G20645.1)	NA	631	AT4G20650.1
SCC3_peak_298	1	16518012	16518899	+	524	NA	exon (AT1G43745.1, exon 1 of 1)	NA	272	AT1G43745.1
SCC3_peak_1487	4	17761146	17761921	+	522	NA	Intergenic	NA	-1787	AT4G37780.1
SCC3_peak_1776	5	19109421	19110134	+	522	NA	Intergenic	NA	3480	AT5G47050.1
SCC3_peak_584	2	3303746	3304087	+	520	NA	promoter-TSS (AT2G07754.1)	NA	-94	AT2G07754.1
SCC3_peak_195	1	14720834	14722166	+	516	NA	Intergenic	NA	6038	AT1G39513.1
SCC3_peak_62	1	4587127	4587746	+	512	NA	TTS (AT1G13370.1)	NA	1225	AT1G13370.1
SCC3_peak_444	1	27300974	27301431	+	512	NA	Intergenic	NA	-2121	AT1G72510.2
SCC3_peak_179	1	13141418	13141962	+	512	NA	Intergenic	NA	3298	AT1G35610.1
SCC3_peak_1555	5	3894007	3894463	+	507	NA	TTS (AT5G12060.1)	NA	1158	AT5G12060.1
SCC3_peak_1098	3	13813050	13814462	+	503	NA	Intergenic	NA	3415	AT3G33080.1
SCC3_peak_1094	3	13797395	13798743	+	503	NA	Intergenic	NA	-5104	AT3G33069.1
SCC3_peak_711	2	8541122	8541967	+	502	NA	TTS (AT2G19803.1)	NA	1087	AT2G19803.1
SCC3_peak_1133	3	17548803	17549312	+	497	NA	promoter-TSS (AT3G47610.1)	NA	-54	AT3G47610.1
SCC3_peak_273	1	15324199	15326680	+	497	NA	Intergenic	NA	-8525	AT1G40143.1
SCC3_peak_1671	5	11852111	11858815	+	497	NA	Intergenic	NA	9053	AT5G32228.1
SCC3_peak_1085	3	13752046	13752691	+	496	NA	Intergenic	NA	-7919	AT3G33076.1
SCC3_peak_565	2	3269232	3269952	+	493	NA	promoter-TSS (AT2G07675.1)	NA	-416	AT2G07751.1
SCC3_peak_1053	3	12247247	12248252	+	492	NA	exon (AT3G30695.1, exon 1 of 1)	NA	-2248	AT3G30690.1
SCC3_peak_287	1	15436982	15438032	+	491	NA	promoter-TSS (AT1G40470.1)	NA	-663	AT1G40470.1
SCC3_peak_282	1	15362474	15365678	+	491	NA	Intergenic	NA	-14479	AT1G40136.1
SCC3_peak_756	2	12152361	12152876	+	487	NA	TTS (AT2G28405.1)	NA	1508	AT2G28405.1
SCC3_peak_1520	5	826911	828045	+	487	NA	promoter-TSS (AT5G03370.1)	NA	24	AT5G03370.1
SCC3_peak_1436	4	15822878	15823389	+	487	NA	Intergenic	NA	3644	AT4G32800.1
SCC3_peak_1407	4	14106419	14107039	+	487	NA	promoter-TSS (AT4G28540.1)	NA	-6	AT4G28540.1
SCC3_peak_258	1	15226361	15226894	+	486	NA	Intergenic	NA	-5363	AT1G40127.1
SCC3_peak_1674	5	11869797	11876838	+	484	NA	Intergenic	NA	26907	AT5G32228.1
SCC3_peak_1646	5	11759342	11762074	+	483	NA	Intergenic	NA	-5012	AT5G31909.1
SCC3_peak_411	1	26132825	26133594	+	483	NA	TTS (AT1G69526.3)	NA	330	AT1G09063.1
SCC3_peak_1068	3	13686275	13687472	+	483	NA	Intergenic	NA	11729	AT3G33084.1
SCC3_peak_296	1	16513997	16514409	+	479	NA	exon (AT1G43740.1, exon 1 of 2)	NA	935	AT1G43740.1
SCC3_peak_212	1	15039941	15041388	+	478	NA	exon (AT1G40093.1, exon 1 of 1)	NA	434	AT1G40093.1
SCC3_peak_729	2	9873682	9874069	+	478	NA	Intergenic	NA	-1032	AT2G23180.1
SCC3_peak_356	1	22059690	22061628	+	475	NA	promoter-TSS (AT1G59920.1)	NA	-817	AT1G59920.1
SCC3_peak_288	1	15700011	15701569	+	475	NA	TTS (AT1G42045.1)	NA	2416	AT1G42045.1
SCC3_peak_59	1	4528210	4528877	+	473	NA	TTS (AT1G13250.1)	NA	-1179	AT1G04997.1
SCC3_peak_347	1	21280111	21288705	+	473	NA	promoter-TSS (AT1G57050.1)	NA	92	AT1G57040.1
SCC3_peak_301	1	16524662	16525986	+	472	NA	TTS (AT1G43755.1)	NA	-1210	AT1G43750.1
SCC3_peak_1421	4	14785515	14786177	+	468	NA	TTS (AT4G30200.1)	NA	4655	AT4G30200.2
SCC3_peak_630	2	3438229	3438777	+	468	NA	promoter-TSS (AT2G07722.1)	NA	-239	AT2G07722.1
SCC3_peak_1056	3	12251633	12253277	+	468	NA	exon (AT3G30695.1, exon 1 of 1)	NA	943	AT3G30695.1
SCC3_peak_245	1	15172301	15173163	+	467	NA	Intergenic	NA	-6409	AT1G40115.1
SCC3_peak_661	2	3955108	3955361	+	467	NA	exon (AT2G10285.1, exon 1 of 1)	NA	236	AT2G10285.1
SCC3_peak_830	2	17161711	17162641	+	463	NA	promoter-TSS (AT2G41170.1)	NA	-882	AT2G41170.3
SCC3_peak_1667	5	11846593	11847439	+	462	NA	exon (AT5G32228.1, exon 1 of 1)	NA	606	AT5G32228.1
SCC3_peak_718	2	9265370	9266308	+	459	NA	TTS (AT2G21670.1)	NA	554	AT2G21660.2
SCC3_peak_515	2	42691	43895	+	459	NA	TTS (AT2G01034.1)	NA	-2935	AT2G01031.1
SCC3_peak_1696	5	12016997	12017757	+	458	NA	exon (AT5G32405.1, exon 1 of 1)	NA	427	AT5G32405.1
SCC3_peak_677	2	5565322	5565666	+	455	NA	TTS (AT2G13380.1)	NA	-1504	AT2G13390.1
SCC3_peak_182	1	14147512	14148118	+	454	NA	Intergenic	NA	-1814	AT1G37120.1
SCC3_peak_215	1	15047048	15047475	+	450	NA	exon (AT1G40095.1, exon 1 of 1)	NA	3551	AT1G40095.1
SCC3_peak_1361	4	10292697	10293570	+	449	NA	Intergenic	NA	-2075	AT4G18700.1
SCC3_peak_1872	5	25886094	25887215	+	449	NA	TTS (AT5G64740.1)	NA	4220	AT5G09255.1
SCC3_peak_1639	5	11693816	11697266	+	446	NA	promoter-TSS (AT5G31736.1)	NA	-167	AT5G31736.1
SCC3_peak_1303	4	3993853	3995526	+	446	NA	exon (AT4G06714.1, exon 1 of 1)	NA	1522	AT4G06714.1
SCC3_peak_289	1	15824732	15825213	+	444	NA	exon (AT1G42360.1, exon 1 of 1)	NA	1604	AT1G42360.1
SCC3_peak_213	1	15042375	15043054	+	441	NA	Intergenic	NA	-1616	AT1G40093.1
SCC3_peak_1067	3	13681838	13684352	+	441	NA	Intergenic	NA	7951	AT3G33084.1
SCC3_peak_791	2	14599969	14600459	+	440	NA	Intergenic	NA	-2256	AT2G34660.2
SCC3_peak_1593	5	7314998	7315597	+	440	NA	exon (AT5G22090.2, exon 2 of 2)	NA	1432	AT5G22090.1
SCC3_peak_719	2	9442728	9443237	+	440	NA	TTS (AT2G22200.1)	NA	1446	AT2G22200.1
SCC3_peak_1476	4	17532251	17532694	+	440	NA	Intergenic	NA	-1883	AT4G37250.1
SCC3_peak_1546	5	3504651	3505443	+	440	NA	Intergenic	NA	2955	AT5G11050.1
SCC3_peak_1838	5	24316517	24317219	+	440	NA	TTS (AT5G60460.2)	NA	1067	AT5G60460.2
SCC3_peak_172	1	11822874	11823543	+	435	NA	Intergenic	NA	-1384	AT1G32690.1
SCC3_peak_1694	5	12013387	12014360	+	434	NA	exon (AT5G32404.1, exon 1 of 1)	NA	573	AT5G32404.1
SCC3_peak_1211	3	21511691	21512189	+	430	NA	TTS (AT3G58090.1)	NA	2341	AT3G58090.1
SCC3_peak_200	1	14732509	14735270	+	430	NA	intron (AT1G39070.1, intron 3 of 56)	NA	364	AT1G39070.1
SCC3_peak_1847	5	24903065	24903607	+	430	NA	promoter-TSS (AT5G61990.1)	NA	-219	AT5G61990.1
SCC3_peak_1657	5	11818923	11819926	+	430	NA	exon (AT5G32125.1, exon 1 of 1)	NA	191	AT5G32125.1
SCC3_peak_619	2	3396210	3396445	+	418	NA	TTS (AT2G07711.1)	NA	3107	AT2G07711.1
SCC3_peak_1488	4	17774730	17775383	+	416	NA	TTS (AT4G37800.1)	NA	2389	AT4G37800.1
SCC3_peak_115	1	8004481	8005333	+	416	NA	TTS (AT1G22630.1)	NA	-1157	AT1G22640.1
SCC3_peak_1727	5	14918466	14918850	+	416	NA	TTS (AT5G37550.1)	NA	1367	AT5G37550.1
SCC3_peak_247	1	15174366	15178467	+	416	NA	Intergenic	NA	-2725	AT1G40115.1
SCC3_peak_35	1	2751133	2751704	+	412	NA	promoter-TSS (AT1G08650.2)	NA	202	AT1G08640.1
SCC3_peak_766	2	12816135	12816836	+	412	NA	TTS (AT2G30020.1)	NA	2214	AT2G30020.1
SCC3_peak_1540	5	2941112	2941931	+	412	NA	promoter-TSS (AT5G09450.1)	NA	-28	AT5G09443.1
SCC3_peak_1784	5	20022793	20023301	+	412	NA	promoter-TSS (AT5G49390.1)	NA	-395	AT5G49390.1
SCC3_peak_955	3	4847012	4847508	+	407	NA	Intergenic	NA	-2279	AT3G14450.1
SCC3_peak_1390	4	13023532	13024690	+	407	NA	promoter-TSS (AT4G25500.5)	NA	-387	AT4G25500.2
SCC3_peak_488	1	29357948	29359023	+	407	NA	exon (AT1G78070.3, exon 5 of 5)	NA	2103	AT1G78070.3
SCC3_peak_1093	3	13792526	13796301	+	405	NA	Intergenic	NA	-8760	AT3G33069.1
SCC3_peak_1680	5	11935226	11939909	+	404	NA	exon (AT5G32293.1, exon 1 of 1)	NA	394	AT5G32293.1
SCC3_peak_1018	3	8688974	8689493	+	402	NA	TTS (AT3G24060.1)	NA	799	AT3G24060.1
SCC3_peak_294	1	16512169	16512625	+	402	NA	TTS (AT1G43740.1)	NA	-2613	AT1G43730.1
SCC3_peak_1969	Mt	329338	329847	+	401	NA	NA	NA	NA	NA
SCC3_peak_771	2	13007819	13008803	+	398	NA	promoter-TSS (AT2G30530.1)	NA	-51	AT2G08400.1
SCC3_peak_1777	5	19171193	19171839	+	398	NA	promoter-TSS (AT5G47210.3)	NA	-253	AT5G47210.2
SCC3_peak_1741	5	15692765	15693505	+	395	NA	exon (AT5G39190.2, exon 2 of 2)	NA	446	AT5G39190.2
SCC3_peak_608	2	3356757	3357169	+	394	NA	promoter-TSS (AT2G07798.1)	NA	511	AT2G07697.1
SCC3_peak_989	3	6562709	6563382	+	393	NA	promoter-TSS (AT3G19020.2)	NA	416	AT3G19025.1
SCC3_peak_1576	5	5907477	5908120	+	393	NA	promoter-TSS (AT5G17870.1)	NA	23	AT5G17870.1
SCC3_peak_1584	5	6473089	6473517	+	389	NA	TTS (AT5G19250.1)	NA	1476	AT5G19250.1
SCC3_peak_85	1	6511604	6511943	+	389	NA	TTS (AT1G18860.1)	NA	-2761	AT1G05447.1
SCC3_peak_838	2	17482981	17483557	+	384	NA	Intergenic	NA	-2028	AT2G41890.1
SCC3_peak_1262	4	1779564	1780086	+	384	NA	promoter-TSS (AT4G03823.2)	NA	-95	AT4G03823.1
SCC3_peak_303	1	16528358	16528859	+	382	NA	promoter-TSS (AT1G43755.1)	NA	-796	AT1G43755.1
SCC3_peak_1245	4	526716	527290	+	380	NA	promoter-TSS (AT4G01245.1)	NA	-588	AT4G01245.1
SCC3_peak_1663	5	11836108	11836912	+	380	NA	promoter-TSS (AT5G32197.1)	NA	-277	AT5G32197.1
SCC3_peak_1061	3	13191611	13191993	+	375	NA	promoter-TSS (AT3G32210.1)	NA	-475	AT3G32210.1
SCC3_peak_1379	4	11637845	11638363	+	375	NA	TTS (AT4G21926.1)	NA	-1384	AT4G21920.1
SCC3_peak_534	2	637662	638216	+	375	NA	promoter-TSS (AT2G02440.1)	NA	-73	AT2G02440.1
SCC3_peak_505	1	30378146	30379034	+	375	NA	Intergenic	NA	-2518	AT1G80830.2
SCC3_peak_813	2	16049078	16049692	+	371	NA	promoter-TSS (AT2G38310.1)	NA	-533	AT2G38310.1
SCC3_peak_1366	4	10596282	10596828	+	371	NA	Intergenic	NA	2627	AT4G19430.1
SCC3_peak_1509	5	319290	319769	+	371	NA	promoter-TSS (AT5G01830.1)	NA	-820	AT5G01830.1
SCC3_peak_1773	5	19041425	19041972	+	371	NA	Intergenic	NA	-1242	AT5G46900.1
SCC3_peak_1348	4	9604190	9604657	+	367	NA	promoter-TSS (AT4G17085.1)	NA	88	AT4G17085.1
SCC3_peak_1346	4	9450949	9451442	+	367	NA	TTS (AT4G16780.1)	NA	2081	AT4G16780.1
SCC3_peak_386	1	24651826	24652406	+	367	NA	TTS (AT1G66190.1)	NA	1882	AT1G66190.1
SCC3_peak_594	2	3327130	3327404	+	364	NA	Intergenic	NA	1475	AT2G07755.1
SCC3_peak_726	2	9713418	9714043	+	362	NA	TTS (AT2G22805.1)	NA	-1319	AT2G22807.1
SCC3_peak_1388	4	12569283	12569842	+	362	NA	promoter-TSS (AT4G24230.5)	NA	687	AT4G24231.1
SCC3_peak_1743	5	15909497	15910018	+	362	NA	Intergenic	NA	-1593	AT5G39760.1
SCC3_peak_959	3	5121428	5122921	+	362	NA	exon (AT3G15210.1, exon 1 of 1)	NA	752	AT3G15210.1
SCC3_peak_595	2	3330853	3331504	+	359	NA	TTS (AT2G07688.1)	NA	968	AT2G07688.1
SCC3_peak_1688	5	11966820	11968346	+	358	NA	Intergenic	NA	-9965	AT5G32345.1
SCC3_peak_662	2	3965305	3965748	+	357	NA	Intergenic	NA	5830	AT2G10310.1
SCC3_peak_1070	3	13688829	13691064	+	357	NA	Intergenic	NA	14802	AT3G33084.1
SCC3_peak_1859	5	25399972	25400579	+	353	NA	promoter-TSS (AT5G63420.1)	NA	-42	AT5G63420.1
SCC3_peak_933	3	3590251	3591140	+	353	NA	promoter-TSS (AT3G02405.1)	NA	-556	AT3G11420.1
SCC3_peak_1548	5	3520079	3520551	+	353	NA	promoter-TSS (AT5G11080.1)	NA	-312	AT5G11080.2
SCC3_peak_1706	5	12349860	12350297	+	353	NA	exon (AT5G32775.1, exon 2 of 2)	NA	564	AT5G32775.1
SCC3_peak_117	1	8109009	8109586	+	353	NA	TTS (AT1G22910.2)	NA	2754	AT1G22920.2
SCC3_peak_1973	Mt	340275	340651	+	351	NA	NA	NA	NA	NA
SCC3_peak_576	2	3293323	3293995	+	350	NA	exon (AT2G07682.1, exon 1 of 1)	NA	-2813	AT2G07626.1
SCC3_peak_1275	4	2955314	2956475	+	349	NA	Intergenic	NA	-3200	AT4G05612.1
SCC3_peak_1517	5	740699	741400	+	345	NA	promoter-TSS (AT5G03140.1)	NA	-730	AT5G03140.1
SCC3_peak_1030	3	9690765	9691336	+	345	NA	promoter-TSS (AT3G26480.1)	NA	-84	AT3G26480.1
SCC3_peak_1611	5	10246016	10246450	+	345	NA	exon (AT5G28263.1, exon 1 of 1)	NA	4896	AT5G28263.1
SCC3_peak_1249	4	736767	737360	+	345	NA	TTS (AT4G01710.1)	NA	1410	AT4G01710.1
SCC3_peak_1372	4	11092427	11093461	+	344	NA	intron (AT4G20670.1, intron 1 of 1)	NA	363	AT4G20670.1
SCC3_peak_1666	5	11845503	11846314	+	343	NA	promoter-TSS (AT5G32228.1)	NA	-502	AT5G32228.1
SCC3_peak_1298	4	3876343	3876958	+	341	NA	promoter-TSS (AT4G06668.1)	NA	-630	AT4G06668.1
SCC3_peak_186	1	14169707	14170009	+	340	NA	TTS (AT1G37140.1)	NA	2182	AT1G37140.1
SCC3_peak_939	3	4127994	4128446	+	340	NA	promoter-TSS (AT3G12930.1)	NA	-114	AT3G12930.1
SCC3_peak_429	1	26538848	26539342	+	340	NA	promoter-TSS (AT1G70410.2)	NA	-658	AT1G70410.2
SCC3_peak_518	2	49062	49711	+	340	NA	TTS (AT2G01035.1)	NA	-1036	AT2G01034.1
SCC3_peak_1679	5	11931764	11933223	+	340	NA	Intergenic	NA	-4680	AT5G32293.1
SCC3_peak_439	1	27091258	27091937	+	340	NA	TTS (AT1G09293.1)	NA	964	AT1G09293.1
SCC3_peak_225	1	15112149	15113594	+	339	NA	Intergenic	NA	-27062	AT1G40105.1
SCC3_peak_1734	5	15670006	15670887	+	338	NA	exon (AT5G39150.1, exon 2 of 2)	NA	458	AT5G39150.1
SCC3_peak_211	1	15038478	15039167	+	337	NA	exon (AT1G40093.1, exon 1 of 1)	NA	2276	AT1G40093.1
SCC3_peak_250	1	15189110	15189655	+	336	NA	exon (AT1G40119.1, exon 1 of 1)	NA	-1590	AT1G40121.1
SCC3_peak_1967	Mt	325655	325987	+	336	NA	NA	NA	NA	NA
SCC3_peak_1749	5	16394011	16394588	+	336	NA	promoter-TSS (AT5G40910.4)	NA	-41	AT5G06095.1
SCC3_peak_1386	4	12369152	12369802	+	336	NA	TTS (AT4G23740.1)	NA	2626	AT4G23740.2
SCC3_peak_1019	3	8897825	8898525	+	332	NA	Intergenic	NA	-2022	AT3G04675.1
SCC3_peak_1825	5	23364918	23365443	+	332	NA	TTS (AT5G57685.1)	NA	-1341	AT5G57670.2
SCC3_peak_108	1	7699206	7699645	+	332	NA	Intergenic	NA	2998	AT1G21910.1
SCC3_peak_1735	5	15671486	15676358	+	331	NA	exon (AT5G39155.1, exon 1 of 1)	NA	2207	AT5G39155.1
SCC3_peak_1642	5	11716169	11718596	+	331	NA	exon (AT5G31804.1, exon 1 of 1)	NA	4182	AT5G31804.1
SCC3_peak_1636	5	11330342	11331795	+	330	NA	Intergenic	NA	-1184	AT5G29975.1
SCC3_peak_586	2	3306589	3306893	+	330	NA	Intergenic	NA	-1201	AT2G07685.1
SCC3_peak_1209	3	21415171	21415834	+	328	NA	promoter-TSS (AT3G57810.2)	NA	-258	AT3G57810.3
SCC3_peak_552	2	3087755	3089332	+	328	NA	TTS (AT2G07430.1)	NA	289	AT2G07420.1
SCC3_peak_772	2	13233216	13233975	+	328	NA	Intergenic	NA	-4426	AT2G31081.1
SCC3_peak_1326	4	6876731	6877240	+	328	NA	Intergenic	NA	-1334	AT4G05870.1
SCC3_peak_49	1	3937184	3937688	+	328	NA	promoter-TSS (AT1G11680.1)	NA	344	AT1G04863.1
SCC3_peak_150	1	10246609	10247210	+	328	NA	TTS (AT1G29300.1)	NA	2456	AT1G29290.1
SCC3_peak_346	1	21269436	21273896	+	328	NA	promoter-TSS (AT1G56800.1)	NA	-139	AT1G56790.1
SCC3_peak_539	2	1132403	1133047	+	328	NA	promoter-TSS (AT2G04565.1)	NA	555	AT2G03720.1
SCC3_peak_438	1	27039302	27040035	+	328	NA	Intergenic	NA	-3049	AT1G09273.1
SCC3_peak_1600	5	8714044	8714415	+	328	NA	Intergenic	NA	-1951	AT5G25195.1
SCC3_peak_257	1	15204040	15208522	+	327	NA	Intergenic	NA	-3678	AT1G40123.1
SCC3_peak_1203	3	21235988	21236518	+	323	NA	TTS (AT3G57390.1)	NA	875	AT3G08905.1
SCC3_peak_1820	5	23054389	23054872	+	323	NA	TTS (AT5G56975.1)	NA	164	AT5G08685.1
SCC3_peak_388	1	24685648	24686297	+	323	NA	TTS (AT1G66240.2)	NA	1264	AT1G66240.2
SCC3_peak_1521	5	949887	950462	+	323	NA	TTS (AT5G03670.2)	NA	-1207	AT5G03668.1
SCC3_peak_284	1	15388750	15389835	+	322	NA	Intergenic	NA	-1092	AT1G40124.1
SCC3_peak_1022	3	9304079	9304921	+	319	NA	TTS (AT3G25590.1)	NA	-1196	AT3G25597.1
SCC3_peak_1896	5	26906518	26907074	+	319	NA	promoter-TSS (AT5G67420.1)	NA	121	AT5G09915.1
SCC3_peak_1308	4	4777242	4777768	+	319	NA	TTS (AT4G07942.1)	NA	3941	AT4G07942.1
SCC3_peak_278	1	15357408	15357786	+	318	NA	Intergenic	NA	-20958	AT1G40136.1
SCC3_peak_592	2	3325005	3325520	+	317	NA	Intergenic	NA	-1272	AT2G07632.1
SCC3_peak_1280	4	3180193	3180790	+	316	NA	exon (AT4G06506.1, exon 1 of 1)	NA	1849	AT4G06506.1
SCC3_peak_1484	4	17732603	17733036	+	315	NA	TTS (AT4G09655.1)	NA	853	AT4G09655.1
SCC3_peak_1722	5	13602116	13602467	+	315	NA	promoter-TSS (AT5G35400.2)	NA	-22	AT5G35400.2
SCC3_peak_50	1	3948019	3948783	+	315	NA	promoter-TSS (AT1G11710.1)	NA	-313	AT1G11710.1
SCC3_peak_1321	4	5745799	5746357	+	315	NA	promoter-TSS (AT4G08960.1)	NA	-193	AT4G08960.1
SCC3_peak_846	2	17751559	17752247	+	315	NA	TTS (AT2G09380.1)	NA	531	AT2G09380.1
SCC3_peak_1840	5	24388419	24389194	+	315	NA	Intergenic	NA	2796	AT5G60680.1
SCC3_peak_1575	5	5421044	5421608	+	315	NA	TTS (AT5G16570.2)	NA	3289	AT5G16570.2
SCC3_peak_1972	Mt	339283	339642	+	315	NA	NA	NA	NA	NA
SCC3_peak_1009	3	8187597	8188012	+	315	NA	Intergenic	NA	-2692	AT3G04375.1
SCC3_peak_1219	3	22375993	22376596	+	315	NA	promoter-TSS (AT3G60540.2)	NA	-378	AT3G60540.2
SCC3_peak_907	3	1060913	1061367	+	315	NA	TTS (AT3G04070.2)	NA	1963	AT3G04070.2
SCC3_peak_803	2	15276912	15277645	+	315	NA	Intergenic	NA	-1239	AT2G36410.2
SCC3_peak_525	2	61173	62376	+	312	NA	exon (AT2G01037.1, exon 1 of 1)	NA	3098	AT2G01037.1
SCC3_peak_512	2	23057	23387	+	311	NA	promoter-TSS (AT2G01026.1)	NA	-682	AT2G01026.1
SCC3_peak_343	1	21204703	21205504	+	311	NA	promoter-TSS (AT1G56590.1)	NA	-247	AT1G56590.1
SCC3_peak_1351	4	9768604	9768987	+	311	NA	promoter-TSS (AT4G17510.1)	NA	36	AT4G17510.1
SCC3_peak_1349	4	9729480	9730000	+	311	NA	TTS (AT4G17440.3)	NA	2000	AT4G17440.1
SCC3_peak_148	1	9954227	9955098	+	311	NA	Intergenic	NA	2298	AT1G28370.1
SCC3_peak_107	1	7659023	7659506	+	311	NA	promoter-TSS (AT1G21810.1)	NA	-97	AT1G21810.1
SCC3_peak_817	2	16561282	16561885	+	311	NA	TTS (AT2G39710.1)	NA	1858	AT2G39710.1
SCC3_peak_531	2	372196	372567	+	311	NA	TTS (AT2G01840.1)	NA	-2674	AT2G01830.3
SCC3_peak_1501	4	18573425	18574397	+	311	NA	promoter-TSS (AT4G40060.1)	NA	-827	AT4G40060.1
SCC3_peak_436	1	26775395	26775855	+	307	NA	Intergenic	NA	-2744	AT1G09207.1
SCC3_peak_1720	5	13447739	13448607	+	307	NA	Intergenic	NA	1576	AT5G35195.1
SCC3_peak_517	2	46967	48477	+	307	NA	exon (AT2G01034.1, exon 1 of 1)	NA	628	AT2G01034.1
SCC3_peak_44	1	3446316	3446856	+	307	NA	Intergenic	NA	-2226	AT1G10470.1
SCC3_peak_834	2	17269585	17270863	+	307	NA	promoter-TSS (AT2G41440.3)	NA	-919	AT2G41440.1
SCC3_peak_757	2	12197219	12197774	+	307	NA	Intergenic	NA	3284	AT2G28510.1
SCC3_peak_1715	5	13268424	13269166	+	306	NA	exon (AT5G34985.1, exon 1 of 1)	NA	1782	AT5G34985.1
SCC3_peak_1738	5	15683596	15684424	+	306	NA	exon (AT5G39180.1, exon 2 of 2)	NA	461	AT5G39180.1
SCC3_peak_548	2	2708461	2708757	+	303	NA	Intergenic	NA	-2397	AT2G06775.1
SCC3_peak_1043	3	11599987	11600951	+	303	NA	promoter-TSS (AT3G29766.1)	NA	-648	AT3G29766.1
SCC3_peak_1011	3	8264071	8264525	+	303	NA	TTS (AT3G23165.1)	NA	762	AT3G23165.1
SCC3_peak_1237	3	23293447	23293940	+	303	NA	promoter-TSS (AT3G63020.1)	NA	-689	AT3G63020.2
SCC3_peak_950	3	4655918	4656543	+	303	NA	TTS (AT3G14060.1)	NA	1493	AT3G14060.1
SCC3_peak_103	1	7369883	7370612	+	303	NA	promoter-TSS (AT1G05623.1)	NA	-364	AT1G05623.1
SCC3_peak_1195	3	20765077	20765924	+	303	NA	Intergenic	NA	-2444	AT3G55960.1
SCC3_peak_1281	4	3181123	3181525	+	303	NA	exon (AT4G06506.1, exon 1 of 1)	NA	1016	AT4G06506.1
SCC3_peak_324	1	19425367	19425749	+	303	NA	TTS (AT1G52170.1)	NA	370	AT1G52180.1
SCC3_peak_1590	5	7010933	7011593	+	303	NA	promoter-TSS (AT5G20710.2)	NA	-148	AT5G20710.2
SCC3_peak_266	1	15264505	15267561	+	302	NA	Intergenic	NA	-15203	AT1G40131.1
SCC3_peak_1665	5	11842501	11844087	+	301	NA	exon (AT5G32215.1, exon 1 of 1)	NA	929	AT5G32215.1
SCC3_peak_1172	3	19413725	19414213	+	298	NA	TTS (AT3G52360.1)	NA	1950	AT3G52360.1
SCC3_peak_749	2	11750223	11750736	+	298	NA	promoter-TSS (AT2G27490.2)	NA	9	AT2G27490.2
SCC3_peak_1547	5	3513218	3513745	+	298	NA	exon (AT5G11060.1, exon 6 of 6)	NA	3554	AT5G11070.1
SCC3_peak_1628	5	11242045	11243933	+	298	NA	Intergenic	NA	-15494	AT5G29577.1
SCC3_peak_161	1	11113698	11114327	+	298	NA	TTS (AT1G31130.1)	NA	2183	AT1G31130.1
SCC3_peak_426	1	26477505	26478235	+	298	NA	exon (AT1G70300.1, exon 6 of 6)	NA	-3037	AT1G70290.1
SCC3_peak_1173	3	19445848	19446534	+	298	NA	promoter-TSS (AT3G52460.1)	NA	-446	AT3G52460.1
SCC3_peak_1865	5	25706267	25706663	+	298	NA	promoter-TSS (AT5G64270.1)	NA	-143	AT5G64270.1
SCC3_peak_1353	4	9838732	9839231	+	298	NA	Intergenic	NA	-4122	AT4G17670.1
SCC3_peak_421	1	26334290	26334750	+	298	NA	exon (AT1G69920.1, exon 2 of 2)	NA	1110	AT1G69920.1
SCC3_peak_1257	4	1725718	1726467	+	298	NA	Intergenic	NA	22240	AT4G03800.1
SCC3_peak_587	2	3307261	3307627	+	298	NA	promoter-TSS (AT2G07685.1)	NA	-498	AT2G07685.1
SCC3_peak_1702	5	12053560	12056252	+	298	NA	Intergenic	NA	-4438	AT5G32431.1
SCC3_peak_305	1	17141246	17141655	+	296	NA	exon (AT1G45223.1, exon 1 of 1)	NA	258	AT1G45223.1
SCC3_peak_1435	4	15671036	15671441	+	294	NA	promoter-TSS (AT4G32470.2)	NA	11	AT4G32470.1
SCC3_peak_949	3	4614717	4615087	+	294	NA	promoter-TSS (AT3G13970.1)	NA	-45	AT3G13970.1
SCC3_peak_1612	5	10248518	10249304	+	294	NA	exon (AT5G28263.1, exon 1 of 1)	NA	7574	AT5G28263.1
SCC3_peak_1147	3	18422120	18422689	+	294	NA	promoter-TSS (AT3G49680.1)	NA	-138	AT3G49680.1
SCC3_peak_100	1	7334149	7334593	+	294	NA	Intergenic	NA	-2271	AT1G20990.1
SCC3_peak_191	1	14609283	14610301	+	294	NA	Intergenic	NA	-1139	AT1G39350.1
SCC3_peak_452	1	27757069	27757597	+	294	NA	promoter-TSS (AT1G73820.1)	NA	-111	AT1G73820.1
SCC3_peak_885	2	19170339	19170920	+	294	NA	Intergenic	NA	-3662	AT2G46680.1
SCC3_peak_660	2	3953668	3953999	+	293	NA	TTS (AT2G10280.1)	NA	-1165	AT2G10285.1
SCC3_peak_1055	3	12250568	12251272	+	292	NA	exon (AT3G30695.1, exon 1 of 1)	NA	2478	AT3G30695.1
SCC3_peak_633	2	3453862	3454160	+	291	NA	TTS (AT2G07757.1)	NA	325	AT2G07728.1
SCC3_peak_603	2	3345434	3345834	+	291	NA	promoter-TSS (AT2G07694.1)	NA	-295	AT2G07695.1
SCC3_peak_1169	3	19171222	19171635	+	290	NA	TTS (AT3G51670.1)	NA	2756	AT3G51670.1
SCC3_peak_1420	4	14764853	14765198	+	290	NA	TTS (AT4G30170.1)	NA	2206	AT4G30170.1
SCC3_peak_381	1	24275456	24275774	+	290	NA	TTS (AT1G65347.1)	NA	718	AT1G65347.1
SCC3_peak_1433	4	15488121	15490588	+	290	NA	exon (AT4G32020.1, exon 1 of 1)	NA	-1212	AT4G32030.1
SCC3_peak_917	3	1681372	1681948	+	290	NA	promoter-TSS (AT3G01715.1)	NA	-156	AT3G01715.1
SCC3_peak_1	1	20921	21624	+	290	NA	Intergenic	NA	-1849	AT1G01040.1
SCC3_peak_1654	5	11809715	11813316	+	290	NA	Intergenic	NA	-3325	AT5G32089.1
SCC3_peak_602	2	3344507	3344944	+	289	NA	TTS (AT2G07637.1)	NA	578	AT2G07694.1
SCC3_peak_1891	5	26849631	26850174	+	286	NA	exon (AT5G67290.1, exon 1 of 2)	NA	138	AT5G67290.1
SCC3_peak_1545	5	3477787	3478451	+	286	NA	TTS (AT5G11000.1)	NA	1299	AT5G10990.1
SCC3_peak_1703	5	12138842	12139094	+	286	NA	exon (AT5G32510.2, exon 1 of 1)	NA	406	AT5G32510.2
SCC3_peak_1799	5	21444458	21445110	+	286	NA	TTS (AT5G52890.1)	NA	2458	AT5G52890.2
SCC3_peak_341	1	21051662	21052207	+	286	NA	promoter-TSS (AT1G08093.1)	NA	-41	AT1G08093.1
SCC3_peak_1380	4	11650575	11651299	+	282	NA	Intergenic	NA	-2293	AT4G21960.1
SCC3_peak_1874	5	26097178	26097750	+	282	NA	TTS (AT5G65305.1)	NA	103	AT5G65305.1
SCC3_peak_1615	5	10369129	10369492	+	282	NA	promoter-TSS (AT5G28440.1)	NA	-122	AT5G28442.1
SCC3_peak_1892	5	26854178	26855808	+	282	NA	promoter-TSS (AT5G09855.1)	NA	-477	AT5G09855.1
SCC3_peak_481	1	28917095	28917586	+	282	NA	TTS (AT1G76954.1)	NA	1197	AT1G76954.1
SCC3_peak_1256	4	1668227	1668830	+	282	NA	exon (AT4G03750.1, exon 4 of 6)	NA	1324	AT4G03750.1
SCC3_peak_1171	3	19275083	19275455	+	282	NA	promoter-TSS (AT3G51940.2)	NA	69	AT3G51940.1
SCC3_peak_504	1	30270131	30270707	+	282	NA	promoter-TSS (AT1G80500.1)	NA	-26	AT1G80500.1
SCC3_peak_770	2	12967834	12968408	+	282	NA	promoter-TSS (AT2G30430.1)	NA	-55	AT2G30430.1
SCC3_peak_224	1	15111062	15111789	+	282	NA	Intergenic	NA	-28508	AT1G40105.1
SCC3_peak_1932	Mt	235675	236125	+	279	NA	NA	NA	NA	NA
SCC3_peak_624	2	3404760	3405079	+	279	NA	promoter-TSS (AT2G07644.1)	NA	236	AT2G07643.1
SCC3_peak_631	2	3440240	3440522	+	279	NA	TTS (AT2G07652.1)	NA	933	AT2G07652.1
SCC3_peak_1493	4	18120500	18121086	+	278	NA	promoter-TSS (AT4G38825.1)	NA	-26	AT4G09755.1
SCC3_peak_909	3	1287496	1287958	+	278	NA	promoter-TSS (AT3G04720.1)	NA	-967	AT3G04720.1
SCC3_peak_1459	4	16704451	16705073	+	278	NA	TTS (AT4G09065.1)	NA	603	AT4G09065.1
SCC3_peak_315	1	18015057	18017571	+	278	NA	exon (AT1G48710.1, exon 1 of 1)	NA	-1416	AT1G48720.1
SCC3_peak_1647	5	11770738	11771082	+	276	NA	exon (AT5G31927.1, exon 1 of 1)	NA	1121	AT5G31927.1
SCC3_peak_251	1	15189986	15192339	+	276	NA	exon (AT1G40121.1, exon 1 of 1)	NA	190	AT1G40121.1
SCC3_peak_609	2	3357460	3357690	+	275	NA	promoter-TSS (AT2G07798.1)	NA	-44	AT2G07798.1
SCC3_peak_530	2	295355	295717	+	274	NA	promoter-TSS (AT2G01667.1)	NA	81	AT2G01667.1
SCC3_peak_1054	3	12248582	12248942	+	274	NA	exon (AT3G30695.1, exon 1 of 1)	NA	-3261	AT3G30690.1
SCC3_peak_1008	3	8173820	8174683	+	274	NA	promoter-TSS (AT3G23010.1)	NA	-90	AT3G23010.2
SCC3_peak_1739	5	15685386	15689673	+	274	NA	exon (AT5G39185.1, exon 1 of 1)	NA	2176	AT5G39185.1
SCC3_peak_1470	4	17373872	17374278	+	274	NA	TTS (AT4G36870.2)	NA	2204	AT4G36880.1
SCC3_peak_459	1	28326993	28327614	+	274	NA	promoter-TSS (AT1G75460.1)	NA	-395	AT1G75460.1
SCC3_peak_1524	5	1384213	1384714	+	270	NA	promoter-TSS (AT5G04780.1)	NA	-8	AT5G04780.1
SCC3_peak_847	2	17835649	17836183	+	270	NA	promoter-TSS (AT2G42865.1)	NA	-322	AT2G42865.1
SCC3_peak_600	2	3342137	3342413	+	267	NA	promoter-TSS (AT2G07692.1)	NA	-731	AT2G07692.1
SCC3_peak_1672	5	11859257	11864668	+	266	NA	Intergenic	NA	15552	AT5G32228.1
SCC3_peak_1239	3	23352412	23353582	+	266	NA	promoter-TSS (AT3G63215.1)	NA	703	AT3G09935.1
SCC3_peak_1185	3	19992123	19992603	+	266	NA	Intergenic	NA	-1177	AT3G53990.1
SCC3_peak_1648	5	11773089	11773608	+	266	NA	promoter-TSS (AT5G31945.1)	NA	-425	AT5G31945.1
SCC3_peak_178	1	13120784	13121093	+	262	NA	promoter-TSS (AT1G35570.1)	NA	-499	AT1G35570.1
SCC3_peak_845	2	17741751	17742080	+	262	NA	Intergenic	NA	-2748	AT2G42600.1
SCC3_peak_810	2	15960447	15960904	+	262	NA	Intergenic	NA	-4923	AT2G38110.1
SCC3_peak_376	1	23899423	23900018	+	262	NA	promoter-TSS (AT1G64385.2)	NA	-274	AT1G64385.1
SCC3_peak_1226	3	22918547	22919086	+	262	NA	Intergenic	NA	-3423	AT3G61890.1
SCC3_peak_1396	4	13660990	13661662	+	262	NA	TTS (AT4G27270.4)	NA	1346	AT4G27270.4
SCC3_peak_1698	5	12038485	12039364	+	262	NA	exon (AT5G32426.1, exon 1 of 1)	NA	2491	AT5G32426.1
SCC3_peak_1634	5	11325487	11325865	+	261	NA	exon (AT5G29975.1, exon 1 of 1)	NA	4208	AT5G29975.1
SCC3_peak_580	2	3296949	3297553	+	261	NA	promoter-TSS (AT2G07783.1)	NA	152	AT2G07682.1
SCC3_peak_230	1	15121011	15124282	+	261	NA	Intergenic	NA	-17287	AT1G40105.1
SCC3_peak_196	1	14722460	14723084	+	261	NA	Intergenic	NA	7310	AT1G39513.1
SCC3_peak_1965	Mt	322785	323016	+	260	NA	NA	NA	NA	NA
SCC3_peak_632	2	3442528	3443058	+	260	NA	TTS (AT2G07815.1)	NA	1422	AT2G07723.1
SCC3_peak_522	2	52958	55319	+	259	NA	exon (AT2G01045.1, exon 2 of 3)	NA	330	AT2G01045.1
SCC3_peak_1357	4	10002973	10003650	+	259	NA	TTS (AT4G18020.10)	NA	3907	AT4G18020.9
SCC3_peak_798	2	15132448	15132897	+	259	NA	Intergenic	NA	-1844	AT2G36040.1
SCC3_peak_1535	5	2615931	2616290	+	259	NA	promoter-TSS (AT5G08139.2)	NA	-24	AT5G08139.1
SCC3_peak_1398	4	13672643	13673631	+	259	NA	promoter-TSS (AT4G27300.1)	NA	-724	AT4G27300.1
SCC3_peak_578	2	3295313	3295647	+	257	NA	promoter-TSS (AT2G07626.1)	NA	-992	AT2G07626.1
SCC3_peak_187	1	14238929	14239195	+	256	NA	Intergenic	NA	-2025	AT1G37537.1
SCC3_peak_563	2	3264548	3264874	+	256	NA	promoter-TSS (AT2G05155.1)	NA	-67	AT2G05155.1
SCC3_peak_1767	5	18205655	18205950	+	255	NA	promoter-TSS (AT5G45090.1)	NA	-802	AT5G45090.1
SCC3_peak_702	2	7641241	7641681	+	255	NA	TTS (AT2G17560.3)	NA	161	AT2G07005.1
SCC3_peak_405	1	25875584	25876003	+	255	NA	promoter-TSS (AT1G68830.1)	NA	-131	AT1G68830.1
SCC3_peak_272	1	15322506	15322743	+	255	NA	Intergenic	NA	-5710	AT1G40143.1
SCC3_peak_1461	4	16848884	16849536	+	255	NA	TTS (AT4G35470.2)	NA	2923	AT4G35470.2
SCC3_peak_797	2	15103566	15104423	+	255	NA	promoter-TSS (AT2G35950.2)	NA	-722	AT2G35950.2
SCC3_peak_1499	4	18456885	18457249	+	255	NA	TTS (AT4G39780.1)	NA	2190	AT4G39780.1
SCC3_peak_1805	5	21661102	21661782	+	255	NA	promoter-TSS (AT5G53400.1)	NA	-2	AT5G53400.1
SCC3_peak_1792	5	21159261	21159978	+	255	NA	promoter-TSS (AT5G07865.1)	NA	43	AT5G07865.1
SCC3_peak_1347	4	9555801	9556455	+	255	NA	promoter-TSS (AT4G16970.1)	NA	-263	AT4G16970.1
SCC3_peak_262	1	15259323	15259677	+	252	NA	Intergenic	NA	18947	AT1G40129.1
SCC3_peak_987	3	6529024	6529468	+	251	NA	promoter-TSS (AT3G18940.1)	NA	-73	AT3G18940.1
SCC3_peak_477	1	28749491	28749915	+	251	NA	Intergenic	NA	-1169	AT1G76610.1
SCC3_peak_1194	3	20684537	20685076	+	251	NA	promoter-TSS (AT3G55730.1)	NA	-743	AT3G55730.1
SCC3_peak_226	1	15113995	15114604	+	251	NA	Intergenic	NA	-25634	AT1G40105.1
SCC3_peak_1297	4	3875475	3875993	+	249	NA	promoter-TSS (AT4G06666.1)	NA	-165	AT4G06666.1
SCC3_peak_1251	4	921195	921494	+	247	NA	promoter-TSS (AT4G02080.1)	NA	-103	AT4G02080.1
SCC3_peak_742	2	10855666	10856002	+	247	NA	promoter-TSS (AT2G25500.1)	NA	-437	AT2G25510.1
SCC3_peak_1481	4	17637423	17637896	+	247	NA	Intergenic	NA	2875	AT4G37530.2
SCC3_peak_1691	5	12009098	12009725	+	247	NA	exon (AT5G32402.1, exon 1 of 1)	NA	299	AT5G32402.1
SCC3_peak_157	1	10682723	10683400	+	247	NA	TTS (AT1G30320.1)	NA	2982	AT1G30320.1
SCC3_peak_934	3	3658539	3658950	+	247	NA	Intergenic	NA	-1554	AT3G11590.1
SCC3_peak_732	2	9932607	9933229	+	247	NA	promoter-TSS (AT2G23330.1)	NA	231	AT2G07900.1
SCC3_peak_1242	4	298938	299348	+	247	NA	TTS (AT4G00730.2)	NA	-1664	AT4G00720.1
SCC3_peak_1267	4	2718531	2720387	+	247	NA	exon (AT4G05320.2, exon 2 of 2)	NA	1247	AT4G05320.4
SCC3_peak_591	2	3323332	3324702	+	247	NA	promoter-TSS (AT2G07632.1)	NA	-27	AT2G07632.1
SCC3_peak_1836	5	24087408	24088089	+	247	NA	promoter-TSS (AT5G08930.1)	NA	-951	AT5G08930.1
SCC3_peak_986	3	6495713	6496317	+	247	NA	promoter-TSS (AT3G18840.3)	NA	-120	AT3G18840.2
SCC3_peak_849	2	17905438	17905936	+	247	NA	Intergenic	NA	3317	AT2G43050.1
SCC3_peak_1711	5	12887128	12887367	+	246	NA	promoter-TSS (AT5G34431.1)	NA	-947	AT5G34431.1
SCC3_peak_601	2	3342675	3342910	+	245	NA	promoter-TSS (AT2G07637.1)	NA	-540	AT2G07637.1
SCC3_peak_1714	5	13264930	13267861	+	245	NA	exon (AT5G34985.1, exon 1 of 1)	NA	4182	AT5G34985.1
SCC3_peak_992	3	6805253	6805650	+	243	NA	promoter-TSS (AT3G19590.1)	NA	-171	AT3G19590.1
SCC3_peak_1580	5	6400719	6401621	+	243	NA	promoter-TSS (AT5G19095.1)	NA	-69	AT5G19095.1
SCC3_peak_1455	4	16588380	16588681	+	243	NA	promoter-TSS (AT4G09045.1)	NA	-335	AT4G09045.1
SCC3_peak_761	2	12419532	12420023	+	243	NA	Intergenic	NA	1760	AT2G28920.1
SCC3_peak_935	3	3697291	3698055	+	243	NA	promoter-TSS (AT3G11700.1)	NA	-985	AT3G11700.1
SCC3_peak_736	2	10120103	10120641	+	243	NA	exon (AT2G23770.1, exon 1 of 1)	NA	2107	AT2G23770.1
SCC3_peak_52	1	4097080	4097612	+	243	NA	Intergenic	NA	2100	AT1G12100.1
SCC3_peak_977	3	5998904	5999557	+	243	NA	TTS (AT3G17520.1)	NA	1217	AT3G17520.1
SCC3_peak_1161	3	18805560	18805971	+	243	NA	TTS (AT3G50650.1)	NA	-1034	AT3G50640.1
SCC3_peak_1689	5	11985376	11986150	+	242	NA	exon (AT5G32345.1, exon 1 of 1)	NA	8215	AT5G32345.1
SCC3_peak_1658	5	11820161	11820610	+	241	NA	promoter-TSS (AT5G32125.1)	NA	-770	AT5G32125.1
SCC3_peak_380	1	24010859	24011245	+	239	NA	Intergenic	NA	-1209	AT1G08717.1
SCC3_peak_1831	5	23832849	23833284	+	239	NA	TTS (AT5G59030.1)	NA	1679	AT5G59030.1
SCC3_peak_520	2	50965	51685	+	239	NA	intron (AT2G01035.1, intron 1 of 2)	NA	162	AT2G01035.1
SCC3_peak_804	2	15492721	15493142	+	239	NA	promoter-TSS (AT2G36900.1)	NA	-109	AT2G36900.1
SCC3_peak_264	1	15262865	15263121	+	239	NA	Intergenic	NA	-18243	AT1G40131.1
SCC3_peak_503	1	30246033	30246648	+	239	NA	TTS (AT1G80460.2)	NA	-1391	AT1G80450.1
SCC3_peak_1005	3	8110245	8110711	+	239	NA	Intergenic	NA	-2136	AT3G22890.1
SCC3_peak_437	1	26796685	26797221	+	239	NA	promoter-TSS (AT1G71030.2)	NA	-421	AT1G71030.2
SCC3_peak_1809	5	21976951	21977587	+	239	NA	promoter-TSS (AT5G54148.1)	NA	-165	AT5G54148.1
SCC3_peak_1490	4	17995768	17996141	+	239	NA	exon (AT4G38460.1, exon 2 of 2)	NA	1215	AT4G38460.1
SCC3_peak_1042	3	11395802	11396117	+	239	NA	promoter-TSS (AT3G29580.1)	NA	-88	AT3G29580.1
SCC3_peak_612	2	3362892	3363199	+	237	NA	exon (AT2G07698.1, exon 2 of 2)	NA	-1251	AT2G07667.2
SCC3_peak_1868	5	25755578	25755984	+	236	NA	promoter-TSS (AT5G64420.1)	NA	-280	AT5G64410.1
SCC3_peak_1404	4	13838631	13839029	+	236	NA	promoter-TSS (AT4G27740.1)	NA	-208	AT4G27740.1
SCC3_peak_931	3	3049113	3049520	+	236	NA	Intergenic	NA	-1673	AT3G09922.1
SCC3_peak_1881	5	26492448	26492972	+	236	NA	promoter-TSS (AT5G66310.1)	NA	-989	AT5G66310.1
SCC3_peak_483	1	29229543	29230357	+	236	NA	TTS (AT1G77750.1)	NA	1777	AT1G77750.1
SCC3_peak_20	1	1166861	1167291	+	236	NA	TTS (AT1G04360.1)	NA	1958	AT1G04360.1
SCC3_peak_45	1	3523414	3523994	+	236	NA	TTS (AT1G10650.1)	NA	2642	AT1G10650.2
SCC3_peak_919	3	1732246	1732686	+	236	NA	promoter-TSS (AT3G05810.1)	NA	-55	AT3G05810.1
SCC3_peak_383	1	24536956	24537594	+	236	NA	Intergenic	NA	-1611	AT1G65930.1
SCC3_peak_1187	3	20299488	20299875	+	236	NA	TTS (AT3G54810.1)	NA	-2078	AT3G54820.1
SCC3_peak_460	1	28336826	28337431	+	236	NA	TTS (AT1G75490.1)	NA	1626	AT1G75490.1
SCC3_peak_610	2	3358441	3358747	+	236	NA	exon (AT2G07798.1, exon 3 of 9)	NA	975	AT2G07798.1
SCC3_peak_221	1	15100395	15100847	+	234	NA	Intergenic	NA	18669	AT1G40104.1
SCC3_peak_1904	Mt	51071	51347	+	233	NA	NA	NA	NA	NA
SCC3_peak_1910	Mt	71282	71798	+	233	NA	NA	NA	NA	NA
SCC3_peak_970	3	5491028	5491473	+	232	NA	promoter-TSS (AT3G16190.1)	NA	82	AT3G16190.1
SCC3_peak_1350	4	9741383	9741836	+	232	NA	TTS (AT4G17470.1)	NA	2091	AT4G17460.1
SCC3_peak_344	1	21227308	21227689	+	232	NA	promoter-TSS (AT1G56630.1)	NA	-386	AT1G56630.1
SCC3_peak_393	1	24905259	24906020	+	232	NA	TTS (AT1G66770.1)	NA	1597	AT1G66770.1
SCC3_peak_1713	5	13263950	13264636	+	232	NA	TTS (AT5G34985.1)	NA	2089	AT5G34980.1
SCC3_peak_801	2	15189450	15189979	+	232	NA	Intergenic	NA	-2766	AT2G36220.1
SCC3_peak_1810	5	21978088	21978654	+	232	NA	promoter-TSS (AT5G54150.1)	NA	-134	AT5G54150.1
SCC3_peak_15	1	483754	484176	+	232	NA	TTS (AT1G02390.1)	NA	-2835	AT1G02400.1
SCC3_peak_727	2	9732197	9732625	+	232	NA	promoter-TSS (AT2G07850.1)	NA	-62	AT2G07850.1
SCC3_peak_1592	5	7252123	7253320	+	232	NA	Intergenic	NA	-1951	AT5G21940.1
SCC3_peak_1726	5	14369358	14369618	+	232	NA	promoter-TSS (AT5G36510.1)	NA	-520	AT5G36510.1
SCC3_peak_1475	4	17526846	17527308	+	232	NA	TTS (AT4G37250.1)	NA	2616	AT4G37240.1
SCC3_peak_1081	3	13747496	13747891	+	231	NA	Intergenic	NA	-3244	AT3G33076.1
SCC3_peak_1653	5	11802902	11803650	+	231	NA	TTS (AT5G32071.1)	NA	-1052	AT5G32053.1
SCC3_peak_1943	Mt	263793	264348	+	230	NA	NA	NA	NA	NA
SCC3_peak_246	1	15173736	15174008	+	229	NA	Intergenic	NA	-5269	AT1G40115.1
SCC3_peak_1877	5	26239225	26239692	+	228	NA	promoter-TSS (AT5G65650.1)	NA	45	AT5G65650.1
SCC3_peak_333	1	20169298	20169872	+	228	NA	TTS (AT1G54035.1)	NA	1080	AT1G54035.1
SCC3_peak_758	2	12238996	12239374	+	228	NA	promoter-TSS (AT2G28560.2)	NA	-39	AT2G28560.1
SCC3_peak_547	2	2707539	2707947	+	228	NA	Intergenic	NA	-1531	AT2G06775.1
SCC3_peak_1485	4	17746735	17747259	+	228	NA	TTS (AT4G37760.1)	NA	3259	AT4G37760.1
SCC3_peak_529	2	264613	265034	+	228	NA	TTS (AT2G01580.1)	NA	1125	AT2G01580.1
SCC3_peak_1417	4	14622815	14623388	+	228	NA	Intergenic	NA	-3416	AT4G29900.1
SCC3_peak_410	1	26037456	26037948	+	228	NA	TTS (AT1G69252.1)	NA	969	AT1G69252.1
SCC3_peak_524	2	60295	60586	+	228	NA	exon (AT2G01037.1, exon 1 of 1)	NA	4432	AT2G01037.1
SCC3_peak_1693	5	12011941	12013137	+	228	NA	promoter-TSS (AT5G32404.1)	NA	-761	AT5G32404.1
SCC3_peak_1807	5	21737259	21737891	+	228	NA	Intergenic	NA	-1274	AT5G53510.1
SCC3_peak_1244	4	525229	525484	+	228	NA	Intergenic	NA	-1107	AT4G01250.1
SCC3_peak_1610	5	9957717	9958287	+	228	NA	promoter-TSS (AT5G27927.1)	NA	-362	AT5G27927.1
SCC3_peak_637	2	3465319	3465627	+	228	NA	Intergenic	NA	-1246	AT2G07799.1
SCC3_peak_1027	3	9469996	9470376	+	225	NA	promoter-TSS (AT3G25880.2)	NA	-153	AT3G25880.1
SCC3_peak_1199	3	21055549	21055961	+	225	NA	promoter-TSS (AT3G08755.1)	NA	-86	AT3G08755.1
SCC3_peak_1771	5	18947912	18948341	+	225	NA	TTS (AT5G46690.2)	NA	2583	AT5G46690.1
SCC3_peak_162	1	11204876	11205325	+	225	NA	Intergenic	NA	-4959	AT1G31310.1
SCC3_peak_92	1	7084323	7085509	+	225	NA	exon (AT1G20440.1, exon 2 of 2)	NA	-1006	AT1G20430.1
SCC3_peak_308	1	17288362	17288742	+	225	NA	Intergenic	NA	-2803	AT1G47128.1
SCC3_peak_1221	3	22745251	22745597	+	225	NA	promoter-TSS (AT3G61470.1)	NA	-90	AT3G61470.1
SCC3_peak_167	1	11619721	11620203	+	225	NA	Intergenic	NA	7844	AT1G32230.1
SCC3_peak_374	1	23635319	23635692	+	225	NA	TTS (AT1G63720.1)	NA	-1432	AT1G63710.1
SCC3_peak_1958	Mt	303948	304400	+	224	NA	NA	NA	NA	NA
SCC3_peak_615	2	3366464	3366795	+	223	NA	TTS (AT2G07667.1)	NA	-1018	AT2G07699.1
SCC3_peak_674	2	4936134	4936745	+	223	NA	TTS (AT2G12320.1)	NA	813	AT2G12320.1
SCC3_peak_1083	3	13748688	13748938	+	222	NA	Intergenic	NA	-4364	AT3G33076.1
SCC3_peak_1467	4	17230059	17230480	+	221	NA	TTS (AT4G36520.1)	NA	202	AT4G36515.1
SCC3_peak_870	2	18819230	18819971	+	221	NA	promoter-TSS (AT2G45685.1)	NA	-665	AT2G45685.1
SCC3_peak_1090	3	13762842	13764773	+	221	NA	Intergenic	NA	-19358	AT3G33076.1
SCC3_peak_802	2	15227224	15227819	+	221	NA	promoter-TSS (AT2G36310.1)	NA	-245	AT2G36310.1
SCC3_peak_1856	5	25263990	25264370	+	221	NA	promoter-TSS (AT5G62950.4)	NA	-127	AT5G62950.1
SCC3_peak_18	1	929831	930117	+	221	NA	TTS (AT1G03730.1)	NA	2011	AT1G03730.1
SCC3_peak_1737	5	15680665	15681149	+	220	NA	promoter-TSS (AT5G39160.1)	NA	418	AT5G39170.1
SCC3_peak_283	1	15368773	15369045	+	218	NA	Intergenic	NA	-9646	AT1G40136.1
SCC3_peak_1627	5	11238209	11239732	+	217	NA	Intergenic	NA	-11475	AT5G29577.1
SCC3_peak_1790	5	20898680	20899310	+	217	NA	TTS (AT5G51451.1)	NA	887	AT5G51451.1
SCC3_peak_1089	3	13759879	13762548	+	217	NA	Intergenic	NA	-16764	AT3G33076.1
SCC3_peak_430	1	26593216	26593792	+	217	NA	promoter-TSS (AT1G70540.1)	NA	-426	AT1G70540.1
SCC3_peak_618	2	3389007	3389587	+	215	NA	TTS (AT2G07641.1)	NA	750	AT2G07709.1
SCC3_peak_596	2	3331830	3332473	+	215	NA	promoter-TSS (AT2G07688.1)	NA	-5	AT2G07688.1
SCC3_peak_1801	5	21532629	21533017	+	214	NA	exon (AT5G53110.1, exon 2 of 2)	NA	-1650	AT5G53120.6
SCC3_peak_361	1	22763918	22764266	+	214	NA	Intergenic	NA	-3372	AT1G61667.2
SCC3_peak_1162	3	18810406	18810897	+	214	NA	Intergenic	NA	-2408	AT3G50650.1
SCC3_peak_1152	3	18512145	18512607	+	214	NA	Intergenic	NA	-1890	AT3G49940.1
SCC3_peak_114	1	7989278	7989694	+	214	NA	promoter-TSS (AT1G22600.1)	NA	-269	AT1G22600.1
SCC3_peak_597	2	3332745	3333705	+	214	NA	TTS (AT2G07792.1)	NA	540	AT2G07792.1
SCC3_peak_1841	5	24390361	24391046	+	214	NA	Intergenic	NA	4693	AT5G60680.1
SCC3_peak_604	2	3346418	3346810	+	214	NA	exon (AT2G07695.1, exon 1 of 1)	NA	685	AT2G07695.1
SCC3_peak_375	1	23695556	23695915	+	214	NA	promoter-TSS (AT1G63850.1)	NA	-985	AT1G63850.1
SCC3_peak_1869	5	25806231	25806983	+	214	NA	TTS (AT5G64560.1)	NA	-1627	AT5G64550.1
SCC3_peak_717	2	9082824	9083275	+	214	NA	promoter-TSS (AT2G21195.4)	NA	-95	AT2G21195.3
SCC3_peak_1723	5	14324706	14324970	+	214	NA	exon (AT5G36310.1, exon 1 of 1)	NA	220	AT5G36310.1
SCC3_peak_1429	4	15294907	15295439	+	214	NA	promoter-TSS (AT4G31560.1)	NA	35	AT4G31560.1
SCC3_peak_923	3	1834422	1835225	+	214	NA	exon (AT3G06080.1, exon 3 of 3)	NA	-2633	AT3G06070.1
SCC3_peak_443	1	27278821	27279499	+	214	NA	promoter-TSS (AT1G72460.1)	NA	-181	AT1G72460.1
SCC3_peak_960	3	5125471	5126970	+	214	NA	promoter-TSS (AT3G03045.1)	NA	-120	AT3G03045.1
SCC3_peak_957	3	4982306	4983095	+	214	NA	promoter-TSS (AT3G14830.3)	NA	-58	AT3G14830.4
SCC3_peak_904	3	404370	404807	+	214	NA	promoter-TSS (AT3G02180.3)	NA	-145	AT3G02180.3
SCC3_peak_1961	Mt	312335	312692	+	213	NA	NA	NA	NA	NA
SCC3_peak_607	2	3354223	3354701	+	213	NA	TTS (AT2G07813.1)	NA	1211	AT2G07813.1
SCC3_peak_254	1	15197892	15199166	+	212	NA	Intergenic	NA	7557	AT1G40121.1
SCC3_peak_1268	4	2920651	2921078	+	211	NA	Intergenic	NA	2711	AT4G05610.1
SCC3_peak_1223	3	22809271	22810012	+	210	NA	promoter-TSS (AT3G09675.1)	NA	-989	AT3G09675.1
SCC3_peak_457	1	28285143	28285579	+	210	NA	Intergenic	NA	-1193	AT1G75380.4
SCC3_peak_1949	Mt	281481	281894	+	210	NA	NA	NA	NA	NA
SCC3_peak_790	2	14584590	14585253	+	210	NA	promoter-TSS (AT2G34640.1)	NA	-124	AT2G34640.1
SCC3_peak_1894	5	26894300	26894699	+	210	NA	promoter-TSS (AT5G67400.1)	NA	-279	AT5G67400.1
SCC3_peak_1327	4	6905291	6905634	+	210	NA	promoter-TSS (AT4G11360.1)	NA	95	AT4G11355.1
SCC3_peak_1344	4	9414022	9414610	+	210	NA	TTS (AT4G06425.1)	NA	372	AT4G06425.1
SCC3_peak_1533	5	2267539	2268029	+	210	NA	promoter-TSS (AT5G07220.1)	NA	-772	AT5G07220.1
SCC3_peak_261	1	15239243	15240086	+	210	NA	promoter-TSS (AT1G40129.1)	NA	-889	AT1G40129.1
SCC3_peak_484	1	29231506	29231853	+	210	NA	promoter-TSS (AT1G77750.1)	NA	48	AT1G77750.1
SCC3_peak_1692	5	12010173	12010900	+	210	NA	exon (AT5G32402.1, exon 1 of 1)	NA	1424	AT5G32402.1
SCC3_peak_198	1	14729501	14731110	+	210	NA	Intergenic	NA	-3220	AT1G39070.1
SCC3_peak_1879	5	26264620	26265113	+	210	NA	TTS (AT5G65683.1)	NA	-1314	AT5G65690.1
SCC3_peak_1036	3	10860867	10861241	+	210	NA	Intergenic	NA	-4267	AT3G28857.1
SCC3_peak_1319	4	5732042	5732461	+	210	NA	promoter-TSS (AT4G08945.1)	NA	-56	AT4G08940.1
SCC3_peak_1234	3	23281674	23282146	+	210	NA	promoter-TSS (AT3G62990.1)	NA	-673	AT3G62990.1
SCC3_peak_1471	4	17382241	17383399	+	210	NA	promoter-TSS (AT4G36890.1)	NA	-792	AT4G36890.1
SCC3_peak_1942	Mt	261069	261577	+	208	NA	NA	NA	NA	NA
SCC3_peak_659	2	3951761	3952815	+	206	NA	exon (AT2G10280.1, exon 1 of 1)	NA	-2710	AT2G10285.1
SCC3_peak_1496	4	18215006	18216233	+	206	NA	TTS (AT4G39080.1)	NA	1997	AT4G39090.1
SCC3_peak_424	1	26434301	26434697	+	206	NA	promoter-TSS (AT1G70200.1)	NA	39	AT1G70200.1
SCC3_peak_499	1	29804637	29809256	+	206	NA	exon (AT1G79245.1, exon 1 of 5)	NA	2138	AT1G79245.4
SCC3_peak_1034	3	10065496	10065813	+	206	NA	Intergenic	NA	-1875	AT3G27260.2
SCC3_peak_1394	4	13223771	13224633	+	206	NA	promoter-TSS (AT4G26090.1)	NA	-136	AT4G26090.1
SCC3_peak_793	2	15009600	15010499	+	206	NA	TTS (AT2G35710.2)	NA	3319	AT2G35710.2
SCC3_peak_1258	4	1733535	1733945	+	206	NA	Intergenic	NA	14592	AT4G03800.1
SCC3_peak_1748	5	16327742	16328821	+	206	NA	TTS (AT5G40780.1)	NA	2995	AT5G40790.1
SCC3_peak_528	2	186835	187158	+	206	NA	TTS (AT2G01430.1)	NA	3056	AT2G01422.2
SCC3_peak_635	2	3458905	3459387	+	205	NA	TTS (AT2G07729.1)	NA	865	AT2G07656.1
SCC3_peak_1309	4	4778285	4778929	+	205	NA	Intergenic	NA	-4987	AT4G07943.1
SCC3_peak_1624	5	11232475	11233933	+	203	NA	Intergenic	NA	-5709	AT5G29577.1
SCC3_peak_1466	4	17186196	17186991	+	203	NA	promoter-TSS (AT4G36370.1)	NA	-657	AT4G36370.1
SCC3_peak_1861	5	25529314	25529649	+	203	NA	promoter-TSS (AT5G63800.1)	NA	-574	AT5G63800.1
SCC3_peak_862	2	18578774	18579097	+	203	NA	TTS (AT2G45040.1)	NA	1435	AT2G45040.1
SCC3_peak_535	2	638544	638935	+	203	NA	exon (AT2G02440.1, exon 2 of 3)	NA	727	AT2G02440.1
SCC3_peak_1002	3	7983010	7983455	+	203	NA	TTS (AT3G22540.1)	NA	1601	AT3G22540.1
SCC3_peak_319	1	18960849	18961200	+	203	NA	Intergenic	NA	-2181	AT1G51172.1
SCC3_peak_1276	4	2962061	2964851	+	203	NA	intron (AT4G05612.2, intron 16 of 17)	NA	4362	AT4G05612.2
SCC3_peak_14	1	469367	469927	+	203	NA	promoter-TSS (AT1G02350.1)	NA	-171	AT1G02350.1
SCC3_peak_1845	5	24698028	24698496	+	203	NA	Intergenic	NA	-1152	AT5G08995.1
SCC3_peak_1964	Mt	322023	322351	+	202	NA	NA	NA	NA	NA
SCC3_peak_1718	5	13434453	13434915	+	202	NA	exon (AT5G35190.2, exon 1 of 1)	NA	503	AT5G35190.1
SCC3_peak_579	2	3296010	3296449	+	201	NA	promoter-TSS (AT2G07626.1)	NA	-243	AT2G07626.1
SCC3_peak_556	2	3241066	3241455	+	200	NA	promoter-TSS (AT2G07771.2)	NA	-797	AT2G07771.2
SCC3_peak_542	2	2301754	2302064	+	199	NA	promoter-TSS (AT2G05960.1)	NA	-894	AT2G05960.1
SCC3_peak_227	1	15114919	15118478	+	199	NA	Intergenic	NA	-23235	AT1G40105.1
SCC3_peak_120	1	8195573	8195983	+	199	NA	promoter-TSS (AT1G23100.1)	NA	2	AT1G23100.1
SCC3_peak_776	2	13332032	13332379	+	199	NA	TTS (AT2G31270.1)	NA	3343	AT2G31270.1
SCC3_peak_941	3	4436936	4437284	+	199	NA	intron (AT3G13590.1, intron 1 of 1)	NA	224	AT3G13590.1
SCC3_peak_1465	4	17119207	17119754	+	199	NA	TTS (AT4G36180.1)	NA	4375	AT4G36180.1
SCC3_peak_394	1	25216290	25216582	+	199	NA	Intergenic	NA	-1146	AT1G67328.1
SCC3_peak_37	1	2927884	2929306	+	199	NA	TTS (AT1G09080.2)	NA	1093	AT1G09070.1
SCC3_peak_1202	3	21140344	21141286	+	199	NA	TTS (AT3G57120.1)	NA	1994	AT3G57120.1
SCC3_peak_730	2	9909478	9909788	+	199	NA	Intergenic	NA	-3601	AT2G23290.1
SCC3_peak_1512	5	389585	390117	+	199	NA	TTS (AT5G02025.1)	NA	112	AT5G02025.1
SCC3_peak_1266	4	2587299	2588927	+	196	NA	TTS (AT4G05049.1)	NA	550	AT4G05049.1
SCC3_peak_1131	3	17480059	17480492	+	196	NA	promoter-TSS (AT3G47430.1)	NA	-246	AT3G47430.1
SCC3_peak_105	1	7436314	7437004	+	196	NA	promoter-TSS (AT1G21245.1)	NA	-183	AT1G21245.1
SCC3_peak_1411	4	14399663	14399955	+	196	NA	intron (AT4G29200.1, intron 1 of 1)	NA	389	AT4G29200.1
SCC3_peak_1668	5	11847932	11848324	+	196	NA	exon (AT5G32228.1, exon 1 of 1)	NA	1718	AT5G32228.1
SCC3_peak_705	2	7957789	7958135	+	196	NA	TTS (AT2G18320.1)	NA	1742	AT2G18320.1
SCC3_peak_1318	4	5584171	5586103	+	196	NA	intron (AT4G08760.1, intron 9 of 9)	NA	-1993	AT4G08750.1
SCC3_peak_206	1	14980895	14983247	+	196	NA	Intergenic	NA	19797	AT1G40087.1
SCC3_peak_40	1	3072062	3072613	+	196	NA	promoter-TSS (AT1G09520.1)	NA	-263	AT1G09520.1
SCC3_peak_740	2	10826009	10826407	+	196	NA	promoter-TSS (AT2G25440.1)	NA	-527	AT2G25440.1
SCC3_peak_1408	4	14198558	14199057	+	196	NA	promoter-TSS (AT4G28730.2)	NA	-236	AT4G28730.1
SCC3_peak_828	2	17116820	17117387	+	196	NA	promoter-TSS (AT2G09210.1)	NA	22	AT2G09210.1
SCC3_peak_890	2	19366263	19366584	+	196	NA	promoter-TSS (AT2G47170.1)	NA	-173	AT2G47170.1
SCC3_peak_366	1	22881619	22882130	+	196	NA	TTS (AT1G61900.3)	NA	3178	AT1G61900.3
SCC3_peak_623	2	3400797	3401032	+	195	NA	TTS (AT2G07642.1)	NA	117	AT2G07642.1
SCC3_peak_634	2	3455791	3456136	+	195	NA	promoter-TSS (AT2G07654.1)	NA	-784	AT2G07654.1
SCC3_peak_1960	Mt	308117	308508	+	194	NA	NA	NA	NA	NA
SCC3_peak_1224	3	22881798	22882290	+	192	NA	promoter-TSS (AT3G61820.1)	NA	237	AT3G61825.1
SCC3_peak_1197	3	20776940	20779005	+	192	NA	exon (AT3G55980.1, exon 2 of 2)	NA	1707	AT3G55980.1
SCC3_peak_1909	Mt	67075	67338	+	192	NA	NA	NA	NA	NA
SCC3_peak_229	1	15120041	15120628	+	192	NA	Intergenic	NA	-19599	AT1G40105.1
SCC3_peak_1683	5	11946230	11946884	+	192	NA	Intergenic	NA	-1199	AT5G32312.1
SCC3_peak_1550	5	3531439	3532088	+	192	NA	promoter-TSS (AT5G11100.1)	NA	-639	AT5G11100.1
SCC3_peak_805	2	15511435	15511954	+	192	NA	promoter-TSS (AT2G36930.1)	NA	-87	AT2G36930.1
SCC3_peak_1007	3	8159914	8160370	+	192	NA	TTS (AT3G22980.1)	NA	3174	AT3G22980.3
SCC3_peak_181	1	14044676	14045215	+	192	NA	TTS (AT1G37015.1)	NA	930	AT1G37015.1
SCC3_peak_899	3	188008	188389	+	192	NA	promoter-TSS (AT3G01480.1)	NA	-123	AT3G01480.1
SCC3_peak_1163	3	18813687	18814458	+	192	NA	TTS (AT3G08135.1)	NA	416	AT3G08135.1
SCC3_peak_260	1	15236649	15237228	+	191	NA	Intergenic	NA	-3615	AT1G40129.1
SCC3_peak_1971	Mt	337764	338098	+	190	NA	NA	NA	NA	NA
SCC3_peak_1855	5	25239481	25239848	+	189	NA	TTS (AT5G62880.2)	NA	571	AT5G09090.1
SCC3_peak_1815	5	22649259	22650032	+	189	NA	promoter-TSS (AT5G55920.1)	NA	-128	AT5G55920.1
SCC3_peak_382	1	24396066	24396432	+	189	NA	promoter-TSS (AT1G65610.1)	NA	-746	AT1G65610.1
SCC3_peak_814	2	16363269	16363736	+	189	NA	Intergenic	NA	-3559	AT2G39200.1
SCC3_peak_76	1	5642184	5642548	+	189	NA	promoter-TSS (AT1G05233.1)	NA	-398	AT1G05233.1
SCC3_peak_1802	5	21585183	21585554	+	189	NA	TTS (AT5G53210.1)	NA	2754	AT5G53200.1
SCC3_peak_1212	3	21558508	21558864	+	189	NA	promoter-TSS (AT3G58196.1)	NA	-84	AT3G09105.1
SCC3_peak_164	1	11220096	11220705	+	189	NA	promoter-TSS (AT1G31340.1)	NA	-782	AT1G31340.1
SCC3_peak_1369	4	10724400	10724971	+	189	NA	promoter-TSS (AT4G19710.1)	NA	-129	AT4G19710.2
SCC3_peak_1858	5	25338203	25338769	+	189	NA	TTS (AT5G63170.1)	NA	1610	AT5G63170.1
SCC3_peak_1403	4	13817996	13818559	+	189	NA	promoter-TSS (AT4G27660.1)	NA	-93	AT4G27660.1
SCC3_peak_440	1	27145089	27145719	+	189	NA	promoter-TSS (AT1G72141.1)	NA	-82	AT1G72141.1
SCC3_peak_777	2	13378769	13379027	+	189	NA	promoter-TSS (AT2G31370.2)	NA	-31	AT2G31370.4
SCC3_peak_73	1	5396095	5396359	+	189	NA	TTS (AT1G05177.1)	NA	404	AT1G05177.1
SCC3_peak_1076	3	13726263	13727582	+	189	NA	Intergenic	NA	17527	AT3G33076.1
SCC3_peak_1432	4	15400342	15401478	+	189	NA	promoter-TSS (AT4G31840.1)	NA	315	AT4G31830.1
SCC3_peak_323	1	19300423	19300763	+	189	NA	Intergenic	NA	-1424	AT1G51940.1
SCC3_peak_1828	5	23658440	23658832	+	189	NA	TTS (AT5G58520.1)	NA	-1447	AT5G58530.1
SCC3_peak_1946	Mt	273620	273885	+	188	NA	NA	NA	NA	NA
SCC3_peak_239	1	15144758	15145634	+	187	NA	Intergenic	NA	5263	AT1G40105.1
SCC3_peak_568	2	3278527	3279108	+	186	NA	exon (AT2G07677.1, exon 1 of 1)	NA	628	AT2G07677.1
SCC3_peak_275	1	15333763	15334313	+	186	NA	Intergenic	NA	-17124	AT1G40143.1
SCC3_peak_628	2	3433918	3434446	+	186	NA	promoter-TSS (AT2G07719.1)	NA	-526	AT2G07719.1
SCC3_peak_237	1	15139831	15140616	+	186	NA	exon (AT1G40105.1, exon 1 of 1)	NA	290	AT1G40105.1
SCC3_peak_738	2	10430559	10431059	+	185	NA	promoter-TSS (AT2G24560.1)	NA	-451	AT2G24560.1
SCC3_peak_991	3	6713739	6714230	+	185	NA	TTS (AT3G19370.1)	NA	2194	AT3G19380.1
SCC3_peak_1474	4	17468290	17468635	+	185	NA	Intergenic	NA	-1276	AT4G37070.2
SCC3_peak_569	2	3279450	3279702	+	185	NA	exon (AT2G07677.1, exon 1 of 1)	NA	-1287	AT2G07748.1
SCC3_peak_276	1	15336107	15337350	+	185	NA	Intergenic	NA	-19814	AT1G40143.1
SCC3_peak_1049	3	11968880	11969271	+	185	NA	Intergenic	NA	-3356	AT3G30370.1
SCC3_peak_1333	4	7762416	7762663	+	185	NA	Intergenic	NA	-2521	AT4G13345.3
SCC3_peak_1021	3	8936034	8936484	+	185	NA	promoter-TSS (AT3G24515.1)	NA	20	AT3G24515.2
SCC3_peak_720	2	9516206	9516780	+	185	NA	promoter-TSS (AT2G22426.1)	NA	-417	AT2G22426.1
SCC3_peak_712	2	8658561	8658999	+	185	NA	promoter-TSS (AT2G20060.1)	NA	-201	AT2G20060.1
SCC3_peak_533	2	522504	523265	+	185	NA	promoter-TSS (AT2G04185.1)	NA	-179	AT2G04185.1
SCC3_peak_397	1	25660948	25661556	+	185	NA	TTS (AT1G68450.1)	NA	1024	AT1G68450.1
SCC3_peak_1006	3	8143178	8143525	+	182	NA	TTS (AT3G22961.1)	NA	1281	AT3G22961.1
SCC3_peak_1882	5	26570599	26570970	+	182	NA	TTS (AT5G66570.1)	NA	-1481	AT5G66580.1
SCC3_peak_1016	3	8592409	8593468	+	182	NA	Intergenic	NA	-3184	AT3G23810.1
SCC3_peak_369	1	23026238	23026733	+	182	NA	TTS (AT1G62305.3)	NA	-2296	AT1G08497.1
SCC3_peak_1078	3	13729702	13730494	+	182	NA	Intergenic	NA	14351	AT3G33076.1
SCC3_peak_1813	5	22126746	22127141	+	182	NA	TTS (AT5G54500.1)	NA	2432	AT5G54500.2
SCC3_peak_1170	3	19263182	19263532	+	179	NA	Intergenic	NA	-1784	AT3G51910.1
SCC3_peak_1259	4	1735399	1735884	+	179	NA	Intergenic	NA	12691	AT4G03800.1
SCC3_peak_1097	3	13811865	13812439	+	179	NA	Intergenic	NA	5019	AT3G33080.1
SCC3_peak_363	1	22826893	22827311	+	179	NA	TTS (AT1G61800.1)	NA	2688	AT1G61800.1
SCC3_peak_433	1	26658611	26659588	+	179	NA	TTS (AT1G70710.1)	NA	4238	AT1G70710.1
SCC3_peak_159	1	10712131	10712451	+	179	NA	promoter-TSS (AT1G30350.1)	NA	-624	AT1G30350.1
SCC3_peak_1391	4	13073360	13073979	+	179	NA	promoter-TSS (AT4G25630.1)	NA	-421	AT4G25630.1
SCC3_peak_988	3	6540754	6541087	+	179	NA	promoter-TSS (AT3G18955.1)	NA	289	AT3G18952.1
SCC3_peak_17	1	898427	898768	+	179	NA	promoter-TSS (AT1G03590.1)	NA	117	AT1G03600.1
SCC3_peak_1418	4	14653436	14653989	+	179	NA	promoter-TSS (AT4G29940.1)	NA	-223	AT4G29940.2
SCC3_peak_234	1	15129891	15131619	+	179	NA	Intergenic	NA	-9178	AT1G40105.1
SCC3_peak_36	1	2871825	2872220	+	179	NA	Intergenic	NA	-1278	AT1G08930.1
SCC3_peak_706	2	8114396	8114680	+	179	NA	promoter-TSS (AT2G18710.1)	NA	-53	AT2G18710.1
SCC3_peak_89	1	6867988	6868454	+	179	NA	Intergenic	NA	5137	AT1G19840.1
SCC3_peak_318	1	18764971	18765323	+	179	NA	promoter-TSS (AT1G50650.1)	NA	-780	AT1G50650.1
SCC3_peak_598	2	3334004	3335823	+	177	NA	exon (AT2G05215.1, exon 1 of 2)	NA	503	AT2G05215.1
SCC3_peak_268	1	15290649	15291364	+	176	NA	Intergenic	NA	-1275	AT1G40135.1
SCC3_peak_271	1	15310076	15310346	+	176	NA	Intergenic	NA	-1808	AT1G40141.1
SCC3_peak_241	1	15149238	15149668	+	176	NA	Intergenic	NA	-1763	AT1G40107.1
SCC3_peak_431	1	26594404	26594772	+	175	NA	exon (AT1G70540.1, exon 1 of 1)	NA	658	AT1G70540.1
SCC3_peak_313	1	17858477	17858800	+	175	NA	TTS (AT1G48325.1)	NA	1380	AT1G48325.1
SCC3_peak_13	1	424658	425138	+	175	NA	exon (AT1G04093.1, exon 1 of 1)	NA	232	AT1G04093.1
SCC3_peak_94	1	7139432	7139776	+	175	NA	Intergenic	NA	-1776	AT1G20610.1
SCC3_peak_1146	3	18370272	18370795	+	175	NA	promoter-TSS (AT3G49560.1)	NA	12	AT3G49560.1
SCC3_peak_96	1	7242539	7242877	+	175	NA	promoter-TSS (AT1G20830.1)	NA	124	AT1G20820.1
SCC3_peak_403	1	25741037	25741635	+	175	NA	Intergenic	NA	-1007	AT1G08993.1
SCC3_peak_1888	5	26812830	26813163	+	175	NA	TTS (AT5G67200.1)	NA	-2880	AT5G67190.1
SCC3_peak_696	2	7009281	7010102	+	175	NA	exon (AT2G16150.1, exon 1 of 1)	NA	486	AT2G16150.1
SCC3_peak_1294	4	3869218	3869630	+	175	NA	TTS (AT4G06664.1)	NA	2384	AT4G06664.1
SCC3_peak_368	1	22887118	22887563	+	175	NA	TTS (AT1G61910.1)	NA	250	AT1G61910.1
SCC3_peak_26	1	1877658	1877956	+	175	NA	promoter-TSS (AT1G06148.1)	NA	-234	AT1G06148.1
SCC3_peak_232	1	15127931	15128584	+	175	NA	Intergenic	NA	-11676	AT1G40105.1
SCC3_peak_123	1	8429498	8430026	+	175	NA	promoter-TSS (AT1G23860.4)	NA	-264	AT1G23860.4
SCC3_peak_649	2	3549717	3550950	+	174	NA	exon (AT2G07789.1, exon 1 of 1)	NA	521	AT2G07789.1
SCC3_peak_575	2	3291871	3292357	+	174	NA	TTS (AT2G07682.1)	NA	-4358	AT2G07626.1
SCC3_peak_1655	5	11813552	11814193	+	172	NA	exon (AT5G32107.1, exon 1 of 1)	NA	2591	AT5G32107.1
SCC3_peak_844	2	17722727	17723130	+	172	NA	Intergenic	NA	-2562	AT2G42570.1
SCC3_peak_1565	5	4457435	4457928	+	172	NA	TTS (AT5G13810.1)	NA	2533	AT5G13810.1
SCC3_peak_1816	5	22689732	22690083	+	172	NA	TTS (AT5G56030.1)	NA	3075	AT5G56030.2
SCC3_peak_1758	5	17446961	17447203	+	172	NA	Intergenic	NA	-4406	AT5G43420.1
SCC3_peak_1317	4	5583439	5583824	+	172	NA	promoter-TSS (AT4G08750.1)	NA	-487	AT4G08750.1
SCC3_peak_951	3	4657906	4658576	+	172	NA	promoter-TSS (AT3G14060.1)	NA	-518	AT3G14060.1
SCC3_peak_1764	5	17810082	17810475	+	172	NA	promoter-TSS (AT5G44220.1)	NA	-199	AT5G44220.1
SCC3_peak_1883	5	26608083	26608468	+	172	NA	TTS (AT5G66660.1)	NA	156	AT5G66658.1
SCC3_peak_1527	5	1678899	1679272	+	172	NA	promoter-TSS (AT5G05610.1)	NA	22	AT5G05610.2
SCC3_peak_638	2	3469322	3469813	+	170	NA	promoter-TSS (AT2G07732.1)	NA	-668	AT2G07732.1
SCC3_peak_1399	4	13729525	13729871	+	168	NA	promoter-TSS (AT4G27450.1)	NA	-696	AT4G27450.1
SCC3_peak_145	1	9648129	9648949	+	168	NA	promoter-TSS (AT1G27720.7)	NA	784	AT1G27730.1
SCC3_peak_1438	4	15904408	15905068	+	168	NA	exon (AT4G32950.2, exon 4 of 4)	NA	-1215	AT4G32940.1
SCC3_peak_516	2	44202	46341	+	168	NA	exon (AT2G01034.1, exon 1 of 1)	NA	3079	AT2G01034.1
SCC3_peak_723	2	9568488	9568896	+	168	NA	TTS (AT2G22510.1)	NA	1092	AT2G22510.1
SCC3_peak_920	3	1753243	1753499	+	168	NA	promoter-TSS (AT3G05870.5)	NA	27	AT3G05870.5
SCC3_peak_434	1	26694173	26694737	+	168	NA	TTS (AT1G70780.1)	NA	1937	AT1G70780.1
SCC3_peak_611	2	3359025	3359287	+	168	NA	intron (AT2G07798.1, intron 4 of 8)	NA	1537	AT2G07798.1
SCC3_peak_902	3	387434	387902	+	168	NA	promoter-TSS (AT3G02140.1)	NA	-530	AT3G01095.1
SCC3_peak_1766	5	18023274	18023704	+	168	NA	TTS (AT5G44680.1)	NA	-1981	AT5G44670.1
SCC3_peak_479	1	28878790	28879107	+	168	NA	Intergenic	NA	-2591	AT1G76900.2
SCC3_peak_448	1	27641664	27642029	+	168	NA	TTS (AT1G73510.1)	NA	233	AT1G09387.1
SCC3_peak_774	2	13304829	13305180	+	168	NA	TTS (AT2G31220.2)	NA	1931	AT2G31220.1
SCC3_peak_1563	5	4277601	4277852	+	168	NA	exon (AT5G13340.1, exon 4 of 4)	NA	1767	AT5G13340.1
SCC3_peak_384	1	24627808	24628270	+	168	NA	TTS (AT1G66145.1)	NA	796	AT1G66145.1
SCC3_peak_617	2	3377617	3379166	+	168	NA	TTS (AT2G07704.1)	NA	1228	AT2G07638.1
SCC3_peak_999	3	7642143	7642416	+	168	NA	exon (AT3G21690.1, exon 7 of 7)	NA	-1986	AT3G21700.3
SCC3_peak_128	1	8734126	8734466	+	168	NA	promoter-TSS (AT1G24650.1)	NA	-274	AT1G24650.1
SCC3_peak_1948	Mt	279654	280155	+	168	NA	NA	NA	NA	NA
SCC3_peak_1945	Mt	269020	269565	+	166	NA	NA	NA	NA	NA
SCC3_peak_564	2	3267829	3268072	+	166	NA	promoter-TSS (AT2G07674.2)	NA	-851	AT2G07745.1
SCC3_peak_352	1	21607667	21608016	+	166	NA	exon (AT1G58260.1, exon 3 of 3)	NA	2089	AT1G58260.1
SCC3_peak_502	1	30241936	30243660	+	165	NA	TTS (AT1G80450.1)	NA	1346	AT1G80440.1
SCC3_peak_4	1	112163	113062	+	165	NA	promoter-TSS (AT1G01270.1)	NA	349	AT1G01280.1
SCC3_peak_1871	5	25875138	25875504	+	165	NA	TTS (AT5G64735.1)	NA	144	AT5G64735.1
SCC3_peak_748	2	11683377	11683728	+	165	NA	TTS (AT2G27310.1)	NA	-1581	AT2G27300.1
SCC3_peak_978	3	6000504	6000785	+	165	NA	promoter-TSS (AT3G17520.1)	NA	-197	AT3G17520.1
SCC3_peak_590	2	3321815	3322189	+	165	NA	Intergenic	NA	1988	AT2G07632.1
SCC3_peak_1779	5	19215858	19216637	+	165	NA	promoter-TSS (AT5G47360.1)	NA	-369	AT5G47360.1
SCC3_peak_156	1	10620218	10620601	+	165	NA	TTS (AT1G30190.1)	NA	1516	AT1G30190.1
SCC3_peak_1853	5	25088325	25088737	+	165	NA	TTS (AT5G62480.1)	NA	1072	AT5G62480.3
SCC3_peak_1410	4	14376018	14376576	+	165	NA	Intergenic	NA	-2409	AT4G29150.1
SCC3_peak_1363	4	10479817	10480352	+	165	NA	TTS (AT4G19160.3)	NA	-1535	AT4G19170.1
SCC3_peak_1907	Mt	62957	63187	+	163	NA	NA	NA	NA	NA
SCC3_peak_1697	5	12032314	12032859	+	162	NA	TTS (AT5G32423.1)	NA	-1653	AT5G32420.2
SCC3_peak_475	1	28699347	28699805	+	162	NA	TTS (AT1G76490.1)	NA	3816	AT1G76490.1
SCC3_peak_855	2	18367418	18368157	+	162	NA	TTS (AT2G44490.1)	NA	1265	AT2G09530.1
SCC3_peak_1354	4	9892617	9893037	+	162	NA	exon (AT4G17790.1, exon 4 of 4)	NA	1776	AT4G17790.1
SCC3_peak_1795	5	21310813	21311268	+	162	NA	promoter-TSS (AT5G52520.1)	NA	20	AT5G52520.1
SCC3_peak_143	1	9454275	9454694	+	162	NA	TTS (AT1G27210.1)	NA	1852	AT1G06047.1
SCC3_peak_1819	5	22997918	22998236	+	162	NA	Intergenic	NA	-3428	AT5G08655.1
SCC3_peak_1458	4	16687823	16688071	+	162	NA	Intergenic	NA	-1129	AT4G35060.1
SCC3_peak_1897	5	26918233	26918635	+	162	NA	TTS (AT5G67450.1)	NA	1745	AT5G67450.1
SCC3_peak_725	2	9676832	9677140	+	159	NA	promoter-TSS (AT2G22760.1)	NA	-858	AT2G22760.1
SCC3_peak_1413	4	14547828	14548176	+	159	NA	promoter-TSS (AT4G29710.1)	NA	-408	AT4G29710.1
SCC3_peak_109	1	7836412	7837497	+	159	NA	TTS (AT1G22200.2)	NA	1173	AT1G22190.1
SCC3_peak_996	3	7282559	7283046	+	159	NA	TTS (AT3G20820.1)	NA	2010	AT3G20820.1
SCC3_peak_1482	4	17670165	17670806	+	159	NA	TTS (AT4G37610.1)	NA	1407	AT4G37608.2
SCC3_peak_471	1	28586140	28587506	+	159	NA	promoter-TSS (AT1G76170.1)	NA	-405	AT1G76170.4
SCC3_peak_1469	4	17363081	17363380	+	159	NA	Intergenic	NA	-1101	AT4G36860.1
SCC3_peak_113	1	7979993	7980396	+	159	NA	promoter-TSS (AT1G22580.1)	NA	-515	AT1G22580.1
SCC3_peak_812	2	16016782	16017105	+	159	NA	Intergenic	NA	-1267	AT2G38250.1
SCC3_peak_1116	3	15143664	15144409	+	159	NA	TTS (AT3G43148.1)	NA	341	AT3G43150.1
SCC3_peak_1376	4	11549604	11549883	+	159	NA	exon (AT4G21745.1, exon 3 of 5)	NA	1137	AT4G21745.1
SCC3_peak_1088	3	13759311	13759631	+	159	NA	Intergenic	NA	-15022	AT3G33076.1
SCC3_peak_1277	4	3019062	3019300	+	159	NA	exon (AT4G05638.1, exon 1 of 1)	NA	-3503	AT4G05640.1
SCC3_peak_613	2	3364510	3365120	+	158	NA	TTS (AT2G07698.1)	NA	276	AT2G07667.1
SCC3_peak_235	1	15131918	15132321	+	158	NA	Intergenic	NA	-7814	AT1G40105.1
SCC3_peak_926	3	2127751	2128702	+	155	NA	TTS (AT3G01885.1)	NA	955	AT3G01885.1
SCC3_peak_1800	5	21447089	21447517	+	155	NA	promoter-TSS (AT5G52890.1)	NA	-61	AT5G52890.1
SCC3_peak_1963	Mt	320048	320552	+	155	NA	NA	NA	NA	NA
SCC3_peak_864	2	18623372	18623738	+	155	NA	promoter-TSS (AT2G45170.1)	NA	-709	AT2G45170.1
SCC3_peak_77	1	5646801	5647147	+	155	NA	TTS (AT1G16515.1)	NA	308	AT1G05237.1
SCC3_peak_1613	5	10251175	10252036	+	155	NA	exon (AT5G28263.1, exon 1 of 1)	NA	-5331	AT5G28266.1
SCC3_peak_1623	5	11231611	11232118	+	155	NA	Intergenic	NA	-4369	AT5G29577.1
SCC3_peak_850	2	17936864	17937316	+	155	NA	Intergenic	NA	-1342	AT2G43140.2
SCC3_peak_1419	4	14701088	14701477	+	155	NA	promoter-TSS (AT4G30074.1)	NA	-683	AT4G30074.1
SCC3_peak_566	2	3273262	3273577	+	155	NA	promoter-TSS (AT2G07768.1)	NA	-165	AT2G07768.1
SCC3_peak_1393	4	13206959	13207223	+	155	NA	TTS (AT4G26030.1)	NA	256	AT4G26040.1
SCC3_peak_1895	5	26900774	26901313	+	155	NA	Intergenic	NA	-1307	AT5G67411.1
SCC3_peak_63	1	4588432	4589074	+	155	NA	promoter-TSS (AT1G13370.1)	NA	-92	AT1G13370.1
SCC3_peak_701	2	7575833	7576224	+	155	NA	promoter-TSS (AT2G17442.6)	NA	-77	AT2G17442.1
SCC3_peak_938	3	4085032	4085449	+	155	NA	TTS (AT3G12840.1)	NA	730	AT3G12840.1
SCC3_peak_1141	3	17974428	17974938	+	155	NA	promoter-TSS (AT3G48515.1)	NA	-7	AT3G48515.1
SCC3_peak_391	1	24844002	24844331	+	155	NA	Intergenic	NA	3043	AT1G66590.2
SCC3_peak_463	1	28373161	28373573	+	155	NA	promoter-TSS (AT1G75560.1)	NA	-66	AT1G75560.1
SCC3_peak_882	2	19096158	19096779	+	155	NA	promoter-TSS (AT2G46520.1)	NA	55	AT2G46520.1
SCC3_peak_521	2	52185	52646	+	154	NA	promoter-TSS (AT2G01035.1)	NA	-928	AT2G01035.1
SCC3_peak_474	1	28678743	28679147	+	152	NA	TTS (AT1G76430.1)	NA	3117	AT1G76430.1
SCC3_peak_1166	3	18863843	18864251	+	152	NA	promoter-TSS (AT3G50755.1)	NA	-650	AT3G50750.1
SCC3_peak_843	2	17620253	17621140	+	152	NA	promoter-TSS (AT2G42300.4)	NA	-199	AT2G42300.1
SCC3_peak_1699	5	12040204	12040655	+	152	NA	exon (AT5G32426.1, exon 1 of 1)	NA	986	AT5G32426.1
SCC3_peak_414	1	26219633	26219926	+	152	NA	promoter-TSS (AT1G69700.1)	NA	-411	AT1G69700.1
SCC3_peak_267	1	15270696	15270955	+	152	NA	Intergenic	NA	-10411	AT1G40131.1
SCC3_peak_345	1	21236690	21236975	+	152	NA	Intergenic	NA	-1007	AT1G56660.1
SCC3_peak_811	2	15998654	15999265	+	152	NA	promoter-TSS (AT2G38185.2)	NA	-967	AT2G38185.1
SCC3_peak_874	2	18998450	18998871	+	152	NA	TTS (AT2G46260.1)	NA	-1520	AT2G46270.1
SCC3_peak_784	2	14336608	14337296	+	152	NA	TTS (AT2G33870.1)	NA	293	AT2G08645.1
SCC3_peak_759	2	12371481	12371844	+	152	NA	Intergenic	NA	-1242	AT2G28830.1
SCC3_peak_1893	5	26871383	26872179	+	152	NA	TTS (AT5G67360.1)	NA	-2062	AT5G67350.1
SCC3_peak_449	1	27665518	27666154	+	152	NA	Intergenic	NA	-3316	AT1G73600.2
SCC3_peak_1746	5	16207598	16208001	+	152	NA	TTS (AT5G40470.1)	NA	1757	AT5G06075.1
SCC3_peak_330	1	20120792	20121183	+	152	NA	TTS (AT1G53885.1)	NA	1481	AT1G53885.1
SCC3_peak_853	2	18250839	18251359	+	152	NA	promoter-TSS (AT2G44120.2)	NA	57	AT2G44120.1
SCC3_peak_1157	3	18662308	18662597	+	152	NA	Intergenic	NA	-4075	AT3G50330.1
SCC3_peak_1864	5	25704017	25705255	+	152	NA	exon (AT5G64260.1, exon 1 of 1)	NA	987	AT5G64260.1
SCC3_peak_1621	5	11217219	11217566	+	151	NA	promoter-TSS (AT5G29574.1)	NA	-656	AT5G29574.1
SCC3_peak_831	2	17200119	17200510	+	149	NA	promoter-TSS (AT2G41240.1)	NA	-860	AT2G41240.1
SCC3_peak_1769	5	18366602	18366952	+	149	NA	promoter-TSS (AT5G45330.1)	NA	-93	AT5G45330.1
SCC3_peak_1385	4	12108889	12109362	+	149	NA	Intergenic	NA	-1430	AT4G23100.3
SCC3_peak_1150	3	18473774	18474171	+	149	NA	promoter-TSS (AT3G49800.1)	NA	-201	AT3G49800.1
SCC3_peak_61	1	4544739	4545133	+	149	NA	promoter-TSS (AT1G13270.1)	NA	-20	AT1G13270.2
SCC3_peak_818	2	16609417	16609774	+	149	NA	TTS (AT2G39805.1)	NA	2959	AT2G39805.2
SCC3_peak_423	1	26376881	26377142	+	149	NA	promoter-TSS (AT1G70020.1)	NA	-359	AT1G70020.1
SCC3_peak_1596	5	7845940	7846190	+	149	NA	promoter-TSS (AT5G23290.1)	NA	-16	AT5G23290.1
SCC3_peak_147	1	9887446	9888169	+	149	NA	promoter-TSS (AT1G28280.2)	NA	-329	AT1G28280.1
SCC3_peak_1518	5	763548	764005	+	149	NA	promoter-TSS (AT5G03210.1)	NA	-296	AT5G03210.2
SCC3_peak_140	1	9342888	9343189	+	149	NA	promoter-TSS (AT1G26940.2)	NA	-74	AT1G26940.2
SCC3_peak_672	2	4904843	4906629	+	149	NA	exon (AT2G12210.1, exon 1 of 1)	NA	-3525	AT2G12230.1
SCC3_peak_1498	4	18332096	18332515	+	149	NA	promoter-TSS (AT4G09865.1)	NA	-186	AT4G09865.1
SCC3_peak_47	1	3768180	3768492	+	149	NA	promoter-TSS (AT1G11250.1)	NA	-185	AT1G11250.1
SCC3_peak_731	2	9920455	9920840	+	149	NA	Intergenic	NA	3127	AT2G23310.2
SCC3_peak_848	2	17884767	17885136	+	149	NA	promoter-TSS (AT2G09410.1)	NA	-87	AT2G09410.1
SCC3_peak_921	3	1760637	1761085	+	149	NA	promoter-TSS (AT3G05905.2)	NA	-44	AT3G05905.1
SCC3_peak_665	2	4236987	4237279	+	149	NA	promoter-TSS (AT2G10770.1)	NA	66	AT2G10770.1
SCC3_peak_1811	5	22050619	22051052	+	149	NA	promoter-TSS (AT5G54290.1)	NA	-199	AT5G54290.2
SCC3_peak_1382	4	11927972	11928245	+	146	NA	Intergenic	NA	-1251	AT4G22690.1
SCC3_peak_966	3	5280334	5281389	+	146	NA	exon (AT3G15600.1, exon 3 of 3)	NA	1429	AT3G15600.1
SCC3_peak_155	1	10580310	10580678	+	146	NA	Intergenic	NA	-1241	AT1G30110.2
SCC3_peak_1217	3	22328076	22328842	+	146	NA	promoter-TSS (AT3G60400.1)	NA	-589	AT3G60400.1
SCC3_peak_925	3	2011232	2011774	+	146	NA	promoter-TSS (AT3G06500.1)	NA	-490	AT3G06500.2
SCC3_peak_974	3	5837072	5837541	+	146	NA	promoter-TSS (AT3G17110.1)	NA	-506	AT3G17110.1
SCC3_peak_1652	5	11778400	11778690	+	146	NA	exon (AT5G31963.1, exon 1 of 1)	NA	891	AT5G31963.1
SCC3_peak_1316	4	5582276	5583168	+	146	NA	intron (AT4G08750.1, intron 1 of 6)	NA	422	AT4G08750.1
SCC3_peak_1430	4	15295946	15296481	+	146	NA	promoter-TSS (AT4G31570.5)	NA	-173	AT4G31570.2
SCC3_peak_451	1	27711628	27712140	+	146	NA	Intergenic	NA	-3026	AT1G73690.1
SCC3_peak_1860	5	25429040	25429390	+	146	NA	promoter-TSS (AT5G63520.1)	NA	40	AT5G63520.1
SCC3_peak_371	1	23139057	23139328	+	146	NA	Intergenic	NA	-1938	AT1G62510.1
SCC3_peak_1823	5	23229546	23230042	+	146	NA	TTS (AT5G57340.2)	NA	955	AT5G57345.1
SCC3_peak_1334	4	7785639	7786075	+	146	NA	TTS (AT4G13390.2)	NA	304	AT4G13395.1
SCC3_peak_760	2	12413186	12413562	+	146	NA	TTS (AT2G28900.1)	NA	2287	AT2G28900.1
SCC3_peak_447	1	27533012	27533307	+	146	NA	Intergenic	NA	1610	AT1G09373.1
SCC3_peak_1827	5	23413726	23414132	+	146	NA	exon (AT5G57790.4, exon 1 of 4)	NA	882	AT5G57790.3
SCC3_peak_964	3	5278285	5278607	+	144	NA	promoter-TSS (AT3G15590.1)	NA	-427	AT3G15590.1
SCC3_peak_1908	Mt	64001	64529	+	144	NA	NA	NA	NA	NA
SCC3_peak_1144	3	18245462	18245804	+	143	NA	Intergenic	NA	-4030	AT3G49220.2
SCC3_peak_1878	5	26251386	26251722	+	143	NA	Intergenic	NA	-1854	AT5G65670.1
SCC3_peak_1377	4	11550969	11551275	+	143	NA	TTS (AT4G21745.1)	NA	2516	AT4G21745.1
SCC3_peak_669	2	4901003	4901498	+	143	NA	promoter-TSS (AT2G12210.1)	NA	130	AT2G12205.1
SCC3_peak_1602	5	8739267	8739677	+	143	NA	promoter-TSS (AT5G25230.1)	NA	-73	AT5G25230.1
SCC3_peak_883	2	19130664	19131108	+	143	NA	promoter-TSS (AT2G46580.1)	NA	-174	AT2G46580.1
SCC3_peak_1231	3	23166116	23167446	+	143	NA	exon (AT3G62640.1, exon 1 of 1)	NA	198	AT3G62640.1
SCC3_peak_22	1	1422631	1423104	+	143	NA	Intergenic	NA	-1004	AT1G04990.1
SCC3_peak_228	1	15118848	15119117	+	143	NA	Intergenic	NA	-20951	AT1G40105.1
SCC3_peak_1464	4	17049400	17050158	+	143	NA	exon (AT4G36040.1, exon 1 of 1)	NA	829	AT4G36040.1
SCC3_peak_415	1	26235884	26236377	+	143	NA	exon (AT1G69750.1, exon 3 of 6)	NA	917	AT1G69750.5
SCC3_peak_965	3	5279379	5279900	+	143	NA	exon (AT3G15600.1, exon 1 of 3)	NA	207	AT3G15600.1
SCC3_peak_456	1	28257167	28257462	+	140	NA	promoter-TSS (AT1G75295.1)	NA	-78	AT1G75295.2
SCC3_peak_806	2	15522013	15522458	+	140	NA	promoter-TSS (AT2G36960.1)	NA	442	AT2G08845.1
SCC3_peak_454	1	28144959	28145381	+	140	NA	promoter-TSS (AT1G74940.1)	NA	-808	AT1G74940.1
SCC3_peak_1583	5	6418939	6419438	+	140	NA	promoter-TSS (AT5G19130.2)	NA	-76	AT5G19130.1
SCC3_peak_1630	5	11251694	11253333	+	140	NA	Intergenic	NA	19297	AT5G29580.1
SCC3_peak_733	2	9978473	9978787	+	140	NA	promoter-TSS (AT2G23430.1)	NA	-540	AT2G23430.1
SCC3_peak_906	3	824438	825013	+	140	NA	promoter-TSS (AT3G03460.1)	NA	-179	AT3G03460.1
SCC3_peak_314	1	18013623	18014771	+	140	NA	promoter-TSS (AT1G48700.5)	NA	565	AT1G48710.1
SCC3_peak_1279	4	3176601	3176864	+	140	NA	TTS (AT4G06506.1)	NA	-1852	AT4G06505.1
SCC3_peak_1544	5	3466389	3466696	+	140	NA	TTS (AT5G10960.1)	NA	2444	AT5G10960.1
SCC3_peak_412	1	26144560	26144842	+	140	NA	TTS (AT1G69540.1)	NA	1961	AT1G69540.3
SCC3_peak_377	1	23902302	23903050	+	140	NA	TTS (AT1G64385.2)	NA	2641	AT1G64385.2
SCC3_peak_570	2	3280144	3280689	+	139	NA	promoter-TSS (AT2G07678.1)	NA	-447	AT2G07748.1
SCC3_peak_154	1	10516475	10516795	+	137	NA	promoter-TSS (AT1G30020.1)	NA	-288	AT1G30020.1
SCC3_peak_932	3	3279072	3279339	+	137	NA	Intergenic	NA	-1275	AT3G10520.1
SCC3_peak_1025	3	9411496	9411833	+	137	NA	TTS (AT3G25780.1)	NA	-1388	AT3G25790.1
SCC3_peak_34	1	2590445	2590756	+	137	NA	promoter-TSS (AT1G08250.1)	NA	9	AT1G08250.1
SCC3_peak_1370	4	10963692	10964108	+	137	NA	TTS (AT4G20310.5)	NA	2287	AT4G20310.1
SCC3_peak_409	1	26003665	26004233	+	137	NA	Intergenic	NA	-1119	AT1G69170.1
SCC3_peak_1798	5	21413433	21413813	+	137	NA	promoter-TSS (AT5G52840.2)	NA	32	AT5G52840.2
SCC3_peak_1080	3	13746203	13746870	+	137	NA	Intergenic	NA	-2087	AT3G33076.1
SCC3_peak_1505	5	281706	282053	+	137	NA	TTS (AT5G01740.1)	NA	1205	AT5G01740.1
SCC3_peak_577	2	3294401	3294724	+	137	NA	exon (AT2G07682.1, exon 1 of 1)	NA	-1910	AT2G07626.1
SCC3_peak_1247	4	714478	714833	+	137	NA	Intergenic	NA	-1266	AT4G01671.1
SCC3_peak_476	1	28743217	28743705	+	137	NA	Intergenic	NA	2921	AT1G76590.1
SCC3_peak_1368	4	10711873	10712248	+	137	NA	TTS (AT4G06920.1)	NA	182	AT4G06920.1
SCC3_peak_1468	4	17280580	17282579	+	137	NA	exon (AT4G36648.1, exon 2 of 2)	NA	1151	AT4G36648.1
SCC3_peak_997	3	7293848	7294096	+	137	NA	Intergenic	NA	-6472	AT3G20840.1
SCC3_peak_1955	Mt	290145	290572	+	136	NA	NA	NA	NA	NA
SCC3_peak_1915	Mt	114661	114895	+	135	NA	NA	NA	NA	NA
SCC3_peak_639	2	3471523	3472006	+	134	NA	TTS (AT2G07734.1)	NA	257	AT2G07733.1
SCC3_peak_1359	4	10104857	10105189	+	134	NA	TTS (AT4G18280.1)	NA	1157	AT4G18280.1
SCC3_peak_1387	4	12381685	12381974	+	134	NA	promoter-TSS (AT4G23760.1)	NA	-1	AT4G23760.1
SCC3_peak_694	2	7006721	7007460	+	134	NA	exon (AT2G16140.3, exon 1 of 1)	NA	1762	AT2G16140.3
SCC3_peak_496	1	29744673	29745098	+	134	NA	exon (AT1G79070.1, exon 3 of 3)	NA	930	AT1G79070.1
SCC3_peak_1885	5	26663151	26663490	+	134	NA	promoter-TSS (AT5G66780.1)	NA	-180	AT5G66780.1
SCC3_peak_879	2	19051557	19051982	+	134	NA	Intergenic	NA	-1400	AT2G46410.1
SCC3_peak_173	1	11927048	11927411	+	134	NA	promoter-TSS (AT1G06633.1)	NA	-670	AT1G06633.1
SCC3_peak_947	3	4549034	4549339	+	134	NA	promoter-TSS (AT3G13820.1)	NA	-430	AT3G13820.1
SCC3_peak_1916	Mt	119233	119634	+	133	NA	NA	NA	NA	NA
SCC3_peak_1096	3	13809420	13809835	+	133	NA	Intergenic	NA	6454	AT3G33069.1
SCC3_peak_876	2	19015517	19015860	+	131	NA	promoter-TSS (AT2G46320.1)	NA	-120	AT2G46320.2
SCC3_peak_1123	3	15952221	15952798	+	131	NA	exon (AT3G44260.1, exon 1 of 1)	NA	837	AT3G44260.1
SCC3_peak_852	2	18228189	18228605	+	131	NA	promoter-TSS (AT2G44065.1)	NA	-33	AT2G44065.3
SCC3_peak_183	1	14158887	14159372	+	131	NA	exon (AT1G37130.1, exon 1 of 3)	NA	677	AT1G37130.1
SCC3_peak_833	2	17251550	17251933	+	131	NA	promoter-TSS (AT2G41380.1)	NA	-78	AT2G41380.1
SCC3_peak_1830	5	23691563	23691957	+	131	NA	promoter-TSS (AT5G58610.1)	NA	-366	AT5G58610.3
SCC3_peak_1759	5	17456715	17457073	+	131	NA	promoter-TSS (AT5G43440.2)	NA	-199	AT5G43440.2
SCC3_peak_492	1	29427636	29427979	+	131	NA	promoter-TSS (AT1G09797.1)	NA	5	AT1G09797.1
SCC3_peak_1539	5	2940312	2940705	+	131	NA	promoter-TSS (AT5G09445.1)	NA	-168	AT5G09445.1
SCC3_peak_954	3	4824867	4825537	+	131	NA	promoter-TSS (AT3G14430.1)	NA	-289	AT3G14430.1
SCC3_peak_1515	5	544867	545156	+	131	NA	promoter-TSS (AT5G02470.1)	NA	-56	AT5G02470.2
SCC3_peak_1772	5	18958917	18959234	+	131	NA	promoter-TSS (AT5G46720.1)	NA	-19	AT5G46720.1
SCC3_peak_666	2	4238157	4238769	+	131	NA	exon (AT2G10780.1, exon 1 of 1)	NA	783	AT2G10780.1
SCC3_peak_1151	3	18480502	18480939	+	131	NA	promoter-TSS (AT3G49820.1)	NA	-307	AT3G49820.1
SCC3_peak_1938	Mt	245313	245593	+	130	NA	NA	NA	NA	NA
SCC3_peak_550	2	3084069	3084603	+	129	NA	promoter-TSS (AT2G07410.1)	NA	-434	AT2G07410.1
SCC3_peak_1577	5	5997837	5998264	+	128	NA	promoter-TSS (AT5G18140.1)	NA	-77	AT5G18140.1
SCC3_peak_453	1	28050961	28051298	+	128	NA	Intergenic	NA	-1901	AT1G74670.1
SCC3_peak_768	2	12828859	12829215	+	128	NA	TTS (AT2G30060.1)	NA	2233	AT2G30060.1
SCC3_peak_872	2	18908025	18908480	+	128	NA	promoter-TSS (AT2G45950.5)	NA	-131	AT2G45950.3
SCC3_peak_1849	5	24978340	24978733	+	128	NA	TTS (AT5G62180.1)	NA	1539	AT5G62180.1
SCC3_peak_546	2	2563824	2564291	+	128	NA	TTS (AT2G06470.1)	NA	790	AT2G06460.1
SCC3_peak_944	3	4503979	4504253	+	128	NA	promoter-TSS (AT3G13740.2)	NA	49	AT3G13740.1
SCC3_peak_7	1	194383	194981	+	128	NA	promoter-TSS (AT1G01540.2)	NA	-963	AT1G01540.2
SCC3_peak_1335	4	7849792	7850144	+	128	NA	promoter-TSS (AT4G06085.1)	NA	-273	AT4G06090.1
SCC3_peak_336	1	20240936	20241373	+	128	NA	promoter-TSS (AT1G54210.1)	NA	-72	AT1G54210.2
SCC3_peak_1428	4	15218094	15218964	+	128	NA	promoter-TSS (AT4G31354.2)	NA	460	AT4G31354.1
SCC3_peak_428	1	26524213	26524489	+	128	NA	Intergenic	NA	2994	AT1G70380.1
SCC3_peak_753	2	11949700	11950300	+	128	NA	exon (AT2G28060.1, exon 4 of 4)	NA	2248	AT2G28060.3
SCC3_peak_681	2	5573119	5573602	+	128	NA	exon (AT2G13390.1, exon 1 of 1)	NA	-3637	AT2G13400.1
SCC3_peak_1530	5	1928108	1928433	+	128	NA	promoter-TSS (AT5G06310.1)	NA	-73	AT5G06310.1
SCC3_peak_1747	5	16316590	16317223	+	125	NA	exon (AT5G40770.1, exon 1 of 3)	NA	385	AT5G40770.1
SCC3_peak_482	1	28928889	28929208	+	125	NA	TTS (AT1G09697.1)	NA	761	AT1G09697.1
SCC3_peak_165	1	11440109	11440450	+	125	NA	TTS (AT1G31870.2)	NA	3546	AT1G31870.1
SCC3_peak_868	2	18720181	18720927	+	125	NA	exon (AT2G45420.1, exon 2 of 2)	NA	2206	AT2G45420.1
SCC3_peak_827	2	16946363	16946832	+	125	NA	promoter-TSS (AT2G40590.1)	NA	-49	AT2G40590.1
SCC3_peak_743	2	11036981	11037241	+	125	NA	promoter-TSS (AT2G25890.1)	NA	-165	AT2G25880.1
SCC3_peak_1010	3	8213514	8213886	+	125	NA	TTS (AT3G23090.2)	NA	-2545	AT3G23085.1
SCC3_peak_1570	5	4917931	4918409	+	125	NA	promoter-TSS (AT5G02335.1)	NA	-580	AT5G02335.1
SCC3_peak_1607	5	9165085	9165530	+	125	NA	promoter-TSS (AT5G26220.2)	NA	-423	AT5G26220.1
SCC3_peak_1012	3	8298782	8299085	+	125	NA	Intergenic	NA	1900	AT3G23245.1
SCC3_peak_163	1	11214441	11214828	+	125	NA	TTS (AT1G31330.1)	NA	1507	AT1G31330.1
SCC3_peak_1186	3	20202513	20203142	+	125	NA	exon (AT3G54580.1, exon 1 of 1)	NA	1092	AT3G54580.1
SCC3_peak_1649	5	11774941	11775179	+	125	NA	exon (AT5G31945.1, exon 1 of 1)	NA	1287	AT5G31945.1
SCC3_peak_141	1	9353596	9354026	+	125	NA	TTS (AT1G26950.1)	NA	513	AT1G26950.1
SCC3_peak_1687	5	11959606	11960107	+	125	NA	Intergenic	NA	-14498	AT5G32312.1
SCC3_peak_1837	5	24243085	24243340	+	125	NA	TTS (AT5G60200.1)	NA	2402	AT5G60200.1
SCC3_peak_1329	4	7303578	7303888	+	125	NA	promoter-TSS (AT4G12290.2)	NA	-252	AT4G12290.1
SCC3_peak_189	1	14509503	14509994	+	123	NA	Intergenic	NA	3208	AT1G38550.1
SCC3_peak_121	1	8308897	8309253	+	122	NA	exon (AT1G23390.1, exon 1 of 1)	NA	1841	AT1G23390.1
SCC3_peak_174	1	11928928	11929709	+	122	NA	exon (AT1G32920.1, exon 1 of 1)	NA	561	AT1G32920.1
SCC3_peak_1786	5	20068837	20069169	+	122	NA	TTS (AT5G49470.5)	NA	-1486	AT5G49480.1
SCC3_peak_119	1	8183971	8184257	+	122	NA	promoter-TSS (AT1G23080.3)	NA	-464	AT1G23080.4
SCC3_peak_856	2	18368579	18369085	+	122	NA	TTS (AT2G09530.1)	NA	220	AT2G09530.1
SCC3_peak_1240	4	53321	53865	+	122	NA	promoter-TSS (AT4G00140.1)	NA	-144	AT4G00140.1
SCC3_peak_1406	4	14003608	14003943	+	122	NA	promoter-TSS (AT4G28260.2)	NA	-626	AT4G28260.1
SCC3_peak_1788	5	20195045	20195283	+	122	NA	promoter-TSS (AT5G49710.2)	NA	-139	AT5G49710.3
SCC3_peak_1057	3	12254693	12255170	+	122	NA	exon (AT3G30700.1, exon 1 of 1)	NA	249	AT3G30700.1
SCC3_peak_1890	5	26847950	26848568	+	122	NA	exon (AT5G67290.1, exon 2 of 2)	NA	1781	AT5G67290.1
SCC3_peak_1168	3	18914809	18915242	+	122	NA	promoter-TSS (AT3G50890.1)	NA	-989	AT3G50890.1
SCC3_peak_1118	3	15258001	15259035	+	122	NA	exon (AT3G43304.1, exon 1 of 1)	NA	-3618	AT3G43307.1
SCC3_peak_1625	5	11234790	11235818	+	122	NA	Intergenic	NA	-7809	AT5G29577.1
SCC3_peak_1822	5	23097751	23098593	+	122	NA	promoter-TSS (AT5G57080.1)	NA	-700	AT5G57080.1
SCC3_peak_1192	3	20553135	20553574	+	122	NA	promoter-TSS (AT3G55440.1)	NA	-49	AT3G55440.1
SCC3_peak_1724	5	14358333	14358605	+	121	NA	promoter-TSS (AT5G36460.1)	NA	-487	AT5G36460.1
SCC3_peak_571	2	3283166	3283701	+	119	NA	TTS (AT2G07678.1)	NA	646	AT2G07669.1
SCC3_peak_1330	4	7355259	7355533	+	119	NA	Intergenic	NA	-1760	AT4G12423.1
SCC3_peak_1532	5	2131689	2132104	+	119	NA	promoter-TSS (AT5G06860.1)	NA	-454	AT5G06860.1
SCC3_peak_1850	5	24993134	24993462	+	119	NA	TTS (AT5G09050.1)	NA	713	AT5G09050.1
SCC3_peak_464	1	28432329	28432584	+	119	NA	Intergenic	NA	-1463	AT1G75717.1
SCC3_peak_1650	5	11775531	11776025	+	119	NA	exon (AT5G31945.1, exon 1 of 1)	NA	-1876	AT5G31963.1
SCC3_peak_911	3	1452455	1452822	+	119	NA	TTS (AT3G05160.2)	NA	4068	AT3G05155.2
SCC3_peak_905	3	651243	651489	+	119	NA	promoter-TSS (AT3G01205.1)	NA	-433	AT3G01205.1
SCC3_peak_1154	3	18572311	18572766	+	119	NA	promoter-TSS (AT3G50080.1)	NA	-86	AT3G50080.1
SCC3_peak_404	1	25785280	25785719	+	119	NA	promoter-TSS (AT1G68680.1)	NA	-7	AT1G68680.1
SCC3_peak_29	1	2190218	2190540	+	119	NA	exon (AT1G07135.1, exon 1 of 1)	NA	405	AT1G07135.1
SCC3_peak_118	1	8176054	8176448	+	119	NA	promoter-TSS (AT1G23070.1)	NA	-432	AT1G23070.1
SCC3_peak_918	3	1725325	1725623	+	119	NA	promoter-TSS (AT3G05790.1)	NA	-206	AT3G05790.2
SCC3_peak_465	1	28440576	28440865	+	119	NA	promoter-TSS (AT1G75730.1)	NA	-169	AT1G75740.1
SCC3_peak_70	1	5151684	5152046	+	119	NA	TTS (AT1G14920.1)	NA	1239	AT1G14930.1
SCC3_peak_99	1	7330736	7330968	+	119	NA	exon (AT1G20990.1, exon 2 of 2)	NA	1248	AT1G20990.1
SCC3_peak_231	1	15126551	15127664	+	118	NA	Intergenic	NA	-12826	AT1G40105.1
SCC3_peak_1923	Mt	213366	214149	+	117	NA	NA	NA	NA	NA
SCC3_peak_746	2	11644051	11644337	+	116	NA	Intergenic	NA	-4385	AT2G27220.1
SCC3_peak_816	2	16551776	16552072	+	116	NA	Intergenic	NA	-1481	AT2G09075.1
SCC3_peak_527	2	108881	109309	+	116	NA	promoter-TSS (AT2G01180.5)	NA	-266	AT2G01180.4
SCC3_peak_839	2	17495148	17495485	+	116	NA	promoter-TSS (AT2G41905.1)	NA	-190	AT2G41905.1
SCC3_peak_642	2	3483835	3484066	+	116	NA	promoter-TSS (AT2G07806.3)	NA	635	AT2G07661.1
SCC3_peak_952	3	4727384	4729334	+	116	NA	Intergenic	NA	-1040	AT3G14210.1
SCC3_peak_277	1	15350188	15350492	+	116	NA	Intergenic	NA	-28215	AT1G40136.1
SCC3_peak_132	1	8925114	8925389	+	116	NA	promoter-TSS (AT1G05963.1)	NA	-797	AT1G05963.1
SCC3_peak_385	1	24635929	24636231	+	116	NA	Intergenic	NA	-1116	AT1G66160.1
SCC3_peak_1046	3	11709248	11710253	+	116	NA	intron (AT3G29796.1, intron 2 of 6)	NA	1189	AT3G29796.1
SCC3_peak_893	2	19651020	19651457	+	116	NA	promoter-TSS (AT2G48030.1)	NA	-925	AT2G48030.2
SCC3_peak_127	1	8701996	8702377	+	116	NA	promoter-TSS (AT1G24560.1)	NA	-175	AT1G24560.1
SCC3_peak_1306	4	4242619	4242892	+	116	NA	exon (AT4G07456.1, exon 1 of 1)	NA	1813	AT4G07456.1
SCC3_peak_536	2	818165	818458	+	116	NA	promoter-TSS (AT2G04355.1)	NA	-617	AT2G04355.1
SCC3_peak_1933	Mt	236965	237370	+	116	NA	NA	NA	NA	NA
SCC3_peak_692	2	6917518	6918463	+	116	NA	exon (AT2G15880.1, exon 2 of 2)	NA	2329	AT2G15880.1
SCC3_peak_900	3	194129	194523	+	116	NA	promoter-TSS (AT3G01490.1)	NA	-605	AT3G01490.1
SCC3_peak_1233	3	23182212	23183028	+	116	NA	promoter-TSS (AT3G09865.1)	NA	-102	AT3G62680.1
SCC3_peak_1934	Mt	237715	238090	+	114	NA	NA	NA	NA	NA
SCC3_peak_1906	Mt	55262	55635	+	113	NA	NA	NA	NA	NA
SCC3_peak_1588	5	6831669	6832016	+	113	NA	TTS (AT5G20240.2)	NA	-1722	AT5G20250.2
SCC3_peak_1603	5	8773900	8775361	+	113	NA	exon (AT5G25280.3, exon 1 of 2)	NA	838	AT5G25280.2
SCC3_peak_1605	5	9001333	9001594	+	113	NA	TTS (AT5G04115.1)	NA	570	AT5G04115.1
SCC3_peak_408	1	25996673	25996973	+	113	NA	TTS (AT1G09043.1)	NA	188	AT1G09047.1
SCC3_peak_21	1	1312805	1313059	+	113	NA	promoter-TSS (AT1G04690.1)	NA	-511	AT1G04690.1
SCC3_peak_1541	5	3050140	3050588	+	113	NA	Intergenic	NA	-1698	AT5G09810.1
SCC3_peak_822	2	16740183	16740567	+	113	NA	exon (AT2G40090.1, exon 1 of 8)	NA	111	AT2G40090.1
SCC3_peak_930	3	2363096	2363441	+	113	NA	promoter-TSS (AT3G07380.1)	NA	-444	AT3G07380.1
SCC3_peak_389	1	24750733	24751112	+	113	NA	promoter-TSS (AT1G66360.1)	NA	-388	AT1G66360.1
SCC3_peak_1866	5	25722097	25722423	+	113	NA	TTS (AT5G64320.1)	NA	527	AT5G64310.1
SCC3_peak_656	2	3695593	3696796	+	113	NA	Intergenic	NA	-4447	AT2G09830.1
SCC3_peak_1456	4	16648289	16648665	+	113	NA	promoter-TSS (AT4G34960.2)	NA	-51	AT4G34960.1
SCC3_peak_1415	4	14580266	14581498	+	113	NA	exon (AT4G29780.1, exon 1 of 1)	NA	1319	AT4G29780.1
SCC3_peak_1073	3	13703120	13703487	+	112	NA	Intergenic	NA	28159	AT3G33084.1
SCC3_peak_654	2	3632445	3632909	+	112	NA	Intergenic	NA	13396	AT2G09187.1
SCC3_peak_585	2	3305110	3305396	+	112	NA	promoter-TSS (AT2G07774.1)	NA	-603	AT2G07774.1
SCC3_peak_1962	Mt	318991	319340	+	111	NA	NA	NA	NA	NA
SCC3_peak_700	2	7525573	7526154	+	110	NA	promoter-TSS (AT2G06935.1)	NA	-489	AT2G06935.1
SCC3_peak_1253	4	1041404	1041690	+	110	NA	promoter-TSS (AT4G02370.1)	NA	461	AT4G02360.1
SCC3_peak_1159	3	18789113	18789418	+	110	NA	promoter-TSS (AT3G08120.1)	NA	-972	AT3G08120.1
SCC3_peak_553	2	3225996	3226415	+	110	NA	promoter-TSS (AT2G07650.1)	NA	-502	AT2G07650.1
SCC3_peak_1143	3	18051935	18052276	+	110	NA	TTS (AT3G48740.1)	NA	2534	AT3G48730.1
SCC3_peak_1175	3	19463673	19464089	+	110	NA	Intergenic	NA	1251	AT3G08260.1
SCC3_peak_537	2	832710	832999	+	110	NA	promoter-TSS (AT2G02860.1)	NA	-235	AT2G02860.1
SCC3_peak_1132	3	17508775	17509067	+	110	NA	Intergenic	NA	-2060	AT3G47510.1
SCC3_peak_1023	3	9315830	9316284	+	110	NA	TTS (AT3G25620.2)	NA	-2458	AT3G25610.1
SCC3_peak_1181	3	19808784	19809040	+	110	NA	TTS (AT3G53430.1)	NA	1608	AT3G53430.1
SCC3_peak_1707	5	12565663	12565981	+	110	NA	promoter-TSS (AT5G33300.1)	NA	-42	AT5G33300.1
SCC3_peak_1200	3	21063693	21063976	+	110	NA	promoter-TSS (AT3G56890.1)	NA	-117	AT3G56890.1
SCC3_peak_1803	5	21609242	21609714	+	110	NA	TTS (AT5G53280.1)	NA	2068	AT5G53280.1
SCC3_peak_166	1	11546482	11546845	+	110	NA	intron (AT1G32100.1, intron 3 of 3)	NA	1353	AT1G32100.1
SCC3_peak_190	1	14592385	14592677	+	110	NA	exon (AT1G39110.1, exon 1 of 1)	NA	1019	AT1G39110.1
SCC3_peak_1135	3	17562893	17563292	+	110	NA	TTS (AT3G47630.2)	NA	2404	AT3G47630.4
SCC3_peak_75	1	5429431	5429823	+	110	NA	promoter-TSS (AT1G15772.4)	NA	-33	AT1G15772.3
SCC3_peak_708	2	8138168	8138413	+	110	NA	promoter-TSS (AT2G18780.1)	NA	-148	AT2G18780.1
SCC3_peak_975	3	5838951	5839204	+	110	NA	TTS (AT3G17110.1)	NA	1265	AT3G17110.1
SCC3_peak_922	3	1825669	1826041	+	110	NA	promoter-TSS (AT3G06040.1)	NA	-115	AT3G06040.1
SCC3_peak_1026	3	9462764	9463102	+	110	NA	TTS (AT3G25870.1)	NA	1743	AT3G25870.1
SCC3_peak_513	2	24861	25799	+	110	NA	exon (AT2G01028.1, exon 1 of 1)	NA	1593	AT2G01028.1
SCC3_peak_1140	3	17916270	17916550	+	110	NA	promoter-TSS (AT3G48380.2)	NA	-6	AT3G48380.1
SCC3_peak_111	1	7934225	7934540	+	110	NA	promoter-TSS (AT1G22470.1)	NA	-778	AT1G22470.1
SCC3_peak_1138	3	17709050	17709491	+	110	NA	promoter-TSS (AT3G47980.1)	NA	-352	AT3G47965.1
SCC3_peak_1765	5	17964232	17964509	+	110	NA	promoter-TSS (AT5G44570.2)	NA	-46	AT5G44570.3
SCC3_peak_567	2	3275753	3276292	+	109	NA	promoter-TSS (AT2G07623.1)	NA	-418	AT2G07746.1
SCC3_peak_1818	5	22984884	22985213	+	107	NA	TTS (AT5G56850.4)	NA	1981	AT5G56850.8
SCC3_peak_57	1	4461457	4461811	+	107	NA	promoter-TSS (AT1G13090.2)	NA	-104	AT1G13090.2
SCC3_peak_763	2	12689164	12689419	+	107	NA	promoter-TSS (AT2G29680.1)	NA	107	AT2G29679.1
SCC3_peak_1911	Mt	72216	72682	+	107	NA	NA	NA	NA	NA
SCC3_peak_1264	4	1845868	1846137	+	107	NA	TTS (AT4G03910.1)	NA	1561	AT4G03911.1
SCC3_peak_1345	4	9437087	9437368	+	107	NA	promoter-TSS (AT4G16770.1)	NA	-21	AT4G16770.1
SCC3_peak_1155	3	18632444	18633085	+	107	NA	Intergenic	NA	-1782	AT3G50260.1
SCC3_peak_387	1	24654611	24655190	+	107	NA	promoter-TSS (AT1G66190.1)	NA	-902	AT1G66190.1
SCC3_peak_819	2	16639586	16639945	+	107	NA	promoter-TSS (AT2G39860.1)	NA	86	AT2G39860.1
SCC3_peak_716	2	9028699	9029040	+	107	NA	exon (AT2G21045.1, exon 6 of 6)	NA	1139	AT2G21045.1
SCC3_peak_259	1	15227933	15228184	+	107	NA	Intergenic	NA	-6794	AT1G40127.1
SCC3_peak_1782	5	19899882	19900391	+	107	NA	promoter-TSS (AT5G49110.2)	NA	-14	AT5G49110.3
SCC3_peak_820	2	16647465	16647759	+	107	NA	TTS (AT2G39880.1)	NA	1915	AT2G39880.1
SCC3_peak_807	2	15556694	15557030	+	107	NA	promoter-TSS (AT2G37035.1)	NA	-27	AT2G37035.1
SCC3_peak_125	1	8591870	8592143	+	107	NA	promoter-TSS (AT1G24256.1)	NA	-72	AT1G24256.1
SCC3_peak_1770	5	18583219	18583487	+	107	NA	Intergenic	NA	-1323	AT5G45810.1
SCC3_peak_1355	4	9905570	9905854	+	107	NA	Intergenic	NA	-1109	AT4G17810.1
SCC3_peak_427	1	26484912	26485486	+	107	NA	TTS (AT1G70310.1)	NA	2396	AT1G70310.1
SCC3_peak_538	2	908730	909061	+	107	NA	exon (AT2G03070.1, exon 13 of 13)	NA	-2797	AT2G03080.1
SCC3_peak_1137	3	17707545	17707806	+	107	NA	TTS (AT3G47965.1)	NA	1243	AT3G47965.1
SCC3_peak_1614	5	10299086	10299385	+	107	NA	TTS (AT5G28310.1)	NA	363	AT5G04725.1
SCC3_peak_1826	5	23374719	23375043	+	107	NA	promoter-TSS (AT5G57700.3)	NA	7	AT5G57700.1
SCC3_peak_1367	4	10604584	10604908	+	107	NA	promoter-TSS (AT4G19440.3)	NA	-122	AT4G19440.3
SCC3_peak_110	1	7909730	7910105	+	107	NA	promoter-TSS (AT1G22403.1)	NA	-209	AT1G22403.2
SCC3_peak_416	1	26237319	26237638	+	107	NA	exon (AT1G69750.1, exon 6 of 6)	NA	2265	AT1G69750.5
SCC3_peak_473	1	28671454	28671726	+	107	NA	TTS (AT1G76420.1)	NA	2455	AT1G76420.1
SCC3_peak_1356	4	9983830	9984126	+	107	NA	TTS (AT4G17990.2)	NA	1751	AT4G17990.2
SCC3_peak_558	2	3248355	3248681	+	105	NA	promoter-TSS (AT2G05145.1)	NA	-309	AT2G05145.1
SCC3_peak_1903	Mt	48157	48671	+	105	NA	NA	NA	NA	NA
SCC3_peak_1573	5	5215515	5216207	+	104	NA	TTS (AT5G02485.1)	NA	610	AT5G02485.1
SCC3_peak_485	1	29244829	29245486	+	104	NA	TTS (AT1G77770.1)	NA	107	AT1G77765.1
SCC3_peak_1851	5	25066427	25067007	+	104	NA	promoter-TSS (AT5G09070.1)	NA	-153	AT5G09070.1
SCC3_peak_1880	5	26368042	26368415	+	104	NA	promoter-TSS (AT5G65925.1)	NA	-817	AT5G65925.1
SCC3_peak_1220	3	22432128	22432474	+	104	NA	TTS (AT3G60680.1)	NA	2341	AT3G60680.1
SCC3_peak_794	2	15016010	15016501	+	104	NA	promoter-TSS (AT2G35720.1)	NA	-401	AT2G35720.1
SCC3_peak_1808	5	21888018	21888474	+	104	NA	TTS (AT5G53905.1)	NA	280	AT5G53902.1
SCC3_peak_961	3	5237801	5238087	+	104	NA	Intergenic	NA	-1278	AT3G03115.1
SCC3_peak_149	1	9960734	9961011	+	104	NA	promoter-TSS (AT1G28375.1)	NA	-183	AT1G28375.1
SCC3_peak_1492	4	18049809	18050087	+	104	NA	promoter-TSS (AT4G38600.2)	NA	-248	AT4G38600.3
SCC3_peak_892	2	19473944	19474337	+	104	NA	exon (AT2G47450.1, exon 1 of 1)	NA	1567	AT2G47450.1
SCC3_peak_1447	4	16350235	16350694	+	104	NA	promoter-TSS (AT4G34140.8)	NA	2	AT4G34140.5
SCC3_peak_1761	5	17593338	17593654	+	104	NA	exon (AT5G43790.1, exon 1 of 1)	NA	170	AT5G43790.1
SCC3_peak_446	1	27360895	27361280	+	104	NA	promoter-TSS (AT1G72690.1)	NA	-59	AT1G72690.1
SCC3_peak_122	1	8386577	8386907	+	104	NA	TTS (AT1G23710.1)	NA	898	AT1G05827.1
SCC3_peak_175	1	11979068	11979463	+	104	NA	promoter-TSS (AT1G33060.1)	NA	-643	AT1G33060.2
SCC3_peak_1358	4	10065266	10065496	+	104	NA	promoter-TSS (AT4G18180.1)	NA	90	AT4G18180.1
SCC3_peak_1232	3	23169670	23170004	+	104	NA	TTS (AT3G62650.1)	NA	1368	AT3G62650.1
SCC3_peak_133	1	8936978	8937535	+	104	NA	Intergenic	NA	-1712	AT1G25440.1
SCC3_peak_795	2	15088048	15088401	+	104	NA	TTS (AT2G35940.3)	NA	-2295	AT2G35945.1
SCC3_peak_240	1	15148070	15148843	+	103	NA	Intergenic	NA	-2760	AT1G40107.1
SCC3_peak_713	2	8851863	8852188	+	102	NA	promoter-TSS (AT2G20562.1)	NA	-990	AT2G20562.1
SCC3_peak_690	2	6651577	6651917	+	102	NA	exon (AT2G15300.1, exon 2 of 2)	NA	-1916	AT2G15310.1
SCC3_peak_679	2	5566666	5567286	+	102	NA	promoter-TSS (AT2G13390.1)	NA	-22	AT2G13390.1
SCC3_peak_311	1	17701163	17701572	+	102	NA	TTS (AT1G47990.1)	NA	2769	AT1G47990.1
SCC3_peak_511	2	18690	19906	+	102	NA	exon (AT2G01026.1, exon 1 of 1)	NA	-2921	AT2G01024.1
SCC3_peak_1733	5	15667501	15667902	+	102	NA	promoter-TSS (AT5G39140.1)	NA	60	AT5G39140.1
SCC3_peak_1241	4	189685	190041	+	102	NA	Intergenic	NA	-2183	AT4G00430.1
SCC3_peak_1452	4	16527574	16527948	+	102	NA	Intergenic	NA	-1297	AT4G34600.1
SCC3_peak_1255	4	1509719	1510136	+	102	NA	Intergenic	NA	-1670	AT4G03420.1
SCC3_peak_878	2	19027823	19028211	+	102	NA	promoter-TSS (AT2G46340.1)	NA	-342	AT2G46360.1
SCC3_peak_549	2	2765201	2765519	+	102	NA	promoter-TSS (AT2G06860.1)	NA	-996	AT2G06860.1
SCC3_peak_826	2	16892911	16893259	+	102	NA	promoter-TSS (AT2G40450.1)	NA	-111	AT2G40450.1
SCC3_peak_1193	3	20609517	20609774	+	102	NA	TTS (AT3G55566.1)	NA	903	AT3G55566.1
SCC3_peak_734	2	9994965	9995230	+	102	NA	promoter-TSS (AT2G23460.1)	NA	-368	AT2G23460.1
SCC3_peak_79	1	5968093	5968498	+	102	NA	TTS (AT1G17410.3)	NA	1681	AT1G17410.1
SCC3_peak_750	2	11805860	11806136	+	102	NA	promoter-TSS (AT2G27680.1)	NA	89	AT2G27680.1
SCC3_peak_881	2	19090497	19090731	+	102	NA	TTS (AT2G46510.1)	NA	162	AT2G46505.1
SCC3_peak_689	2	6392920	6393284	+	102	NA	TTS (AT2G14878.1)	NA	935	AT2G14878.1
SCC3_peak_325	1	19695780	19696051	+	102	NA	Intergenic	NA	2567	AT1G52890.1
SCC3_peak_735	2	10093498	10093852	+	102	NA	promoter-TSS (AT2G23720.1)	NA	-797	AT2G23720.1
SCC3_peak_680	2	5567786	5568083	+	102	NA	exon (AT2G13390.1, exon 1 of 1)	NA	936	AT2G13390.1
SCC3_peak_74	1	5421219	5421635	+	102	NA	promoter-TSS (AT1G15750.3)	NA	239	AT1G05197.1
SCC3_peak_767	2	12826667	12827141	+	102	NA	promoter-TSS (AT2G30060.1)	NA	100	AT2G30060.1
SCC3_peak_106	1	7532730	7533019	+	102	NA	promoter-TSS (AT1G21510.1)	NA	-129	AT1G21510.1
SCC3_peak_1494	4	18126817	18127108	+	102	NA	promoter-TSS (AT4G09765.1)	NA	-329	AT4G09765.1
SCC3_peak_1215	3	22231772	22232160	+	102	NA	promoter-TSS (AT3G60170.1)	NA	-546	AT3G60170.1
SCC3_peak_1178	3	19620375	19620956	+	102	NA	Intergenic	NA	-2158	AT3G52910.1
SCC3_peak_1001	3	7908556	7909070	+	102	NA	TTS (AT3G22370.1)	NA	2292	AT3G22370.1
SCC3_peak_1980	Mt	362453	363192	+	101	NA	NA	NA	NA	NA
SCC3_peak_238	1	15141539	15142220	+	100	NA	exon (AT1G40105.1, exon 1 of 1)	NA	1946	AT1G40105.1
SCC3_peak_627	2	3410909	3411182	+	100	NA	exon (AT2G07715.1, exon 1 of 3)	NA	448	AT2G07715.1
SCC3_peak_1913	Mt	80637	80898	+	99	NA	NA	NA	NA	NA
SCC3_peak_1486	4	17756524	17756802	+	99	NA	Intergenic	NA	3083	AT4G37780.1
SCC3_peak_1460	4	16711762	16712030	+	99	NA	TTS (AT4G35110.4)	NA	2859	AT4G35110.4
SCC3_peak_940	3	4406238	4406509	+	99	NA	TTS (AT3G13510.1)	NA	-2552	AT3G13520.1
SCC3_peak_1832	5	23851717	23851974	+	99	NA	TTS (AT5G59090.3)	NA	-2694	AT5G59080.2
SCC3_peak_684	2	5576125	5576505	+	99	NA	promoter-TSS (AT2G13400.1)	NA	-682	AT2G13400.1
SCC3_peak_357	1	22192625	22192858	+	99	NA	promoter-TSS (AT1G60170.1)	NA	-17	AT1G60170.1
SCC3_peak_64	1	4773469	4773731	+	99	NA	promoter-TSS (AT1G05037.1)	NA	166	AT1G13950.1
SCC3_peak_1148	3	18462028	18462439	+	99	NA	promoter-TSS (AT3G49770.1)	NA	-357	AT3G49770.1
SCC3_peak_31	1	2214927	2215183	+	99	NA	promoter-TSS (AT1G07210.1)	NA	-161	AT1G07210.1
SCC3_peak_1495	4	18208968	18209332	+	99	NA	promoter-TSS (AT4G39080.1)	NA	-249	AT4G39080.1
SCC3_peak_1606	5	9162771	9163041	+	99	NA	TTS (AT5G26220.2)	NA	1910	AT5G26220.2
SCC3_peak_1307	4	4326255	4326611	+	99	NA	exon (AT4G07518.1, exon 1 of 1)	NA	206	AT4G07518.1
SCC3_peak_1177	3	19601032	19601347	+	99	NA	TTS (AT3G52880.2)	NA	3265	AT3G52880.2
SCC3_peak_1384	4	12069737	12070004	+	99	NA	Intergenic	NA	-1246	AT4G23020.1
SCC3_peak_137	1	8981884	8983007	+	99	NA	exon (AT1G25560.1, exon 1 of 1)	NA	869	AT1G25560.1
SCC3_peak_280	1	15361019	15361426	+	99	NA	Intergenic	NA	-17333	AT1G40136.1
SCC3_peak_506	1	30385469	30385808	+	99	NA	TTS (AT1G80840.1)	NA	-1095	AT1G09987.1
SCC3_peak_1745	5	16206922	16207159	+	99	NA	TTS (AT5G40470.1)	NA	998	AT5G06075.1
SCC3_peak_1695	5	12014720	12015010	+	99	NA	exon (AT5G32404.1, exon 1 of 1)	NA	1565	AT5G32404.1
SCC3_peak_980	3	6168755	6169144	+	99	NA	promoter-TSS (AT3G18030.1)	NA	17	AT3G18030.1
SCC3_peak_526	2	62692	63310	+	99	NA	exon (AT2G01037.1, exon 1 of 1)	NA	1871	AT2G01037.1
SCC3_peak_958	3	5119564	5119958	+	97	NA	promoter-TSS (AT3G15200.1)	NA	-701	AT3G15200.1
SCC3_peak_1729	5	15257986	15258368	+	96	NA	exon (AT5G38200.3, exon 5 of 5)	NA	1901	AT5G38200.1
SCC3_peak_1645	5	11757562	11758285	+	96	NA	Intergenic	NA	-5725	AT5G31891.1
SCC3_peak_3	1	107531	107789	+	96	NA	Intergenic	NA	-1286	AT1G01260.3
SCC3_peak_1190	3	20380308	20380920	+	96	NA	promoter-TSS (AT3G55000.1)	NA	-846	AT3G55000.1
SCC3_peak_1491	4	18025120	18025397	+	96	NA	promoter-TSS (AT4G38545.3)	NA	-15	AT4G38545.2
SCC3_peak_1328	4	7192969	7193239	+	96	NA	exon (AT4G12000.1, exon 4 of 4)	NA	2110	AT4G12000.3
SCC3_peak_1457	4	16660099	16660334	+	96	NA	promoter-TSS (AT4G34980.1)	NA	-730	AT4G34980.1
SCC3_peak_1235	3	23283011	23283609	+	96	NA	promoter-TSS (AT3G63000.1)	NA	-282	AT3G63000.1
SCC3_peak_1844	5	24645144	24645418	+	96	NA	promoter-TSS (AT5G61280.3)	NA	-291	AT5G61280.1
SCC3_peak_901	3	384383	384837	+	96	NA	TTS (AT3G02130.1)	NA	2441	AT3G02140.1
SCC3_peak_332	1	20133368	20133678	+	96	NA	TTS (AT1G53903.1)	NA	-1321	AT1G53910.1
SCC3_peak_1038	3	11207220	11207504	+	96	NA	Intergenic	NA	-2224	AT3G29255.1
SCC3_peak_93	1	7088168	7088585	+	96	NA	exon (AT1G20450.1, exon 2 of 2)	NA	1230	AT1G20450.2
SCC3_peak_1445	4	16292853	16293182	+	96	NA	promoter-TSS (AT4G33990.2)	NA	-101	AT4G33990.2
SCC3_peak_478	1	28858667	28858936	+	96	NA	TTS (AT1G76870.2)	NA	1551	AT1G76870.1
SCC3_peak_1852	5	25077046	25077580	+	94	NA	TTS (AT5G62460.2)	NA	2458	AT5G62460.3
SCC3_peak_1970	Mt	335555	336511	+	94	NA	NA	NA	NA	NA
SCC3_peak_1817	5	22862106	22862453	+	94	NA	promoter-TSS (AT5G56452.2)	NA	-461	AT5G56452.1
SCC3_peak_1662	5	11834751	11835350	+	94	NA	exon (AT5G32179.1, exon 1 of 1)	NA	-1737	AT5G32197.1
SCC3_peak_2	1	55304	55648	+	94	NA	TTS (AT1G01110.1)	NA	3415	AT1G01110.1
SCC3_peak_1029	3	9680427	9680856	+	94	NA	TTS (AT3G26440.6)	NA	105	AT3G26445.1
SCC3_peak_543	2	2395992	2396323	+	94	NA	exon (AT2G06105.1, exon 2 of 6)	NA	1144	AT2G06105.1
SCC3_peak_1876	5	26230209	26230614	+	94	NA	promoter-TSS (AT5G65630.1)	NA	-837	AT5G65630.1
SCC3_peak_775	2	13316892	13317221	+	94	NA	TTS (AT2G31240.1)	NA	2504	AT2G31240.1
SCC3_peak_1425	4	14902832	14903257	+	94	NA	promoter-TSS (AT4G30490.1)	NA	-307	AT4G30500.1
SCC3_peak_1574	5	5268208	5268513	+	94	NA	promoter-TSS (AT5G16130.1)	NA	-61	AT5G16130.1
SCC3_peak_82	1	6461602	6462113	+	94	NA	exon (AT1G18735.1, exon 1 of 1)	NA	470	AT1G18735.1
SCC3_peak_1821	5	23063532	23063850	+	94	NA	TTS (AT5G57000.2)	NA	-1291	AT5G56990.1
SCC3_peak_1755	5	16863737	16864000	+	94	NA	Intergenic	NA	-1902	AT5G42210.1
SCC3_peak_180	1	13841507	13841743	+	94	NA	exon (AT1G36630.1, exon 1 of 1)	NA	-2538	AT1G06983.1
SCC3_peak_1310	4	4780437	4781104	+	94	NA	Intergenic	NA	-2824	AT4G07943.1
SCC3_peak_1129	3	17138314	17138664	+	94	NA	promoter-TSS (AT3G46560.1)	NA	13	AT3G46560.1
SCC3_peak_243	1	15159894	15160210	+	94	NA	promoter-TSS (AT1G40113.1)	NA	-558	AT1G40113.1
SCC3_peak_1462	4	17044587	17044994	+	94	NA	promoter-TSS (AT4G36032.2)	NA	-168	AT4G36032.1
SCC3_peak_785	2	14395501	14396013	+	94	NA	promoter-TSS (AT2G34080.1)	NA	-899	AT2G34080.1
SCC3_peak_1780	5	19224967	19225327	+	94	NA	promoter-TSS (AT5G47380.2)	NA	-377	AT5G07005.1
SCC3_peak_1405	4	13997349	13997584	+	94	NA	promoter-TSS (AT4G28230.1)	NA	-159	AT4G28230.1
SCC3_peak_1824	5	23307185	23307803	+	94	NA	exon (AT5G57560.1, exon 2 of 2)	NA	-1054	AT5G57550.1
SCC3_peak_1511	5	357558	357966	+	94	NA	TTS (AT5G01910.1)	NA	1200	AT5G01910.2
SCC3_peak_1567	5	4828012	4828398	+	91	NA	promoter-TSS (AT5G14930.3)	NA	-294	AT5G14930.2
SCC3_peak_1940	Mt	252509	253196	+	91	NA	NA	NA	NA	NA
SCC3_peak_104	1	7401287	7401623	+	91	NA	promoter-TSS (AT1G21130.2)	NA	110	AT1G05633.1
SCC3_peak_1787	5	20095094	20095556	+	91	NA	TTS (AT5G07395.1)	NA	882	AT5G07395.1
SCC3_peak_337	1	20434149	20434676	+	91	NA	promoter-TSS (AT1G54770.1)	NA	-138	AT1G54770.1
SCC3_peak_1423	4	14841457	14841834	+	91	NA	promoter-TSS (AT4G30340.2)	NA	-498	AT4G30340.1
SCC3_peak_710	2	8526761	8526997	+	91	NA	promoter-TSS (AT2G19790.1)	NA	-296	AT2G19790.1
SCC3_peak_398	1	25689419	25690158	+	91	NA	Intergenic	NA	-3593	AT1G68480.1
SCC3_peak_1020	3	8910448	8910802	+	91	NA	exon (AT3G24490.1, exon 1 of 1)	NA	203	AT3G24490.1
SCC3_peak_782	2	14121835	14122141	+	91	NA	TTS (AT2G33330.1)	NA	202	AT2G33320.1
SCC3_peak_435	1	26739287	26739660	+	91	NA	TTS (AT1G70920.2)	NA	-3467	AT1G70940.1
SCC3_peak_1730	5	15603797	15604163	+	91	NA	exon (AT5G05875.1, exon 1 of 1)	NA	109	AT5G05875.1
SCC3_peak_695	2	7007920	7008630	+	91	NA	promoter-TSS (AT2G16150.1)	NA	-930	AT2G16150.1
SCC3_peak_707	2	8117216	8117458	+	91	NA	promoter-TSS (AT2G18720.1)	NA	-252	AT2G18720.2
SCC3_peak_1214	3	22143284	22144203	+	91	NA	TTS (AT3G59950.1)	NA	538	AT3G09275.1
SCC3_peak_842	2	17512868	17513104	+	91	NA	promoter-TSS (AT2G41945.2)	NA	-22	AT2G41950.1
SCC3_peak_851	2	18184056	18184336	+	91	NA	promoter-TSS (AT2G43900.1)	NA	-107	AT2G43900.2
SCC3_peak_1127	3	16758790	16759095	+	91	NA	promoter-TSS (AT3G45650.1)	NA	65	AT3G45650.1
SCC3_peak_1213	3	21831938	21832338	+	91	NA	promoter-TSS (AT3G59068.1)	NA	-54	AT3G59068.1
SCC3_peak_993	3	6842440	6842832	+	91	NA	TTS (AT3G19680.1)	NA	220	AT3G19690.1
SCC3_peak_1179	3	19626643	19626984	+	91	NA	TTS (AT3G52930.1)	NA	2391	AT3G52930.1
SCC3_peak_1622	5	11229921	11231366	+	90	NA	Intergenic	NA	-3148	AT5G29577.1
SCC3_peak_1919	Mt	155218	155629	+	89	NA	NA	NA	NA	NA
SCC3_peak_1947	Mt	276415	276807	+	89	NA	NA	NA	NA	NA
SCC3_peak_1924	Mt	219791	220491	+	89	NA	NA	NA	NA	NA
SCC3_peak_956	3	4948654	4948958	+	88	NA	TTS (AT3G14730.1)	NA	2540	AT3G14730.1
SCC3_peak_523	2	58831	59685	+	88	NA	exon (AT2G01037.1, exon 1 of 1)	NA	-4790	AT2G01045.1
SCC3_peak_1578	5	6057171	6057430	+	88	NA	promoter-TSS (AT5G18300.1)	NA	-69	AT5G02885.1
SCC3_peak_779	2	13666227	13666503	+	88	NA	promoter-TSS (AT2G32170.1)	NA	-31	AT2G32170.1
SCC3_peak_1804	5	21631803	21632504	+	88	NA	TTS (AT5G53300.1)	NA	2010	AT5G53300.2
SCC3_peak_1427	4	15072254	15072553	+	88	NA	intron (AT4G30970.1, intron 2 of 3)	NA	-2022	AT4G30975.3
SCC3_peak_532	2	410174	410497	+	88	NA	promoter-TSS (AT2G01905.1)	NA	14	AT2G01905.1
SCC3_peak_413	1	26165142	26165390	+	88	NA	Intergenic	NA	-1551	AT1G69570.1
SCC3_peak_1284	4	3533103	3533484	+	88	NA	exon (AT4G06572.1, exon 1 of 1)	NA	1548	AT4G06572.1
SCC3_peak_91	1	7083750	7083993	+	88	NA	promoter-TSS (AT1G20430.1)	NA	39	AT1G20430.1
SCC3_peak_1160	3	18802678	18802920	+	88	NA	TTS (AT3G50640.1)	NA	1932	AT3G50640.1
SCC3_peak_1322	4	6047741	6047978	+	88	NA	TTS (AT4G09565.1)	NA	1566	AT4G09565.1
SCC3_peak_28	1	2177641	2178291	+	88	NA	promoter-TSS (AT1G07100.1)	NA	81	AT1G07100.1
SCC3_peak_139	1	9262929	9263187	+	88	NA	Intergenic	NA	-1346	AT1G26773.1
SCC3_peak_889	2	19316940	19317180	+	88	NA	promoter-TSS (AT2G47010.3)	NA	-66	AT2G47010.3
SCC3_peak_1793	5	21242658	21243277	+	88	NA	exon (AT5G52310.1, exon 4 of 4)	NA	2250	AT5G52310.1
SCC3_peak_1343	4	9300247	9300517	+	88	NA	TTS (AT4G16500.2)	NA	1640	AT4G16500.2
SCC3_peak_1783	5	20012301	20013684	+	88	NA	exon (AT5G49360.1, exon 5 of 6)	NA	-1893	AT5G49350.2
SCC3_peak_90	1	7041564	7041927	+	88	NA	TTS (AT1G20340.1)	NA	-1514	AT1G20330.1
SCC3_peak_188	1	14308108	14308459	+	88	NA	Intergenic	NA	-4766	AT1G38149.1
SCC3_peak_1504	5	272326	272626	+	88	NA	promoter-TSS (AT5G01732.1)	NA	-363	AT5G01732.1
SCC3_peak_406	1	25880471	25881511	+	88	NA	exon (AT1G68840.1, exon 1 of 1)	NA	668	AT1G68840.2
SCC3_peak_1336	4	8333426	8333881	+	88	NA	promoter-TSS (AT4G14500.1)	NA	-74	AT4G14490.1
SCC3_peak_177	1	12466054	12466300	+	88	NA	promoter-TSS (AT1G34220.1)	NA	-88	AT1G34220.2
SCC3_peak_854	2	18358660	18358918	+	88	NA	promoter-TSS (AT2G44480.4)	NA	-874	AT2G44480.4
SCC3_peak_1176	3	19539870	19540239	+	88	NA	intron (AT3G52720.4, intron 2 of 4)	NA	1230	AT3G52720.4
SCC3_peak_1806	5	21663405	21663791	+	88	NA	exon (AT5G53400.1, exon 6 of 6)	NA	2154	AT5G53400.1
SCC3_peak_129	1	8791287	8791837	+	88	NA	intron (AT1G24938.1, intron 2 of 7)	NA	518	AT1G24938.1
SCC3_peak_1412	4	14435136	14435385	+	88	NA	promoter-TSS (AT4G29300.1)	NA	541	AT4G08075.1
SCC3_peak_1227	3	22946125	22946399	+	88	NA	promoter-TSS (AT3G61960.1)	NA	-933	AT3G61960.1
SCC3_peak_614	2	3365450	3365749	+	87	NA	intron (AT2G07667.2, intron 3 of 5)	NA	1060	AT2G07667.1
SCC3_peak_248	1	15179137	15179570	+	87	NA	exon (AT1G40115.1, exon 1 of 1)	NA	212	AT1G40115.1
SCC3_peak_334	1	20209067	20209537	+	86	NA	Intergenic	NA	-1470	AT1G54130.1
SCC3_peak_670	2	4902318	4903000	+	86	NA	exon (AT2G12210.1, exon 1 of 1)	NA	496	AT2G12210.1
SCC3_peak_27	1	1884718	1884949	+	86	NA	TTS (AT1G06160.1)	NA	1891	AT1G06170.2
SCC3_peak_360	1	22630080	22630355	+	86	NA	TTS (AT1G61340.1)	NA	1808	AT1G61340.2
SCC3_peak_1149	3	18466709	18466967	+	86	NA	exon (AT3G49780.1, exon 2 of 2)	NA	1520	AT3G49780.1
SCC3_peak_703	2	7755255	7756263	+	86	NA	TTS (AT2G17830.1)	NA	1711	AT2G17830.1
SCC3_peak_1508	5	312205	312525	+	86	NA	TTS (AT5G01810.1)	NA	2931	AT5G01810.2
SCC3_peak_1889	5	26842212	26842862	+	86	NA	promoter-TSS (AT5G67270.1)	NA	-433	AT5G67270.1
SCC3_peak_1914	Mt	93768	94045	+	86	NA	NA	NA	NA	NA
SCC3_peak_1205	3	21300937	21301177	+	86	NA	TTS (AT3G57540.1)	NA	-1353	AT3G57530.1
SCC3_peak_1236	3	23285205	23285828	+	86	NA	TTS (AT3G63006.1)	NA	149	AT3G63003.1
SCC3_peak_945	3	4506229	4506692	+	86	NA	TTS (AT3G13740.2)	NA	1879	AT3G13740.2
SCC3_peak_1939	Mt	247709	248127	+	86	NA	NA	NA	NA	NA
SCC3_peak_1626	5	11236266	11236515	+	86	NA	Intergenic	NA	-8895	AT5G29577.1
SCC3_peak_54	1	4225147	4225459	+	86	NA	TTS (AT1G12411.1)	NA	179	AT1G12411.1
SCC3_peak_545	2	2552231	2552779	+	86	NA	exon (AT2G06440.1, exon 1 of 1)	NA	2380	AT2G06440.1
SCC3_peak_1514	5	442935	443254	+	86	NA	promoter-TSS (AT5G02220.1)	NA	-907	AT5G02220.1
SCC3_peak_1753	5	16635607	16635971	+	86	NA	promoter-TSS (AT5G41600.1)	NA	-240	AT5G41600.1
SCC3_peak_1311	4	4965730	4965995	+	86	NA	exon (AT4G08080.1, exon 3 of 3)	NA	1636	AT4G08080.1
SCC3_peak_910	3	1360511	1360829	+	86	NA	promoter-TSS (AT3G04920.1)	NA	-167	AT3G04920.1
SCC3_peak_867	2	18687974	18688257	+	86	NA	TTS (AT2G45330.2)	NA	1803	AT2G45330.2
SCC3_peak_1035	3	10313100	10313422	+	86	NA	Intergenic	NA	-1749	AT3G27820.1
SCC3_peak_942	3	4454623	4455193	+	86	NA	exon (AT3G13624.1, exon 1 of 1)	NA	1102	AT3G13624.1
SCC3_peak_1210	3	21442360	21442770	+	86	NA	promoter-TSS (AT3G57900.1)	NA	9	AT3G57900.1
SCC3_peak_937	3	4039191	4039432	+	86	NA	TTS (AT3G12700.2)	NA	2241	AT3G12700.2
SCC3_peak_23	1	1477727	1478034	+	86	NA	exon (AT1G05135.1, exon 2 of 2)	NA	1020	AT1G05135.1
SCC3_peak_468	1	28463662	28464262	+	86	NA	exon (AT1G75820.1, exon 2 of 2)	NA	2298	AT1G75810.1
SCC3_peak_621	2	3398566	3399514	+	85	NA	TTS (AT2G07786.1)	NA	394	AT2G07711.1
SCC3_peak_1510	5	323797	324078	+	83	NA	promoter-TSS (AT5G01840.1)	NA	-491	AT5G01840.1
SCC3_peak_1506	5	289048	289445	+	83	NA	promoter-TSS (AT5G00790.1)	NA	-471	AT5G01750.1
SCC3_peak_1225	3	22913304	22913618	+	83	NA	TTS (AT3G61890.1)	NA	1932	AT3G61890.1
SCC3_peak_1136	3	17705112	17705405	+	83	NA	Intergenic	NA	2535	AT3G07845.1
SCC3_peak_419	1	26296505	26296768	+	83	NA	promoter-TSS (AT1G69840.3)	NA	-714	AT1G69840.4
SCC3_peak_466	1	28457513	28457775	+	83	NA	promoter-TSS (AT1G75790.1)	NA	-116	AT1G75790.1
SCC3_peak_1568	5	4831037	4831431	+	83	NA	TTS (AT5G14940.1)	NA	2593	AT5G14930.1
SCC3_peak_1059	3	13188477	13188818	+	83	NA	TTS (AT3G32210.1)	NA	2680	AT3G32210.1
SCC3_peak_786	2	14522653	14523478	+	83	NA	TTS (AT2G34410.3)	NA	503	AT2G34420.1
SCC3_peak_1374	4	11308594	11308922	+	83	NA	TTS (AT4G21210.2)	NA	-1121	AT4G21213.1
SCC3_peak_500	1	29873580	29873819	+	83	NA	exon (AT1G79420.1, exon 3 of 3)	NA	2373	AT1G79420.1
SCC3_peak_1762	5	17703739	17704032	+	83	NA	TTS (AT5G44005.1)	NA	120	AT5G44000.1
SCC3_peak_1183	3	19984945	19985205	+	83	NA	promoter-TSS (AT3G53970.2)	NA	-12	AT3G53970.1
SCC3_peak_317	1	18690479	18690805	+	83	NA	promoter-TSS (AT1G50450.1)	NA	-139	AT1G50450.1
SCC3_peak_98	1	7310213	7310468	+	83	NA	promoter-TSS (AT1G20960.1)	NA	-69	AT1G20960.1
SCC3_peak_142	1	9354822	9355137	+	83	NA	promoter-TSS (AT1G26950.1)	NA	-655	AT1G26950.1
SCC3_peak_1426	4	14918835	14919264	+	83	NA	Intergenic	NA	-1327	AT4G30530.1
SCC3_peak_1153	3	18563289	18563568	+	83	NA	Intergenic	NA	3406	AT3G50070.1
SCC3_peak_648	2	3548018	3548305	+	83	NA	exon (AT2G07789.1, exon 1 of 1)	NA	2693	AT2G07789.1
SCC3_peak_875	2	19009583	19009855	+	83	NA	TTS (AT2G46300.1)	NA	1544	AT2G46300.1
SCC3_peak_51	1	4085622	4085854	+	83	NA	TTS (AT1G12080.2)	NA	1576	AT1G12080.2
SCC3_peak_326	1	19701261	19701524	+	81	NA	TTS (AT1G52900.1)	NA	1524	AT1G52900.1
SCC3_peak_1873	5	25896714	25896967	+	81	NA	promoter-TSS (AT5G64760.2)	NA	-254	AT5G64760.1
SCC3_peak_886	2	19255266	19255822	+	81	NA	TTS (AT2G46860.1)	NA	1874	AT2G46860.1
SCC3_peak_1789	5	20551193	20551524	+	81	NA	exon (AT5G50460.1, exon 3 of 3)	NA	1312	AT5G50460.1
SCC3_peak_857	2	18420510	18420780	+	81	NA	TTS (AT2G44660.1)	NA	465	AT2G44650.1
SCC3_peak_1572	5	5140785	5141137	+	81	NA	promoter-TSS (AT5G15750.1)	NA	-74	AT5G15750.1
SCC3_peak_832	2	17224405	17224736	+	81	NA	promoter-TSS (AT2G41312.1)	NA	231	AT2G09250.1
SCC3_peak_1196	3	20773914	20774577	+	81	NA	Intergenic	NA	-1975	AT3G55980.2
SCC3_peak_1448	4	16356479	16357006	+	81	NA	promoter-TSS (AT4G34160.1)	NA	-679	AT4G34160.1
SCC3_peak_1228	3	22955457	22955831	+	81	NA	TTS (AT3G61980.1)	NA	1322	AT3G61980.1
SCC3_peak_442	1	27273751	27274004	+	81	NA	promoter-TSS (AT1G72440.1)	NA	58	AT1G72440.1
SCC3_peak_1549	5	3524988	3526089	+	81	NA	exon (AT5G11090.1, exon 1 of 1)	NA	861	AT5G11090.1
SCC3_peak_1204	3	21262064	21262308	+	81	NA	TTS (AT3G57460.1)	NA	1140	AT3G57450.1
SCC3_peak_1338	4	8831827	8832063	+	81	NA	TTS (AT4G15430.2)	NA	-3423	AT4G15440.1
SCC3_peak_737	2	10308056	10308287	+	81	NA	promoter-TSS (AT2G07990.1)	NA	-93	AT2G07990.1
SCC3_peak_281	1	15361817	15362144	+	81	NA	Intergenic	NA	-16575	AT1G40136.1
SCC3_peak_1731	5	15635786	15636335	+	81	NA	TTS (AT5G39060.1)	NA	1616	AT5G39050.1
SCC3_peak_1201	3	21103326	21103563	+	81	NA	exon (AT3G57030.1, exon 1 of 3)	NA	275	AT3G57030.1
SCC3_peak_990	3	6672452	6672701	+	81	NA	promoter-TSS (AT3G19260.1)	NA	-938	AT3G19260.1
SCC3_peak_675	2	5052978	5053342	+	81	NA	Intergenic	NA	-1547	AT2G12462.1
SCC3_peak_871	2	18892344	18892624	+	81	NA	Intergenic	NA	-1546	AT2G45910.2
SCC3_peak_588	2	3313020	3313333	+	80	NA	promoter-TSS (AT2G07687.1)	NA	299	AT2G07629.2
SCC3_peak_1725	5	14360055	14360322	+	80	NA	promoter-TSS (AT5G36470.1)	NA	58	AT5G36470.1
SCC3_peak_458	1	28315146	28315538	+	78	NA	promoter-TSS (AT1G09553.1)	NA	-642	AT1G09553.1
SCC3_peak_800	2	15155611	15155855	+	78	NA	Intergenic	NA	-2828	AT2G36090.1
SCC3_peak_1522	5	970617	970940	+	78	NA	promoter-TSS (AT5G03710.1)	NA	101	AT5G03705.1
SCC3_peak_1362	4	10393923	10394189	+	78	NA	promoter-TSS (AT4G18975.2)	NA	-133	AT4G18975.3
SCC3_peak_53	1	4114442	4114716	+	78	NA	TTS (AT1G12120.1)	NA	3035	AT1G12120.1
SCC3_peak_1478	4	17573906	17574258	+	78	NA	promoter-TSS (AT4G37380.1)	NA	-144	AT4G37380.1
SCC3_peak_402	1	25724401	25725108	+	78	NA	TTS (AT1G68550.1)	NA	2632	AT1G68550.2
SCC3_peak_640	2	3478121	3478509	+	78	NA	exon (AT2G07787.1, exon 2 of 2)	NA	881	AT2G07658.1
SCC3_peak_969	3	5298063	5298586	+	78	NA	promoter-TSS (AT3G15640.1)	NA	-473	AT3G15630.1
SCC3_peak_348	1	21441839	21442146	+	78	NA	exon (AT1G57990.1, exon 1 of 1)	NA	1044	AT1G57990.1
SCC3_peak_809	2	15787510	15787976	+	78	NA	TTS (AT2G37640.2)	NA	1862	AT2G37640.2
SCC3_peak_1526	5	1672421	1672661	+	78	NA	TTS (AT5G05598.1)	NA	445	AT5G05600.2
SCC3_peak_998	3	7501886	7502245	+	78	NA	promoter-TSS (AT3G21320.1)	NA	-177	AT3G21320.1
SCC3_peak_1757	5	17095840	17096223	+	78	NA	promoter-TSS (AT5G42645.1)	NA	-230	AT5G42645.1
SCC3_peak_551	2	3085588	3086414	+	78	NA	exon (AT2G07420.1, exon 1 of 1)	NA	-2099	AT2G07410.1
SCC3_peak_1125	3	16169079	16169392	+	78	NA	promoter-TSS (AT3G44600.1)	NA	69	AT3G44600.1
SCC3_peak_1048	3	11813872	11814176	+	78	NA	TTS (AT3G30180.1)	NA	-1695	AT3G30183.1
SCC3_peak_1785	5	20046803	20047060	+	78	NA	promoter-TSS (AT5G49430.1)	NA	108	AT5G49435.1
SCC3_peak_1835	5	24064023	24064334	+	78	NA	TTS (AT5G59720.1)	NA	228	AT5G59732.2
SCC3_peak_1401	4	13749171	13749404	+	78	NA	promoter-TSS (AT4G07865.1)	NA	-41	AT4G07865.1
SCC3_peak_625	2	3406248	3406666	+	78	NA	promoter-TSS (AT2G07713.1)	NA	-761	AT2G07713.1
SCC3_peak_985	3	6390879	6391208	+	78	NA	promoter-TSS (AT3G03735.1)	NA	-831	AT3G03735.1
SCC3_peak_1087	3	13757882	13758725	+	78	NA	Intergenic	NA	-13854	AT3G33076.1
SCC3_peak_1216	3	22258983	22259375	+	78	NA	TTS (AT3G60238.1)	NA	665	AT3G60238.1
SCC3_peak_306	1	17142114	17142500	+	77	NA	promoter-TSS (AT1G45225.1)	NA	-631	AT1G45225.1
SCC3_peak_1794	5	21286534	21286767	+	76	NA	promoter-TSS (AT5G52440.1)	NA	-85	AT5G52440.1
SCC3_peak_1207	3	21309863	21310183	+	76	NA	TTS (AT3G57550.3)	NA	2355	AT3G57560.1
SCC3_peak_929	3	2357817	2358308	+	76	NA	exon (AT3G07370.1, exon 8 of 8)	NA	2487	AT3G07370.1
SCC3_peak_773	2	13272074	13272416	+	76	NA	promoter-TSS (AT2G31150.1)	NA	-130	AT2G31150.1
SCC3_peak_1528	5	1745113	1745553	+	76	NA	promoter-TSS (AT5G05800.4)	NA	-12	AT5G01115.1
SCC3_peak_395	1	25332698	25332939	+	76	NA	TTS (AT1G67590.1)	NA	-1357	AT1G67580.1
SCC3_peak_67	1	5057697	5057937	+	76	NA	promoter-TSS (AT1G14700.1)	NA	-766	AT1G14700.3
SCC3_peak_1282	4	3239379	3239887	+	76	NA	Intergenic	NA	-23653	AT4G06511.1
SCC3_peak_472	1	28589877	28590329	+	76	NA	promoter-TSS (AT1G76185.1)	NA	-222	AT1G76185.1
SCC3_peak_86	1	6556761	6557065	+	76	NA	TTS (AT1G18980.1)	NA	1202	AT1G18980.1
SCC3_peak_1323	4	6441284	6441615	+	76	NA	TTS (AT4G10390.1)	NA	2105	AT4G10390.1
SCC3_peak_461	1	28358910	28359174	+	76	NA	promoter-TSS (AT1G75530.1)	NA	-267	AT1G75530.1
SCC3_peak_1250	4	749043	749325	+	76	NA	promoter-TSS (AT4G01730.1)	NA	-123	AT4G01730.1
SCC3_peak_1454	4	16569283	16569517	+	76	NA	promoter-TSS (AT4G34720.2)	NA	-66	AT4G34720.1
SCC3_peak_724	2	9577429	9577700	+	76	NA	promoter-TSS (AT2G22530.1)	NA	52	AT2G22530.1
SCC3_peak_673	2	4907184	4908809	+	76	NA	exon (AT2G12210.1, exon 1 of 1)	NA	-1265	AT2G12230.1
SCC3_peak_1507	5	308559	308984	+	76	NA	promoter-TSS (AT5G01810.1)	NA	-603	AT5G01810.1
SCC3_peak_1208	3	21412487	21412730	+	76	NA	promoter-TSS (AT3G57800.1)	NA	-704	AT3G57800.2
SCC3_peak_1591	5	7249451	7249847	+	76	NA	TTS (AT5G21930.2)	NA	1121	AT5G21940.1
SCC3_peak_1834	5	24062198	24062758	+	76	NA	TTS (AT5G59710.2)	NA	155	AT5G59720.1
SCC3_peak_728	2	9842105	9842385	+	76	NA	promoter-TSS (AT2G23118.1)	NA	-220	AT2G23118.1
SCC3_peak_1156	3	18655905	18656339	+	76	NA	promoter-TSS (AT3G08105.1)	NA	-110	AT3G08105.1
SCC3_peak_1744	5	15949848	15950082	+	76	NA	promoter-TSS (AT5G39850.1)	NA	55	AT5G39850.1
SCC3_peak_1536	5	2859123	2859642	+	76	NA	TTS (AT5G08780.1)	NA	1176	AT5G08790.1
SCC3_peak_1365	4	10537595	10538070	+	76	NA	exon (AT4G19270.1, exon 2 of 2)	NA	189	AT4G19270.1
SCC3_peak_487	1	29303072	29303437	+	76	NA	TTS (AT1G77940.1)	NA	265	AT1G77932.1
SCC3_peak_69	1	5144671	5144953	+	76	NA	Intergenic	NA	-1077	AT1G14910.1
SCC3_peak_691	2	6891993	6892284	+	76	NA	promoter-TSS (AT2G15820.1)	NA	-729	AT2G15820.1
SCC3_peak_84	1	6499049	6499283	+	76	NA	promoter-TSS (AT1G05443.1)	NA	-884	AT1G05443.1
SCC3_peak_1442	4	16141835	16142109	+	76	NA	TTS (AT4G33590.1)	NA	338	AT4G33585.1
SCC3_peak_887	2	19295113	19295445	+	76	NA	promoter-TSS (AT2G46960.1)	NA	-904	AT2G46960.1
SCC3_peak_233	1	15128819	15129603	+	75	NA	Intergenic	NA	-10722	AT1G40105.1
SCC3_peak_1929	Mt	231979	232228	+	75	NA	NA	NA	NA	NA
SCC3_peak_1952	Mt	287054	287346	+	75	NA	NA	NA	NA	NA
SCC3_peak_555	2	3239875	3240148	+	74	NA	TTS (AT2G07773.1)	NA	452	AT2G07771.2
SCC3_peak_626	2	3408666	3408927	+	74	NA	promoter-TSS (AT2G07714.1)	NA	277	AT2G07646.1
SCC3_peak_1422	4	14824713	14825248	+	73	NA	TTS (AT4G30280.1)	NA	2231	AT4G30280.1
SCC3_peak_912	3	1479266	1479625	+	73	NA	TTS (AT3G05200.1)	NA	106	AT3G05210.2
SCC3_peak_407	1	25989422	25989658	+	73	NA	promoter-TSS (AT1G69130.1)	NA	-190	AT1G69130.1
SCC3_peak_373	1	23473874	23474171	+	73	NA	promoter-TSS (AT1G63290.1)	NA	-100	AT1G63290.1
SCC3_peak_1444	4	16279188	16279609	+	73	NA	exon (AT4G33970.1, exon 1 of 1)	NA	2116	AT4G33960.1
SCC3_peak_33	1	2445225	2445474	+	73	NA	promoter-TSS (AT1G07910.2)	NA	-88	AT1G07910.1
SCC3_peak_1497	4	18274176	18274480	+	73	NA	exon (AT4G39260.2, exon 2 of 3)	NA	689	AT4G39260.4
SCC3_peak_1862	5	25535241	25535585	+	73	NA	exon (AT5G63800.1, exon 15 of 16)	NA	-1661	AT5G63810.1
SCC3_peak_589	2	3313682	3314463	+	73	NA	promoter-TSS (AT2G07629.1)	NA	-570	AT2G07629.1
SCC3_peak_1004	3	8102950	8103214	+	73	NA	Intergenic	NA	1567	AT3G04325.1
SCC3_peak_1525	5	1522417	1522992	+	73	NA	exon (AT5G05140.1, exon 8 of 8)	NA	2999	AT5G05140.1
SCC3_peak_1561	5	4210371	4210787	+	73	NA	exon (AT5G13205.1, exon 1 of 1)	NA	2012	AT5G13205.1
SCC3_peak_1651	5	11776320	11776576	+	73	NA	TTS (AT5G31945.1)	NA	-1206	AT5G31963.1
SCC3_peak_541	2	2201546	2201790	+	73	NA	promoter-TSS (AT2G05800.1)	NA	-960	AT2G05800.1
SCC3_peak_1381	4	11739897	11740216	+	73	NA	promoter-TSS (AT4G22185.1)	NA	3	AT4G22185.1
SCC3_peak_650	2	3573747	3574000	+	73	NA	Intergenic	NA	-2300	AT2G07740.1
SCC3_peak_269	1	15298638	15298912	+	73	NA	Intergenic	NA	-1810	AT1G40137.1
SCC3_peak_321	1	19175320	19175663	+	73	NA	TTS (AT1G51700.1)	NA	1611	AT1G51700.1
SCC3_peak_11	1	269072	269370	+	73	NA	promoter-TSS (AT1G04047.1)	NA	-846	AT1G04047.1
SCC3_peak_41	1	3079023	3079672	+	73	NA	exon (AT1G09530.2, exon 8 of 8)	NA	2946	AT1G09530.6
SCC3_peak_1557	5	4089354	4089605	+	73	NA	TTS (AT5G12940.1)	NA	1790	AT5G12940.1
SCC3_peak_1167	3	18865749	18866014	+	73	NA	promoter-TSS (AT3G08160.1)	NA	8	AT3G08155.1
SCC3_peak_894	3	20657	20906	+	73	NA	TTS (AT3G01070.1)	NA	1372	AT3G01070.1
SCC3_peak_783	2	14190261	14190504	+	73	NA	promoter-TSS (AT2G33500.1)	NA	-104	AT2G33500.2
SCC3_peak_1222	3	22787858	22788327	+	73	NA	TTS (AT3G61580.1)	NA	2045	AT3G61580.1
SCC3_peak_688	2	6346133	6346494	+	73	NA	Intergenic	NA	-2094	AT2G14790.1
SCC3_peak_655	2	3634422	3635014	+	73	NA	Intergenic	NA	11355	AT2G09187.1
SCC3_peak_422	1	26362691	26362927	+	73	NA	promoter-TSS (AT1G69990.1)	NA	-799	AT1G69990.1
SCC3_peak_1543	5	3342965	3343205	+	73	NA	promoter-TSS (AT5G01785.1)	NA	-105	AT5G01775.1
SCC3_peak_1898	Mt	9219	9631	+	72	NA	NA	NA	NA	NA
SCC3_peak_351	1	21528365	21528723	+	71	NA	exon (AT1G58140.1, exon 1 of 1)	NA	840	AT1G58140.1
SCC3_peak_636	2	3460339	3460572	+	71	NA	promoter-TSS (AT2G07729.1)	NA	-326	AT2G07729.1
SCC3_peak_1340	4	8985717	8986165	+	71	NA	TTS (AT4G15802.1)	NA	194	AT4G06335.1
SCC3_peak_176	1	12059366	12059754	+	71	NA	exon (AT1G33250.1, exon 1 of 3)	NA	232	AT1G33250.1
SCC3_peak_972	3	5617155	5617385	+	71	NA	exon (AT3G16510.1, exon 1 of 1)	NA	1052	AT3G16510.1
SCC3_peak_1265	4	2057816	2058696	+	71	NA	promoter-TSS (AT4G04265.1)	NA	43	AT4G04265.1
SCC3_peak_916	3	1592668	1592909	+	71	NA	promoter-TSS (AT3G05500.1)	NA	-394	AT3G05500.1
SCC3_peak_1926	Mt	227818	228284	+	71	NA	NA	NA	NA	NA
SCC3_peak_962	3	5248727	5249058	+	71	NA	promoter-TSS (AT3G15518.1)	NA	-220	AT3G15518.1
SCC3_peak_927	3	2344494	2344750	+	71	NA	promoter-TSS (AT3G07340.2)	NA	-925	AT3G07340.2
SCC3_peak_1854	5	25180707	25181097	+	71	NA	promoter-TSS (AT5G62690.1)	NA	-394	AT5G62690.1
SCC3_peak_1619	5	11150180	11150429	+	71	NA	TTS (AT5G29100.1)	NA	682	AT5G29090.1
SCC3_peak_467	1	28461114	28461495	+	71	NA	promoter-TSS (AT1G75810.1)	NA	-360	AT1G75810.1
SCC3_peak_1839	5	24381731	24382213	+	71	NA	promoter-TSS (AT5G60670.1)	NA	-373	AT5G60670.1
SCC3_peak_682	2	5573945	5574196	+	71	NA	exon (AT2G13390.1, exon 1 of 1)	NA	-2927	AT2G13400.1
SCC3_peak_973	3	5730306	5730553	+	71	NA	TTS (AT3G03375.1)	NA	839	AT3G03375.1
SCC3_peak_46	1	3558053	3558422	+	71	NA	promoter-TSS (AT1G10710.2)	NA	-121	AT1G10710.1
SCC3_peak_1248	4	733120	733392	+	71	NA	TTS (AT4G01703.1)	NA	107	AT4G03985.1
SCC3_peak_1451	4	16451955	16452731	+	71	NA	TTS (AT4G34412.1)	NA	382	AT4G08985.1
SCC3_peak_322	1	19295547	19295780	+	71	NA	promoter-TSS (AT1G51930.1)	NA	-427	AT1G51930.1
SCC3_peak_1523	5	1270882	1271242	+	71	NA	TTS (AT5G04480.2)	NA	-3646	AT5G04470.1
SCC3_peak_924	3	1961283	1961557	+	71	NA	exon (AT3G06433.1, exon 1 of 1)	NA	2519	AT3G06433.1
SCC3_peak_349	1	21525446	21526138	+	71	NA	promoter-TSS (AT1G58130.1)	NA	-690	AT1G58130.1
SCC3_peak_1901	Mt	40695	42039	+	69	NA	NA	NA	NA	NA
SCC3_peak_58	1	4522629	4522925	+	68	NA	promoter-TSS (AT1G13240.1)	NA	5	AT1G13240.1
SCC3_peak_1389	4	12686663	12687346	+	68	NA	TTS (AT4G24580.1)	NA	545	AT4G24570.1
SCC3_peak_312	1	17825299	17825648	+	68	NA	Intergenic	NA	2351	AT1G48268.1
SCC3_peak_354	1	22037612	22039122	+	68	NA	exon (AT1G59870.1, exon 7 of 8)	NA	2316	AT1G59880.1
SCC3_peak_425	1	26447937	26448265	+	68	NA	promoter-TSS (AT1G70220.1)	NA	-43	AT1G70220.2
SCC3_peak_66	1	4998597	4998848	+	68	NA	TTS (AT1G14590.1)	NA	-1535	AT1G05107.1
SCC3_peak_762	2	12676146	12676398	+	68	NA	promoter-TSS (AT2G29650.4)	NA	-180	AT2G29650.2
SCC3_peak_1917	Mt	140092	140467	+	68	NA	NA	NA	NA	NA
SCC3_peak_1551	5	3746720	3747075	+	68	NA	exon (AT5G11650.2, exon 8 of 8)	NA	1917	AT5G11650.2
SCC3_peak_1529	5	1902358	1902660	+	68	NA	TTS (AT5G06260.1)	NA	-2533	AT5G06265.4
SCC3_peak_1395	4	13630379	13630874	+	68	NA	exon (AT4G27210.1, exon 1 of 1)	NA	3209	AT4G27210.1
SCC3_peak_9	1	225377	225691	+	68	NA	TTS (AT1G01620.1)	NA	-1183	AT1G01610.1
SCC3_peak_1126	3	16559511	16559741	+	68	NA	Intergenic	NA	-1457	AT3G45210.1
SCC3_peak_1441	4	16056933	16057213	+	68	NA	promoter-TSS (AT4G33300.2)	NA	-547	AT4G33300.2
SCC3_peak_1325	4	6865804	6866457	+	68	NA	TTS (AT4G11280.1)	NA	2151	AT4G11280.1
SCC3_peak_1966	Mt	324517	325288	+	68	NA	NA	NA	NA	NA
SCC3_peak_1954	Mt	288532	288970	+	67	NA	NA	NA	NA	NA
SCC3_peak_908	3	1071657	1072096	+	66	NA	promoter-TSS (AT3G04080.1)	NA	-438	AT3G04080.1
SCC3_peak_1736	5	15679219	15680144	+	66	NA	exon (AT5G39160.1, exon 2 of 2)	NA	318	AT5G39160.3
SCC3_peak_1206	3	21303568	21303852	+	66	NA	promoter-TSS (AT3G57540.1)	NA	-480	AT3G57540.1
SCC3_peak_1608	5	9243504	9243865	+	66	NA	promoter-TSS (AT5G26330.1)	NA	-830	AT5G26330.1
SCC3_peak_1559	5	4204283	4204815	+	66	NA	exon (AT5G13190.1, exon 3 of 3)	NA	1887	AT5G02015.1
SCC3_peak_418	1	26265684	26265941	+	66	NA	promoter-TSS (AT1G69790.1)	NA	-780	AT1G69790.1
SCC3_peak_898	3	182644	182968	+	66	NA	promoter-TSS (AT3G01035.1)	NA	-171	AT3G01035.1
SCC3_peak_1254	4	1382532	1382799	+	66	NA	promoter-TSS (AT4G03113.1)	NA	76	AT4G03113.1
SCC3_peak_83	1	6464823	6465231	+	66	NA	TTS (AT1G05423.1)	NA	842	AT1G05417.1
SCC3_peak_494	1	29563993	29564285	+	66	NA	promoter-TSS (AT1G78590.2)	NA	-102	AT1G78590.1
SCC3_peak_751	2	11818138	11818416	+	66	NA	promoter-TSS (AT2G27720.3)	NA	47	AT2G27720.1
SCC3_peak_982	3	6243039	6243322	+	66	NA	TTS (AT3G18215.2)	NA	2411	AT3G18215.1
SCC3_peak_1763	5	17801527	17802170	+	66	NA	TTS (AT5G44200.1)	NA	2258	AT5G44200.1
SCC3_peak_19	1	1131669	1131988	+	66	NA	Intergenic	NA	-2139	AT1G04240.2
SCC3_peak_1589	5	6946403	6946676	+	66	NA	promoter-TSS (AT5G20520.1)	NA	-25	AT5G20520.1
SCC3_peak_741	2	10847091	10847387	+	66	NA	promoter-TSS (AT2G25482.1)	NA	-846	AT2G25482.1
SCC3_peak_792	2	14906272	14906535	+	66	NA	promoter-TSS (AT2G08735.1)	NA	615	AT2G35460.1
SCC3_peak_1812	5	22113023	22113254	+	66	NA	Intergenic	NA	-2189	AT5G54460.1
SCC3_peak_1238	3	23344732	23345193	+	66	NA	promoter-TSS (AT3G63190.1)	NA	-161	AT3G63190.1
SCC3_peak_1660	5	11825391	11825866	+	66	NA	Intergenic	NA	-4065	AT5G32143.1
SCC3_peak_68	1	5071131	5071362	+	66	NA	Intergenic	NA	-1785	AT1G14730.1
SCC3_peak_146	1	9884443	9884893	+	66	NA	TTS (AT1G28280.2)	NA	1717	AT1G28270.1
SCC3_peak_184	1	14160143	14160566	+	66	NA	exon (AT1G37130.1, exon 3 of 3)	NA	1902	AT1G37130.1
SCC3_peak_1585	5	6800995	6801248	+	66	NA	promoter-TSS (AT5G20140.1)	NA	-144	AT5G20140.2
SCC3_peak_994	3	6902550	6902940	+	66	NA	Intergenic	NA	-1012	AT3G19860.2
SCC3_peak_1000	3	7795399	7796019	+	66	NA	promoter-TSS (AT3G22121.3)	NA	103	AT3G22121.2
SCC3_peak_1870	5	25846166	25846427	+	66	NA	Intergenic	NA	-2741	AT5G64660.1
SCC3_peak_1503	5	266572	267151	+	66	NA	promoter-TSS (AT5G01715.1)	NA	221	AT5G00785.1
SCC3_peak_789	2	14548659	14548889	+	66	NA	promoter-TSS (AT2G34520.1)	NA	10	AT2G34520.1
SCC3_peak_1269	4	2921639	2922196	+	66	NA	Intergenic	NA	3764	AT4G05610.1
SCC3_peak_1562	5	4216794	4217267	+	66	NA	TTS (AT5G13210.1)	NA	-1756	AT5G13220.5
SCC3_peak_42	1	3242883	3243173	+	66	NA	promoter-TSS (AT1G09960.1)	NA	-958	AT1G09960.1
SCC3_peak_307	1	17142895	17143211	+	65	NA	exon (AT1G45225.1, exon 1 of 1)	NA	115	AT1G45225.1
SCC3_peak_1930	Mt	232950	233293	+	65	NA	NA	NA	NA	NA
SCC3_peak_1742	5	15694332	15694747	+	65	NA	promoter-TSS (AT5G39190.2)	NA	503	AT5G39200.1
SCC3_peak_1974	Mt	344706	345010	+	65	NA	NA	NA	NA	NA
SCC3_peak_1263	4	1845067	1845301	+	64	NA	exon (AT4G03910.1, exon 1 of 1)	NA	1733	AT4G03910.1
SCC3_peak_80	1	6221887	6222133	+	64	NA	promoter-TSS (AT1G18080.1)	NA	-191	AT1G18080.1
SCC3_peak_1829	5	23675538	23676105	+	64	NA	TTS (AT5G58575.1)	NA	1981	AT5G58575.2
SCC3_peak_1182	3	19818847	19819250	+	64	NA	TTS (AT3G53460.3)	NA	390	AT3G08345.1
SCC3_peak_1437	4	15873971	15874255	+	64	NA	Intergenic	NA	-1229	AT4G32890.1
SCC3_peak_1479	4	17585943	17586388	+	64	NA	exon (AT4G37400.1, exon 2 of 2)	NA	2173	AT4G37400.1
SCC3_peak_1100	3	13822767	13823057	+	64	NA	Intergenic	NA	-1278	AT3G33094.1
SCC3_peak_1586	5	6805087	6805504	+	64	NA	promoter-TSS (AT5G20160.2)	NA	-69	AT5G20160.1
SCC3_peak_378	1	23922326	23922703	+	64	NA	Intergenic	NA	-1003	AT1G64405.1
SCC3_peak_1261	4	1737469	1737778	+	64	NA	Intergenic	NA	10709	AT4G03800.1
SCC3_peak_1013	3	8404364	8404613	+	64	NA	exon (AT3G23440.1, exon 1 of 1)	NA	801	AT3G23440.1
SCC3_peak_194	1	14719753	14720450	+	64	NA	Intergenic	NA	4639	AT1G39513.1
SCC3_peak_915	3	1491419	1491829	+	64	NA	promoter-TSS (AT3G05230.2)	NA	-460	AT3G05230.1
SCC3_peak_462	1	28368191	28368522	+	64	NA	TTS (AT1G75540.1)	NA	1652	AT1G75550.1
SCC3_peak_1032	3	9719568	9719816	+	64	NA	promoter-TSS (AT3G05045.1)	NA	-561	AT3G05055.1
SCC3_peak_134	1	8974931	8975165	+	64	NA	promoter-TSS (AT1G25540.1)	NA	-233	AT1G25540.1
SCC3_peak_1117	3	15144681	15144996	+	64	NA	TTS (AT3G43150.1)	NA	1143	AT3G43150.1
SCC3_peak_1599	5	8676866	8677135	+	64	NA	promoter-TSS (AT5G25150.2)	NA	-49	AT5G25150.1
SCC3_peak_1440	4	15956560	15956828	+	64	NA	TTS (AT4G08725.1)	NA	252	AT4G08725.1
SCC3_peak_400	1	25711991	25712359	+	64	NA	TTS (AT1G68530.1)	NA	204	AT1G68526.1
SCC3_peak_1571	5	4979153	4979425	+	64	NA	TTS (AT5G15320.2)	NA	-1085	AT5G15330.2
SCC3_peak_1375	4	11416790	11417028	+	64	NA	TTS (AT4G21437.1)	NA	495	AT4G21437.1
SCC3_peak_263	1	15261953	15262560	+	64	NA	Intergenic	NA	-18980	AT1G40131.1
SCC3_peak_1979	Mt	356766	357004	+	63	NA	NA	NA	NA	NA
SCC3_peak_1900	Mt	39512	39745	+	62	NA	NA	NA	NA	NA
SCC3_peak_392	1	24884969	24885339	+	62	NA	exon (AT1G66730.1, exon 1 of 19)	NA	473	AT1G66730.1
SCC3_peak_744	2	11118759	11119069	+	61	NA	promoter-TSS (AT2G26100.1)	NA	-552	AT2G26100.2
SCC3_peak_745	2	11359199	11359467	+	61	NA	exon (AT2G08150.1, exon 1 of 1)	NA	467	AT2G08150.1
SCC3_peak_359	1	22602885	22603188	+	61	NA	promoter-TSS (AT1G61275.1)	NA	-85	AT1G61275.1
SCC3_peak_1875	5	26106777	26107028	+	61	NA	TTS (AT5G65320.2)	NA	1824	AT5G65320.1
SCC3_peak_1047	3	11785313	11785543	+	61	NA	promoter-TSS (AT3G30160.1)	NA	-51	AT3G30160.1
SCC3_peak_1424	4	14891125	14891376	+	61	NA	Intergenic	NA	-1395	AT4G30460.1
SCC3_peak_201	1	14738237	14738471	+	61	NA	intron (AT1G39070.1, intron 21 of 56)	NA	4829	AT1G39070.1
SCC3_peak_1669	5	11849653	11850031	+	61	NA	Intergenic	NA	3432	AT5G32228.1
SCC3_peak_16	1	566531	567040	+	61	NA	exon (AT1G02640.1, exon 5 of 5)	NA	-1773	AT1G02650.2
SCC3_peak_1848	5	24915047	24916008	+	61	NA	promoter-TSS (AT5G62020.1)	NA	-280	AT5G62020.1
SCC3_peak_1597	5	8037769	8038204	+	61	NA	TTS (AT5G23840.1)	NA	188	AT5G23850.1
SCC3_peak_1774	5	19099863	19100111	+	61	NA	promoter-TSS (AT5G06925.1)	NA	-815	AT5G06925.1
SCC3_peak_963	3	5258169	5258482	+	61	NA	promoter-TSS (AT3G15534.1)	NA	-390	AT3G15534.1
SCC3_peak_6	1	184749	184981	+	61	NA	promoter-TSS (AT1G01500.1)	NA	-168	AT1G01500.1
SCC3_peak_765	2	12815342	12815869	+	61	NA	exon (AT2G30020.1, exon 2 of 2)	NA	1334	AT2G30020.1
SCC3_peak_1414	4	14564432	14564799	+	61	NA	promoter-TSS (AT4G29735.1)	NA	-103	AT4G29735.1
SCC3_peak_747	2	11678150	11678404	+	61	NA	promoter-TSS (AT2G27285.1)	NA	-159	AT2G27285.1
SCC3_peak_1331	4	7656431	7656718	+	61	NA	promoter-TSS (AT4G13170.1)	NA	20	AT4G13170.1
SCC3_peak_687	2	6124035	6124296	+	61	NA	exon (AT2G14410.1, exon 1 of 1)	NA	164	AT2G14410.1
SCC3_peak_1060	3	13190267	13190563	+	61	NA	exon (AT3G32210.1, exon 2 of 3)	NA	912	AT3G32210.1
SCC3_peak_1463	4	17047524	17047782	+	61	NA	promoter-TSS (AT4G36030.1)	NA	-338	AT4G36030.1
SCC3_peak_1130	3	17178978	17179345	+	61	NA	exon (AT3G46620.1, exon 1 of 1)	NA	1398	AT3G46620.1
SCC3_peak_1751	5	16397793	16398297	+	61	NA	exon (AT5G40910.9, exon 4 of 4)	NA	2538	AT5G40910.9
SCC3_peak_1936	Mt	240054	240436	+	60	NA	NA	NA	NA	NA
SCC3_peak_914	3	1490346	1491105	+	59	NA	exon (AT3G05220.1, exon 3 of 3)	NA	-1359	AT3G05230.1
SCC3_peak_1145	3	18265236	18265589	+	59	NA	exon (AT3G49260.3, exon 7 of 7)	NA	2858	AT3G49270.1
SCC3_peak_1977	Mt	352247	352579	+	59	NA	NA	NA	NA	NA
SCC3_peak_1566	5	4551759	4552063	+	59	NA	promoter-TSS (AT5G14100.1)	NA	-68	AT5G14100.1
SCC3_peak_285	1	15396732	15396970	+	59	NA	Intergenic	NA	-1816	AT1G40112.1
SCC3_peak_399	1	25695719	25696177	+	59	NA	exon (AT1G68490.1, exon 4 of 4)	NA	2499	AT1G68490.1
SCC3_peak_455	1	28159239	28159510	+	59	NA	promoter-TSS (AT1G74970.1)	NA	-57	AT1G74970.1
SCC3_peak_252	1	15195054	15195471	+	59	NA	Intergenic	NA	4290	AT1G40121.1
SCC3_peak_1128	3	16884393	16884632	+	59	NA	TTS (AT3G45930.1)	NA	1196	AT3G45930.1
SCC3_peak_1953	Mt	287591	288255	+	59	NA	NA	NA	NA	NA
SCC3_peak_1174	3	19452014	19452250	+	59	NA	TTS (AT3G52470.1)	NA	1080	AT3G52480.1
SCC3_peak_764	2	12809438	12809729	+	59	NA	TTS (AT2G30010.2)	NA	3869	AT2G30010.1
SCC3_peak_192	1	14699540	14699913	+	59	NA	Intergenic	NA	-1992	AT1G39060.1
SCC3_peak_126	1	8688192	8688448	+	59	NA	promoter-TSS (AT1G24510.1)	NA	-73	AT1G24510.3
SCC3_peak_24	1	1478437	1478800	+	59	NA	promoter-TSS (AT1G05136.1)	NA	282	AT1G05135.1
SCC3_peak_25	1	1587664	1587936	+	59	NA	promoter-TSS (AT1G05410.1)	NA	-6	AT1G05410.1
SCC3_peak_1569	5	4907317	4907601	+	59	NA	TTS (AT5G15130.1)	NA	-1192	AT5G15140.1
SCC3_peak_1352	4	9814991	9815298	+	59	NA	promoter-TSS (AT4G17610.3)	NA	-82	AT4G17610.2
SCC3_peak_671	2	4903966	4904605	+	59	NA	exon (AT2G12210.1, exon 1 of 1)	NA	2122	AT2G12210.1
SCC3_peak_1360	4	10136978	10137515	+	59	NA	Intergenic	NA	-5009	AT4G18350.1
SCC3_peak_1305	4	4026083	4026451	+	59	NA	TTS (AT4G06724.1)	NA	335	AT4G06724.1
SCC3_peak_112	1	7954284	7954712	+	59	NA	promoter-TSS (AT1G22520.1)	NA	48	AT1G22520.1
SCC3_peak_667	2	4242677	4243220	+	59	NA	TTS (AT2G10790.1)	NA	644	AT2G10790.1
SCC3_peak_379	1	24003032	24003374	+	59	NA	Intergenic	NA	-1145	AT1G64610.1
SCC3_peak_863	2	18588346	18588646	+	59	NA	promoter-TSS (AT2G45070.4)	NA	-44	AT2G45070.4
SCC3_peak_199	1	14731968	14732266	+	59	NA	Intergenic	NA	-1408	AT1G39070.1
SCC3_peak_242	1	15159118	15159490	+	58	NA	Intergenic	NA	-1306	AT1G40113.1
SCC3_peak_88	1	6660668	6661164	+	57	NA	Intergenic	NA	-1347	AT1G19260.1
SCC3_peak_562	2	3260299	3260770	+	57	NA	promoter-TSS (AT2G07613.1)	NA	87	AT2G07664.1
SCC3_peak_1314	4	5311352	5311584	+	57	NA	exon (AT4G08380.1, exon 1 of 1)	NA	938	AT4G08380.1
SCC3_peak_1833	5	23901032	23901281	+	57	NA	promoter-TSS (AT5G59230.1)	NA	112	AT5G08895.1
SCC3_peak_445	1	27306222	27306586	+	57	NA	promoter-TSS (AT1G09313.1)	NA	-286	AT1G09313.1
SCC3_peak_1050	3	12204256	12204535	+	57	NA	exon (AT3G30655.1, exon 1 of 1)	NA	817	AT3G30655.1
SCC3_peak_56	1	4432188	4432476	+	57	NA	Intergenic	NA	-1273	AT1G12990.1
SCC3_peak_1105	3	14041400	14041661	+	57	NA	exon (AT3G33595.1, exon 1 of 1)	NA	3170	AT3G33494.1
SCC3_peak_1062	3	13364494	13364967	+	57	NA	exon (AT3G32405.1, exon 1 of 1)	NA	2992	AT3G32405.1
SCC3_peak_124	1	8556660	8557044	+	57	NA	promoter-TSS (AT1G24160.2)	NA	-102	AT1G24160.1
SCC3_peak_1446	4	16343233	16343716	+	57	NA	promoter-TSS (AT4G08935.1)	NA	-52	AT4G08935.1
SCC3_peak_995	3	7140780	7141040	+	57	NA	exon (AT3G20470.1, exon 1 of 1)	NA	443	AT3G20470.1
SCC3_peak_540	2	2056245	2056487	+	57	NA	exon (AT2G05580.1, exon 2 of 2)	NA	847	AT2G05580.1
SCC3_peak_829	2	17138700	17139373	+	57	NA	intron (AT2G41105.1, intron 1 of 2)	NA	123	AT2G41105.1
SCC3_peak_168	1	11692697	11693099	+	57	NA	promoter-TSS (AT1G32410.1)	NA	-901	AT1G32410.2
SCC3_peak_1797	5	21319934	21320465	+	57	NA	exon (AT5G52530.2, exon 4 of 4)	NA	3059	AT5G52530.1
SCC3_peak_253	1	15197136	15197479	+	57	NA	Intergenic	NA	6335	AT1G40121.1
SCC3_peak_1402	4	13752319	13752564	+	57	NA	promoter-TSS (AT4G27520.1)	NA	-192	AT4G27530.1
SCC3_peak_1028	3	9582056	9582303	+	57	NA	promoter-TSS (AT3G05005.1)	NA	13	AT3G05005.1
SCC3_peak_320	1	19170637	19170877	+	57	NA	TTS (AT1G51690.4)	NA	1211	AT1G07763.1
SCC3_peak_1003	3	7999118	7999613	+	57	NA	promoter-TSS (AT3G22565.1)	NA	-54	AT3G22565.1
SCC3_peak_501	1	30189648	30189946	+	57	NA	TTS (AT1G80290.1)	NA	1433	AT1G80290.2
SCC3_peak_808	2	15634157	15634503	+	57	NA	TTS (AT2G37220.1)	NA	2192	AT2G37220.1
SCC3_peak_620	2	3396922	3397359	+	55	NA	TTS (AT2G07711.1)	NA	2294	AT2G07711.1
SCC3_peak_1180	3	19802282	19802650	+	55	NA	promoter-TSS (AT3G53410.1)	NA	-138	AT3G53410.1
SCC3_peak_1337	4	8391267	8391578	+	55	NA	promoter-TSS (AT4G14620.1)	NA	-589	AT4G14620.1
SCC3_peak_495	1	29649853	29650170	+	55	NA	promoter-TSS (AT1G78865.1)	NA	-60	AT1G78865.1
SCC3_peak_1400	4	13746296	13746597	+	55	NA	promoter-TSS (AT4G07855.2)	NA	-375	AT4G07855.2
SCC3_peak_754	2	12085006	12085274	+	55	NA	promoter-TSS (AT2G28310.3)	NA	-216	AT2G28310.1
SCC3_peak_1039	3	11275269	11275569	+	55	NA	TTS (AT3G29365.1)	NA	1292	AT3G29365.1
SCC3_peak_292	1	16385942	16386196	+	55	NA	exon (AT1G43444.1, exon 1 of 1)	NA	222	AT1G43444.1
SCC3_peak_884	2	19152351	19152584	+	55	NA	TTS (AT2G46660.1)	NA	986	AT2G46650.1
SCC3_peak_364	1	22867480	22867736	+	55	NA	promoter-TSS (AT1G61870.1)	NA	292	AT1G08443.1
SCC3_peak_335	1	20230079	20230468	+	55	NA	TTS (AT1G54180.1)	NA	2982	AT1G54180.1
SCC3_peak_355	1	22039491	22039861	+	55	NA	TTS (AT1G59880.1)	NA	1007	AT1G59880.1
SCC3_peak_1781	5	19891814	19892250	+	55	NA	exon (AT5G49080.1, exon 1 of 1)	NA	777	AT5G49080.1
SCC3_peak_1886	5	26768774	26769058	+	55	NA	TTS (AT5G67070.1)	NA	1317	AT5G67070.1
SCC3_peak_693	2	7005380	7006113	+	55	NA	exon (AT2G16140.3, exon 1 of 1)	NA	418	AT2G16140.3
SCC3_peak_943	3	4481787	4482079	+	55	NA	promoter-TSS (AT3G13682.1)	NA	-166	AT3G13682.1
SCC3_peak_367	1	22886403	22886635	+	55	NA	promoter-TSS (AT1G61910.1)	NA	-571	AT1G61910.1
SCC3_peak_643	2	3486002	3486301	+	55	NA	TTS (AT2G07806.3)	NA	1321	AT2G07806.1
SCC3_peak_1449	4	16371773	16372027	+	55	NA	promoter-TSS (AT4G34180.1)	NA	-371	AT4G34180.1
SCC3_peak_752	2	11858490	11858904	+	55	NA	TTS (AT2G27820.1)	NA	-1521	AT2G27830.1
SCC3_peak_1260	4	1736531	1736873	+	54	NA	Intergenic	NA	11630	AT4G03800.1
SCC3_peak_1513	5	436985	437231	+	53	NA	promoter-TSS (AT5G02200.1)	NA	-257	AT5G02200.2
SCC3_peak_896	3	87754	88536	+	53	NA	TTS (AT3G01280.1)	NA	1448	AT3G01290.1
SCC3_peak_1553	5	3784548	3785274	+	53	NA	TTS (AT5G11740.1)	NA	981	AT5G11740.1
SCC3_peak_1409	4	14329343	14329613	+	53	NA	Intergenic	NA	-4050	AT4G29090.1
SCC3_peak_372	1	23370614	23370854	+	53	NA	promoter-TSS (AT1G63040.1)	NA	-593	AT1G63040.1
SCC3_peak_87	1	6622857	6623335	+	53	NA	promoter-TSS (AT1G19190.1)	NA	-727	AT1G19190.1
SCC3_peak_815	2	16441647	16441955	+	53	NA	Intergenic	NA	-1257	AT2G39360.1
SCC3_peak_1538	5	2933465	2933739	+	53	NA	TTS (AT5G09430.1)	NA	1639	AT5G09430.1
SCC3_peak_699	2	7260903	7261188	+	53	NA	TTS (AT2G16730.1)	NA	-4214	AT2G16720.1
SCC3_peak_78	1	5873459	5873761	+	53	NA	TTS (AT1G17180.1)	NA	1586	AT1G17180.1
SCC3_peak_1728	5	14939823	14940278	+	53	NA	Intergenic	NA	2018	AT5G37610.1
SCC3_peak_1017	3	8606058	8606316	+	53	NA	TTS (AT3G23830.2)	NA	2110	AT3G23830.2
SCC3_peak_265	1	15263732	15264027	+	53	NA	Intergenic	NA	-17357	AT1G40131.1
SCC3_peak_1014	3	8411020	8411467	+	53	NA	exon (AT3G23450.4, exon 1 of 2)	NA	921	AT3G23450.4
SCC3_peak_1052	3	12215298	12215592	+	53	NA	exon (AT3G30668.1, exon 1 of 1)	NA	-2049	AT3G30665.1
SCC3_peak_903	3	403498	403781	+	53	NA	promoter-TSS (AT3G02180.1)	NA	-793	AT3G02180.1
SCC3_peak_858	2	18426105	18426433	+	53	NA	TTS (AT2G44680.2)	NA	1158	AT2G44670.1
SCC3_peak_1740	5	15689946	15690638	+	52	NA	promoter-TSS (AT5G39185.1)	NA	-587	AT5G39185.1
SCC3_peak_350	1	21527322	21527569	+	50	NA	exon (AT1G58140.1, exon 1 of 1)	NA	1939	AT1G58140.1
SCC3_peak_170	1	11800210	11800564	+	50	NA	exon (AT1G32640.1, exon 1 of 1)	NA	1020	AT1G32640.1
SCC3_peak_204	1	14978696	14979416	+	50	NA	Intergenic	NA	22812	AT1G40087.1
SCC3_peak_778	2	13446894	13447195	+	50	NA	TTS (AT2G31585.2)	NA	1009	AT2G31585.2
SCC3_peak_1552	5	3783871	3784125	+	50	NA	promoter-TSS (AT5G11740.1)	NA	68	AT5G11740.1
SCC3_peak_1044	3	11706931	11707313	+	50	NA	Intergenic	NA	-1439	AT3G29796.1
SCC3_peak_1756	5	17076274	17076549	+	50	NA	promoter-TSS (AT5G42630.1)	NA	184	AT5G42635.1
SCC3_peak_342	1	21180508	21180770	+	50	NA	promoter-TSS (AT1G56540.1)	NA	-946	AT1G56540.2
SCC3_peak_979	3	6116804	6117034	+	50	NA	promoter-TSS (AT3G17850.1)	NA	-390	AT3G17850.1
SCC3_peak_1378	4	11601346	11601787	+	50	NA	promoter-TSS (AT4G21860.4)	NA	11	AT4G21860.3
SCC3_peak_310	1	17686683	17686926	+	50	NA	promoter-TSS (AT1G47970.1)	NA	-186	AT1G47970.1
SCC3_peak_331	1	20122601	20122996	+	50	NA	exon (AT1G53887.1, exon 1 of 1)	NA	188	AT1G53887.2
SCC3_peak_1587	5	6812134	6812410	+	50	NA	TTS (AT5G20180.3)	NA	1308	AT5G20180.2
SCC3_peak_1582	5	6415282	6415539	+	50	NA	TTS (AT5G19130.2)	NA	922	AT5G19120.1
SCC3_peak_55	1	4290287	4290703	+	50	NA	TTS (AT1G04963.1)	NA	522	AT1G12610.1
SCC3_peak_888	2	19309502	19309759	+	50	NA	promoter-TSS (AT2G46995.1)	NA	43	AT2G46995.1
SCC3_peak_1617	5	11132733	11133116	+	50	NA	exon (AT5G29070.1, exon 3 of 6)	NA	592	AT5G29070.1
SCC3_peak_205	1	14980260	14980655	+	50	NA	Intergenic	NA	21411	AT1G40087.1
SCC3_peak_860	2	18465761	18466176	+	50	NA	promoter-TSS (AT2G44800.1)	NA	423	AT2G09545.1
SCC3_peak_1077	3	13727883	13728491	+	50	NA	Intergenic	NA	16262	AT3G33076.1
SCC3_peak_1843	5	24490231	24490469	+	50	NA	promoter-TSS (AT5G60880.1)	NA	-514	AT5G60880.1
SCC3_peak_664	2	4189458	4189743	+	50	NA	TTS (AT2G10670.1)	NA	3340	AT2G10670.1
SCC3_peak_1416	4	14591016	14591326	+	50	NA	TTS (AT4G29790.1)	NA	1439	AT4G29800.1
SCC3_peak_686	2	6121812	6122043	+	50	NA	exon (AT2G14410.1, exon 1 of 1)	NA	-1186	AT2G14405.1
SCC3_peak_866	2	18639819	18640078	+	50	NA	promoter-TSS (AT2G45200.1)	NA	-2	AT2G45200.1
SCC3_peak_1188	3	20344897	20345164	+	50	NA	promoter-TSS (AT3G54910.1)	NA	-224	AT3G54910.3
SCC3_peak_561	2	3256373	3257000	+	50	NA	promoter-TSS (AT2G07743.1)	NA	-523	AT2G07672.1
SCC3_peak_138	1	9099628	9099867	+	50	NA	promoter-TSS (AT1G26300.1)	NA	7	AT1G26300.2
SCC3_peak_1164	3	18826538	18826768	+	50	NA	TTS (AT3G50665.1)	NA	613	AT3G50665.1
SCC3_peak_984	3	6377325	6377681	+	50	NA	exon (AT3G18535.2, exon 1 of 2)	NA	122	AT3G18535.1
SCC3_peak_1229	3	22956927	22957179	+	50	NA	promoter-TSS (AT3G61980.1)	NA	-87	AT3G61980.1
SCC3_peak_1975	Mt	345373	345710	+	49	NA	NA	NA	NA	NA
SCC3_peak_279	1	15360332	15360650	+	49	NA	Intergenic	NA	-18064	AT1G40136.1
SCC3_peak_1941	Mt	253565	254010	+	49	NA	NA	NA	NA	NA
SCC3_peak_1902	Mt	43017	44787	+	49	NA	NA	NA	NA	NA
SCC3_peak_936	3	3986040	3986341	+	48	NA	promoter-TSS (AT3G12560.1)	NA	-565	AT3G12560.1
SCC3_peak_71	1	5343838	5344069	+	48	NA	TTS (AT1G15540.2)	NA	1366	AT1G15540.4
SCC3_peak_1124	3	16068827	16069140	+	48	NA	promoter-TSS (AT3G44435.1)	NA	63	AT3G44435.1
SCC3_peak_1754	5	16818971	16819490	+	48	NA	promoter-TSS (AT5G42060.1)	NA	-275	AT5G42060.1
SCC3_peak_1113	3	14449545	14449819	+	48	NA	promoter-TSS (AT3G42280.1)	NA	614	AT3G42290.1
SCC3_peak_1483	4	17687749	17688071	+	48	NA	promoter-TSS (AT4G37640.1)	NA	-276	AT4G09515.1
SCC3_peak_946	3	4538377	4538708	+	48	NA	promoter-TSS (AT3G13800.3)	NA	-36	AT3G13800.3
SCC3_peak_249	1	15180086	15180574	+	48	NA	promoter-TSS (AT1G40117.1)	NA	-578	AT1G40117.1
SCC3_peak_715	2	8912158	8912398	+	48	NA	exon (AT2G20670.1, exon 3 of 3)	NA	1469	AT2G20670.1
SCC3_peak_1184	3	19988897	19989127	+	48	NA	promoter-TSS (AT3G53980.2)	NA	-549	AT3G53980.1
SCC3_peak_1246	4	627906	628192	+	48	NA	TTS (AT4G01480.1)	NA	1829	AT4G01480.2
SCC3_peak_781	2	14066030	14066283	+	48	NA	promoter-TSS (AT2G33180.1)	NA	31	AT2G33180.1
SCC3_peak_1796	5	21318675	21319109	+	48	NA	exon (AT5G52530.2, exon 3 of 4)	NA	1752	AT5G52530.1
SCC3_peak_1033	3	9807225	9807570	+	48	NA	Intergenic	NA	-1616	AT3G26690.2
SCC3_peak_683	2	5575423	5575713	+	48	NA	exon (AT2G13390.1, exon 1 of 1)	NA	-1429	AT2G13400.1
SCC3_peak_1189	3	20350401	20350765	+	48	NA	promoter-TSS (AT3G54925.1)	NA	-603	AT3G54925.1
SCC3_peak_1332	4	7760449	7760722	+	48	NA	exon (AT4G13340.1, exon 1 of 1)	NA	2310	AT4G13340.1
SCC3_peak_1431	4	15390887	15391127	+	48	NA	promoter-TSS (AT4G31810.1)	NA	-577	AT4G31810.1
SCC3_peak_8	1	206700	207000	+	48	NA	exon (AT1G01570.1, exon 2 of 3)	NA	1674	AT1G01570.1
SCC3_peak_1037	3	11035635	11035866	+	48	NA	promoter-TSS (AT3G05655.1)	NA	-27	AT3G05655.1
SCC3_peak_1701	5	12042064	12042406	+	48	NA	promoter-TSS (AT5G32426.1)	NA	-820	AT5G32426.1
SCC3_peak_1950	Mt	283677	284277	+	48	NA	NA	NA	NA	NA
SCC3_peak_255	1	15200130	15200463	+	48	NA	Intergenic	NA	9324	AT1G40121.1
SCC3_peak_1556	5	4005652	4006505	+	47	NA	intron (AT5G12370.3, intron 12 of 24)	NA	2697	AT5G12370.2
SCC3_peak_1450	4	16389161	16389605	+	46	NA	promoter-TSS (AT4G34240.2)	NA	-45	AT4G34240.1
SCC3_peak_780	2	13911544	13911819	+	46	NA	TTS (AT2G32795.1)	NA	150	AT2G08545.1
SCC3_peak_1554	5	3864273	3864556	+	46	NA	promoter-TSS (AT5G11970.1)	NA	-590	AT5G11970.1
SCC3_peak_1015	3	8495553	8495877	+	46	NA	TTS (AT3G23633.2)	NA	1566	AT3G23633.1
SCC3_peak_948	3	4613452	4613748	+	46	NA	promoter-TSS (AT3G13965.1)	NA	-317	AT3G13965.1
SCC3_peak_10	1	228704	229071	+	46	NA	promoter-TSS (AT1G01630.1)	NA	88	AT1G01630.1
SCC3_peak_1040	3	11378674	11378964	+	46	NA	Intergenic	NA	5326	AT3G29575.4
SCC3_peak_97	1	7251577	7251829	+	46	NA	promoter-TSS (AT1G20850.1)	NA	-408	AT1G20850.1
SCC3_peak_1114	3	14464360	14464610	+	46	NA	exon (AT3G42313.1, exon 1 of 1)	NA	254	AT3G42313.1
SCC3_peak_401	1	25719746	25720097	+	46	NA	promoter-TSS (AT1G68540.2)	NA	-37	AT1G68540.1
SCC3_peak_365	1	22868594	22868978	+	46	NA	exon (AT1G61890.2, exon 4 of 6)	NA	1470	AT1G08443.1
SCC3_peak_1383	4	11967547	11967780	+	46	NA	TTS (AT4G22780.1)	NA	-1894	AT4G22770.1
SCC3_peak_1158	3	18672559	18673139	+	46	NA	promoter-TSS (AT3G50350.1)	NA	-57	AT3G50350.1
SCC3_peak_1191	3	20549955	20550398	+	46	NA	exon (AT3G55430.1, exon 2 of 2)	NA	2039	AT3G55430.1
SCC3_peak_1473	4	17409972	17410333	+	46	NA	Intergenic	NA	-3931	AT4G36930.1
SCC3_peak_497	1	29766690	29767142	+	46	NA	intron (AT1G79120.2, intron 1 of 1)	NA	1873	AT1G79120.1
SCC3_peak_519	2	50349	50582	+	46	NA	exon (AT2G01035.1, exon 3 of 3)	NA	1022	AT2G01035.1
SCC3_peak_1629	5	11248492	11249314	+	46	NA	Intergenic	NA	-21408	AT5G29577.1
SCC3_peak_1139	3	17908482	17908797	+	46	NA	TTS (AT3G48350.1)	NA	2097	AT3G48360.3
SCC3_peak_1935	Mt	239360	239702	+	45	NA	NA	NA	NA	NA
SCC3_peak_641	2	3480667	3481011	+	45	NA	promoter-TSS (AT2G07736.1)	NA	-197	AT2G07659.1
SCC3_peak_1320	4	5740891	5741153	+	44	NA	exon (AT4G08950.1, exon 1 of 1)	NA	803	AT4G08950.1
SCC3_peak_209	1	15017430	15017944	+	44	NA	Intergenic	NA	3895	AT1G40090.1
SCC3_peak_824	2	16774179	16774626	+	44	NA	exon (AT2G40140.2, exon 2 of 2)	NA	-1022	AT2G40150.1
SCC3_peak_837	2	17473269	17473564	+	44	NA	promoter-TSS (AT2G41870.1)	NA	-432	AT2G41870.1
SCC3_peak_396	1	25449657	25449970	+	44	NA	exon (AT1G67870.1, exon 2 of 2)	NA	1238	AT1G67870.1
SCC3_peak_663	2	3971715	3972106	+	44	NA	promoter-TSS (AT2G10310.1)	NA	-554	AT2G10310.1
SCC3_peak_1243	4	470135	470374	+	44	NA	TTS (AT4G01090.1)	NA	856	AT4G03855.1
SCC3_peak_390	1	24840849	24841137	+	44	NA	promoter-TSS (AT1G66590.2)	NA	94	AT1G66590.1
SCC3_peak_953	3	4751290	4751675	+	44	NA	Intergenic	NA	-2223	AT3G14270.2
SCC3_peak_787	2	14534260	14534682	+	44	NA	promoter-TSS (AT2G34480.2)	NA	-62	AT2G34480.2
SCC3_peak_1453	4	16560367	16560816	+	44	NA	exon (AT4G34710.2, exon 2 of 2)	NA	2340	AT4G34710.2
SCC3_peak_1595	5	7499438	7499672	+	44	NA	Intergenic	NA	-2565	AT5G22570.1
SCC3_peak_873	2	18964861	18965171	+	44	NA	promoter-TSS (AT2G46170.2)	NA	-52	AT2G46170.1
SCC3_peak_450	1	27699742	27700022	+	44	NA	promoter-TSS (AT1G73670.1)	NA	11	AT1G73670.1
SCC3_peak_1618	5	11142984	11143273	+	44	NA	exon (AT5G29075.1, exon 1 of 1)	NA	3523	AT5G29075.1
SCC3_peak_1058	3	12479544	12479802	+	44	NA	exon (AT3G30802.1, exon 1 of 1)	NA	216	AT3G30802.1
SCC3_peak_1534	5	2360446	2360722	+	44	NA	TTS (AT5G07460.1)	NA	-1273	AT5G07450.1
SCC3_peak_1750	5	16396046	16396334	+	43	NA	exon (AT5G40910.9, exon 2 of 4)	NA	683	AT5G40910.9
SCC3_peak_1928	Mt	230586	231095	+	43	NA	NA	NA	NA	NA
SCC3_peak_362	1	22795214	22795445	+	42	NA	promoter-TSS (AT1G61730.1)	NA	-615	AT1G61730.1
SCC3_peak_1884	5	26628087	26628554	+	42	NA	Intergenic	NA	3271	AT5G66690.1
SCC3_peak_1760	5	17581035	17581437	+	42	NA	promoter-TSS (AT5G43750.1)	NA	39	AT5G43750.1
SCC3_peak_897	3	129193	129716	+	42	NA	promoter-TSS (AT3G01340.2)	NA	316	AT3G01345.1
SCC3_peak_1937	Mt	242611	243435	+	42	NA	NA	NA	NA	NA
SCC3_peak_647	2	3509189	3509719	+	42	NA	promoter-TSS (AT2G05395.1)	NA	-236	AT2G05395.1
SCC3_peak_469	1	28543828	28544096	+	42	NA	promoter-TSS (AT1G76060.1)	NA	-112	AT1G76060.1
SCC3_peak_1704	5	12142710	12143026	+	42	NA	exon (AT5G32511.1, exon 1 of 1)	NA	1789	AT5G32511.1
SCC3_peak_12	1	363097	363420	+	42	NA	promoter-TSS (AT1G02060.1)	NA	-116	AT1G02060.1
SCC3_peak_1392	4	13076579	13076815	+	42	NA	promoter-TSS (AT4G25635.1)	NA	-40	AT4G25635.1
SCC3_peak_486	1	29302007	29302816	+	42	NA	TTS (AT1G77932.1)	NA	1108	AT1G77932.1
SCC3_peak_1594	5	7462947	7463217	+	42	NA	promoter-TSS (AT5G03405.1)	NA	-218	AT5G03405.1
SCC3_peak_290	1	15837094	15837371	+	42	NA	exon (AT1G42370.1, exon 1 of 1)	NA	1556	AT1G42370.1
SCC3_peak_1631	5	11264753	11265036	+	42	NA	Intergenic	NA	6916	AT5G29580.1
SCC3_peak_358	1	22324387	22324682	+	42	NA	TTS (AT1G60600.2)	NA	2825	AT1G60600.2
SCC3_peak_441	1	27159540	27160174	+	42	NA	TTS (AT1G72175.1)	NA	1982	AT1G72175.1
SCC3_peak_616	2	3377075	3377341	+	41	NA	promoter-TSS (AT2G07638.1)	NA	45	AT2G07638.1
SCC3_peak_581	2	3298449	3298881	+	41	NA	promoter-TSS (AT2G07627.1)	NA	51	AT2G07627.1
SCC3_peak_1920	Mt	182945	183315	+	41	NA	NA	NA	NA	NA
SCC3_peak_1252	4	923346	923710	+	40	NA	TTS (AT4G02080.1)	NA	406	AT4G02090.1
SCC3_peak_1598	5	8660659	8660939	+	40	NA	TTS (AT5G03915.1)	NA	416	AT5G03915.1
SCC3_peak_1045	3	11707741	11707984	+	40	NA	promoter-TSS (AT3G29796.1)	NA	-699	AT3G29796.1
SCC3_peak_1439	4	15948298	15948557	+	40	NA	promoter-TSS (AT4G33060.1)	NA	-28	AT4G33060.1
SCC3_peak_721	2	9526316	9526762	+	40	NA	exon (AT2G22430.1, exon 3 of 3)	NA	1306	AT2G22430.1
SCC3_peak_1842	5	24485933	24486591	+	40	NA	TTS (AT5G60860.1)	NA	-1308	AT5G08980.1
SCC3_peak_135	1	8975592	8975921	+	40	NA	promoter-TSS (AT1G25550.2)	NA	-570	AT1G25550.2
SCC3_peak_1846	5	24706144	24706401	+	40	NA	Intergenic	NA	-1173	AT5G61440.2
SCC3_peak_470	1	28583590	28583857	+	40	NA	TTS (AT1G76170.1)	NA	1643	AT1G76170.6
SCC3_peak_554	2	3228857	3229134	+	40	NA	exon (AT2G07660.1, exon 1 of 1)	NA	2705	AT2G07660.1
SCC3_peak_704	2	7756981	7757338	+	40	NA	exon (AT2G17840.2, exon 1 of 3)	NA	716	AT2G17840.2
SCC3_peak_432	1	26654219	26654466	+	40	NA	promoter-TSS (AT1G70700.2)	NA	-187	AT1G70700.1
SCC3_peak_1676	5	11914674	11914911	+	40	NA	Intergenic	NA	-1403	AT5G32254.1
SCC3_peak_1115	3	15140817	15141218	+	40	NA	intron (AT3G43148.1, intron 3 of 8)	NA	1022	AT3G43148.1
SCC3_peak_1198	3	21010723	21011046	+	40	NA	promoter-TSS (AT3G56720.2)	NA	-124	AT3G56720.5
SCC3_peak_971	3	5509234	5509533	+	40	NA	promoter-TSS (AT3G16260.1)	NA	39	AT3G16260.1
SCC3_peak_739	2	10600544	10601043	+	40	NA	Intergenic	NA	-1027	AT2G24915.1
SCC3_peak_153	1	10478191	10478902	+	40	NA	TTS (AT1G29940.1)	NA	661	AT1G29930.1
SCC3_peak_1956	Mt	296275	296588	+	39	NA	NA	NA	NA	NA
SCC3_peak_1477	4	17541278	17541526	+	38	NA	TTS (AT4G37270.1)	NA	912	AT4G37260.1
SCC3_peak_1339	4	8877872	8878113	+	38	NA	TTS (AT4G15545.1)	NA	1335	AT4G15550.1
SCC3_peak_1283	4	3507271	3507556	+	38	NA	exon (AT4G06566.1, exon 1 of 1)	NA	786	AT4G06566.1
SCC3_peak_799	2	15144257	15144512	+	38	NA	promoter-TSS (AT2G36060.3)	NA	-163	AT2G36060.1
SCC3_peak_769	2	12840257	12840514	+	38	NA	promoter-TSS (AT2G30080.1)	NA	-133	AT2G30080.1
SCC3_peak_480	1	28895885	28896151	+	38	NA	intron (AT1G76930.2, intron 1 of 2)	NA	865	AT1G76930.1
SCC3_peak_1500	4	18566203	18566526	+	38	NA	Intergenic	NA	-2377	AT4G40050.1
SCC3_peak_256	1	15200730	15201336	+	37	NA	Intergenic	NA	-8926	AT1G40123.1
SCC3_peak_1957	Mt	302123	302647	+	37	NA	NA	NA	NA	NA
SCC3_peak_1341	4	9073341	9073574	+	36	NA	TTS (AT4G16010.1)	NA	255	AT4G16015.2
SCC3_peak_968	3	5283751	5285486	+	36	NA	exon (AT3G15602.1, exon 1 of 1)	NA	1149	AT3G15602.1
SCC3_peak_825	2	16810849	16811104	+	36	NA	promoter-TSS (AT2G40240.1)	NA	71	AT2G40240.1
SCC3_peak_491	1	29388645	29389046	+	36	NA	exon (AT1G78100.1, exon 1 of 1)	NA	1173	AT1G78100.1
SCC3_peak_788	2	14538739	14539168	+	36	NA	TTS (AT2G34500.1)	NA	-1397	AT2G34490.1
SCC3_peak_160	1	10718127	10718690	+	36	NA	TTS (AT1G30370.1)	NA	2435	AT1G30370.1
SCC3_peak_1775	5	19107608	19107842	+	36	NA	exon (AT5G47050.1, exon 3 of 3)	NA	1428	AT5G47050.1
SCC3_peak_270	1	15299212	15299510	+	36	NA	Intergenic	NA	-1224	AT1G40137.1
SCC3_peak_1721	5	13454625	13455064	+	36	NA	Intergenic	NA	-5095	AT5G35195.1
SCC3_peak_185	1	14160865	14161604	+	36	NA	exon (AT1G37130.1, exon 3 of 3)	NA	2782	AT1G37130.1
SCC3_peak_823	2	16745364	16745623	+	36	NA	promoter-TSS (AT2G40100.1)	NA	-135	AT2G40100.1
SCC3_peak_81	1	6329952	6330195	+	36	NA	TTS (AT1G18390.2)	NA	-1325	AT1G18400.1
SCC3_peak_309	1	17634368	17634628	+	36	NA	promoter-TSS (AT1G47870.1)	NA	-199	AT1G47870.1
SCC3_peak_1857	5	25267975	25268370	+	36	NA	promoter-TSS (AT5G62960.1)	NA	-778	AT5G62960.1
SCC3_peak_1397	4	13663870	13664100	+	36	NA	promoter-TSS (AT4G27270.3)	NA	-614	AT4G27270.3
SCC3_peak_1700	5	12041226	12041626	+	35	NA	promoter-TSS (AT5G32426.1)	NA	-11	AT5G32426.1
SCC3_peak_1616	5	10454772	10455030	+	35	NA	TTS (AT5G28491.1)	NA	780	AT5G28490.1
SCC3_peak_1516	5	554183	554801	+	35	NA	exon (AT5G02500.1, exon 2 of 2)	NA	-1665	AT5G02490.1
SCC3_peak_796	2	15089187	15089419	+	35	NA	exon (AT2G35940.3, exon 5 of 5)	NA	-1216	AT2G35945.1
SCC3_peak_983	3	6341899	6342130	+	35	NA	TTS (AT3G18485.1)	NA	1164	AT3G18485.1
SCC3_peak_417	1	26253374	26253726	+	35	NA	exon (AT1G69770.1, exon 1 of 21)	NA	137	AT1G69770.1
SCC3_peak_5	1	120554	120824	+	35	NA	TTS (AT1G01320.1)	NA	535	AT1G01310.1
SCC3_peak_1912	Mt	77347	77658	+	35	NA	NA	NA	NA	NA
SCC3_peak_1579	5	6359144	6359437	+	35	NA	promoter-TSS (AT5G19030.1)	NA	-132	AT5G19030.1
SCC3_peak_39	1	3030625	3030912	+	35	NA	promoter-TSS (AT1G09390.1)	NA	-278	AT1G09390.1
SCC3_peak_1165	3	18859440	18859823	+	35	NA	Intergenic	NA	-2591	AT3G50740.1
SCC3_peak_65	1	4889623	4889887	+	35	NA	TTS (AT1G14320.2)	NA	1541	AT1G14320.2
SCC3_peak_1286	4	3739280	3739699	+	35	NA	TTS (AT4G06624.1)	NA	-1422	AT4G06622.1
SCC3_peak_316	1	18406778	18407166	+	35	NA	promoter-TSS (AT1G49740.1)	NA	-428	AT1G49740.1
SCC3_peak_95	1	7144940	7145370	+	35	NA	exon (AT1G20620.1, exon 4 of 7)	NA	1350	AT1G20620.7
SCC3_peak_144	1	9481035	9481372	+	35	NA	promoter-TSS (AT1G27290.1)	NA	-202	AT1G27290.1
SCC3_peak_1560	5	4208830	4209073	+	35	NA	TTS (AT5G13200.2)	NA	2167	AT5G13200.1
SCC3_peak_1063	3	13395976	13396265	+	35	NA	Intergenic	NA	-2371	AT3G32465.1
SCC3_peak_865	2	18627187	18627613	+	35	NA	TTS (AT2G45190.1)	NA	1212	AT2G45180.1
SCC3_peak_1082	3	13748171	13748450	+	34	NA	Intergenic	NA	-3861	AT3G33076.1
SCC3_peak_1959	Mt	305345	305824	+	34	NA	NA	NA	NA	NA
SCC3_peak_1925	Mt	221500	222160	+	34	NA	NA	NA	NA	NA
SCC3_peak_291	1	15841502	15841743	+	33	NA	exon (AT1G42375.1, exon 1 of 1)	NA	-2834	AT1G42370.1
SCC3_peak_1051	3	12210862	12211332	+	33	NA	exon (AT3G30663.1, exon 1 of 1)	NA	606	AT3G30663.1
SCC3_peak_1684	5	11947181	11947648	+	33	NA	Intergenic	NA	-2056	AT5G32312.1
SCC3_peak_869	2	18807132	18807366	+	33	NA	TTS (AT2G45650.1)	NA	3059	AT2G45650.1
SCC3_peak_895	3	38755	39071	+	33	NA	promoter-TSS (AT3G01100.4)	NA	-253	AT3G01100.1
SCC3_peak_1142	3	17975212	17975664	+	33	NA	promoter-TSS (AT3G48515.1)	NA	-762	AT3G48515.1
SCC3_peak_593	2	3326313	3326597	+	33	NA	Intergenic	NA	2287	AT2G07755.1
SCC3_peak_30	1	2193650	2194087	+	33	NA	promoter-TSS (AT1G07140.1)	NA	-32	AT1G07140.1
SCC3_peak_755	2	12116458	12116727	+	33	NA	exon (AT2G28350.1, exon 4 of 4)	NA	2530	AT2G28350.2
SCC3_peak_880	2	19089085	19089396	+	33	NA	promoter-TSS (AT2G46500.3)	NA	-11	AT2G46500.1
SCC3_peak_1564	5	4423122	4423384	+	33	NA	promoter-TSS (AT5G13700.1)	NA	-158	AT5G13700.1
SCC3_peak_668	2	4311356	4311802	+	33	NA	exon (AT2G10940.2, exon 1 of 1)	NA	524	AT2G10940.2
SCC3_peak_1364	4	10508252	10508515	+	33	NA	promoter-TSS (AT4G19220.1)	NA	-262	AT4G19220.1
SCC3_peak_1918	Mt	145196	145604	+	32	NA	NA	NA	NA	NA
SCC3_peak_1968	Mt	326492	326767	+	32	NA	NA	NA	NA	NA
SCC3_peak_644	2	3488490	3488808	+	32	NA	promoter-TSS (AT2G05355.1)	NA	-940	AT2G05355.1
SCC3_peak_722	2	9563798	9564158	+	31	NA	exon (AT2G22500.1, exon 1 of 1)	NA	872	AT2G22500.1
SCC3_peak_1230	3	22991119	22991375	+	31	NA	promoter-TSS (AT3G62090.4)	NA	-538	AT3G62090.4
SCC3_peak_1542	5	3185554	3185854	+	31	NA	promoter-TSS (AT5G10160.1)	NA	-30	AT5G10160.1
SCC3_peak_836	2	17443390	17443682	+	31	NA	Intergenic	NA	-2120	AT2G41810.1
SCC3_peak_1312	4	5146787	5147210	+	31	NA	TTS (AT4G08150.1)	NA	4161	AT4G08150.1
SCC3_peak_877	2	19017819	19018173	+	31	NA	TTS (AT2G46330.2)	NA	1259	AT2G46330.2
SCC3_peak_131	1	8800305	8800848	+	31	NA	promoter-TSS (AT1G25025.1)	NA	-166	AT1G24996.1
SCC3_peak_353	1	22036343	22036575	+	31	NA	exon (AT1G59870.1, exon 3 of 8)	NA	2036	AT1G59870.1
SCC3_peak_1519	5	771509	771797	+	31	NA	TTS (AT5G03240.1)	NA	1642	AT5G03240.2
SCC3_peak_1443	4	16200127	16200457	+	31	NA	promoter-TSS (AT4G08835.1)	NA	77	AT4G08835.1
SCC3_peak_967	3	5282213	5282725	+	31	NA	TTS (AT3G15602.1)	NA	3037	AT3G15600.1
SCC3_peak_329	1	19980006	19980252	+	31	NA	promoter-TSS (AT1G53540.1)	NA	-170	AT1G53540.1
SCC3_peak_286	1	15397319	15397579	+	31	NA	Intergenic	NA	-1218	AT1G40112.1
SCC3_peak_1921	Mt	187204	187648	+	31	NA	NA	NA	NA	NA
SCC3_peak_1134	3	17550980	17551239	+	31	NA	exon (AT3G47610.1, exon 4 of 4)	NA	1998	AT3G47610.1
SCC3_peak_1041	3	11379343	11379772	+	31	NA	Intergenic	NA	4588	AT3G29575.4
SCC3_peak_48	1	3781946	3782341	+	30	NA	exon (AT1G11265.1, exon 1 of 1)	NA	908	AT1G11265.1
SCC3_peak_1342	4	9133977	9134208	+	29	NA	promoter-TSS (AT4G16141.1)	NA	-931	AT4G16141.1
SCC3_peak_622	2	3399958	3400315	+	29	NA	promoter-TSS (AT2G07711.1)	NA	-224	AT2G07786.1
SCC3_peak_1272	4	2937719	2938034	+	29	NA	Intergenic	NA	19723	AT4G05610.1
SCC3_peak_646	2	3506267	3506657	+	29	NA	promoter-TSS (AT2G07670.1)	NA	-403	AT2G07670.1
SCC3_peak_1609	5	9245102	9245337	+	29	NA	exon (AT5G26340.1, exon 3 of 4)	NA	2321	AT5G26340.1
SCC3_peak_1489	4	17813499	17813762	+	29	NA	promoter-TSS (AT4G37895.1)	NA	85	AT4G37895.1
SCC3_peak_43	1	3255217	3255472	+	29	NA	TTS (AT1G09980.1)	NA	3027	AT1G09970.2
SCC3_peak_1069	3	13688222	13688502	+	29	NA	Intergenic	NA	13218	AT3G33084.1
SCC3_peak_1313	4	5197985	5198215	+	29	NA	exon (AT4G08250.1, exon 1 of 1)	NA	1313	AT4G08250.1
SCC3_peak_1927	Mt	229026	229340	+	29	NA	NA	NA	NA	NA
SCC3_peak_1119	3	15290174	15290724	+	29	NA	exon (AT3G43350.1, exon 8 of 8)	NA	1891	AT3G06585.1
SCC3_peak_1951	Mt	284938	285422	+	29	NA	NA	NA	NA	NA
SCC3_peak_629	2	3435663	3435907	+	29	NA	promoter-TSS (AT2G07721.1)	NA	-506	AT2G07721.1
SCC3_peak_559	2	3249620	3249935	+	28	NA	promoter-TSS (AT2G07812.1)	NA	-383	AT2G07812.1
SCC3_peak_1315	4	5335871	5336105	+	27	NA	Intergenic	NA	-4079	AT4G08406.1
SCC3_peak_1581	5	6413827	6414301	+	27	NA	promoter-TSS (AT5G19120.1)	NA	-424	AT5G19120.1
SCC3_peak_841	2	17510357	17510642	+	27	NA	TTS (AT2G41945.1)	NA	2455	AT2G41945.3
SCC3_peak_1095	3	13800608	13801162	+	27	NA	Intergenic	NA	-2288	AT3G33069.1
SCC3_peak_605	2	3350006	3350279	+	27	NA	TTS (AT2G07696.1)	NA	1070	AT2G07599.2
SCC3_peak_714	2	8858744	8859013	+	27	NA	promoter-TSS (AT2G20580.1)	NA	-84	AT2G20580.1
SCC3_peak_1091	3	13765212	13765547	+	27	NA	Intergenic	NA	-20930	AT3G33076.1
SCC3_peak_1732	5	15662875	15663121	+	26	NA	exon (AT5G39120.1, exon 2 of 2)	NA	529	AT5G39120.1
SCC3_peak_1502	5	210146	210597	+	26	NA	promoter-TSS (AT5G01542.1)	NA	-646	AT5G01542.1
SCC3_peak_1324	4	6865034	6865378	+	26	NA	exon (AT4G11280.1, exon 4 of 4)	NA	1227	AT4G11280.1
SCC3_peak_130	1	8793892	8794553	+	26	NA	exon (AT1G24967.1, exon 1 of 1)	NA	-2142	AT1G24938.1
SCC3_peak_327	1	19706280	19706608	+	26	NA	exon (AT1G52905.1, exon 2 of 2)	NA	397	AT1G52905.1
SCC3_peak_1976	Mt	348807	349393	+	26	NA	NA	NA	NA	NA
SCC3_peak_859	2	18460927	18461164	+	26	NA	TTS (AT2G44790.1)	NA	321	AT2G44780.1
SCC3_peak_981	3	6173544	6173790	+	26	NA	promoter-TSS (AT3G18040.3)	NA	-572	AT3G18040.4
SCC3_peak_1944	Mt	267010	267333	+	26	NA	NA	NA	NA	NA
SCC3_peak_1677	5	11929903	11930225	+	26	NA	Intergenic	NA	-7109	AT5G32293.1
SCC3_peak_835	2	17363567	17363957	+	26	NA	TTS (AT2G41640.2)	NA	1117	AT2G41650.1
SCC3_peak_1931	Mt	234237	234588	+	25	NA	NA	NA	NA	NA
SCC3_peak_1899	Mt	38612	38855	+	24	NA	NA	NA	NA	NA
SCC3_peak_1863	5	25693860	25694235	+	24	NA	TTS (AT5G64230.1)	NA	-1573	AT5G64240.2
SCC3_peak_1686	5	11952184	11952802	+	24	NA	Intergenic	NA	-7135	AT5G32312.1
SCC3_peak_560	2	3255473	3255905	+	23	NA	TTS (AT2G07743.1)	NA	126	AT2G07779.1
SCC3_peak_572	2	3284903	3285241	+	23	NA	promoter-TSS (AT2G07625.1)	NA	-456	AT2G07625.1
SCC3_peak_1922	Mt	190364	190835	+	22	NA	NA	NA	NA	NA
SCC3_peak_645	2	3505558	3505900	+	22	NA	promoter-TSS (AT2G07666.1)	NA	-271	AT2G07666.1
SCC3_peak_1867	5	25723134	25723395	+	22	NA	TTS (AT5G64310.1)	NA	1531	AT5G64310.1
SCC3_peak_891	2	19371404	19371638	+	22	NA	Intergenic	NA	-1043	AT2G47180.1
SCC3_peak_169	1	11799071	11799570	+	21	NA	TTS (AT1G32630.2)	NA	1985	AT1G32630.2
SCC3_peak_1719	5	13440836	13441093	+	21	NA	Intergenic	NA	6783	AT5G35190.1
SCC3_peak_340	1	20851160	20851540	+	21	NA	exon (AT1G55770.1, exon 1 of 1)	NA	314	AT1G55770.1
SCC3_peak_574	2	3288901	3289173	+	21	NA	intron (AT2G07681.1, intron 4 of 10)	NA	1508	AT2G07681.1
SCC3_peak_1778	5	19172074	19172379	+	21	NA	promoter-TSS (AT5G47210.3)	NA	730	AT5G47220.1
SCC3_peak_151	1	10353496	10353945	+	21	NA	TTS (AT1G29630.3)	NA	2762	AT1G29640.1
SCC3_peak_338	1	20674397	20674674	+	21	NA	promoter-TSS (AT1G55365.1)	NA	-32	AT1G55365.1
SCC3_peak_116	1	8017107	8017392	+	19	NA	promoter-TSS (AT1G22660.3)	NA	-32	AT1G22660.3
SCC3_peak_1531	5	2036843	2037240	+	19	NA	TTS (AT5G06620.1)	NA	814	AT5G06630.1
SCC3_peak_1978	Mt	352827	353087	+	18	NA	NA	NA	NA	NA
SCC3_peak_1678	5	11930545	11930796	+	18	NA	Intergenic	NA	-6503	AT5G32293.1
SCC3_peak_976	3	5952484	5952796	+	18	NA	promoter-TSS (AT3G03475.1)	NA	-391	AT3G03475.1
SCC3_peak_606	2	3350852	3351819	+	17	NA	promoter-TSS (AT2G07599.1)	NA	-123	AT2G07599.1
SCC3_peak_557	2	3243426	3243686	+	16	NA	Intergenic	NA	-1293	AT2G07773.1
SCC3_peak_328	1	19820070	19820440	+	16	NA	TTS (AT1G53165.3)	NA	250	AT1G07873.1
SCC3_peak_582	2	3299937	3300456	+	15	NA	promoter-TSS (AT2G07628.1)	NA	-845	AT2G07628.1
SCC3_peak_573	2	3287499	3288348	+	14	NA	intron (AT2G07681.1, intron 1 of 10)	NA	394	AT2G07681.1
SCC3_peak_583	2	3301582	3301937	+	14	NA	promoter-TSS (AT2G07683.1)	NA	45	AT2G07772.1
SCC3_peak_1905	Mt	53019	53306	+	13	NA	NA	NA	NA	NA
