# Supplementary material for: Histone H2A monoubiquitination marks are targeted to specific sites by cohesin subunits in Arabidopsis
Source: Nat Commun. 2023 Mar 3;14:1209. doi: 10.1038/s41467-023-36788-3 (PMC9984397; doi:10.1038/s41467-023-36788-3)
Supplement: Supplementary file 9 — Supplementary Data 7 [file 41467_2023_36788_MOESM9_ESM.xlsx]

## Sheet: SYN4_peaks
PeakID (cmd=annotatePeaks.pl /home3/mliu/project/ZhangY_20181102/lab_data/3.1.macs2/SYN4_peaks.narrowPeak Arabidopsis_thaliana.TAIR10.dna.toplevel.fa -gtf /home3/mliu/project/ZhangY_20181102/anno/Araport11_GFF3_genes_transposons.201606.gtf)	Chr	Start	End	Strand	Peak Score	Annotation	Distance to TSS	Nearest PromoterID
SYN4_peak_5940	3	13589080	13592486	+	220408	Intergenic	9636	AT3G33055.1
SYN4_peak_7044	4	3950588	3955970	+	168667	Intergenic	-2677	AT4G06700.1
SYN4_peak_7026	4	3054559	3061172	+	71442	Intergenic	-5091	AT4G06474.1
SYN4_peak_9624	5	11184590	11188325	+	52250	Intergenic	-1943	AT5G29550.1
SYN4_peak_3128	2	3614985	3626439	+	43109	exon (AT2G08986.1, exon 14 of 46)	2654	AT2G08986.1
SYN4_peak_9651	5	11726243	11736142	+	31549	Intergenic	-8085	AT5G31821.1
SYN4_peak_5987	3	14197694	14205092	+	28248	Intergenic	1640	AT3G41979.1
SYN4_peak_1511	1	15082083	15085926	+	22872	intron (AT1G40104.1, intron 12 of 21)	2052	AT1G40104.1
SYN4_peak_5986	3	14193747	14197338	+	20827	promoter-TSS (AT3G41761.1)	-375	AT3G41761.1
SYN4_peak_2967	2	5120	7414	+	18502	promoter-TSS (AT2G01021.1)	-304	AT2G01021.1
SYN4_peak_2964	2	1818	2971	+	14269	exon (AT2G01008.1, exon 3 of 3)	-1312	AT2G01010.1
SYN4_peak_7051	4	3998100	4011408	+	13512	Intergenic	-6999	AT4G06716.1
SYN4_peak_9646	5	11702006	11709082	+	10399	Intergenic	4318	AT5G31770.1
SYN4_peak_3127	2	3605752	3607758	+	10367	Intergenic	2227	AT2G07880.1
SYN4_peak_7047	4	3982035	3987557	+	10078	Intergenic	4463	AT4G06710.1
SYN4_peak_2965	2	3282	4069	+	9521	promoter-TSS (AT2G01010.1)	-31	AT2G01010.1
SYN4_peak_3115	2	3429890	3439846	+	7876	exon (AT2G07721.1, exon 1 of 2)	411	AT2G07721.1
SYN4_peak_7046	4	3966427	3981595	+	7760	Intergenic	-8375	AT4G06708.1
SYN4_peak_2963	2	1278	1550	+	7336	intron (AT2G01008.1, intron 1 of 2)	389	AT2G01008.1
SYN4_peak_6926	4	743795	745134	+	6770	promoter-TSS (AT4G01720.1)	-340	AT4G01720.1
SYN4_peak_6899	4	525037	525825	+	6238	Intergenic	-1182	AT4G01250.1
SYN4_peak_5988	3	14210059	14216524	+	6016	Intergenic	13538	AT3G41979.1
SYN4_peak_2968	2	7815	8054	+	5912	Intergenic	1363	AT2G01021.1
SYN4_peak_5984	3	14191830	14192638	+	5862	Intergenic	-3683	AT3G41761.1
SYN4_peak_4626	2	19697744	19698266	+	5476	Intergenic	-1184	AT2G48160.1
SYN4_peak_2969	2	8474	9334	+	5248	TTS (AT2G01023.1)	863	AT2G01023.1
SYN4_peak_3099	2	3328529	3340530	+	5070	exon (AT2G05205.1, exon 2 of 2)	119	AT2G05215.1
SYN4_peak_3101	2	3347454	3367802	+	5066	promoter-TSS (AT2G07798.1)	9	AT2G07798.1
SYN4_peak_3098	2	3322903	3328318	+	4852	Intergenic	-1620	AT2G07632.1
SYN4_peak_9012	5	3782597	3785918	+	4847	exon (AT5G11740.1, exon 1 of 1)	327	AT5G11740.1
SYN4_peak_11174	Mt	125636	132593	+	4809	NA	NA	NA
SYN4_peak_3100	2	3340733	3347023	+	4804	TTS (AT2G07694.1)	546	AT2G07637.1
SYN4_peak_5985	3	14192973	14193395	+	4742	Intergenic	-2733	AT3G41761.1
SYN4_peak_3126	2	3498055	3509742	+	4682	TTS (AT2G07766.1)	376	AT2G07766.1
SYN4_peak_10062	5	19179469	19181913	+	4659	promoter-TSS (AT5G47229.1)	810	AT5G47230.1
SYN4_peak_5949	3	13705437	13710602	+	4650	Intergenic	32875	AT3G33084.1
SYN4_peak_3119	2	3463305	3466429	+	4511	Intergenic	-1852	AT2G07799.1
SYN4_peak_11211	Mt	301605	309271	+	4509	NA	NA	NA
SYN4_peak_11158	Mt	70576	73770	+	4459	NA	NA	NA
SYN4_peak_11223	Mt	342042	364776	+	4444	NA	NA	NA
SYN4_peak_3162	2	7191022	7191253	+	4427	promoter-TSS (AT2G06695.1)	200	AT2G16586.1
SYN4_peak_11221	Mt	334575	341156	+	4382	NA	NA	NA
SYN4_peak_11167	Mt	102938	104720	+	4370	NA	NA	NA
SYN4_peak_3129	2	3626907	3627397	+	4360	TTS (AT2G08986.1)	9094	AT2G08986.1
SYN4_peak_4117	2	16641435	16644026	+	4326	promoter-TSS (AT2G39870.1)	-651	AT2G39870.1
SYN4_peak_3114	2	3422373	3429681	+	4316	exon (AT2G07718.1, exon 1 of 1)	1342	AT2G07718.1
SYN4_peak_11153	Mt	49873	56721	+	4314	NA	NA	NA
SYN4_peak_11156	Mt	68720	69602	+	4266	NA	NA	NA
SYN4_peak_11222	Mt	341360	341727	+	4262	NA	NA	NA
SYN4_peak_3113	2	3412073	3421954	+	4230	Intergenic	-1216	AT2G07717.1
SYN4_peak_3116	2	3440070	3441629	+	4204	TTS (AT2G07723.1)	465	AT2G07652.1
SYN4_peak_2966	2	4298	4915	+	4136	exon (AT2G01010.1, exon 1 of 1)	900	AT2G01010.1
SYN4_peak_11212	Mt	309609	317222	+	4124	NA	NA	NA
SYN4_peak_3121	2	3468279	3477420	+	4097	promoter-TSS (AT2G07733.1)	-828	AT2G07733.1
SYN4_peak_11216	Mt	323724	328105	+	4070	NA	NA	NA
SYN4_peak_8498	4	18471794	18472656	+	4053	promoter-TSS (AT4G39800.1)	-177	AT4G39800.1
SYN4_peak_3104	2	3375878	3392055	+	4018	promoter-TSS (AT2G07794.1)	-489	AT2G07794.1
SYN4_peak_11155	Mt	61413	68331	+	3956	NA	NA	NA
SYN4_peak_11161	Mt	85816	87525	+	3951	NA	NA	NA
SYN4_peak_3110	2	3403103	3408151	+	3944	TTS (AT2G07643.1)	131	AT2G07644.1
SYN4_peak_11186	Mt	172705	177439	+	3915	NA	NA	NA
SYN4_peak_11152	Mt	44	49670	+	3878	NA	NA	NA
SYN4_peak_773	1	5957337	5958624	+	3874	promoter-TSS (AT1G17380.2)	-469	AT1G17380.2
SYN4_peak_8411	4	17985853	17986829	+	3865	promoter-TSS (AT4G38430.1)	-43	AT4G38430.1
SYN4_peak_3106	2	3393017	3396508	+	3845	TTS (AT2G07709.1)	-4036	AT2G07641.1
SYN4_peak_3088	2	3271019	3273696	+	3827	promoter-TSS (AT2G07676.1)	208	AT2G07767.1
SYN4_peak_3094	2	3298067	3302696	+	3803	promoter-TSS (AT2G07628.1)	-660	AT2G07628.1
SYN4_peak_3095	2	3303083	3311455	+	3754	promoter-TSS (AT2G07685.1)	-673	AT2G07685.1
SYN4_peak_11213	Mt	317437	319612	+	3736	NA	NA	NA
SYN4_peak_11081	5	26687480	26689019	+	3733	promoter-TSS (AT5G66820.1)	298	AT5G09775.1
SYN4_peak_3120	2	3466759	3467977	+	3729	TTS (AT2G07799.1)	649	AT2G07799.1
SYN4_peak_5989	3	14218156	14225068	+	3728	Intergenic	6692	AT3G42047.1
SYN4_peak_3123	2	3483152	3491321	+	3708	intron (AT2G07806.2, intron 6 of 7)	-2353	AT2G05355.1
SYN4_peak_11196	Mt	233975	236303	+	3675	NA	NA	NA
SYN4_peak_11169	Mt	105699	106405	+	3646	NA	NA	NA
SYN4_peak_11179	Mt	143088	143543	+	3640	NA	NA	NA
SYN4_peak_11214	Mt	319819	321657	+	3636	NA	NA	NA
SYN4_peak_11160	Mt	76508	85221	+	3611	NA	NA	NA
SYN4_peak_11199	Mt	242128	247337	+	3600	NA	NA	NA
SYN4_peak_3117	2	3441988	3461856	+	3565	exon (AT2G07727.1, exon 1 of 1)	-1055	AT2G07757.1
SYN4_peak_11187	Mt	178004	181783	+	3559	NA	NA	NA
SYN4_peak_11224	Mt	365196	366871	+	3558	NA	NA	NA
SYN4_peak_11218	Mt	329287	330671	+	3552	NA	NA	NA
SYN4_peak_2970	2	9822	10332	+	3539	promoter-TSS (AT2G01023.1)	-310	AT2G01023.1
SYN4_peak_11185	Mt	154779	172494	+	3510	NA	NA	NA
SYN4_peak_4693	3	537425	538754	+	3506	promoter-TSS (AT3G02550.1)	37	AT3G02550.1
SYN4_peak_11220	Mt	333621	333947	+	3500	NA	NA	NA
SYN4_peak_11159	Mt	73975	76286	+	3492	NA	NA	NA
SYN4_peak_3112	2	3410204	3411611	+	3489	exon (AT2G07715.1, exon 1 of 3)	310	AT2G07715.1
SYN4_peak_3136	2	5198560	5205337	+	3485	Intergenic	-4098	AT2G12690.1
SYN4_peak_3089	2	3273901	3277800	+	3484	promoter-TSS (AT2G07623.1)	-590	AT2G07746.1
SYN4_peak_3093	2	3293103	3297732	+	3478	exon (AT2G07682.1, exon 1 of 1)	-1055	AT2G07626.1
SYN4_peak_11192	Mt	218352	223423	+	3470	NA	NA	NA
SYN4_peak_11205	Mt	263152	270245	+	3454	NA	NA	NA
SYN4_peak_11171	Mt	110436	120078	+	3449	NA	NA	NA
SYN4_peak_11215	Mt	321862	323522	+	3441	NA	NA	NA
SYN4_peak_3090	2	3278253	3286125	+	3433	promoter-TSS (AT2G07669.1)	-598	AT2G07669.1
SYN4_peak_3083	2	3244640	3250930	+	3425	promoter-TSS (AT2G07776.2)	424	AT2G05145.1
SYN4_peak_11202	Mt	252364	254750	+	3413	NA	NA	NA
SYN4_peak_3108	2	3397847	3401631	+	3406	promoter-TSS (AT2G07711.1)	173	AT2G07786.1
SYN4_peak_11184	Mt	150165	154452	+	3403	NA	NA	NA
SYN4_peak_11162	Mt	87890	93263	+	3399	NA	NA	NA
SYN4_peak_11175	Mt	133206	136979	+	3392	NA	NA	NA
SYN4_peak_8877	5	2614363	2616571	+	3386	promoter-TSS (AT5G08139.2)	-525	AT5G01475.1
SYN4_peak_3125	2	3494321	3497836	+	3384	promoter-TSS (AT2G07764.1)	320	AT2G07739.1
SYN4_peak_11154	Mt	56923	61191	+	3382	NA	NA	NA
SYN4_peak_11203	Mt	255300	258733	+	3382	NA	NA	NA
SYN4_peak_3092	2	3290922	3292893	+	3377	TTS (AT2G07682.1)	4378	AT2G07681.1
SYN4_peak_3086	2	3261985	3266599	+	3354	promoter-TSS (AT2G05155.1)	120	AT2G07621.1
SYN4_peak_3111	2	3408598	3409832	+	3320	promoter-TSS (AT2G07714.1)	696	AT2G07646.1
SYN4_peak_11204	Mt	258992	262950	+	3317	NA	NA	NA
SYN4_peak_6179	3	18501091	18502134	+	3284	promoter-TSS (AT3G08085.1)	-910	AT3G08085.1
SYN4_peak_3085	2	3259642	3261434	+	3269	promoter-TSS (AT2G07664.1)	91	AT2G07664.1
SYN4_peak_11207	Mt	272543	298654	+	3269	NA	NA	NA
SYN4_peak_11194	Mt	225853	231398	+	3225	NA	NA	NA
SYN4_peak_5619	3	7284822	7286370	+	3224	exon (AT3G20830.1, exon 1 of 1)	846	AT3G20830.1
SYN4_peak_6369	3	19880155	19880661	+	3224	promoter-TSS (AT3G53620.1)	-96	AT3G53620.1
SYN4_peak_3084	2	3251398	3258493	+	3167	TTS (AT2G07743.1)	870	AT2G07779.1
SYN4_peak_11180	Mt	144046	146496	+	3151	NA	NA	NA
SYN4_peak_3087	2	3267232	3270795	+	3122	promoter-TSS (AT2G07674.2)	81	AT2G07674.2
SYN4_peak_3124	2	3491570	3493915	+	3099	promoter-TSS (AT2G07795.1)	44	AT2G07738.1
SYN4_peak_11166	Mt	100631	102373	+	3094	NA	NA	NA
SYN4_peak_3081	2	3239239	3242322	+	3082	promoter-TSS (AT2G07771.2)	-317	AT2G07771.2
SYN4_peak_11177	Mt	137794	140563	+	3080	NA	NA	NA
SYN4_peak_11183	Mt	148598	149889	+	3029	NA	NA	NA
SYN4_peak_11163	Mt	93502	95422	+	3026	NA	NA	NA
SYN4_peak_3097	2	3319124	3322310	+	3011	Intergenic	-2083	AT2G07784.1
SYN4_peak_11197	Mt	236511	238677	+	2980	NA	NA	NA
SYN4_peak_3107	2	3396760	3397639	+	2972	TTS (AT2G07711.1)	2235	AT2G07711.1
SYN4_peak_4488	2	18964021	18965657	+	2950	promoter-TSS (AT2G46170.2)	-229	AT2G46170.1
SYN4_peak_11165	Mt	98269	99667	+	2927	NA	NA	NA
SYN4_peak_11178	Mt	140994	142157	+	2923	NA	NA	NA
SYN4_peak_3103	2	3368908	3375650	+	2901	promoter-TSS (AT2G07702.1)	-316	AT2G07702.1
SYN4_peak_9794	5	16161139	16163944	+	2876	exon (AT5G40390.1, exon 1 of 5)	1092	AT5G40390.1
SYN4_peak_3122	2	3477654	3482673	+	2870	promoter-TSS (AT2G07735.1)	-163	AT2G07735.1
SYN4_peak_11170	Mt	107130	110204	+	2855	NA	NA	NA
SYN4_peak_2496	1	27275890	27279522	+	2795	promoter-TSS (AT1G09307.1)	-663	AT1G09307.1
SYN4_peak_10213	5	21094706	21096120	+	2771	promoter-TSS (AT5G51900.1)	267	AT5G51915.1
SYN4_peak_11188	Mt	182006	210608	+	2751	NA	NA	NA
SYN4_peak_11190	Mt	212803	215904	+	2729	NA	NA	NA
SYN4_peak_11195	Mt	231624	233760	+	2644	NA	NA	NA
SYN4_peak_7019	4	2717360	2720579	+	2587	exon (AT4G05320.2, exon 2 of 2)	757	AT4G05320.4
SYN4_peak_5983	3	14173982	14187272	+	2563	Intergenic	-8466	AT3G41345.1
SYN4_peak_7627	4	12536500	12537196	+	2525	promoter-TSS (AT4G24150.3)	-442	AT4G24150.3
SYN4_peak_3096	2	3311726	3318528	+	2394	Intergenic	-1625	AT2G07629.1
SYN4_peak_5796	3	9131871	9132484	+	2369	promoter-TSS (AT3G25070.2)	39	AT3G25070.2
SYN4_peak_8021	4	15527515	15529110	+	2316	promoter-TSS (AT4G32160.1)	-113	AT4G32160.1
SYN4_peak_2801	1	29364078	29367918	+	2316	exon (AT1G78080.1, exon 1 of 1)	1926	AT1G78080.1
SYN4_peak_6050	3	17177798	17180881	+	2293	exon (AT3G46620.1, exon 1 of 1)	1220	AT3G46620.1
SYN4_peak_10389	5	22331223	22332334	+	2262	exon (AT5G55040.2, exon 1 of 10)	300	AT5G55040.2
SYN4_peak_3669	2	12996902	12998039	+	2255	TTS (AT2G30500.2)	-1458	AT2G30490.1
SYN4_peak_10409	5	22602981	22603753	+	2202	promoter-TSS (AT5G55850.2)	-9	AT5G55850.2
SYN4_peak_10744	5	24909233	24911360	+	2202	promoter-TSS (AT5G09045.1)	-56	AT5G62000.3
SYN4_peak_2092	1	24272621	24275805	+	2170	promoter-TSS (AT1G65347.1)	-175	AT1G65346.1
SYN4_peak_2995	2	258716	259454	+	2134	promoter-TSS (AT2G04015.1)	87	AT2G04015.1
SYN4_peak_11193	Mt	223645	225645	+	2090	NA	NA	NA
SYN4_peak_1918	1	22199471	22200663	+	2001	TTS (AT1G60200.3)	1801	AT1G60190.1
SYN4_peak_648	1	5070454	5071475	+	1987	Intergenic	-2067	AT1G14730.1
SYN4_peak_4474	2	18911112	18913996	+	1987	TTS (AT2G45960.3)	2185	AT2G45970.1
SYN4_peak_7585	4	12316821	12318406	+	1965	promoter-TSS (AT4G23620.1)	440	AT4G23630.2
SYN4_peak_3668	2	12995410	12996229	+	1965	exon (AT2G30490.1, exon 1 of 3)	193	AT2G30490.1
SYN4_peak_10619	5	23966008	23967545	+	1965	promoter-TSS (AT5G59430.1)	-441	AT5G59430.2
SYN4_peak_9444	5	7307403	7308177	+	1958	promoter-TSS (AT5G22070.1)	-104	AT5G22070.1
SYN4_peak_11219	Mt	332328	333078	+	1947	NA	NA	NA
SYN4_peak_11164	Mt	96182	97938	+	1892	NA	NA	NA
SYN4_peak_9710	5	12884382	12886798	+	1872	Intergenic	-2604	AT5G34431.1
SYN4_peak_9856	5	16757846	16758402	+	1864	promoter-TSS (AT5G41850.1)	96	AT5G41850.1
SYN4_peak_9941	5	17734182	17734938	+	1821	promoter-TSS (AT5G44070.1)	-146	AT5G44070.1
SYN4_peak_4328	2	18072069	18073452	+	1793	promoter-TSS (AT2G43550.1)	-545	AT2G43550.1
SYN4_peak_11084	5	26709789	26710725	+	1744	promoter-TSS (AT5G66880.2)	-45	AT5G66880.1
SYN4_peak_7024	4	2946289	2954858	+	1709	Intergenic	-8521	AT4G05612.2
SYN4_peak_11200	Mt	247623	250322	+	1703	NA	NA	NA
SYN4_peak_7045	4	3965696	3966012	+	1594	promoter-TSS (AT4G06708.1)	-218	AT4G06708.1
SYN4_peak_5337	3	5121154	5126906	+	1592	Intergenic	-1379	AT3G03035.1
SYN4_peak_5961	3	13770668	13784966	+	1578	Intergenic	-25356	AT3G33069.1
SYN4_peak_8467	4	18232873	18233691	+	1558	TTS (AT4G39150.1)	-1080	AT4G39140.4
SYN4_peak_7171	4	7962116	7962674	+	1551	promoter-TSS (AT4G13710.2)	-33	AT4G13710.1
SYN4_peak_5153	3	3988446	3989034	+	1544	promoter-TSS (AT3G12570.3)	51	AT3G12570.3
SYN4_peak_5977	3	13856348	13864725	+	1500	Intergenic	-10573	AT3G33106.1
SYN4_peak_11198	Mt	239082	241056	+	1492	NA	NA	NA
SYN4_peak_4842	3	1589389	1591792	+	1457	promoter-TSS (AT3G05490.1)	-525	AT3G05490.1
SYN4_peak_718	1	5420668	5422218	+	1431	promoter-TSS (AT1G15750.1)	255	AT1G05197.1
SYN4_peak_1662	1	18953515	18954835	+	1431	exon (AT1G51170.1, exon 1 of 1)	878	AT1G51170.1
SYN4_peak_5972	3	13835134	13840009	+	1421	Intergenic	-4502	AT3G33100.1
SYN4_peak_11173	Mt	122026	125393	+	1414	NA	NA	NA
SYN4_peak_6900	4	526214	527375	+	1398	promoter-TSS (AT4G01245.1)	-797	AT4G01245.1
SYN4_peak_3786	2	14211070	14212047	+	1385	exon (AT2G33550.1, exon 1 of 3)	135	AT2G33550.1
SYN4_peak_5336	3	5118731	5120534	+	1385	promoter-TSS (AT3G15200.1)	-572	AT3G15200.1
SYN4_peak_3448	2	10428848	10429664	+	1372	exon (AT2G24550.1, exon 1 of 2)	231	AT2G24550.1
SYN4_peak_3850	2	14945057	14946103	+	1340	promoter-TSS (AT2G35605.1)	-223	AT2G35600.1
SYN4_peak_3091	2	3286327	3290622	+	1333	intron (AT2G07681.1, intron 2 of 10)	945	AT2G07681.1
SYN4_peak_10628	5	23997249	24000654	+	1333	exon (AT5G59550.2, exon 1 of 1)	886	AT5G59550.1
SYN4_peak_8487	4	18328095	18332481	+	1327	promoter-TSS (AT4G39404.1)	-276	AT4G39404.1
SYN4_peak_2941	1	30266886	30267862	+	1327	promoter-TSS (AT1G80490.2)	-249	AT1G80490.2
SYN4_peak_3470	2	10846756	10849920	+	1314	exon (AT2G25490.1, exon 2 of 2)	-1945	AT2G25482.1
SYN4_peak_9844	5	16635021	16636383	+	1308	promoter-TSS (AT5G41600.1)	-327	AT5G41600.1
SYN4_peak_6191	3	18648298	18649419	+	1301	exon (AT3G50310.1, exon 1 of 1)	663	AT3G50310.1
SYN4_peak_11191	Mt	216106	217574	+	1290	NA	NA	NA
SYN4_peak_8727	5	1377197	1378401	+	1288	promoter-TSS (AT5G04770.1)	420	AT5G00995.1
SYN4_peak_6903	4	549855	550693	+	1282	promoter-TSS (AT4G01330.2)	-75	AT4G01330.3
SYN4_peak_4915	3	2113233	2114098	+	1276	promoter-TSS (AT3G06670.2)	33	AT3G06670.2
SYN4_peak_68	1	363965	364833	+	1276	promoter-TSS (AT1G02065.1)	-766	AT1G02065.2
SYN4_peak_7088	4	6794573	6795270	+	1276	exon (AT4G11140.1, exon 1 of 1)	1477	AT4G11140.1
SYN4_peak_3984	2	15763135	15766065	+	1269	promoter-TSS (AT2G37580.1)	85	AT2G37580.1
SYN4_peak_11206	Mt	270693	271260	+	1259	NA	NA	NA
SYN4_peak_11201	Mt	250526	251945	+	1258	NA	NA	NA
SYN4_peak_10728	5	24765056	24767678	+	1257	promoter-TSS (AT5G61590.1)	-856	AT5G61590.1
SYN4_peak_5762	3	8685298	8688553	+	1250	exon (AT3G24050.1, exon 2 of 2)	1186	AT3G24050.1
SYN4_peak_8831	5	2233426	2234051	+	1250	promoter-TSS (AT5G07180.1)	-151	AT5G07180.1
SYN4_peak_9491	5	8041850	8043196	+	1244	promoter-TSS (AT5G23860.1)	-330	AT5G23860.1
SYN4_peak_6775	3	22990744	22991729	+	1219	promoter-TSS (AT3G62090.4)	-527	AT3G62090.4
SYN4_peak_10819	5	25323047	25324913	+	1207	TTS (AT5G63135.1)	1005	AT5G63130.2
SYN4_peak_6078	3	17523016	17523613	+	1207	promoter-TSS (AT3G47550.2)	-53	AT3G47550.3
SYN4_peak_11217	Mt	328638	329060	+	1199	NA	NA	NA
SYN4_peak_5950	3	13712132	13714743	+	1196	Intergenic	31012	AT3G33076.1
SYN4_peak_11136	5	26900476	26907196	+	1194	TTS (AT5G67420.1)	2681	AT5G67420.1
SYN4_peak_3556	2	11946671	11948116	+	1194	Intergenic	4855	AT2G28060.4
SYN4_peak_398	1	3071799	3073206	+	1188	promoter-TSS (AT1G09520.1)	-428	AT1G09520.1
SYN4_peak_11182	Mt	147903	148221	+	1175	NA	NA	NA
SYN4_peak_1516	1	15108016	15109963	+	1172	Intergenic	27037	AT1G40104.1
SYN4_peak_10742	5	24904353	24907647	+	1169	promoter-TSS (AT5G09035.1)	-184	AT5G09035.1
SYN4_peak_10349	5	22053960	22057195	+	1157	promoter-TSS (AT5G54300.1)	-134	AT5G54300.1
SYN4_peak_7159	4	7773441	7773886	+	1151	promoter-TSS (AT4G13350.1)	3	AT4G13350.1
SYN4_peak_10211	5	21071489	21072217	+	1151	promoter-TSS (AT5G51840.1)	-91	AT5G51840.1
SYN4_peak_9650	5	11723626	11724578	+	1126	Intergenic	-2538	AT5G31804.1
SYN4_peak_10529	5	23353296	23360267	+	1126	exon (AT5G57660.1, exon 2 of 2)	1444	AT5G57660.1
SYN4_peak_5432	3	5730516	5731743	+	1120	promoter-TSS (AT3G16830.1)	139	AT3G03375.1
SYN4_peak_11209	Mt	299717	300397	+	1107	NA	NA	NA
SYN4_peak_2903	1	29990389	29991216	+	1102	TTS (AT1G79690.2)	-1903	AT1G09907.1
SYN4_peak_5825	3	9463464	9465358	+	1090	exon (AT3G25870.1, exon 1 of 1)	265	AT3G25870.1
SYN4_peak_4849	3	1634038	1635534	+	1078	promoter-TSS (AT3G05630.1)	-408	AT3G05630.1
SYN4_peak_481	1	3773304	3776844	+	1078	Intergenic	-2162	AT1G11260.1
SYN4_peak_3012	2	383043	384339	+	1072	Intergenic	-1480	AT2G01850.1
SYN4_peak_10980	5	26150047	26151683	+	1072	promoter-TSS (AT5G65440.9)	-272	AT5G65430.1
SYN4_peak_11181	Mt	146699	147156	+	1071	NA	NA	NA
SYN4_peak_2077	1	23945569	23946460	+	1066	promoter-TSS (AT1G64460.1)	-204	AT1G64460.1
SYN4_peak_8664	5	863852	864495	+	1054	promoter-TSS (AT5G03460.1)	-88	AT5G03460.1
SYN4_peak_7287	4	9443059	9444557	+	1048	Intergenic	-5306	AT4G16780.1
SYN4_peak_866	1	6619193	6624908	+	1048	promoter-TSS (AT1G19180.2)	-5	AT1G19180.3
SYN4_peak_11157	Mt	69940	70362	+	1030	NA	NA	NA
SYN4_peak_6472	3	20752355	20754224	+	1030	TTS (AT3G55950.1)	3401	AT3G55950.1
SYN4_peak_88	1	467390	470003	+	1024	promoter-TSS (AT1G02340.2)	-816	AT1G02340.1
SYN4_peak_1524	1	15166679	15169148	+	1018	Intergenic	7303	AT1G40113.1
SYN4_peak_3118	2	3462072	3462780	+	1015	promoter-TSS (AT2G07807.1)	348	AT2G07758.1
SYN4_peak_7869	4	14545425	14546229	+	1013	promoter-TSS (AT4G29700.1)	-88	AT4G08205.1
SYN4_peak_4572	2	19298620	19299461	+	1013	TTS (AT2G46980.4)	-1182	AT2G46970.1
SYN4_peak_847	1	6463215	6464276	+	1007	promoter-TSS (AT1G18740.1)	-177	AT1G18740.1
SYN4_peak_2218	1	25658622	25659671	+	1007	exon (AT1G68440.1, exon 1 of 1)	1389	AT1G68440.1
SYN4_peak_3082	2	3243192	3244350	+	996	TTS (AT2G07747.1)	-1508	AT2G07773.1
SYN4_peak_5253	3	4655162	4656809	+	995	TTS (AT3G14060.1)	1738	AT3G14060.1
SYN4_peak_3140	2	6018061	6018610	+	995	promoter-TSS (AT2G14210.2)	-223	AT2G14210.1
SYN4_peak_574	1	4576320	4579196	+	983	exon (AT1G13360.2, exon 1 of 2)	209	AT1G13360.3
SYN4_peak_7598	4	12372969	12373372	+	983	exon (AT4G07185.1, exon 1 of 1)	175	AT4G07185.1
SYN4_peak_3723	2	13445755	13447893	+	960	promoter-TSS (AT2G31580.4)	789	AT2G31585.2
SYN4_peak_5049	3	3094537	3095125	+	960	exon (AT3G10030.1, exon 1 of 7)	114	AT3G10030.2
SYN4_peak_10762	5	24995572	24996198	+	954	promoter-TSS (AT5G62230.1)	-244	AT5G62230.2
SYN4_peak_5553	3	6617438	6618271	+	954	promoter-TSS (AT3G19150.1)	97	AT3G19150.3
SYN4_peak_311	1	2335587	2336636	+	949	TTS (AT1G07590.1)	1289	AT1G07580.1
SYN4_peak_8590	5	435182	437716	+	949	promoter-TSS (AT5G02200.1)	-916	AT5G02200.2
SYN4_peak_9457	5	7524446	7526041	+	949	exon (AT5G22630.1, exon 1 of 1)	1157	AT5G22630.1
SYN4_peak_8230	4	17048468	17052111	+	949	exon (AT4G36040.1, exon 1 of 1)	319	AT4G36040.1
SYN4_peak_11208	Mt	298942	299505	+	947	NA	NA	NA
SYN4_peak_1188	1	8980217	8986266	+	943	promoter-TSS (AT1G25560.1)	73	AT1G25560.1
SYN4_peak_7091	4	6839480	6840428	+	943	promoter-TSS (AT4G11220.1)	82	AT4G11220.1
SYN4_peak_9600	5	9515248	9515937	+	943	promoter-TSS (AT5G27030.2)	-27	AT5G27030.1
SYN4_peak_2663	1	28467089	28467981	+	937	promoter-TSS (AT1G75820.1)	294	AT1G09577.1
SYN4_peak_5971	3	13814743	13816324	+	930	Intergenic	1638	AT3G33080.1
SYN4_peak_9571	5	8798031	8798605	+	914	promoter-TSS (AT5G25350.1)	-969	AT5G25350.1
SYN4_peak_2252	1	25875409	25877977	+	908	Intergenic	-1031	AT1G68830.1
SYN4_peak_8013	4	15485224	15491236	+	908	exon (AT4G32020.1, exon 1 of 1)	316	AT4G32020.1
SYN4_peak_5125	3	3717564	3718309	+	903	promoter-TSS (AT3G11760.1)	42	AT3G11760.1
SYN4_peak_2155	1	24957338	24958117	+	897	exon (AT1G66890.1, exon 1 of 1)	365	AT1G66890.1
SYN4_peak_10302	5	21736956	21737831	+	891	Intergenic	-1456	AT5G53510.1
SYN4_peak_4556	2	19203569	19205017	+	891	TTS (AT2G46730.4)	108	AT2G46735.1
SYN4_peak_1427	1	11619808	11620505	+	891	Intergenic	8038	AT1G32230.3
SYN4_peak_11189	Mt	210864	212581	+	889	NA	NA	NA
SYN4_peak_4456	2	18818234	18821108	+	886	promoter-TSS (AT2G45685.1)	-594	AT2G45685.1
SYN4_peak_3320	2	9209965	9210777	+	886	promoter-TSS (AT2G21500.2)	-140	AT2G21500.2
SYN4_peak_9570	5	8793494	8797484	+	880	TTS (AT5G03965.1)	190	AT5G03965.1
SYN4_peak_1235	1	9480809	9483567	+	880	promoter-TSS (AT1G27300.1)	656	AT1G27290.2
SYN4_peak_8650	5	792815	794236	+	880	promoter-TSS (AT5G03290.1)	11	AT5G03285.1
SYN4_peak_7548	4	11971163	11972385	+	880	promoter-TSS (AT4G22780.1)	-417	AT4G22780.2
SYN4_peak_2634	1	28314768	28316447	+	880	promoter-TSS (AT1G09553.1)	-907	AT1G09553.1
SYN4_peak_3596	2	12270697	12271019	+	875	promoter-TSS (AT2G28620.1)	-95	AT2G28620.2
SYN4_peak_10673	5	24383397	24385265	+	869	Intergenic	-1679	AT5G60680.1
SYN4_peak_9958	5	17828773	17831229	+	869	exon (AT5G44260.1, exon 1 of 1)	1335	AT5G44260.1
SYN4_peak_7474	4	11416599	11417773	+	858	intron (AT4G21437.1, intron 1 of 1)	218	AT4G21437.1
SYN4_peak_9227	5	5315830	5322254	+	854	exon (AT5G16270.1, exon 8 of 16)	2845	AT5G16270.1
SYN4_peak_6313	3	19449732	19452610	+	852	TTS (AT3G52480.1)	665	AT3G52470.1
SYN4_peak_8290	4	17397314	17399381	+	852	Intergenic	-1905	AT4G09445.1
SYN4_peak_7540	4	11895748	11897845	+	847	promoter-TSS (AT4G22590.1)	-316	AT4G22590.1
SYN4_peak_8520	4	18571309	18574740	+	847	promoter-TSS (AT4G40060.1)	60	AT4G40060.1
SYN4_peak_10925	5	25885419	25887695	+	847	exon (AT5G64740.1, exon 13 of 13)	4317	AT5G09255.1
SYN4_peak_5312	3	4987714	4989071	+	841	intron (AT3G14840.2, intron 1 of 23)	285	AT3G14840.1
SYN4_peak_9131	5	4554666	4555569	+	836	promoter-TSS (AT5G14120.1)	-520	AT5G14110.1
SYN4_peak_2947	1	30302194	30303394	+	836	intron (AT1G80610.1, intron 1 of 4)	1634	AT1G80610.1
SYN4_peak_7022	4	2928711	2936304	+	832	Intergenic	14354	AT4G05610.1
SYN4_peak_9775	5	15754504	15755123	+	830	promoter-TSS (AT5G39360.1)	-123	AT5G39360.1
SYN4_peak_8564	5	265146	267600	+	830	promoter-TSS (AT5G00785.1)	-267	AT5G00785.1
SYN4_peak_1173	1	8910481	8911926	+	819	TTS (AT1G25400.2)	1439	AT1G25400.2
SYN4_peak_4448	2	18785651	18787023	+	819	exon (AT2G45590.1, exon 1 of 1)	347	AT2G45590.1
SYN4_peak_5671	3	7908184	7910598	+	814	TTS (AT3G22370.1)	2870	AT3G22370.1
SYN4_peak_5205	3	4376598	4378033	+	814	TTS (AT3G13437.1)	218	AT3G13440.1
SYN4_peak_7312	4	9738067	9738756	+	814	Intergenic	-1095	AT4G17450.1
SYN4_peak_2253	1	25878562	25879297	+	814	Intergenic	-1226	AT1G68840.1
SYN4_peak_5101	3	3585237	3586320	+	812	promoter-TSS (AT3G11410.1)	72	AT3G11410.1
SYN4_peak_3503	2	11282771	11285162	+	808	exon (AT2G26530.2, exon 1 of 2)	245	AT2G26530.2
SYN4_peak_6872	4	298999	301393	+	808	intron (AT4G00730.2, intron 7 of 7)	-2717	AT4G00720.1
SYN4_peak_10965	5	26100132	26101229	+	808	Intergenic	-3113	AT5G65305.1
SYN4_peak_3	1	20345	21443	+	803	Intergenic	-2227	AT1G01040.1
SYN4_peak_9955	5	17808468	17809432	+	803	Intergenic	-1527	AT5G44220.1
SYN4_peak_5142	3	3919040	3919717	+	797	promoter-TSS (AT3G12280.2)	-19	AT3G12280.1
SYN4_peak_260	1	1953361	1954685	+	797	promoter-TSS (AT1G06410.3)	169	AT1G04453.1
SYN4_peak_2800	1	29357085	29363331	+	797	Intergenic	3826	AT1G78070.3
SYN4_peak_7752	4	13672308	13673728	+	792	promoter-TSS (AT4G27300.1)	-605	AT4G27300.1
SYN4_peak_2048	1	23761658	23762546	+	792	promoter-TSS (AT1G64050.1)	-157	AT1G64050.1
SYN4_peak_7753	4	13674233	13678135	+	792	exon (AT4G27310.1, exon 1 of 2)	647	AT4G27310.1
SYN4_peak_8689	5	979288	982085	+	792	promoter-TSS (AT5G03730.1)	-837	AT5G03730.1
SYN4_peak_7635	4	12572898	12573723	+	792	exon (AT4G24240.1, exon 3 of 3)	1575	AT4G24240.2
SYN4_peak_10693	5	24480087	24483113	+	792	TTS (AT5G08975.1)	1221	AT5G08975.1
SYN4_peak_5051	3	3097908	3098595	+	792	TTS (AT3G10050.1)	166	AT3G10040.1
SYN4_peak_1903	1	22056837	22057909	+	786	promoter-TSS (AT1G59910.1)	-105	AT1G59910.1
SYN4_peak_9633	5	11323838	11324650	+	786	exon (AT5G29975.1, exon 1 of 1)	5640	AT5G29975.1
SYN4_peak_5235	3	4541158	4542482	+	786	TTS (AT3G13800.3)	-2544	AT3G13810.4
SYN4_peak_3105	2	3392263	3392664	+	785	intron (AT2G07709.1, intron 4 of 4)	-1737	AT2G07641.1
SYN4_peak_369	1	2754789	2756100	+	776	Intergenic	-2849	AT1G08645.1
SYN4_peak_2525	1	27478609	27479226	+	776	promoter-TSS (AT1G73060.1)	-53	AT1G73060.1
SYN4_peak_4952	3	2346926	2349500	+	770	exon (AT3G07350.1, exon 1 of 1)	745	AT3G07350.1
SYN4_peak_1863	1	21082301	21082763	+	770	promoter-TSS (AT1G56310.1)	42	AT1G56310.1
SYN4_peak_37	1	181605	182790	+	770	exon (AT1G01490.1, exon 1 of 3)	300	AT1G01490.4
SYN4_peak_3341	2	9515760	9518432	+	765	exon (AT2G22426.1, exon 1 of 1)	186	AT2G22426.1
SYN4_peak_8985	5	3524134	3530277	+	765	Intergenic	2528	AT5G11090.1
SYN4_peak_11121	5	26850960	26855986	+	765	promoter-TSS (AT5G67300.1)	-549	AT5G67300.1
SYN4_peak_4130	2	16699694	16702321	+	759	promoter-TSS (AT2G39990.1)	-698	AT2G39990.1
SYN4_peak_2065	1	23895358	23896143	+	754	TTS (AT1G08673.1)	256	AT1G08673.1
SYN4_peak_2953	1	30378181	30380943	+	754	Intergenic	-3490	AT1G80830.2
SYN4_peak_9154	5	4745605	4746552	+	754	promoter-TSS (AT5G14710.1)	-186	AT5G14710.1
SYN4_peak_4275	2	17726503	17728788	+	754	promoter-TSS (AT2G42580.1)	-834	AT2G42580.1
SYN4_peak_1568	1	17137249	17140875	+	752	promoter-TSS (AT1G45221.1)	-386	AT1G45221.1
SYN4_peak_4576	2	19335081	19336834	+	749	promoter-TSS (AT2G47060.6)	-696	AT2G47070.1
SYN4_peak_4907	3	2011409	2012171	+	749	promoter-TSS (AT3G06500.1)	-203	AT3G06500.2
SYN4_peak_2244	1	25780650	25782447	+	743	promoter-TSS (AT1G68670.1)	-253	AT1G68670.1
SYN4_peak_562	1	4527055	4529294	+	743	promoter-TSS (AT1G04997.1)	-810	AT1G04997.1
SYN4_peak_3583	2	12152139	12152912	+	743	TTS (AT2G28405.1)	1601	AT2G28405.1
SYN4_peak_3534	2	11754557	11755408	+	743	promoter-TSS (AT2G27500.2)	-916	AT2G27500.1
SYN4_peak_4242	2	17504443	17505050	+	738	intron (AT2G09320.1, intron 1 of 1)	186	AT2G09320.1
SYN4_peak_3344	2	9525887	9528565	+	738	exon (AT2G22430.1, exon 2 of 3)	619	AT2G22430.1
SYN4_peak_603	1	4796339	4797766	+	738	promoter-TSS (AT1G14000.1)	-306	AT1G14000.1
SYN4_peak_7290	4	9448788	9451552	+	733	exon (AT4G16780.1, exon 3 of 4)	1056	AT4G16780.1
SYN4_peak_8922	5	3051646	3052476	+	733	promoter-TSS (AT5G09810.1)	-1	AT5G09810.1
SYN4_peak_2597	1	28095242	28096026	+	733	promoter-TSS (AT1G74770.2)	-95	AT1G74780.1
SYN4_peak_1274	1	9884411	9888037	+	733	exon (AT1G28280.1, exon 1 of 1)	1254	AT1G28280.2
SYN4_peak_2639	1	28335878	28337503	+	733	exon (AT1G75490.1, exon 1 of 1)	1188	AT1G75490.1
SYN4_peak_1713	1	19825240	19825854	+	728	Intergenic	-3295	AT1G53170.1
SYN4_peak_8589	5	388500	390161	+	728	TTS (AT5G02025.1)	633	AT5G02025.1
SYN4_peak_9940	5	17730893	17731829	+	728	promoter-TSS (AT5G44063.1)	356	AT5G44060.1
SYN4_peak_5639	3	7503221	7504251	+	728	Intergenic	-1848	AT3G21320.1
SYN4_peak_10691	5	24476568	24477421	+	728	Intergenic	-2470	AT5G60840.1
SYN4_peak_4966	3	2440933	2441784	+	728	promoter-TSS (AT3G07650.1)	-207	AT3G07650.4
SYN4_peak_9569	5	8773302	8778440	+	722	exon (AT5G25280.3, exon 2 of 2)	1365	AT5G03955.1
SYN4_peak_9424	5	7186316	7186903	+	722	TTS (AT5G21140.1)	712	AT5G21130.1
SYN4_peak_7685	4	13022692	13024785	+	722	promoter-TSS (AT4G25500.2)	-742	AT4G25490.1
SYN4_peak_10286	5	21663272	21664245	+	722	TTS (AT5G53400.1)	2314	AT5G53400.1
SYN4_peak_9684	5	11886574	11893508	+	721	Intergenic	18757	AT5G32241.1
SYN4_peak_5952	3	13715868	13722259	+	719	Intergenic	25386	AT3G33076.1
SYN4_peak_8565	5	269997	272749	+	717	promoter-TSS (AT5G01720.1)	-727	AT5G01720.1
SYN4_peak_7124	4	7284290	7284787	+	717	promoter-TSS (AT4G12230.1)	64	AT4G12230.1
SYN4_peak_6980	4	1382371	1382982	+	717	promoter-TSS (AT4G03113.1)	65	AT4G03113.1
SYN4_peak_10844	5	25436728	25437333	+	717	exon (AT5G09170.1, exon 1 of 1)	113	AT5G09170.1
SYN4_peak_6558	3	21309164	21310442	+	712	TTS (AT3G57550.3)	2575	AT3G57560.1
SYN4_peak_6109	3	17867792	17868465	+	712	exon (AT3G48240.1, exon 2 of 2)	997	AT3G48240.1
SYN4_peak_2835	1	29566259	29567541	+	712	promoter-TSS (AT1G78600.2)	37	AT1G78600.1
SYN4_peak_327	1	2436627	2440375	+	707	exon (AT1G07890.3, exon 4 of 9)	776	AT1G07890.3
SYN4_peak_7265	4	9294843	9296153	+	707	exon (AT4G16490.1, exon 1 of 2)	591	AT4G16490.1
SYN4_peak_8262	4	17287128	17288512	+	707	promoter-TSS (AT4G36660.1)	-343	AT4G36660.1
SYN4_peak_1522	1	15135962	15138388	+	702	Intergenic	-2758	AT1G40105.1
SYN4_peak_5941	3	13597440	13598740	+	701	Intergenic	-3710	AT3G33058.1
SYN4_peak_8798	5	1952155	1953171	+	701	exon (AT5G06390.1, exon 1 of 3)	158	AT5G06390.1
SYN4_peak_8466	4	18231797	18232339	+	701	promoter-TSS (AT4G39140.1)	-14	AT4G39140.2
SYN4_peak_7988	4	15289325	15293402	+	696	exon (AT4G31550.3, exon 1 of 2)	176	AT4G31550.1
SYN4_peak_4349	2	18236280	18238841	+	696	TTS (AT2G44090.4)	771	AT2G44080.1
SYN4_peak_6985	4	1499818	1500776	+	696	promoter-TSS (AT4G03410.2)	-197	AT4G03400.2
SYN4_peak_30	1	155577	157371	+	696	promoter-TSS (AT1G01420.2)	-296	AT1G01420.2
SYN4_peak_6715	3	22633072	22635806	+	696	intron (AT3G61150.1, intron 8 of 8)	-1364	AT3G61160.3
SYN4_peak_798	1	6174375	6174875	+	691	Intergenic	-1352	AT1G17940.1
SYN4_peak_2792	1	29336307	29336906	+	691	TTS (AT1G78010.1)	-1924	AT1G78020.1
SYN4_peak_8762	5	1608014	1612245	+	691	exon (AT5G05440.1, exon 1 of 1)	1141	AT5G05440.1
SYN4_peak_6666	3	22327696	22329281	+	691	promoter-TSS (AT3G60400.1)	-560	AT3G60400.1
SYN4_peak_8591	5	441993	443500	+	686	promoter-TSS (AT5G02220.1)	-559	AT5G02220.1
SYN4_peak_9387	5	6800711	6802651	+	686	promoter-TSS (AT5G20140.1)	-601	AT5G20150.1
SYN4_peak_5172	3	4118689	4125101	+	681	exon (AT3G12920.1, exon 3 of 3)	1687	AT3G12920.1
SYN4_peak_7682	4	13017733	13018341	+	681	TTS (AT4G25480.1)	896	AT4G07385.1
SYN4_peak_7526	4	11767169	11768450	+	681	promoter-TSS (AT4G22240.1)	-387	AT4G22240.1
SYN4_peak_4380	2	18422595	18423934	+	681	promoter-TSS (AT2G09535.1)	-110	AT2G09535.1
SYN4_peak_11145	5	26932952	26933589	+	675	promoter-TSS (AT5G67488.1)	16	AT5G67480.1
SYN4_peak_10145	5	20082898	20087777	+	675	Intergenic	4723	AT5G49510.2
SYN4_peak_7854	4	14391368	14393742	+	675	exon (AT4G29190.1, exon 1 of 1)	826	AT4G29190.1
SYN4_peak_43	1	198049	200179	+	675	promoter-TSS (AT1G01550.2)	-413	AT1G01550.1
SYN4_peak_4573	2	19309438	19310601	+	675	promoter-TSS (AT2G46995.1)	-346	AT2G46995.1
SYN4_peak_9802	5	16206387	16208025	+	675	TTS (AT5G40470.1)	1164	AT5G06075.1
SYN4_peak_10201	5	20942901	20943785	+	670	Intergenic	-2333	AT5G51560.1
SYN4_peak_8770	5	1671933	1676130	+	670	exon (AT5G05600.2, exon 2 of 2)	1935	AT5G05600.2
SYN4_peak_8657	5	826809	829215	+	670	promoter-TSS (AT5G03370.1)	-510	AT5G03370.1
SYN4_peak_6834	3	23346637	23348088	+	670	exon (AT3G63200.1, exon 2 of 2)	1608	AT3G63200.1
SYN4_peak_10903	5	25801122	25801730	+	670	promoter-TSS (AT5G64540.2)	-124	AT5G64540.3
SYN4_peak_2055	1	23788947	23789596	+	670	exon (AT1G64090.2, exon 1 of 6)	143	AT1G64090.1
SYN4_peak_6183	3	18529645	18530456	+	670	promoter-TSS (AT3G49970.2)	-525	AT3G49970.1
SYN4_peak_11172	Mt	120970	121190	+	666	NA	NA	NA
SYN4_peak_3396	2	9841931	9844670	+	665	promoter-TSS (AT2G23130.2)	-834	AT2G23130.1
SYN4_peak_1116	1	8384409	8385500	+	665	promoter-TSS (AT1G23710.1)	-234	AT1G23710.1
SYN4_peak_7805	4	13997051	13999464	+	665	promoter-TSS (AT4G28230.1)	90	AT4G28240.1
SYN4_peak_10013	5	18790224	18793182	+	660	exon (AT5G46330.2, exon 1 of 3)	128	AT5G46330.1
SYN4_peak_10159	5	20190989	20194531	+	660	exon (AT5G49700.1, exon 1 of 1)	601	AT5G49700.1
SYN4_peak_8688	5	973558	974987	+	660	promoter-TSS (AT5G03720.2)	54	AT5G03720.1
SYN4_peak_6479	3	20772972	20776620	+	660	Intergenic	-1424	AT3G55980.2
SYN4_peak_7375	4	10274583	10278623	+	655	exon (AT4G18670.1, exon 1 of 1)	2191	AT4G18670.1
SYN4_peak_10084	5	19308187	19309590	+	655	promoter-TSS (AT5G47635.1)	-339	AT5G47640.1
SYN4_peak_9992	5	18378551	18379165	+	655	Intergenic	4634	AT5G45350.6
SYN4_peak_652	1	5077426	5078885	+	650	promoter-TSS (AT1G14740.1)	-174	AT1G14740.1
SYN4_peak_10035	5	19030511	19030985	+	650	promoter-TSS (AT5G46880.3)	-96	AT5G46880.2
SYN4_peak_7714	4	13219560	13224899	+	650	exon (AT4G26080.1, exon 1 of 4)	147	AT4G26080.1
SYN4_peak_5542	3	6551527	6552121	+	650	exon (AT3G18990.2, exon 1 of 7)	210	AT3G18990.2
SYN4_peak_10440	5	22777068	22777951	+	650	promoter-TSS (AT5G56260.5)	-154	AT5G56260.1
SYN4_peak_9572	5	8798974	8800316	+	645	TTS (AT5G25360.3)	-2296	AT5G25350.1
SYN4_peak_1425	1	11611720	11612503	+	645	promoter-TSS (AT1G32230.1)	-7	AT1G32230.1
SYN4_peak_2861	1	29743119	29745157	+	645	TTS (AT1G79070.2)	1677	AT1G79070.2
SYN4_peak_4188	2	17188879	17189759	+	645	TTS (AT2G41220.1)	2167	AT2G41225.1
SYN4_peak_570	1	4541515	4544350	+	645	exon (AT1G13260.1, exon 1 of 1)	764	AT1G13260.1
SYN4_peak_10951	5	26035804	26036548	+	640	promoter-TSS (AT5G65165.1)	-119	AT5G65165.2
SYN4_peak_3910	2	15226587	15230655	+	640	promoter-TSS (AT2G36320.1)	-93	AT2G36320.1
SYN4_peak_8260	4	17278786	17283465	+	640	exon (AT4G36648.1, exon 2 of 2)	1605	AT4G36648.1
SYN4_peak_8232	4	17119313	17120284	+	635	TTS (AT4G36180.1)	4057	AT4G36180.1
SYN4_peak_1551	1	16519963	16520342	+	631	Intergenic	-1425	AT1G43745.1
SYN4_peak_4638	3	181855	183729	+	630	promoter-TSS (AT3G01475.1)	-185	AT3G01035.1
SYN4_peak_11059	5	26572011	26575118	+	630	promoter-TSS (AT5G66590.1)	-400	AT5G66590.1
SYN4_peak_1187	1	8974441	8979649	+	630	exon (AT1G25550.1, exon 2 of 4)	719	AT1G25550.1
SYN4_peak_162	1	1028170	1029226	+	630	exon (AT1G04000.1, exon 1 of 1)	421	AT1G04000.1
SYN4_peak_5429	3	5718655	5719541	+	625	TTS (AT3G16785.1)	-1843	AT3G16800.4
SYN4_peak_4422	2	18625525	18627578	+	625	TTS (AT2G45170.2)	363	AT2G45180.1
SYN4_peak_3236	2	8138250	8140208	+	625	promoter-TSS (AT2G18790.1)	-527	AT2G18790.2
SYN4_peak_1616	1	18215504	18216107	+	625	promoter-TSS (AT1G49240.1)	5	AT1G49240.1
SYN4_peak_7565	4	12086386	12087725	+	625	exon (AT4G23060.1, exon 1 of 4)	157	AT4G23060.1
SYN4_peak_2366	1	26512212	26514042	+	625	exon (AT1G70370.2, exon 2 of 3)	2061	AT1G70370.2
SYN4_peak_6628	3	22120893	22123419	+	620	TTS (AT3G59880.1)	1280	AT3G59880.1
SYN4_peak_7194	4	8333640	8334232	+	620	promoter-TSS (AT4G14500.1)	-119	AT4G14500.2
SYN4_peak_561	1	4522355	4526720	+	620	TTS (AT1G13245.1)	1667	AT1G13245.1
SYN4_peak_38	1	183153	183804	+	620	promoter-TSS (AT1G01490.2)	-729	AT1G01490.2
SYN4_peak_390	1	2988924	2992308	+	615	TTS (AT1G09250.1)	1475	AT1G09250.1
SYN4_peak_2377	1	26587099	26588352	+	615	promoter-TSS (AT1G70520.1)	-97	AT1G70520.1
SYN4_peak_7561	4	12074542	12075133	+	615	TTS (AT4G23040.1)	2077	AT4G23030.1
SYN4_peak_6881	4	413707	413974	+	612	promoter-TSS (AT4G00960.1)	-364	AT4G00960.2
SYN4_peak_230	1	1587675	1588417	+	610	promoter-TSS (AT1G05410.2)	-252	AT1G05410.1
SYN4_peak_1940	1	22649447	22650225	+	610	promoter-TSS (AT1G61380.1)	236	AT1G61380.2
SYN4_peak_4125	2	16687856	16690197	+	610	TTS (AT2G39975.1)	1156	AT2G39980.1
SYN4_peak_8369	4	17687080	17688018	+	610	promoter-TSS (AT4G37640.1)	-444	AT4G37640.1
SYN4_peak_7289	4	9447192	9447639	+	610	Intergenic	-1699	AT4G16780.1
SYN4_peak_8747	5	1517987	1518378	+	610	Intergenic	-1523	AT5G05140.1
SYN4_peak_6430	3	20346583	20348522	+	610	intron (AT3G54920.1, intron 3 of 3)	-1958	AT3G54910.2
SYN4_peak_3875	2	15065810	15066728	+	605	promoter-TSS (AT2G35880.3)	156	AT2G08775.1
SYN4_peak_6609	3	21827298	21828776	+	605	promoter-TSS (AT3G59050.1)	-528	AT3G59050.1
SYN4_peak_1688	1	19488984	19489624	+	605	promoter-TSS (AT1G52325.1)	361	AT1G52330.2
SYN4_peak_3516	2	11388319	11388826	+	605	exon (AT2G26730.1, exon 1 of 2)	274	AT2G26730.1
SYN4_peak_4517	2	19051736	19052485	+	605	Intergenic	-1360	AT2G46420.1
SYN4_peak_8448	4	18125549	18126086	+	605	promoter-TSS (AT4G38850.1)	-240	AT4G38850.1
SYN4_peak_4397	2	18495164	18495875	+	605	exon (AT2G44840.1, exon 1 of 1)	304	AT2G44840.1
SYN4_peak_11176	Mt	137217	137516	+	600	NA	NA	NA
SYN4_peak_5143	3	3923178	3923947	+	600	promoter-TSS (AT3G12320.2)	47	AT3G12320.1
SYN4_peak_10315	5	21818948	21819777	+	600	TTS (AT5G53750.1)	2234	AT5G53750.1
SYN4_peak_6816	3	23275944	23277727	+	600	promoter-TSS (AT3G62980.1)	-205	AT3G62980.1
SYN4_peak_1428	1	11650148	11650641	+	600	promoter-TSS (AT1G32300.1)	-933	AT1G32300.1
SYN4_peak_7978	4	15231181	15231666	+	600	Intergenic	1415	AT4G31380.1
SYN4_peak_7450	4	11099584	11100061	+	598	TTS (AT4G20703.1)	-1102	AT4G20710.1
SYN4_peak_5676	3	7918252	7920082	+	595	exon (AT3G22380.3, exon 12 of 12)	6262	AT3G22380.1
SYN4_peak_2531	1	27627265	27628392	+	595	promoter-TSS (AT1G73480.1)	-850	AT1G73480.1
SYN4_peak_8484	4	18321323	18323067	+	595	Intergenic	-2262	AT4G39400.1
SYN4_peak_1619	1	18306544	18307413	+	595	exon (AT1G49450.1, exon 1 of 1)	1533	AT1G49450.1
SYN4_peak_3409	2	9926005	9927114	+	595	TTS (AT2G23321.1)	181	AT2G23321.1
SYN4_peak_10436	5	22757928	22760144	+	595	TTS (AT5G56240.4)	520	AT5G56230.1
SYN4_peak_6732	3	22775878	22778093	+	590	promoter-TSS (AT3G61560.3)	743	AT3G61550.1
SYN4_peak_5417	3	5644472	5646720	+	590	exon (AT3G16570.1, exon 1 of 1)	898	AT3G16570.3
SYN4_peak_10198	5	20898637	20901151	+	590	promoter-TSS (AT5G51460.1)	-965	AT5G51460.1
SYN4_peak_4238	2	17489421	17490731	+	590	promoter-TSS (AT2G41900.1)	-195	AT2G41900.1
SYN4_peak_7572	4	12143599	12144265	+	590	promoter-TSS (AT4G23190.1)	-74	AT4G23190.3
SYN4_peak_8729	5	1379984	1382108	+	590	intron (AT5G04770.3, intron 2 of 2)	2092	AT5G04770.3
SYN4_peak_236	1	1713142	1714518	+	590	promoter-TSS (AT1G05710.2)	-90	AT1G04407.1
SYN4_peak_3884	2	15099075	15100615	+	590	Intergenic	-4871	AT2G35950.2
SYN4_peak_2470	1	27145037	27146097	+	585	promoter-TSS (AT1G72141.1)	-245	AT1G72141.1
SYN4_peak_1350	1	10692749	10693361	+	585	Intergenic	-2067	AT1G30330.3
SYN4_peak_9978	5	18215604	18216189	+	585	Intergenic	-2690	AT5G45100.2
SYN4_peak_4738	3	824306	825128	+	585	promoter-TSS (AT3G03460.1)	-171	AT3G03460.1
SYN4_peak_313	1	2347499	2349538	+	585	promoter-TSS (AT1G07630.1)	-71	AT1G04607.1
SYN4_peak_1874	1	21364401	21365032	+	585	promoter-TSS (AT1G57680.3)	-30	AT1G57680.2
SYN4_peak_2680	1	28586088	28588795	+	585	exon (AT1G76180.2, exon 1 of 3)	486	AT1G76180.1
SYN4_peak_5942	3	13599095	13600201	+	582	Intergenic	-2152	AT3G33058.1
SYN4_peak_7878	4	14579356	14581449	+	580	exon (AT4G29780.1, exon 1 of 1)	839	AT4G29780.1
SYN4_peak_6218	3	18821838	18822294	+	580	Intergenic	-3974	AT3G50665.1
SYN4_peak_7352	4	10003020	10004096	+	580	TTS (AT4G18020.11)	3660	AT4G18020.9
SYN4_peak_10113	5	19669912	19670662	+	580	promoter-TSS (AT5G48540.1)	-367	AT5G48540.1
SYN4_peak_503	1	3994863	3995453	+	580	promoter-TSS (AT1G11840.4)	0	AT1G11840.2
SYN4_peak_5948	3	13697115	13700802	+	579	Intergenic	23814	AT3G33084.1
SYN4_peak_8915	5	2985145	2985818	+	575	promoter-TSS (AT5G09620.2)	28	AT5G09620.2
SYN4_peak_8856	5	2399192	2399832	+	575	promoter-TSS (AT5G07580.1)	-214	AT5G07580.1
SYN4_peak_7424	4	10711669	10714693	+	575	TTS (AT4G19700.1)	1303	AT4G06920.1
SYN4_peak_10743	5	24907865	24908933	+	575	promoter-TSS (AT5G61997.1)	-15	AT5G61997.1
SYN4_peak_3374	2	9695950	9697085	+	570	TTS (AT2G22795.2)	685	AT2G22790.1
SYN4_peak_6593	3	21677971	21680660	+	570	promoter-TSS (AT3G58620.1)	-712	AT3G58620.1
SYN4_peak_2796	1	29345396	29346212	+	570	promoter-TSS (AT1G09773.1)	-47	AT1G78040.2
SYN4_peak_10964	5	26094018	26098830	+	570	promoter-TSS (AT5G65300.1)	-310	AT5G65300.1
SYN4_peak_1712	1	19819597	19822168	+	570	TTS (AT1G07873.1)	877	AT1G07873.1
SYN4_peak_7451	4	11122579	11123419	+	566	intron (AT4G20735.1, intron 1 of 2)	436	AT4G20735.1
SYN4_peak_6192	3	18651286	18651877	+	566	Intergenic	-2060	AT3G50310.1
SYN4_peak_9837	5	16573525	16574841	+	566	Intergenic	-1994	AT5G41401.1
SYN4_peak_1323	1	10353455	10354427	+	566	TTS (AT1G29630.3)	2541	AT1G29640.1
SYN4_peak_9391	5	6813129	6816137	+	566	exon (AT5G20190.1, exon 1 of 3)	871	AT5G20190.1
SYN4_peak_9868	5	16827734	16830086	+	566	promoter-TSS (AT5G42092.1)	-381	AT5G42092.1
SYN4_peak_2604	1	28150091	28151756	+	566	promoter-TSS (AT1G74950.2)	-477	AT1G74950.1
SYN4_peak_7378	4	10294832	10296760	+	566	promoter-TSS (AT4G18710.2)	-342	AT4G18710.1
SYN4_peak_94	1	487601	491213	+	561	TTS (AT1G02405.1)	1220	AT1G02405.1
SYN4_peak_2603	1	28147391	28148597	+	561	TTS (AT1G74950.2)	2016	AT1G74940.1
SYN4_peak_4418	2	18619565	18620559	+	561	exon (AT2G45160.1, exon 1 of 1)	389	AT2G45160.1
SYN4_peak_5858	3	9807202	9807753	+	561	Intergenic	-1696	AT3G26690.2
SYN4_peak_10741	5	24902877	24904138	+	561	promoter-TSS (AT5G61990.1)	-390	AT5G61990.1
SYN4_peak_4798	3	1286843	1292283	+	561	exon (AT3G04730.1, exon 2 of 5)	1328	AT3G04730.1
SYN4_peak_4831	3	1489594	1492363	+	561	exon (AT3G05220.1, exon 3 of 3)	-1106	AT3G05230.1
SYN4_peak_7889	4	14653185	14654693	+	561	promoter-TSS (AT4G29940.2)	-450	AT4G29940.2
SYN4_peak_5807	3	9307049	9309608	+	561	TTS (AT3G25600.1)	1552	AT3G25600.1
SYN4_peak_3609	2	12419605	12420154	+	556	Intergenic	1862	AT2G28920.1
SYN4_peak_1768	1	20121663	20123235	+	556	TTS (AT1G53887.2)	537	AT1G53887.2
SYN4_peak_7389	4	10354949	10356118	+	556	promoter-TSS (AT4G06855.1)	-461	AT4G06855.1
SYN4_peak_771	1	5954715	5955750	+	556	promoter-TSS (AT1G17370.2)	-89	AT1G17370.1
SYN4_peak_6787	3	23092423	23093377	+	556	promoter-TSS (AT3G62420.1)	-50	AT3G62420.1
SYN4_peak_5711	3	8179514	8182222	+	556	promoter-TSS (AT3G23020.1)	-746	AT3G23020.1
SYN4_peak_7951	4	14902115	14903338	+	556	promoter-TSS (AT4G30500.1)	-582	AT4G30490.1
SYN4_peak_5974	3	13848742	13853430	+	553	Intergenic	-8622	AT3G33103.1
SYN4_peak_3109	2	3402064	3402352	+	552	exon (AT2G07712.1, exon 1 of 1)	549	AT2G07712.1
SYN4_peak_5980	3	13868044	13870320	+	552	Intergenic	-1927	AT3G33106.1
SYN4_peak_9618	5	10292229	10294031	+	551	exon (AT5G28300.1, exon 2 of 2)	2153	AT5G28300.1
SYN4_peak_1334	1	10581041	10582269	+	551	promoter-TSS (AT1G30110.1)	-80	AT1G30110.2
SYN4_peak_11120	5	26849314	26850643	+	551	promoter-TSS (AT5G67290.1)	62	AT5G67290.1
SYN4_peak_9532	5	8548221	8548946	+	551	promoter-TSS (AT5G24870.1)	-677	AT5G24870.1
SYN4_peak_10895	5	25763836	25764640	+	551	exon (AT5G64430.1, exon 1 of 1)	182	AT5G64430.1
SYN4_peak_2612	1	28218177	28219381	+	551	promoter-TSS (AT1G75180.1)	22	AT1G75180.2
SYN4_peak_9558	5	8725207	8727162	+	551	TTS (AT5G25210.2)	891	AT5G03935.1
SYN4_peak_9647	5	11709540	11710343	+	549	Intergenic	-3172	AT5G31787.1
SYN4_peak_2273	1	26042341	26043505	+	546	promoter-TSS (AT1G69270.1)	-221	AT1G69270.1
SYN4_peak_5804	3	9303855	9305096	+	546	TTS (AT3G25590.1)	-1221	AT3G25597.1
SYN4_peak_671	1	5148899	5152047	+	546	exon (AT1G14920.1, exon 1 of 1)	1491	AT1G14920.1
SYN4_peak_11005	5	26252796	26253914	+	546	promoter-TSS (AT5G09425.1)	-53	AT5G65670.1
SYN4_peak_4258	2	17614276	17615091	+	546	Intergenic	-1023	AT2G42280.1
SYN4_peak_8986	5	3531204	3532420	+	546	promoter-TSS (AT5G11100.1)	-590	AT5G11100.1
SYN4_peak_10535	5	23384119	23389699	+	546	exon (AT5G57710.1, exon 4 of 4)	2654	AT5G57710.1
SYN4_peak_10414	5	22649241	22650440	+	546	promoter-TSS (AT5G55920.1)	-323	AT5G55920.1
SYN4_peak_4758	3	1001857	1002557	+	546	promoter-TSS (AT3G03890.2)	-124	AT3G03890.2
SYN4_peak_8402	4	17874729	17876336	+	546	promoter-TSS (AT4G38060.2)	-264	AT4G38060.4
SYN4_peak_1315	1	10287518	10290904	+	542	TTS (AT1G29400.2)	455	AT1G29395.1
SYN4_peak_8876	5	2612641	2613217	+	542	Intergenic	2013	AT5G01475.1
SYN4_peak_8111	4	16344501	16345886	+	542	promoter-TSS (AT4G34131.1)	-375	AT4G34131.1
SYN4_peak_3209	2	7864000	7864680	+	542	exon (AT2G18090.2, exon 1 of 5)	146	AT2G18090.1
SYN4_peak_10239	5	21306598	21307260	+	542	promoter-TSS (AT5G52510.1)	-87	AT5G52510.1
SYN4_peak_1901	1	22033886	22034728	+	537	promoter-TSS (AT1G59870.1)	-116	AT1G59870.1
SYN4_peak_2143	1	24847707	24848506	+	537	promoter-TSS (AT1G66600.1)	-214	AT1G66600.1
SYN4_peak_280	1	2171688	2173558	+	537	TTS (AT1G07080.1)	2271	AT1G07090.1
SYN4_peak_11008	5	26262364	26265371	+	537	exon (AT5G65683.1, exon 2 of 2)	-2313	AT5G65690.1
SYN4_peak_4401	2	18523180	18523767	+	537	promoter-TSS (AT2G09590.1)	78	AT2G09590.1
SYN4_peak_6235	3	18881622	18883755	+	537	promoter-TSS (AT3G50790.1)	345	AT3G50800.1
SYN4_peak_3342	2	9520612	9521185	+	537	Intergenic	3988	AT2G22426.1
SYN4_peak_7160	4	7785681	7786330	+	537	TTS (AT4G13390.2)	156	AT4G13395.1
SYN4_peak_10582	5	23699837	23700951	+	537	promoter-TSS (AT5G58650.1)	-168	AT5G58650.1
SYN4_peak_1674	1	19174154	19175971	+	532	TTS (AT1G51710.2)	1182	AT1G51700.1
SYN4_peak_2602	1	28143695	28146470	+	532	promoter-TSS (AT1G74929.1)	-896	AT1G74940.1
SYN4_peak_4639	3	183938	185514	+	532	promoter-TSS (AT3G01470.1)	-323	AT3G01470.1
SYN4_peak_8901	5	2858294	2862874	+	532	promoter-TSS (AT5G08790.1)	-26	AT5G08790.1
SYN4_peak_4692	3	536040	537211	+	532	promoter-TSS (AT3G02540.3)	-211	AT3G02540.1
SYN4_peak_987	1	7488483	7489219	+	532	promoter-TSS (AT1G21380.1)	-71	AT1G21380.1
SYN4_peak_10060	5	19170918	19174293	+	532	exon (AT5G47220.1, exon 1 of 1)	351	AT5G47220.1
SYN4_peak_8686	5	968705	969422	+	532	TTS (AT5G00935.1)	422	AT5G00935.1
SYN4_peak_6288	3	19311931	19312865	+	532	promoter-TSS (AT3G52070.1)	-117	AT3G52060.1
SYN4_peak_9071	5	4189809	4190994	+	532	promoter-TSS (AT5G01965.1)	87	AT5G01965.1
SYN4_peak_9707	5	12873183	12876090	+	530	Intergenic	-13558	AT5G34431.1
SYN4_peak_3468	2	10834243	10836671	+	527	promoter-TSS (AT2G25460.1)	26	AT2G25460.1
SYN4_peak_8817	5	2131757	2134348	+	527	promoter-TSS (AT5G06870.1)	691	AT5G06865.2
SYN4_peak_7425	4	10715680	10716277	+	527	Intergenic	-1233	AT4G19700.1
SYN4_peak_4543	2	19153543	19154221	+	527	exon (AT2G46660.1, exon 2 of 2)	1697	AT2G46660.1
SYN4_peak_46	1	206466	207994	+	527	exon (AT1G01570.2, exon 2 of 3)	-1765	AT1G01580.2
SYN4_peak_2430	1	26795970	26797293	+	527	promoter-TSS (AT1G71030.2)	-99	AT1G71030.2
SYN4_peak_6371	3	19908726	19910183	+	527	exon (AT3G53720.1, exon 2 of 5)	772	AT3G53720.1
SYN4_peak_144	1	897244	899179	+	527	promoter-TSS (AT1G03590.1)	-269	AT1G03600.1
SYN4_peak_8918	5	3043003	3043623	+	527	TTS (AT5G09795.1)	1173	AT5G09795.1
SYN4_peak_6822	3	23291048	23292880	+	523	TTS (AT3G63010.1)	-2418	AT3G63020.2
SYN4_peak_8263	4	17289425	17290566	+	523	promoter-TSS (AT4G36670.1)	-267	AT4G36670.1
SYN4_peak_790	1	6098102	6099152	+	523	promoter-TSS (AT1G17720.2)	-184	AT1G17720.2
SYN4_peak_9981	5	18221077	18221705	+	523	Intergenic	2788	AT5G45100.1
SYN4_peak_7744	4	13652218	13652759	+	523	Intergenic	-1091	AT4G27260.1
SYN4_peak_6333	3	19568915	19570873	+	523	exon (AT3G52800.2, exon 2 of 2)	638	AT3G52800.1
SYN4_peak_2637	1	28326337	28328213	+	523	promoter-TSS (AT1G75460.1)	-423	AT1G75460.1
SYN4_peak_4669	3	385443	387964	+	523	exon (AT3G02140.1, exon 1 of 1)	348	AT3G02140.1
SYN4_peak_2738	1	28916641	28917527	+	523	TTS (AT1G76954.1)	1453	AT1G76954.1
SYN4_peak_8227	4	17038604	17042103	+	518	exon (AT4G36010.1, exon 1 of 2)	778	AT4G36010.2
SYN4_peak_5173	3	4126668	4128623	+	518	promoter-TSS (AT3G12930.1)	-689	AT3G12930.1
SYN4_peak_2238	1	25740937	25741614	+	518	promoter-TSS (AT1G08993.1)	-946	AT1G08993.1
SYN4_peak_4526	2	19094867	19097001	+	518	promoter-TSS (AT2G46520.1)	-479	AT2G46520.1
SYN4_peak_5258	3	4671589	4672994	+	518	promoter-TSS (AT3G14090.1)	-495	AT3G14090.1
SYN4_peak_4161	2	16965561	16966169	+	518	promoter-TSS (AT2G40650.1)	-44	AT2G40660.1
SYN4_peak_9393	5	6831861	6833967	+	518	promoter-TSS (AT5G20250.2)	-650	AT5G20250.2
SYN4_peak_6821	3	23285187	23290467	+	513	Intergenic	-1416	AT3G63010.1
SYN4_peak_1344	1	10676865	10677758	+	513	TTS (AT1G06323.1)	360	AT1G06323.1
SYN4_peak_5019	3	2878917	2879569	+	513	promoter-TSS (AT3G09370.3)	-110	AT3G09370.1
SYN4_peak_9522	5	8427358	8428223	+	513	promoter-TSS (AT5G24610.1)	-288	AT5G24610.1
SYN4_peak_882	1	6683194	6684719	+	513	promoter-TSS (AT1G19330.1)	-397	AT1G19330.2
SYN4_peak_9063	5	4155717	4157128	+	509	promoter-TSS (AT5G13100.1)	-79	AT5G13100.1
SYN4_peak_4390	2	18464732	18466537	+	509	TTS (AT2G44798.5)	505	AT2G09540.1
SYN4_peak_8272	4	17331894	17332973	+	509	promoter-TSS (AT4G36770.1)	-809	AT4G36770.1
SYN4_peak_536	1	4242130	4243621	+	509	promoter-TSS (AT1G12440.2)	88	AT1G12440.2
SYN4_peak_1134	1	8598453	8598952	+	509	promoter-TSS (AT1G05863.1)	78	AT1G05863.1
SYN4_peak_3432	2	10119506	10120505	+	509	TTS (AT2G23770.1)	2474	AT2G23770.1
SYN4_peak_10747	5	24916666	24917885	+	509	exon (AT5G62020.1, exon 2 of 2)	-1204	AT5G62030.1
SYN4_peak_9977	5	18213427	18214379	+	509	Intergenic	-4683	AT5G45100.2
SYN4_peak_6837	3	23351623	23353730	+	504	TTS (AT3G63210.1)	382	AT3G09935.1
SYN4_peak_7781	4	13836327	13839546	+	504	Intergenic	-1102	AT4G27740.1
SYN4_peak_7288	4	9445738	9446223	+	504	Intergenic	-3134	AT4G16780.1
SYN4_peak_5975	3	13853772	13854046	+	502	Intergenic	-11445	AT3G33103.1
SYN4_peak_2196	1	25416878	25417901	+	499	promoter-TSS (AT1G67792.4)	11	AT1G67792.3
SYN4_peak_6698	3	22513291	22521640	+	499	TTS (AT3G60930.1)	2810	AT3G60935.1
SYN4_peak_10640	5	24101394	24103558	+	499	promoter-TSS (AT5G59820.1)	-338	AT5G59820.1
SYN4_peak_8998	5	3694683	3696328	+	499	promoter-TSS (AT5G11530.3)	-287	AT5G11530.1
SYN4_peak_10768	5	25036716	25041272	+	499	TTS (AT5G62350.1)	-1546	AT5G62360.1
SYN4_peak_4642	3	193460	194606	+	499	promoter-TSS (AT3G01490.2)	-312	AT3G01490.1
SYN4_peak_8071	4	15959529	15960259	+	499	promoter-TSS (AT4G33080.1)	-12	AT4G33080.2
SYN4_peak_6676	3	22366786	22367795	+	499	promoter-TSS (AT3G09425.1)	-282	AT3G09425.1
SYN4_peak_6756	3	22886620	22888187	+	499	promoter-TSS (AT3G61826.1)	-81	AT3G61829.1
SYN4_peak_10684	5	24436668	24437173	+	497	Intergenic	-1158	AT5G60760.1
SYN4_peak_3414	2	9977675	9978665	+	495	promoter-TSS (AT2G23430.1)	-80	AT2G23430.1
SYN4_peak_2223	1	25694523	25696119	+	495	exon (AT1G68490.1, exon 4 of 4)	1872	AT1G68490.1
SYN4_peak_3577	2	12123290	12123775	+	495	TTS (AT2G28360.1)	4247	AT2G28355.1
SYN4_peak_9015	5	3798653	3799794	+	495	promoter-TSS (AT5G11790.2)	-185	AT5G11790.1
SYN4_peak_9445	5	7315062	7315697	+	495	exon (AT5G22090.2, exon 2 of 2)	1350	AT5G22090.1
SYN4_peak_6181	3	18513920	18517051	+	490	exon (AT3G49940.1, exon 2 of 2)	1219	AT3G49940.1
SYN4_peak_8284	4	17381597	17383553	+	490	promoter-TSS (AT4G36890.1)	-547	AT4G36890.1
SYN4_peak_5515	3	6377087	6377885	+	490	exon (AT3G18535.2, exon 1 of 2)	139	AT3G18535.1
SYN4_peak_7847	4	14363563	14364518	+	490	promoter-TSS (AT4G08065.1)	-102	AT4G08065.1
SYN4_peak_4756	3	994731	996022	+	490	TTS (AT3G03860.1)	159	AT3G03870.1
SYN4_peak_1077	1	8074793	8076774	+	490	promoter-TSS (AT1G22810.1)	-213	AT1G22830.1
SYN4_peak_2843	1	29625112	29625580	+	490	promoter-TSS (AT1G78790.1)	-268	AT1G78790.1
SYN4_peak_6680	3	22375871	22376512	+	490	promoter-TSS (AT3G60540.1)	-275	AT3G60540.2
SYN4_peak_955	1	7270217	7270877	+	490	Intergenic	-2009	AT1G20900.1
SYN4_peak_3572	2	12108141	12108572	+	490	Intergenic	4684	AT2G28340.1
SYN4_peak_5925	3	11383979	11384523	+	486	promoter-TSS (AT3G29575.1)	-106	AT3G29575.3
SYN4_peak_5496	3	6190289	6190927	+	486	promoter-TSS (AT3G18080.1)	39	AT3G03615.1
SYN4_peak_2708	1	28745651	28747364	+	486	promoter-TSS (AT1G76600.1)	-326	AT1G76600.1
SYN4_peak_3529	2	11683500	11685211	+	486	exon (AT2G27310.1, exon 1 of 1)	987	AT2G27310.1
SYN4_peak_8819	5	2166499	2167946	+	486	promoter-TSS (AT5G06980.2)	102	AT5G06980.1
SYN4_peak_1647	1	18679976	18681926	+	486	promoter-TSS (AT1G50420.1)	-651	AT1G50420.1
SYN4_peak_8848	5	2354534	2357038	+	481	promoter-TSS (AT5G07440.1)	27	AT5G07440.1
SYN4_peak_693	1	5277525	5278188	+	481	promoter-TSS (AT1G15340.2)	13	AT1G15340.1
SYN4_peak_2357	1	26474397	26478443	+	481	Intergenic	-1587	AT1G70290.1
SYN4_peak_8383	4	17760771	17762737	+	481	Intergenic	-2008	AT4G37780.1
SYN4_peak_4863	3	1738498	1739498	+	481	promoter-TSS (AT3G05840.1)	207	AT3G05835.1
SYN4_peak_1904	1	22059686	22061585	+	481	promoter-TSS (AT1G59920.1)	-793	AT1G59920.1
SYN4_peak_284	1	2187621	2188584	+	481	TTS (AT1G07119.3)	326	AT1G07130.1
SYN4_peak_9403	5	7005122	7006310	+	481	TTS (AT5G20700.1)	1786	AT5G20700.1
SYN4_peak_7684	4	13021049	13022306	+	481	TTS (AT4G25490.1)	1319	AT4G25490.1
SYN4_peak_5979	3	13866700	13867819	+	481	Intergenic	-3850	AT3G33106.1
SYN4_peak_6548	3	21250784	21252442	+	481	promoter-TSS (AT3G57410.9)	-454	AT3G57410.3
SYN4_peak_6996	4	1579483	1580300	+	476	promoter-TSS (AT4G03560.1)	-38	AT4G03560.1
SYN4_peak_4507	2	19027121	19028697	+	476	promoter-TSS (AT2G46360.1)	-381	AT2G46340.1
SYN4_peak_1915	1	22184610	22186202	+	476	Intergenic	-2263	AT1G60150.1
SYN4_peak_6475	3	20762905	20763391	+	476	promoter-TSS (AT3G55960.1)	-92	AT3G55960.1
SYN4_peak_1448	1	11927282	11930440	+	476	promoter-TSS (AT1G06627.1)	104	AT1G32920.1
SYN4_peak_5863	3	9867433	9868070	+	472	promoter-TSS (AT3G26810.1)	99	AT3G26810.1
SYN4_peak_2974	2	96655	98197	+	472	promoter-TSS (AT2G01140.1)	-563	AT2G01140.1
SYN4_peak_10484	5	23097603	23099192	+	472	promoter-TSS (AT5G57080.1)	-475	AT5G57080.1
SYN4_peak_4481	2	18949784	18951050	+	472	promoter-TSS (AT2G46080.1)	-297	AT2G46080.1
SYN4_peak_7286	4	9441876	9442468	+	467	Intergenic	-4966	AT4G16770.1
SYN4_peak_1044	1	7906821	7907776	+	467	promoter-TSS (AT1G22400.1)	-329	AT1G22400.1
SYN4_peak_10631	5	24063427	24064927	+	467	TTS (AT5G59720.1)	227	AT5G59732.1
SYN4_peak_8573	5	311487	314407	+	467	TTS (AT5G01810.1)	2458	AT5G01820.1
SYN4_peak_5122	3	3697280	3699200	+	467	promoter-TSS (AT3G11700.1)	-418	AT3G11700.1
SYN4_peak_3880	2	15084010	15085074	+	467	promoter-TSS (AT2G35930.1)	17	AT2G35930.1
SYN4_peak_3367	2	9675094	9676493	+	467	Intergenic	-2051	AT2G22760.1
SYN4_peak_8087	4	16135349	16137164	+	467	promoter-TSS (AT4G33565.1)	-493	AT4G33565.1
SYN4_peak_8769	5	1668148	1671067	+	463	Intergenic	-1038	AT5G05590.1
SYN4_peak_10746	5	24914277	24916411	+	463	promoter-TSS (AT5G62020.1)	-463	AT5G62020.1
SYN4_peak_1851	1	21007553	21008358	+	463	promoter-TSS (AT1G56140.1)	-100	AT1G56140.1
SYN4_peak_2803	1	29387484	29389348	+	463	exon (AT1G78100.1, exon 1 of 1)	744	AT1G78100.1
SYN4_peak_9336	5	6413530	6416338	+	463	TTS (AT5G19130.2)	446	AT5G19120.1
SYN4_peak_4176	2	17135202	17135977	+	463	TTS (AT2G41082.1)	242	AT2G41090.1
SYN4_peak_534	1	4228842	4231524	+	463	promoter-TSS (AT1G12420.1)	-972	AT1G12420.1
SYN4_peak_24	1	128142	128899	+	463	exon (AT1G01320.1, exon 5 of 25)	2050	AT1G01320.1
SYN4_peak_2242	1	25765134	25767616	+	463	exon (AT1G68620.1, exon 1 of 1)	657	AT1G68620.1
SYN4_peak_4696	3	545324	547153	+	463	promoter-TSS (AT3G02570.1)	-501	AT3G02580.1
SYN4_peak_2616	1	28233274	28234521	+	463	promoter-TSS (AT1G75230.1)	-189	AT1G75230.2
SYN4_peak_3661	2	12937107	12937710	+	463	promoter-TSS (AT2G30362.2)	57	AT2G30362.2
SYN4_peak_8981	5	3509359	3510823	+	463	exon (AT5G11060.1, exon 1 of 6)	258	AT5G11060.1
SYN4_peak_4495	2	18998266	18999959	+	463	TTS (AT2G46260.1)	-1068	AT2G46270.1
SYN4_peak_2476	1	27159541	27161291	+	458	TTS (AT1G72175.1)	-2404	AT1G72180.1
SYN4_peak_2742	1	28930573	28932852	+	458	promoter-TSS (AT1G76990.4)	-407	AT1G76990.1
SYN4_peak_226	1	1569049	1570800	+	458	exon (AT1G05370.1, exon 7 of 7)	2545	AT1G05370.1
SYN4_peak_721	1	5441928	5444618	+	458	promoter-TSS (AT1G15810.1)	638	AT1G15800.1
SYN4_peak_8703	5	1205165	1206086	+	458	intron (AT5G04310.1, intron 4 of 5)	2054	AT5G04310.3
SYN4_peak_6262	3	19120767	19121396	+	458	promoter-TSS (AT3G51550.1)	-132	AT3G51550.1
SYN4_peak_10287	5	21665332	21666604	+	458	Intergenic	-1971	AT5G53410.1
SYN4_peak_10767	5	25034577	25036141	+	458	TTS (AT5G62340.1)	767	AT5G09055.1
SYN4_peak_4170	2	17098488	17099634	+	458	promoter-TSS (AT2G40970.1)	-330	AT2G40970.1
SYN4_peak_7242	4	8984349	8986514	+	458	TTS (AT4G06335.1)	644	AT4G15800.1
SYN4_peak_9163	5	4825090	4826337	+	458	promoter-TSS (AT5G14920.1)	-428	AT5G14920.1
SYN4_peak_6244	3	18917463	18919731	+	454	promoter-TSS (AT3G50910.1)	-730	AT3G50910.1
SYN4_peak_3244	2	8222353	8223254	+	454	exon (AT2G18960.3, exon 1 of 16)	650	AT2G18960.3
SYN4_peak_10068	5	19224627	19225872	+	454	promoter-TSS (AT5G47380.4)	-275	AT5G07005.1
SYN4_peak_9620	5	10296868	10297457	+	454	Intergenic	-1879	AT5G28300.1
SYN4_peak_9800	5	16201774	16202788	+	454	promoter-TSS (AT5G06065.1)	139	AT5G40460.1
SYN4_peak_8125	4	16388473	16389822	+	454	promoter-TSS (AT4G34240.1)	-207	AT4G34230.1
SYN4_peak_2774	1	29229139	29230331	+	454	TTS (AT1G77750.1)	1992	AT1G77750.1
SYN4_peak_8833	5	2241413	2241947	+	454	Intergenic	3659	AT5G07200.1
SYN4_peak_4868	3	1759135	1761148	+	454	promoter-TSS (AT3G05905.1)	-764	AT3G05905.1
SYN4_peak_4771	3	1071070	1072415	+	449	promoter-TSS (AT3G04080.1)	-304	AT3G04080.1
SYN4_peak_9029	5	3880448	3881107	+	449	Intergenic	-1120	AT5G12010.1
SYN4_peak_2405	1	26694318	26696371	+	449	exon (AT1G70780.1, exon 2 of 2)	1048	AT1G70780.1
SYN4_peak_4688	3	508202	509338	+	449	promoter-TSS (AT3G02470.3)	-116	AT3G02470.4
SYN4_peak_281	1	2174205	2175295	+	449	exon (AT1G07090.1, exon 1 of 1)	144	AT1G07090.1
SYN4_peak_6674	3	22362245	22364228	+	445	promoter-TSS (AT3G60520.1)	-657	AT3G60520.1
SYN4_peak_4777	3	1101087	1101652	+	445	TTS (AT3G04190.1)	120	AT3G01425.1
SYN4_peak_10879	5	25703663	25705734	+	445	exon (AT5G64260.1, exon 1 of 1)	1049	AT5G64260.1
SYN4_peak_11041	5	26492007	26493230	+	445	promoter-TSS (AT5G66310.1)	-897	AT5G66310.1
SYN4_peak_8463	4	18214567	18216361	+	445	TTS (AT4G39080.1)	2152	AT4G39090.1
SYN4_peak_8749	5	1522273	1523281	+	445	exon (AT5G05140.1, exon 8 of 8)	3072	AT5G05140.1
SYN4_peak_5722	3	8254366	8254922	+	445	promoter-TSS (AT3G23150.2)	71	AT3G23150.2
SYN4_peak_5355	3	5252290	5253616	+	445	promoter-TSS (AT3G15520.4)	-161	AT3G15520.3
SYN4_peak_9032	5	3887816	3888888	+	445	TTS (AT5G12040.1)	542	AT5G12043.1
SYN4_peak_6880	4	386611	388135	+	445	promoter-TSS (AT4G00900.1)	-78	AT4G00905.1
SYN4_peak_485	1	3809111	3810458	+	445	promoter-TSS (AT1G11330.3)	-11	AT1G11330.3
SYN4_peak_7260	4	9250236	9250709	+	445	promoter-TSS (AT4G16370.1)	-129	AT4G16370.1
SYN4_peak_4069	2	16361513	16362245	+	445	Intergenic	-1936	AT2G39200.1
SYN4_peak_564	1	4531097	4532366	+	445	TTS (AT1G05003.1)	719	AT1G05003.1
SYN4_peak_2661	1	28457392	28461893	+	445	exon (AT1G75800.1, exon 2 of 3)	951	AT1G75800.1
SYN4_peak_2779	1	29244960	29245559	+	445	TTS (AT1G77770.2)	209	AT1G77765.4
SYN4_peak_3674	2	13007458	13009277	+	445	promoter-TSS (AT2G30530.1)	-107	AT2G08400.1
SYN4_peak_6214	3	18808665	18810805	+	441	Intergenic	-1492	AT3G50650.1
SYN4_peak_19	1	107373	109286	+	441	promoter-TSS (AT1G01260.2)	-617	AT1G01260.3
SYN4_peak_7161	4	7786987	7787787	+	441	TTS (AT4G13400.2)	-1226	AT4G13395.1
SYN4_peak_44	1	200691	202349	+	441	promoter-TSS (AT1G01560.1)	-583	AT1G01560.3
SYN4_peak_6626	3	22077897	22078536	+	441	TTS (AT3G59770.2)	123	AT3G59765.1
SYN4_peak_782	1	6014964	6015395	+	441	Intergenic	-1437	AT1G17495.1
SYN4_peak_7634	4	12571547	12572148	+	441	promoter-TSS (AT4G07250.1)	112	AT4G24240.2
SYN4_peak_5494	3	6182017	6184126	+	441	promoter-TSS (AT3G18060.1)	-541	AT3G18060.1
SYN4_peak_931	1	7083621	7085969	+	441	promoter-TSS (AT1G20430.1)	-885	AT1G20430.1
SYN4_peak_708	1	5384485	5389453	+	441	Intergenic	-2983	AT1G15670.1
SYN4_peak_4457	2	18821473	18823281	+	436	promoter-TSS (AT2G45680.1)	-488	AT2G45680.1
SYN4_peak_4280	2	17751487	17752700	+	436	TTS (AT2G09380.1)	721	AT2G09380.1
SYN4_peak_1623	1	18323215	18324337	+	436	Intergenic	-1271	AT1G49500.2
SYN4_peak_3761	2	13971289	13972237	+	436	TTS (AT2G32940.1)	-2806	AT2G32930.1
SYN4_peak_4325	2	18004102	18005623	+	436	TTS (AT2G43330.1)	361	AT2G09445.1
SYN4_peak_9112	5	4441365	4442558	+	436	TTS (AT5G13750.3)	103	AT5G13760.1
SYN4_peak_3471	2	10850178	10851092	+	436	exon (AT2G25490.1, exon 1 of 2)	162	AT2G25490.1
SYN4_peak_8764	5	1623957	1624644	+	436	promoter-TSS (AT5G05480.1)	-30	AT5G05480.1
SYN4_peak_2301	1	26164316	26165297	+	436	Intergenic	-1091	AT1G69570.1
SYN4_peak_6198	3	18669723	18670141	+	436	Intergenic	-2170	AT3G50350.2
SYN4_peak_8599	5	486284	486921	+	436	promoter-TSS (AT5G02320.1)	-129	AT5G02320.2
SYN4_peak_11116	5	26842180	26844330	+	432	intron (AT5G67280.1, intron 1 of 1)	-1151	AT5G67270.1
SYN4_peak_7420	4	10649414	10650442	+	432	Intergenic	-1816	AT4G19530.1
SYN4_peak_2586	1	27981542	27982883	+	432	promoter-TSS (AT1G74450.1)	-297	AT1G74450.1
SYN4_peak_8503	4	18486039	18487650	+	432	promoter-TSS (AT4G39838.1)	26	AT4G39838.1
SYN4_peak_4527	2	19100581	19101297	+	432	TTS (AT2G46520.1)	321	AT2G09730.1
SYN4_peak_6267	3	19164779	19166863	+	432	promoter-TSS (AT3G51660.1)	-499	AT3G51660.1
SYN4_peak_9190	5	5011783	5012247	+	427	promoter-TSS (AT5G15440.1)	-46	AT5G15440.1
SYN4_peak_5728	3	8308852	8309373	+	427	promoter-TSS (AT3G23250.1)	-97	AT3G23250.1
SYN4_peak_8611	5	565641	566486	+	427	promoter-TSS (AT5G02530.2)	-138	AT5G02530.1
SYN4_peak_51	1	237555	238077	+	427	promoter-TSS (AT1G01650.4)	1	AT1G01650.2
SYN4_peak_2390	1	26654068	26656185	+	427	intron (AT1G70700.1, intron 1 of 6)	358	AT1G70700.3
SYN4_peak_3582	2	12147804	12149341	+	427	exon (AT2G28400.1, exon 1 of 1)	500	AT2G28400.1
SYN4_peak_968	1	7339324	7342706	+	427	Intergenic	3196	AT1G21000.2
SYN4_peak_824	1	6332932	6333787	+	423	exon (AT1G18400.2, exon 5 of 5)	1961	AT1G18400.2
SYN4_peak_4559	2	19231814	19232717	+	423	promoter-TSS (AT2G46790.2)	-342	AT2G46790.1
SYN4_peak_400	1	3076469	3077284	+	423	exon (AT1G09530.4, exon 1 of 6)	475	AT1G09530.5
SYN4_peak_4860	3	1729703	1730890	+	423	promoter-TSS (AT3G01765.1)	-227	AT3G01765.1
SYN4_peak_4230	2	17471920	17473595	+	423	exon (AT2G41870.1, exon 1 of 2)	227	AT2G41870.1
SYN4_peak_9791	5	16134843	16135444	+	423	exon (AT5G40340.1, exon 1 of 2)	204	AT5G40340.2
SYN4_peak_6832	3	23344408	23345400	+	423	promoter-TSS (AT3G63190.1)	-103	AT3G63190.1
SYN4_peak_6634	3	22141594	22145129	+	423	TTS (AT3G59950.2)	461	AT3G59940.1
SYN4_peak_5066	3	3330720	3331294	+	423	promoter-TSS (AT3G10650.1)	0	AT3G10650.1
SYN4_peak_10877	5	25700300	25701372	+	423	Intergenic	-1581	AT5G64250.2
SYN4_peak_3014	2	386659	388229	+	423	promoter-TSS (AT2G01860.1)	-611	AT2G01860.1
SYN4_peak_2626	1	28284639	28285999	+	423	Intergenic	-1151	AT1G75380.4
SYN4_peak_4440	2	18725429	18726076	+	419	promoter-TSS (AT2G09630.1)	99	AT2G09630.1
SYN4_peak_7767	4	13749131	13751334	+	419	TTS (AT4G07865.1)	904	AT4G07865.1
SYN4_peak_4384	2	18438344	18439107	+	419	promoter-TSS (AT2G44730.1)	102	AT2G44735.1
SYN4_peak_2994	2	255028	257783	+	419	exon (AT2G01570.1, exon 1 of 1)	1163	AT2G01570.1
SYN4_peak_8325	4	17539625	17540965	+	419	promoter-TSS (AT4G37260.1)	-195	AT4G37260.1
SYN4_peak_9754	5	15634348	15636409	+	419	exon (AT5G39050.1, exon 1 of 1)	934	AT5G39050.1
SYN4_peak_1145	1	8777043	8778158	+	419	promoter-TSS (AT1G24851.1)	282	AT1G24822.1
SYN4_peak_5438	3	5762448	5763892	+	419	promoter-TSS (AT3G16860.1)	-906	AT3G16860.1
SYN4_peak_9390	5	6811779	6812844	+	419	TTS (AT5G20180.3)	1347	AT5G20180.2
SYN4_peak_7521	4	11745012	11746792	+	419	TTS (AT4G22200.2)	-2584	AT4G22190.1
SYN4_peak_4472	2	18907593	18909615	+	419	promoter-TSS (AT2G45950.3)	-483	AT2G45950.1
SYN4_peak_3965	2	15615679	15616590	+	419	Intergenic	-1112	AT2G37170.2
SYN4_peak_7661	4	12863950	12864881	+	419	promoter-TSS (AT4G25030.2)	-37	AT4G25030.1
SYN4_peak_4387	2	18456731	18457486	+	419	promoter-TSS (AT2G44770.1)	-214	AT2G44770.1
SYN4_peak_7262	4	9255454	9256388	+	414	exon (AT4G16380.4, exon 2 of 2)	1366	AT4G16380.2
SYN4_peak_6051	3	17182259	17183031	+	414	promoter-TSS (AT3G46640.1)	-85	AT3G46630.1
SYN4_peak_4082	2	16439889	16440991	+	414	exon (AT2G39360.1, exon 1 of 1)	104	AT2G39360.1
SYN4_peak_2254	1	25879866	25882159	+	414	exon (AT1G68840.1, exon 1 of 1)	689	AT1G68840.2
SYN4_peak_8113	4	16350016	16350830	+	414	promoter-TSS (AT4G34140.8)	-39	AT4G34140.5
SYN4_peak_6404	3	20121255	20121681	+	414	promoter-TSS (AT3G54340.1)	-154	AT3G54340.1
SYN4_peak_8907	5	2938402	2941923	+	414	promoter-TSS (AT5G09445.1)	-514	AT5G09445.1
SYN4_peak_6704	3	22581344	22583549	+	414	TTS (AT3G61028.3)	2435	AT3G61028.3
SYN4_peak_9024	5	3856896	3857469	+	414	TTS (AT5G11950.4)	2218	AT5G11950.1
SYN4_peak_6571	3	21429940	21430959	+	414	promoter-TSS (AT3G57870.1)	-51	AT3G57870.1
SYN4_peak_9560	5	8731750	8732347	+	414	Intergenic	-3896	AT5G25220.1
SYN4_peak_169	1	1084448	1084986	+	414	promoter-TSS (AT1G04150.1)	-286	AT1G04150.1
SYN4_peak_2226	1	25710454	25713370	+	414	promoter-TSS (AT1G68520.1)	467	AT1G68526.1
SYN4_peak_10905	5	25805752	25806995	+	414	TTS (AT5G64560.1)	-1393	AT5G64550.1
SYN4_peak_10752	5	24938928	24940422	+	414	promoter-TSS (AT5G62100.2)	-436	AT5G62090.2
SYN4_peak_7695	4	13080301	13080810	+	414	TTS (AT4G25650.2)	-1299	AT4G25640.1
SYN4_peak_816	1	6298166	6300005	+	414	promoter-TSS (AT1G18300.1)	-584	AT1G18300.1
SYN4_peak_4555	2	19200061	19201180	+	414	promoter-TSS (AT2G46730.4)	-33	AT2G46730.5
SYN4_peak_9076	5	4202572	4203956	+	414	promoter-TSS (AT5G01995.1)	602	AT5G02015.1
SYN4_peak_5793	3	9065794	9066930	+	410	promoter-TSS (AT3G24840.4)	-239	AT3G24840.1
SYN4_peak_5264	3	4723459	4724926	+	410	promoter-TSS (AT3G02895.1)	-555	AT3G02895.1
SYN4_peak_8063	4	15902953	15905096	+	410	promoter-TSS (AT4G32940.1)	-501	AT4G32940.1
SYN4_peak_2343	1	26414765	26415626	+	410	promoter-TSS (AT1G70140.1)	63	AT1G70140.1
SYN4_peak_9089	5	4262358	4262918	+	410	promoter-TSS (AT5G13310.2)	-70	AT5G13300.1
SYN4_peak_3220	2	7994864	7997519	+	410	exon (AT2G18440.1, exon 2 of 2)	1007	AT2G18440.1
SYN4_peak_8389	4	17774012	17775403	+	410	TTS (AT4G37800.1)	2738	AT4G37800.1
SYN4_peak_1760	1	20100642	20101779	+	410	promoter-TSS (AT1G53840.1)	-89	AT1G53840.1
SYN4_peak_5581	3	6840058	6843441	+	410	TTS (AT3G19690.1)	1107	AT3G19690.1
SYN4_peak_8572	5	308425	309694	+	410	promoter-TSS (AT5G01810.1)	-315	AT5G01810.1
SYN4_peak_6230	3	18862764	18864143	+	410	promoter-TSS (AT3G50750.1)	-56	AT3G50750.1
SYN4_peak_6818	3	23281501	23282145	+	410	promoter-TSS (AT3G62990.1)	-760	AT3G62990.1
SYN4_peak_2842	1	29598758	29599516	+	410	promoter-TSS (AT1G78700.1)	-212	AT1G78700.1
SYN4_peak_974	1	7368326	7371987	+	410	promoter-TSS (AT1G05623.1)	-455	AT1G05623.1
SYN4_peak_6298	3	19406502	19407102	+	410	promoter-TSS (AT3G52340.1)	-51	AT3G52340.2
SYN4_peak_7674	4	12976601	12977717	+	410	promoter-TSS (AT4G25390.2)	-33	AT4G25390.1
SYN4_peak_4466	2	18866470	18867211	+	410	exon (AT2G45830.5, exon 2 of 6)	910	AT2G45830.5
SYN4_peak_5371	3	5342256	5343157	+	410	promoter-TSS (AT3G15790.1)	-6	AT3G15790.1
SYN4_peak_6228	3	18859279	18859875	+	410	Intergenic	-2537	AT3G50740.1
SYN4_peak_2751	1	29035500	29035913	+	410	promoter-TSS (AT1G77280.2)	-884	AT1G77280.1
SYN4_peak_428	1	3295847	3297150	+	410	promoter-TSS (AT1G10090.1)	-300	AT1G10090.1
SYN4_peak_9237	5	5418813	5420297	+	410	Intergenic	5060	AT5G16570.2
SYN4_peak_883	1	6686630	6687562	+	410	TTS (AT1G19340.1)	-1367	AT1G19350.4
SYN4_peak_7690	4	13069180	13070167	+	406	promoter-TSS (AT4G25620.1)	89	AT4G25620.1
SYN4_peak_7376	4	10288146	10289261	+	406	TTS (AT4G18700.1)	2355	AT4G18700.1
SYN4_peak_13	1	68283	69131	+	406	promoter-TSS (AT1G01140.1)	-933	AT1G01140.1
SYN4_peak_669	1	5144661	5146015	+	406	Intergenic	-1320	AT1G05133.1
SYN4_peak_10893	5	25752362	25756287	+	406	intron (AT5G64410.1, intron 1 of 4)	1177	AT5G64410.1
SYN4_peak_9026	5	3863310	3864938	+	406	promoter-TSS (AT5G11970.1)	-300	AT5G11970.1
SYN4_peak_208	1	1430766	1434956	+	406	exon (AT1G05010.1, exon 1 of 4)	149	AT1G05010.1
SYN4_peak_9538	5	8588629	8590160	+	406	promoter-TSS (AT5G24930.1)	-63	AT5G24930.1
SYN4_peak_7012	4	2587399	2589924	+	406	promoter-TSS (AT4G05053.1)	523	AT4G05050.3
SYN4_peak_5734	3	8404543	8405358	+	402	exon (AT3G23440.1, exon 1 of 1)	339	AT3G23440.1
SYN4_peak_6229	3	18861568	18862472	+	402	exon (AT3G50750.1, exon 2 of 2)	1377	AT3G50750.1
SYN4_peak_3025	2	509569	510254	+	402	TTS (AT2G02070.1)	4536	AT2G02070.1
SYN4_peak_419	1	3254559	3256871	+	402	TTS (AT1G09970.1)	3398	AT1G09970.2
SYN4_peak_7962	4	14999053	14999874	+	402	promoter-TSS (AT4G30790.1)	368	AT4G08355.1
SYN4_peak_8455	4	18151718	18152979	+	402	promoter-TSS (AT4G38940.1)	249	AT4G38932.1
SYN4_peak_9236	5	5411252	5412568	+	402	promoter-TSS (AT5G16560.1)	-144	AT5G16560.1
SYN4_peak_422	1	3271758	3272835	+	402	promoter-TSS (AT1G10020.1)	-186	AT1G10020.1
SYN4_peak_2307	1	26234727	26236478	+	402	TTS (AT1G69740.1)	389	AT1G69750.5
SYN4_peak_5715	3	8186637	8187931	+	402	Intergenic	-2172	AT3G04375.1
SYN4_peak_5873	3	10022476	10023210	+	402	Intergenic	-1088	AT3G27170.1
SYN4_peak_6762	3	22917160	22919326	+	402	Intergenic	-2850	AT3G61890.1
SYN4_peak_7388	4	10351957	10353599	+	402	exon (AT4G18890.2, exon 1 of 2)	392	AT4G18890.1
SYN4_peak_7023	4	2938813	2945076	+	399	Intergenic	-17150	AT4G05612.2
SYN4_peak_283	1	2177324	2178251	+	397	promoter-TSS (AT1G07100.1)	-98	AT1G07100.1
SYN4_peak_8857	5	2400455	2401186	+	397	TTS (AT5G07590.4)	1094	AT5G07580.1
SYN4_peak_1311	1	10246587	10248708	+	397	TTS (AT1G29300.1)	2057	AT1G29300.1
SYN4_peak_2636	1	28318465	28319245	+	397	promoter-TSS (AT1G75450.1)	-480	AT1G75450.2
SYN4_peak_4614	2	19557435	19559101	+	397	exon (AT2G47730.2, exon 1 of 3)	792	AT2G47730.2
SYN4_peak_8464	4	18216583	18218253	+	397	TTS (AT4G39100.2)	198	AT4G39090.1
SYN4_peak_8539	5	104812	105491	+	397	promoter-TSS (AT5G01260.2)	-117	AT5G01260.3
SYN4_peak_2936	1	30241169	30245268	+	397	TTS (AT1G80450.1)	1731	AT1G80450.1
SYN4_peak_2261	1	25986099	25986656	+	397	promoter-TSS (AT1G69120.1)	-28	AT1G69120.2
SYN4_peak_2681	1	28589439	28590594	+	397	promoter-TSS (AT1G76185.1)	-309	AT1G76185.1
SYN4_peak_4774	3	1080274	1081347	+	397	promoter-TSS (AT3G04120.1)	-132	AT3G04120.1
SYN4_peak_10788	5	25111066	25112126	+	397	exon (AT5G62560.1, exon 1 of 1)	1756	AT5G62560.1
SYN4_peak_9385	5	6791618	6792409	+	397	exon (AT5G20110.2, exon 2 of 2)	1406	AT5G20110.2
SYN4_peak_10403	5	22492220	22493544	+	397	promoter-TSS (AT5G55530.3)	-10	AT5G55530.2
SYN4_peak_5705	3	8167265	8167789	+	397	Intergenic	3586	AT3G22990.1
SYN4_peak_4908	3	2015293	2016439	+	397	promoter-TSS (AT3G06510.1)	-380	AT3G06510.1
SYN4_peak_10994	5	26228169	26231671	+	397	promoter-TSS (AT5G65630.1)	-346	AT5G65630.1
SYN4_peak_8607	5	544830	545573	+	397	promoter-TSS (AT5G02470.3)	-246	AT5G02470.2
SYN4_peak_1707	1	19699103	19699587	+	397	promoter-TSS (AT1G52890.1)	181	AT1G07843.1
SYN4_peak_9910	5	17458673	17459308	+	393	promoter-TSS (AT5G43460.1)	-10	AT5G43450.1
SYN4_peak_4143	2	16770258	16770899	+	393	Intergenic	-1419	AT2G40140.1
SYN4_peak_6359	3	19806856	19807647	+	393	Intergenic	-1521	AT3G53420.1
SYN4_peak_2795	1	29342080	29343267	+	393	intron (AT1G78030.1, intron 2 of 5)	516	AT1G78030.1
SYN4_peak_1968	1	22931523	22932823	+	393	promoter-TSS (AT1G62040.1)	-587	AT1G62040.2
SYN4_peak_9224	5	5288786	5291198	+	393	TTS (AT5G16210.1)	423	AT5G16200.2
SYN4_peak_933	1	7087544	7091546	+	393	promoter-TSS (AT1G20450.2)	61	AT1G20450.2
SYN4_peak_5048	3	3089905	3092185	+	393	TTS (AT3G10030.1)	501	AT3G10015.1
SYN4_peak_415	1	3247496	3248284	+	393	TTS (AT1G09960.1)	168	AT1G04753.1
SYN4_peak_7231	4	8877012	8879907	+	393	TTS (AT4G15545.1)	868	AT4G15550.1
SYN4_peak_8706	5	1215701	1217690	+	393	exon (AT5G04340.1, exon 1 of 1)	667	AT5G04340.1
SYN4_peak_4499	2	19011005	19011672	+	393	promoter-TSS (AT2G46310.1)	17	AT2G46308.1
SYN4_peak_2646	1	28367179	28368493	+	393	TTS (AT1G75540.1)	2012	AT1G75540.1
SYN4_peak_10578	5	23691485	23693547	+	393	promoter-TSS (AT5G58620.1)	-743	AT5G58620.1
SYN4_peak_10674	5	24385470	24388147	+	393	exon (AT5G60680.1, exon 1 of 1)	798	AT5G60680.1
SYN4_peak_3385	2	9740512	9742485	+	389	promoter-TSS (AT2G22880.1)	-35	AT2G22880.1
SYN4_peak_3887	2	15103138	15105031	+	389	promoter-TSS (AT2G35950.2)	-632	AT2G35950.2
SYN4_peak_1986	1	23144459	23145325	+	389	exon (AT1G62520.1, exon 1 of 1)	507	AT1G62520.1
SYN4_peak_8555	5	205941	206415	+	389	promoter-TSS (AT5G01520.1)	-254	AT5G01520.2
SYN4_peak_6757	3	22893281	22893932	+	389	TTS (AT3G61840.1)	1140	AT3G61840.1
SYN4_peak_4715	3	636741	637918	+	389	TTS (AT3G02885.1)	1849	AT3G02885.1
SYN4_peak_2870	1	29765308	29767128	+	389	TTS (AT1G79120.2)	2571	AT1G79120.1
SYN4_peak_4922	3	2131603	2132998	+	389	promoter-TSS (AT3G06760.2)	-458	AT3G06760.2
SYN4_peak_6092	3	17644942	17646871	+	389	exon (AT3G47820.1, exon 1 of 1)	-1098	AT3G47830.1
SYN4_peak_7158	4	7760195	7761648	+	389	exon (AT4G13340.1, exon 1 of 1)	2646	AT4G13340.1
SYN4_peak_971	1	7348239	7349650	+	389	Intergenic	2788	AT1G21010.1
SYN4_peak_4259	2	17615617	17616471	+	389	TTS (AT2G42290.1)	143	AT2G09355.1
SYN4_peak_10571	5	23658310	23659210	+	389	TTS (AT5G58520.1)	-1323	AT5G58530.1
SYN4_peak_3168	2	7223390	7224080	+	385	TTS (AT2G16670.1)	-1845	AT2G16660.1
SYN4_peak_4835	3	1515390	1517255	+	385	promoter-TSS (AT3G05320.2)	-754	AT3G05320.3
SYN4_peak_3955	2	15549005	15549478	+	385	promoter-TSS (AT2G37025.3)	31	AT2G37025.2
SYN4_peak_6824	3	23298726	23299328	+	385	promoter-TSS (AT3G63052.1)	99	AT3G63052.1
SYN4_peak_5338	3	5132413	5132876	+	385	promoter-TSS (AT3G15220.1)	197	AT3G03055.1
SYN4_peak_1030	1	7872650	7873973	+	385	promoter-TSS (AT1G22280.2)	461	AT1G05737.1
SYN4_peak_8245	4	17189144	17190005	+	385	intron (AT4G36380.1, intron 4 of 8)	2324	AT4G36370.1
SYN4_peak_1131	1	8558298	8560781	+	385	promoter-TSS (AT1G24170.1)	-473	AT1G24170.1
SYN4_peak_206	1	1421539	1424100	+	385	promoter-TSS (AT1G04990.3)	-956	AT1G04990.1
SYN4_peak_10119	5	19817061	19817457	+	385	exon (AT5G48880.2, exon 1 of 14)	572	AT5G48880.3
SYN4_peak_4245	2	17509876	17510608	+	385	TTS (AT2G41945.1)	2712	AT2G41945.2
SYN4_peak_2325	1	26313062	26313619	+	385	Intergenic	-2447	AT1G69870.1
SYN4_peak_6025	3	16758504	16759202	+	385	promoter-TSS (AT3G45650.2)	-24	AT3G45650.2
SYN4_peak_1333	1	10572799	10573234	+	385	exon (AT1G30100.1, exon 1 of 1)	1706	AT1G30100.1
SYN4_peak_8775	5	1704489	1706826	+	385	exon (AT5G05690.2, exon 3 of 8)	1130	AT5G05690.3
SYN4_peak_4563	2	19255331	19256554	+	385	TTS (AT2G46860.1)	2272	AT2G46860.1
SYN4_peak_11210	Mt	300779	301055	+	382	NA	NA	NA
SYN4_peak_2309	1	26238694	26241761	+	380	exon (AT1G69760.1, exon 1 of 1)	616	AT1G69760.1
SYN4_peak_5757	3	8603091	8606458	+	380	exon (AT3G23820.1, exon 1 of 1)	1562	AT3G23820.1
SYN4_peak_4324	2	17999749	18001099	+	380	promoter-TSS (AT2G43330.1)	-397	AT2G43320.1
SYN4_peak_1437	1	11809667	11810729	+	380	promoter-TSS (AT1G32660.1)	526	AT1G32650.1
SYN4_peak_10038	5	19045180	19046814	+	380	promoter-TSS (AT5G46910.2)	-342	AT5G46910.1
SYN4_peak_5524	3	6474437	6475102	+	380	promoter-TSS (AT3G18780.3)	59	AT3G18780.2
SYN4_peak_8323	4	17537287	17538240	+	380	promoter-TSS (AT4G09495.1)	-582	AT4G09495.1
SYN4_peak_9281	5	5938168	5939880	+	380	TTS (AT5G17930.1)	3867	AT5G17920.2
SYN4_peak_7861	4	14440316	14440707	+	380	promoter-TSS (AT4G29310.2)	-742	AT4G29310.2
SYN4_peak_2908	1	30011422	30011843	+	380	promoter-TSS (AT1G79750.1)	58	AT1G79750.1
SYN4_peak_9709	5	12881333	12883116	+	377	Intergenic	-5970	AT5G34431.1
SYN4_peak_4951	3	2345671	2346538	+	376	promoter-TSS (AT3G01965.1)	-30	AT3G01965.1
SYN4_peak_926	1	7031637	7033201	+	376	TTS (AT1G20300.1)	349	AT1G20310.1
SYN4_peak_3266	2	8541349	8541914	+	376	TTS (AT2G19803.1)	1174	AT2G19803.1
SYN4_peak_190	1	1235845	1236775	+	376	promoter-TSS (AT1G04530.1)	-104	AT1G04530.1
SYN4_peak_9430	5	7248788	7250827	+	376	TTS (AT5G21930.2)	963	AT5G21940.1
SYN4_peak_711	1	5396161	5396863	+	376	exon (AT1G05177.1, exon 1 of 1)	119	AT1G05177.1
SYN4_peak_8924	5	3065437	3066744	+	376	promoter-TSS (AT5G09850.2)	-201	AT5G09850.1
SYN4_peak_2240	1	25752259	25753039	+	376	promoter-TSS (AT1G68580.2)	-12	AT1G68580.2
SYN4_peak_4826	3	1481745	1482502	+	376	TTS (AT3G05210.2)	2784	AT3G05210.2
SYN4_peak_9731	5	14913295	14914290	+	376	exon (AT5G37540.1, exon 1 of 1)	1133	AT5G37540.1
SYN4_peak_1622	1	18321226	18322724	+	376	exon (AT1G49500.2, exon 1 of 1)	309	AT1G49500.1
SYN4_peak_402	1	3093190	3094068	+	376	promoter-TSS (AT1G09560.1)	-15	AT1G09560.1
SYN4_peak_6611	3	21830115	21832724	+	376	promoter-TSS (AT3G59060.4)	162	AT3G09185.1
SYN4_peak_2645	1	28365893	28366354	+	372	exon (AT1G75540.1, exon 1 of 3)	299	AT1G75540.1
SYN4_peak_1026	1	7834140	7837698	+	372	exon (AT1G22190.1, exon 1 of 1)	138	AT1G22190.1
SYN4_peak_2256	1	25941027	25941995	+	372	promoter-TSS (AT1G68990.1)	-118	AT1G69010.1
SYN4_peak_8037	4	15646285	15647223	+	372	promoter-TSS (AT4G32410.1)	90	AT4G32410.1
SYN4_peak_9460	5	7557185	7558750	+	372	intron (AT5G22740.1, intron 3 of 8)	2223	AT5G22740.1
SYN4_peak_2672	1	28548955	28550567	+	372	promoter-TSS (AT1G76080.1)	-175	AT1G76080.1
SYN4_peak_8519	4	18569455	18571037	+	372	TTS (AT4G40060.1)	2838	AT4G40060.1
SYN4_peak_6743	3	22809085	22810738	+	372	TTS (AT3G61640.1)	1113	AT3G61640.1
SYN4_peak_9960	5	17843391	17843938	+	372	promoter-TSS (AT5G44290.4)	14	AT5G44290.1
SYN4_peak_3514	2	11380148	11380589	+	372	promoter-TSS (AT2G26710.1)	-95	AT2G26710.1
SYN4_peak_1973	1	23020247	23020760	+	372	Intergenic	-1009	AT1G62300.1
SYN4_peak_2799	1	29353654	29355661	+	372	promoter-TSS (AT1G78070.1)	-287	AT1G78070.1
SYN4_peak_8595	5	449823	451644	+	372	promoter-TSS (AT5G02240.1)	-673	AT5G02240.1
SYN4_peak_804	1	6201464	6202191	+	372	promoter-TSS (AT1G18020.1)	-408	AT1G18020.1
SYN4_peak_10753	5	24952927	24953643	+	372	promoter-TSS (AT5G62130.1)	-53	AT5G62130.2
SYN4_peak_6630	3	22129123	22131006	+	368	TTS (AT3G59910.2)	559	AT3G59900.1
SYN4_peak_1313	1	10260859	10262088	+	368	promoter-TSS (AT1G29330.2)	-241	AT1G29330.1
SYN4_peak_9785	5	15927836	15928417	+	368	promoter-TSS (AT5G39785.3)	-577	AT5G39770.1
SYN4_peak_1069	1	8006801	8007291	+	368	exon (AT1G22640.1, exon 3 of 3)	623	AT1G22640.3
SYN4_peak_10658	5	24256836	24257895	+	368	promoter-TSS (AT5G60270.1)	-358	AT5G60270.1
SYN4_peak_4534	2	19130444	19131456	+	368	promoter-TSS (AT2G46580.1)	-238	AT2G46580.1
SYN4_peak_6188	3	18628926	18629518	+	368	promoter-TSS (AT3G50240.4)	-308	AT3G50240.2
SYN4_peak_6099	3	17708755	17709478	+	368	promoter-TSS (AT3G47965.1)	-198	AT3G47965.1
SYN4_peak_9230	5	5357644	5359331	+	368	promoter-TSS (AT5G16375.1)	302	AT5G16370.1
SYN4_peak_1074	1	8060656	8061624	+	368	promoter-TSS (AT1G22770.1)	-611	AT1G22770.1
SYN4_peak_2387	1	26637238	26637983	+	368	promoter-TSS (AT1G70650.1)	-465	AT1G70650.2
SYN4_peak_1365	1	10840036	10840989	+	368	promoter-TSS (AT1G30590.1)	333	AT1G30590.3
SYN4_peak_10371	5	22226312	22227442	+	368	TTS (AT5G54710.2)	-1261	AT5G54700.2
SYN4_peak_8462	4	18207275	18209615	+	368	promoter-TSS (AT4G39080.1)	-954	AT4G39080.1
SYN4_peak_3061	2	1188129	1189001	+	368	TTS (AT2G03890.2)	2980	AT2G04595.1
SYN4_peak_326	1	2431917	2433441	+	368	promoter-TSS (AT1G07870.1)	-588	AT1G07870.1
SYN4_peak_6570	3	21414801	21415806	+	364	promoter-TSS (AT3G57810.4)	-457	AT3G57810.3
SYN4_peak_1155	1	8813927	8815319	+	364	promoter-TSS (AT1G25112.1)	165	AT1G25097.1
SYN4_peak_6196	3	18664767	18665989	+	364	exon (AT3G50340.1, exon 1 of 1)	1313	AT3G50340.1
SYN4_peak_6758	3	22906103	22906720	+	364	exon (AT3G61880.2, exon 2 of 3)	1547	AT3G61880.1
SYN4_peak_7996	4	15381249	15382966	+	364	promoter-TSS (AT4G31800.1)	-670	AT4G31800.1
SYN4_peak_5893	3	10216644	10216971	+	364	TTS (AT3G27580.2)	157	AT3G27570.1
SYN4_peak_448	1	3442250	3442998	+	364	exon (AT1G10470.1, exon 5 of 5)	1333	AT1G10470.3
SYN4_peak_9431	5	7251080	7253272	+	364	Intergenic	-1406	AT5G21940.1
SYN4_peak_10412	5	22641966	22642471	+	364	exon (AT5G55910.1, exon 1 of 3)	196	AT5G55910.2
SYN4_peak_9210	5	5227312	5228296	+	364	promoter-TSS (AT5G16010.1)	57	AT5G16010.1
SYN4_peak_4430	2	18680170	18682114	+	364	promoter-TSS (AT2G45310.1)	-939	AT2G45310.1
SYN4_peak_9474	5	7842572	7843203	+	364	exon (AT5G23280.1, exon 1 of 1)	280	AT5G23280.1
SYN4_peak_6839	3	23355827	23356586	+	364	promoter-TSS (AT3G63210.1)	-726	AT3G63210.1
SYN4_peak_2356	1	26470752	26472973	+	364	exon (AT1G70290.1, exon 3 of 4)	2924	AT1G70290.2
SYN4_peak_5955	3	13735324	13737714	+	364	Intergenic	7930	AT3G33076.1
SYN4_peak_2943	1	30269725	30270725	+	364	promoter-TSS (AT1G80500.1)	-220	AT1G80500.2
SYN4_peak_9636	5	11328078	11328849	+	364	exon (AT5G29975.1, exon 1 of 1)	1421	AT5G29975.1
SYN4_peak_5574	3	6782971	6783910	+	364	TTS (AT3G19540.1)	243	AT3G03825.1
SYN4_peak_8345	4	17615393	17615974	+	364	TTS (AT4G37470.1)	263	AT4G37460.2
SYN4_peak_4335	2	18115036	18115366	+	364	promoter-TSS (AT2G43700.4)	109	AT2G43700.1
SYN4_peak_7382	4	10319330	10319994	+	364	promoter-TSS (AT4G18790.1)	74	AT4G18790.1
SYN4_peak_8944	5	3243390	3244342	+	364	TTS (AT5G10320.4)	-1486	AT5G10310.1
SYN4_peak_10676	5	24390071	24391074	+	360	Intergenic	4562	AT5G60680.1
SYN4_peak_4182	2	17160920	17162796	+	360	promoter-TSS (AT2G41170.2)	-564	AT2G41170.3
SYN4_peak_5996	3	15714965	15716196	+	360	exon (AT3G43862.1, exon 1 of 1)	1061	AT3G43862.1
SYN4_peak_9928	5	17655705	17657019	+	360	TTS (AT5G43900.2)	-5987	AT5G43890.1
SYN4_peak_9084	5	4219917	4221245	+	360	exon (AT5G13220.7, exon 3 of 3)	1504	AT5G13225.1
SYN4_peak_8181	4	16704048	16704830	+	360	promoter-TSS (AT4G35090.3)	280	AT4G09065.1
SYN4_peak_2598	1	28098320	28098956	+	360	TTS (AT1G74780.1)	174	AT1G74790.1
SYN4_peak_6158	3	18377118	18377656	+	360	promoter-TSS (AT3G49590.1)	-22	AT3G49590.1
SYN4_peak_2860	1	29741179	29742116	+	360	promoter-TSS (AT1G79060.1)	-81	AT1G79060.1
SYN4_peak_6309	3	19442059	19443225	+	360	promoter-TSS (AT3G52450.1)	-215	AT3G52450.1
SYN4_peak_20	1	111490	113110	+	360	promoter-TSS (AT1G01270.1)	37	AT1G01280.1
SYN4_peak_8517	4	18564919	18567082	+	360	Intergenic	-2013	AT4G40050.1
SYN4_peak_5120	3	3691913	3693166	+	360	Intergenic	-2417	AT3G11690.1
SYN4_peak_6946	4	1040810	1042105	+	360	promoter-TSS (AT4G02370.1)	371	AT4G02360.1
SYN4_peak_10266	5	21454054	21454809	+	360	promoter-TSS (AT5G52900.1)	-451	AT5G52900.1
SYN4_peak_4562	2	19245217	19245693	+	360	promoter-TSS (AT2G46830.1)	-136	AT2G46830.1
SYN4_peak_8426	4	18053412	18054090	+	356	exon (AT4G38620.1, exon 1 of 2)	391	AT4G38620.1
SYN4_peak_2324	1	26307748	26308868	+	356	exon (AT1G09123.1, exon 1 of 1)	159	AT1G09123.1
SYN4_peak_8211	4	16939851	16942343	+	356	TTS (AT4G35740.1)	963	AT4G35750.1
SYN4_peak_1460	1	12177418	12178136	+	356	promoter-TSS (AT1G33590.1)	75	AT1G33590.1
SYN4_peak_9164	5	4826997	4828799	+	356	promoter-TSS (AT5G14930.1)	-601	AT5G14930.2
SYN4_peak_10841	5	25422108	25423863	+	356	promoter-TSS (AT5G63490.2)	-385	AT5G63500.1
SYN4_peak_1150	1	8799568	8800740	+	356	promoter-TSS (AT1G25025.1)	256	AT1G24996.1
SYN4_peak_6325	3	19534641	19536413	+	356	exon (AT3G52710.1, exon 1 of 1)	942	AT3G52710.1
SYN4_peak_5206	3	4379358	4379910	+	356	promoter-TSS (AT3G13445.2)	-159	AT3G13445.1
SYN4_peak_3771	2	14050846	14051591	+	356	exon (AT2G33150.1, exon 1 of 14)	182	AT2G33150.1
SYN4_peak_6800	3	23167218	23169865	+	356	promoter-TSS (AT3G62650.1)	72	AT3G62650.1
SYN4_peak_8873	5	2605582	2607384	+	356	exon (AT5G08130.7, exon 12 of 12)	-3548	AT5G08120.1
SYN4_peak_4226	2	17456890	17457915	+	356	promoter-TSS (AT2G41830.1)	-272	AT2G41830.1
SYN4_peak_5196	3	4319164	4319592	+	356	TTS (AT3G13330.1)	4873	AT3G13320.1
SYN4_peak_4173	2	17114086	17115439	+	356	exon (AT2G41010.1, exon 1 of 1)	285	AT2G41010.1
SYN4_peak_6046	3	17137440	17138765	+	356	promoter-TSS (AT3G46560.1)	157	AT3G46550.1
SYN4_peak_6726	3	22731757	22733305	+	356	promoter-TSS (AT3G61430.2)	-379	AT3G61420.1
SYN4_peak_10739	5	24884298	24884908	+	356	promoter-TSS (AT5G61960.4)	249	AT5G61960.1
SYN4_peak_5573	3	6780265	6780946	+	356	promoter-TSS (AT3G19540.1)	42	AT3G19540.1
SYN4_peak_3906	2	15192321	15194094	+	356	TTS (AT2G36230.1)	402	AT2G08780.1
SYN4_peak_1951	1	22799119	22800172	+	356	intron (AT1G61740.1, intron 1 of 3)	1771	AT1G61740.1
SYN4_peak_10834	5	25398829	25400351	+	356	promoter-TSS (AT5G63420.1)	-727	AT5G63420.1
SYN4_peak_6155	3	18372685	18373179	+	356	TTS (AT3G49560.1)	215	AT3G49570.1
SYN4_peak_47	1	219551	220988	+	356	exon (AT1G01600.1, exon 2 of 2)	1435	AT1G01600.1
SYN4_peak_8340	4	17594275	17594942	+	356	exon (AT4G37420.1, exon 1 of 1)	1612	AT4G37420.1
SYN4_peak_826	1	6335446	6336186	+	356	TTS (AT1G18410.3)	4418	AT1G18400.2
SYN4_peak_7454	4	11154055	11154890	+	351	promoter-TSS (AT4G20830.1)	-981	AT4G20830.1
SYN4_peak_2872	1	29777958	29781646	+	351	exon (AT1G79160.1, exon 2 of 2)	1074	AT1G79160.1
SYN4_peak_3740	2	13659669	13661258	+	351	exon (AT2G32150.1, exon 8 of 8)	1459	AT2G32150.3
SYN4_peak_4998	3	2711940	2712545	+	351	promoter-TSS (AT3G08920.1)	6	AT3G08920.1
SYN4_peak_2452	1	27048116	27048814	+	351	Intergenic	-5565	AT1G71880.1
SYN4_peak_4585	2	19376885	19377349	+	351	promoter-TSS (AT2G47210.2)	-602	AT2G47210.2
SYN4_peak_11037	5	26455451	26456728	+	351	promoter-TSS (AT5G66200.1)	65	AT5G66200.1
SYN4_peak_897	1	6802512	6803395	+	351	promoter-TSS (AT1G19660.1)	-47	AT1G19660.1
SYN4_peak_8660	5	834226	835356	+	351	promoter-TSS (AT5G03380.2)	-68	AT5G03390.1
SYN4_peak_5565	3	6719843	6720373	+	351	Intergenic	-2717	AT3G19390.1
SYN4_peak_7234	4	8907625	8908149	+	351	promoter-TSS (AT4G15610.1)	-632	AT4G15590.1
SYN4_peak_6114	3	17911471	17912029	+	351	exon (AT3G07945.1, exon 1 of 1)	152	AT3G07945.1
SYN4_peak_2047	1	23760318	23761056	+	351	promoter-TSS (AT1G64040.1)	-24	AT1G64040.1
SYN4_peak_8980	5	3508241	3509020	+	351	Intergenic	-1203	AT5G11060.1
SYN4_peak_1637	1	18431888	18433171	+	351	Intergenic	-2032	AT1G49780.1
SYN4_peak_1445	1	11874502	11875030	+	351	exon (AT1G32790.1, exon 10 of 10)	1492	AT1G06617.1
SYN4_peak_5413	3	5617126	5619037	+	351	TTS (AT3G16520.1)	241	AT3G16510.1
SYN4_peak_4487	2	18962445	18963677	+	351	promoter-TSS (AT2G46160.2)	-22	AT2G46160.2
SYN4_peak_4261	2	17620304	17621427	+	351	promoter-TSS (AT2G42300.1)	-30	AT2G42300.1
SYN4_peak_997	1	7570111	7571129	+	351	promoter-TSS (AT1G21590.2)	-606	AT1G21590.1
SYN4_peak_3199	2	7640212	7641755	+	351	promoter-TSS (AT2G07005.1)	-317	AT2G07005.1
SYN4_peak_3895	2	15138037	15138539	+	351	Intergenic	-1276	AT2G36050.1
SYN4_peak_1677	1	19225668	19226688	+	351	promoter-TSS (AT1G51805.1)	-381	AT1G51805.1
SYN4_peak_5234	3	4536680	4539038	+	351	promoter-TSS (AT3G13800.3)	-469	AT3G13800.1
SYN4_peak_556	1	4466011	4467534	+	351	promoter-TSS (AT1G13110.1)	-322	AT1G13110.1
SYN4_peak_2789	1	29327484	29327950	+	351	promoter-TSS (AT1G78000.4)	202	AT1G78000.3
SYN4_peak_7387	4	10349455	10350196	+	351	promoter-TSS (AT4G18880.1)	77	AT4G18880.1
SYN4_peak_2997	2	262840	263710	+	351	Intergenic	2673	AT2G01580.1
SYN4_peak_8570	5	290564	291868	+	347	promoter-TSS (AT5G01760.1)	-471	AT5G01760.1
SYN4_peak_1166	1	8860527	8861913	+	347	promoter-TSS (AT1G25277.2)	-514	AT1G25277.1
SYN4_peak_10407	5	22579819	22581268	+	347	TTS (AT5G55790.1)	792	AT5G55790.3
SYN4_peak_670	1	5146518	5148444	+	347	TTS (AT1G05133.1)	823	AT1G05133.1
SYN4_peak_3659	2	12904893	12905773	+	347	promoter-TSS (AT2G30250.1)	5	AT2G30250.1
SYN4_peak_6070	3	17478315	17481342	+	347	promoter-TSS (AT3G47430.1)	-693	AT3G47430.1
SYN4_peak_7438	4	10940003	10940866	+	347	promoter-TSS (AT4G20260.10)	20	AT4G20260.2
SYN4_peak_4698	3	556598	557366	+	347	exon (AT3G02610.2, exon 3 of 4)	1311	AT3G02610.1
SYN4_peak_8717	5	1308192	1309351	+	347	promoter-TSS (AT5G04560.1)	-328	AT5G04560.3
SYN4_peak_7066	4	5738737	5739289	+	347	Intergenic	-1206	AT4G08950.1
SYN4_peak_8694	5	1117216	1118543	+	347	Intergenic	-2058	AT5G04120.1
SYN4_peak_8236	4	17137500	17138880	+	347	exon (AT4G36220.1, exon 3 of 3)	1587	AT4G36220.1
SYN4_peak_8718	5	1318291	1319581	+	347	promoter-TSS (AT5G04590.1)	-138	AT5G04590.1
SYN4_peak_5062	3	3270967	3271672	+	347	TTS (AT3G10490.3)	102	AT3G10500.2
SYN4_peak_1461	1	12180391	12181073	+	347	promoter-TSS (AT1G33600.2)	-44	AT1G33600.2
SYN4_peak_709	1	5390040	5391687	+	347	exon (AT1G15670.1, exon 1 of 1)	911	AT1G15670.1
SYN4_peak_6166	3	18461956	18462441	+	347	promoter-TSS (AT3G49770.1)	-322	AT3G49770.1
SYN4_peak_6898	4	523440	524662	+	347	exon (AT4G01250.1, exon 1 of 3)	198	AT4G01250.1
SYN4_peak_11073	5	26659172	26660920	+	347	promoter-TSS (AT5G66770.1)	-39	AT5G09705.1
SYN4_peak_1984	1	23104841	23106039	+	347	promoter-TSS (AT1G62420.1)	-684	AT1G62420.1
SYN4_peak_10046	5	19107370	19107862	+	347	exon (AT5G47050.1, exon 3 of 3)	1319	AT5G47050.1
SYN4_peak_5809	3	9315390	9316415	+	347	TTS (AT3G25620.2)	-2303	AT3G25610.1
SYN4_peak_5703	3	8159898	8160574	+	347	exon (AT3G22980.1, exon 2 of 2)	3080	AT3G22980.3
SYN4_peak_6103	3	17739507	17740058	+	347	promoter-TSS (AT3G48050.1)	88	AT3G48050.2
SYN4_peak_4919	3	2127214	2129488	+	347	TTS (AT3G06740.1)	830	AT3G01885.1
SYN4_peak_3020	2	428478	429515	+	347	promoter-TSS (AT2G01930.1)	-96	AT2G01930.1
SYN4_peak_515	1	4102421	4103789	+	347	Intergenic	-2118	AT1G12110.1
SYN4_peak_3523	2	11548069	11548981	+	343	TTS (AT2G27050.1)	-2180	AT2G27060.1
SYN4_peak_8643	5	766353	767526	+	343	TTS (AT5G03220.1)	1978	AT5G03220.1
SYN4_peak_5484	3	6118456	6119888	+	343	promoter-TSS (AT3G17860.2)	-535	AT3G17860.1
SYN4_peak_7811	4	14012322	14013659	+	343	promoter-TSS (AT4G28290.1)	-293	AT4G28290.2
SYN4_peak_3631	2	12776051	12776901	+	343	exon (AT2G29970.1, exon 1 of 3)	268	AT2G29970.1
SYN4_peak_2866	1	29760123	29761233	+	343	TTS (AT1G79110.1)	1520	AT1G79110.1
SYN4_peak_8707	5	1243319	1244105	+	343	promoter-TSS (AT5G04410.1)	28	AT5G04410.1
SYN4_peak_505	1	4020763	4021289	+	343	promoter-TSS (AT1G11910.1)	17	AT1G11910.1
SYN4_peak_9421	5	7174137	7175264	+	343	intron (AT5G21105.2, intron 1 of 1)	774	AT5G21105.2
SYN4_peak_6098	3	17703737	17705617	+	343	Intergenic	1954	AT3G07845.1
SYN4_peak_156	1	978355	979331	+	343	promoter-TSS (AT1G03850.3)	-932	AT1G03850.3
SYN4_peak_9465	5	7655445	7655983	+	343	promoter-TSS (AT5G22890.1)	-879	AT5G22890.1
SYN4_peak_10667	5	24300828	24301791	+	343	promoter-TSS (AT5G60430.2)	-240	AT5G60430.1
SYN4_peak_1905	1	22065722	22066149	+	343	exon (AT1G59940.2, exon 5 of 5)	1141	AT1G59940.1
SYN4_peak_2269	1	26036542	26039280	+	343	promoter-TSS (AT1G69260.1)	-994	AT1G69260.1
SYN4_peak_4340	2	18155990	18156527	+	343	promoter-TSS (AT2G43830.6)	252	AT2G43830.4
SYN4_peak_6384	3	19995794	19996737	+	343	promoter-TSS (AT3G54000.1)	88	AT3G54000.2
SYN4_peak_10904	5	25804860	25805365	+	343	promoter-TSS (AT5G64550.1)	-132	AT5G64550.1
SYN4_peak_8514	4	18558542	18559278	+	343	promoter-TSS (AT4G40040.2)	35	AT4G40040.1
SYN4_peak_10300	5	21733627	21734457	+	343	Intergenic	-4629	AT5G53500.2
SYN4_peak_1648	1	18690182	18691196	+	343	promoter-TSS (AT1G50450.1)	-186	AT1G50450.1
SYN4_peak_1673	1	19170122	19171299	+	343	TTS (AT1G51690.5)	1258	AT1G07763.1
SYN4_peak_7036	4	3851551	3852126	+	342	promoter-TSS (AT4G06658.1)	-487	AT4G06658.1
SYN4_peak_2075	1	23941761	23942299	+	339	exon (AT1G64455.1, exon 2 of 2)	266	AT1G64455.1
SYN4_peak_11022	5	26365617	26369407	+	339	Intergenic	-1447	AT5G65920.1
SYN4_peak_3425	2	10074722	10076493	+	339	TTS (AT2G23700.1)	3550	AT2G23690.1
SYN4_peak_9983	5	18228062	18229142	+	339	promoter-TSS (AT5G45110.1)	-166	AT5G45110.1
SYN4_peak_9865	5	16814626	16816592	+	339	promoter-TSS (AT5G42040.1)	299	AT5G42050.1
SYN4_peak_7681	4	13016001	13016586	+	339	promoter-TSS (AT4G25470.1)	-58	AT4G25470.1
SYN4_peak_10470	5	23056022	23059916	+	339	promoter-TSS (AT5G56980.1)	-227	AT5G56980.1
SYN4_peak_2679	1	28583010	28584058	+	339	TTS (AT1G76170.1)	1832	AT1G76170.6
SYN4_peak_9890	5	17223754	17224603	+	339	promoter-TSS (AT5G42950.1)	-92	AT5G42950.1
SYN4_peak_9009	5	3771279	3772235	+	339	promoter-TSS (AT5G11700.1)	-308	AT5G11700.2
SYN4_peak_4560	2	19237230	19237859	+	339	exon (AT2G46800.2, exon 2 of 4)	145	AT2G46800.1
SYN4_peak_5829	3	9469910	9471060	+	339	promoter-TSS (AT3G25880.1)	-452	AT3G25880.2
SYN4_peak_2435	1	26814265	26816342	+	339	exon (AT1G71100.1, exon 1 of 1)	1043	AT1G71100.1
SYN4_peak_7557	4	12045711	12046754	+	339	promoter-TSS (AT4G22980.1)	-392	AT4G22980.1
SYN4_peak_5558	3	6678556	6678992	+	339	exon (AT3G19274.1, exon 1 of 1)	144	AT3G19274.1
SYN4_peak_1012	1	7663079	7665272	+	339	Intergenic	-1450	AT1G21830.1
SYN4_peak_2813	1	29429036	29429712	+	339	promoter-TSS (AT1G09793.1)	-678	AT1G78230.1
SYN4_peak_8229	4	17046191	17048006	+	339	exon (AT4G36032.2, exon 2 of 2)	217	AT4G36030.1
SYN4_peak_3829	2	14644970	14645585	+	339	promoter-TSS (AT2G34710.1)	-922	AT2G34710.1
SYN4_peak_7607	4	12411817	12412736	+	339	TTS (AT4G23860.4)	-1782	AT4G23870.1
SYN4_peak_10562	5	23584261	23585198	+	335	promoter-TSS (AT5G58350.1)	-60	AT5G58350.1
SYN4_peak_8951	5	3286044	3286877	+	335	promoter-TSS (AT5G10450.2)	77	AT5G10450.1
SYN4_peak_3685	2	13140632	13141820	+	335	promoter-TSS (AT2G30870.1)	-64	AT2G30870.1
SYN4_peak_1787	1	20206209	20207397	+	335	promoter-TSS (AT1G54120.1)	-127	AT1G54120.1
SYN4_peak_6084	3	17550883	17551850	+	335	exon (AT3G47610.1, exon 4 of 4)	2255	AT3G47610.1
SYN4_peak_9428	5	7227740	7229416	+	335	intron (AT5G21482.1, intron 2 of 3)	1972	AT5G21482.1
SYN4_peak_853	1	6512354	6513710	+	335	Intergenic	-2341	AT1G18870.1
SYN4_peak_5089	3	3442196	3444181	+	335	TTS (AT3G10986.1)	951	AT3G10985.1
SYN4_peak_10878	5	25702034	25703191	+	335	Intergenic	-1037	AT5G64260.1
SYN4_peak_9003	5	3743883	3745361	+	335	promoter-TSS (AT5G11650.1)	-76	AT5G11650.1
SYN4_peak_312	1	2338148	2340033	+	335	intron (AT1G07600.1, intron 1 of 1)	231	AT1G07600.1
SYN4_peak_5577	3	6802726	6805871	+	335	promoter-TSS (AT3G19580.2)	-2	AT3G19580.1
SYN4_peak_10361	5	22134641	22135000	+	335	Intergenic	-1132	AT5G54510.1
SYN4_peak_719	1	5423110	5423766	+	335	TTS (AT1G15757.1)	1141	AT1G15757.1
SYN4_peak_7461	4	11178890	11179528	+	335	exon (AT4G20880.1, exon 1 of 1)	1840	AT4G20880.1
SYN4_peak_10065	5	19215671	19217252	+	335	promoter-TSS (AT5G47360.1)	-583	AT5G47360.1
SYN4_peak_22	1	118020	118928	+	335	promoter-TSS (AT1G01305.1)	-907	AT1G01305.1
SYN4_peak_7730	4	13460786	13461370	+	335	promoter-TSS (AT4G26690.1)	-973	AT4G26690.1
SYN4_peak_4307	2	17905545	17907713	+	335	Intergenic	-2378	AT2G43060.1
SYN4_peak_7482	4	11472625	11473197	+	335	exon (AT4G21570.2, exon 1 of 4)	110	AT4G21570.2
SYN4_peak_9394	5	6834180	6835331	+	335	exon (AT5G20250.2, exon 3 of 5)	1096	AT5G20250.4
SYN4_peak_8535	5	84858	86654	+	335	TTS (AT5G01220.2)	502	AT5G01215.1
SYN4_peak_6572	3	21434228	21435274	+	335	promoter-TSS (AT3G57880.1)	-103	AT3G57880.3
SYN4_peak_5340	3	5165309	5166400	+	331	promoter-TSS (AT3G15350.2)	-321	AT3G15350.2
SYN4_peak_8822	5	2174821	2176535	+	331	exon (AT5G07010.1, exon 1 of 1)	768	AT5G07010.1
SYN4_peak_2045	1	23706047	23706675	+	331	promoter-TSS (AT1G63860.5)	-303	AT1G63860.6
SYN4_peak_8458	4	18190542	18191935	+	331	promoter-TSS (AT4G39040.2)	-630	AT4G39040.1
SYN4_peak_3918	2	15276101	15279149	+	331	promoter-TSS (AT2G36410.2)	-892	AT2G36410.2
SYN4_peak_8557	5	209926	210991	+	331	promoter-TSS (AT5G01542.1)	-559	AT5G01542.1
SYN4_peak_819	1	6307828	6309075	+	331	promoter-TSS (AT1G18330.1)	-208	AT1G18330.1
SYN4_peak_8942	5	3238617	3239950	+	331	promoter-TSS (AT5G10290.2)	-172	AT5G10300.1
SYN4_peak_6845	3	23422487	23423244	+	331	TTS (AT3G63430.2)	-1292	AT3G63440.1
SYN4_peak_7568	4	12108519	12109488	+	331	Intergenic	-1308	AT4G23100.3
SYN4_peak_1101	1	8180978	8182087	+	331	exon (AT1G23080.2, exon 3 of 3)	2038	AT1G23080.2
SYN4_peak_1733	1	19935022	19936220	+	331	exon (AT1G53430.2, exon 1 of 24)	458	AT1G53430.2
SYN4_peak_5363	3	5296551	5298945	+	331	promoter-TSS (AT3G15620.1)	103	AT3G15630.1
SYN4_peak_5100	3	3582662	3584956	+	331	TTS (AT3G11410.1)	2041	AT3G11410.1
SYN4_peak_5254	3	4657282	4658757	+	331	promoter-TSS (AT3G14060.1)	-296	AT3G14060.1
SYN4_peak_8118	4	16371108	16372184	+	331	promoter-TSS (AT4G34180.1)	-117	AT4G34180.1
SYN4_peak_10823	5	25337959	25338628	+	331	TTS (AT5G63170.1)	1803	AT5G63170.1
SYN4_peak_5845	3	9709675	9712826	+	331	promoter-TSS (AT3G26512.1)	-519	AT3G26512.1
SYN4_peak_7615	4	12450246	12450569	+	331	promoter-TSS (AT4G23980.2)	-736	AT4G23980.1
SYN4_peak_4680	3	429502	430174	+	331	promoter-TSS (AT3G01115.1)	-43	AT3G01115.1
SYN4_peak_7301	4	9664789	9665314	+	331	Intergenic	-1242	AT4G17230.1
SYN4_peak_1025	1	7832350	7833174	+	331	Intergenic	-2338	AT1G22180.2
SYN4_peak_4727	3	729188	729987	+	331	promoter-TSS (AT3G03150.1)	51	AT3G03150.1
SYN4_peak_5742	3	8473289	8474128	+	331	promoter-TSS (AT3G23600.1)	-67	AT3G23600.2
SYN4_peak_9135	5	4575268	4575998	+	331	promoter-TSS (AT5G14180.1)	-490	AT5G14200.1
SYN4_peak_1552	1	16522249	16522500	+	329	exon (AT1G43750.1, exon 2 of 2)	1740	AT1G43750.1
SYN4_peak_5962	3	13785778	13788299	+	328	Intergenic	-16135	AT3G33069.1
SYN4_peak_1961	1	22877163	22877808	+	327	Intergenic	-6127	AT1G61890.2
SYN4_peak_5547	3	6562715	6565913	+	327	TTS (AT3G19025.1)	110	AT3G19030.1
SYN4_peak_8281	4	17362947	17364622	+	327	Intergenic	-1655	AT4G36860.1
SYN4_peak_8581	5	331523	332390	+	327	promoter-TSS (AT5G01850.1)	-374	AT5G01850.1
SYN4_peak_5589	3	6933159	6934933	+	327	promoter-TSS (AT3G19930.1)	-522	AT3G19930.1
SYN4_peak_4595	2	19464972	19465678	+	327	Intergenic	-1238	AT2G47430.1
SYN4_peak_7317	4	9758669	9760537	+	327	exon (AT4G17500.1, exon 1 of 1)	400	AT4G17500.1
SYN4_peak_5374	3	5351093	5352369	+	327	intron (AT3G15820.1, intron 1 of 2)	917	AT3G15820.1
SYN4_peak_2848	1	29643127	29644500	+	327	promoter-TSS (AT1G78850.1)	-278	AT1G78850.1
SYN4_peak_3621	2	12624313	12626497	+	327	TTS (AT2G29452.1)	385	AT2G29450.1
SYN4_peak_3774	2	14065657	14066825	+	327	exon (AT2G33180.1, exon 1 of 2)	116	AT2G33180.1
SYN4_peak_8417	4	18018183	18019727	+	327	promoter-TSS (AT4G38520.1)	-455	AT4G38520.1
SYN4_peak_4132	2	16705678	16706320	+	327	Intergenic	-1668	AT2G09105.1
SYN4_peak_4027	2	16049349	16053288	+	327	TTS (AT2G38310.1)	415	AT2G08945.1
SYN4_peak_3003	2	298983	299712	+	327	Intergenic	-1132	AT2G01670.1
SYN4_peak_4122	2	16680008	16680907	+	327	promoter-TSS (AT2G39950.5)	32	AT2G39950.9
SYN4_peak_4633	3	87591	88598	+	327	TTS (AT3G01280.1)	1499	AT3G01290.1
SYN4_peak_8042	4	15675242	15677070	+	327	promoter-TSS (AT4G32480.1)	-84	AT4G32480.1
SYN4_peak_6585	3	21523245	21523803	+	327	promoter-TSS (AT3G09095.1)	-6	AT3G58120.1
SYN4_peak_3726	2	13523576	13524203	+	327	promoter-TSS (AT2G31810.1)	29	AT2G31800.1
SYN4_peak_1875	1	21442743	21443774	+	327	promoter-TSS (AT1G57990.1)	-222	AT1G57990.1
SYN4_peak_6339	3	19620030	19621476	+	327	Intergenic	-2246	AT3G52910.1
SYN4_peak_2150	1	24905274	24905971	+	327	TTS (AT1G66770.1)	1614	AT1G66770.1
SYN4_peak_11126	5	26871608	26872779	+	327	exon (AT5G67360.1, exon 1 of 1)	-2474	AT5G67350.1
SYN4_peak_11097	5	26772663	26773891	+	327	TTS (AT5G67090.1)	633	AT5G67080.1
SYN4_peak_10373	5	22245693	22246748	+	327	promoter-TSS (AT5G54770.1)	-299	AT5G54770.1
SYN4_peak_10666	5	24294472	24295167	+	327	promoter-TSS (AT5G60410.3)	-41	AT5G60410.6
SYN4_peak_5939	3	12453717	12454088	+	327	Intergenic	-2346	AT3G30775.1
SYN4_peak_6646	3	22247662	22249567	+	327	promoter-TSS (AT3G60190.1)	-278	AT3G60200.1
SYN4_peak_2423	1	26775439	26776336	+	327	Intergenic	-3006	AT1G09207.1
SYN4_peak_5053	3	3181954	3182585	+	327	TTS (AT3G10280.1)	299	AT3G10282.1
SYN4_peak_4343	2	18193101	18193549	+	323	exon (AT2G43930.2, exon 1 of 6)	174	AT2G43930.1
SYN4_peak_319	1	2374375	2375075	+	323	promoter-TSS (AT1G07670.1)	-118	AT1G07670.1
SYN4_peak_11146	5	26934417	26935412	+	323	promoter-TSS (AT5G67500.1)	38	AT5G67490.1
SYN4_peak_2361	1	26484723	26485313	+	323	TTS (AT1G70310.1)	2577	AT1G70310.1
SYN4_peak_2043	1	23695703	23697032	+	323	promoter-TSS (AT1G63850.1)	-353	AT1G63850.1
SYN4_peak_1194	1	9043653	9044375	+	323	promoter-TSS (AT1G26150.2)	-159	AT1G26150.1
SYN4_peak_11069	5	26644042	26646499	+	323	promoter-TSS (AT5G66730.1)	152	AT5G09695.1
SYN4_peak_4886	3	1864018	1864532	+	323	promoter-TSS (AT3G06160.4)	2	AT3G06160.2
SYN4_peak_10469	5	23054321	23055262	+	323	promoter-TSS (AT5G56975.1)	53	AT5G56975.1
SYN4_peak_8219	4	16982479	16983684	+	323	promoter-TSS (AT4G35850.1)	-444	AT4G35850.1
SYN4_peak_5819	3	9395530	9397966	+	323	exon (AT3G25730.1, exon 1 of 1)	476	AT3G25730.1
SYN4_peak_5128	3	3730641	3731452	+	323	promoter-TSS (AT3G11825.1)	205	AT3G11820.2
SYN4_peak_8511	4	18541836	18542896	+	323	promoter-TSS (AT4G39990.1)	-185	AT4G39990.1
SYN4_peak_7944	4	14881284	14883821	+	323	exon (AT4G30440.1, exon 1 of 1)	1031	AT4G30440.1
SYN4_peak_128	1	786496	787547	+	323	exon (AT1G03220.1, exon 1 of 1)	189	AT1G03220.1
SYN4_peak_9335	5	6400678	6401897	+	323	promoter-TSS (AT5G19095.1)	48	AT5G19095.1
SYN4_peak_5310	3	4982510	4983184	+	323	promoter-TSS (AT3G14830.4)	89	AT3G14830.4
SYN4_peak_11106	5	26807049	26808613	+	323	Intergenic	-1969	AT5G09825.1
SYN4_peak_5791	3	9008819	9009127	+	323	promoter-TSS (AT3G24670.1)	-172	AT3G24670.1
SYN4_peak_7315	4	9752642	9754021	+	323	exon (AT4G17490.1, exon 1 of 1)	830	AT4G17490.1
SYN4_peak_1567	1	17090644	17091398	+	323	promoter-TSS (AT1G07293.1)	214	AT1G45165.1
SYN4_peak_4806	3	1357830	1359142	+	323	TTS (AT3G04910.2)	-2351	AT3G04920.1
SYN4_peak_9260	5	5763961	5765516	+	323	exon (AT5G17490.1, exon 1 of 1)	1508	AT5G17490.1
SYN4_peak_4910	3	2034203	2034945	+	323	TTS (AT3G06540.1)	3217	AT3G06540.1
SYN4_peak_2526	1	27483484	27484520	+	323	promoter-TSS (AT1G73080.1)	-238	AT1G73080.1
SYN4_peak_6556	3	21302279	21304079	+	323	promoter-TSS (AT3G57540.1)	51	AT3G57540.1
SYN4_peak_2640	1	28337916	28339557	+	323	exon (AT1G75500.2, exon 5 of 7)	1505	AT1G75500.1
SYN4_peak_10922	5	25876352	25876943	+	323	Intergenic	-1182	AT5G64735.1
SYN4_peak_8906	5	2935035	2936056	+	323	Intergenic	-2648	AT5G09440.1
SYN4_peak_4815	3	1428194	1429094	+	323	promoter-TSS (AT3G05110.1)	-925	AT3G05110.1
SYN4_peak_8428	4	18056234	18057545	+	323	TTS (AT4G38630.1)	2709	AT4G38630.1
SYN4_peak_10797	5	25180478	25181693	+	323	promoter-TSS (AT5G62690.1)	-211	AT5G62690.1
SYN4_peak_5946	3	13691780	13695258	+	321	Intergenic	18375	AT3G33084.1
SYN4_peak_10926	5	25888725	25894266	+	320	promoter-TSS (AT5G64750.1)	46	AT5G64750.1
SYN4_peak_2378	1	26591309	26593573	+	320	promoter-TSS (AT1G70530.3)	-665	AT1G70530.1
SYN4_peak_3551	2	11858510	11859722	+	320	TTS (AT2G27820.1)	-1102	AT2G27830.1
SYN4_peak_9507	5	8343998	8344624	+	320	Intergenic	-1027	AT5G24430.1
SYN4_peak_2320	1	26298708	26300764	+	320	intron (AT1G69850.1, intron 3 of 4)	948	AT1G69850.1
SYN4_peak_9681	5	11877349	11883746	+	320	Intergenic	28251	AT5G32241.1
SYN4_peak_1355	1	10713427	10714127	+	320	Intergenic	-1705	AT1G30360.1
SYN4_peak_5607	3	7213860	7214210	+	320	promoter-TSS (AT3G20640.1)	-561	AT3G20640.1
SYN4_peak_10581	5	23697145	23698235	+	320	promoter-TSS (AT5G58630.1)	-151	AT5G58640.1
SYN4_peak_3865	2	15014990	15016857	+	320	promoter-TSS (AT2G35720.1)	-733	AT2G35720.1
SYN4_peak_9241	5	5496928	5497924	+	320	promoter-TSS (AT5G16730.1)	-98	AT5G16730.1
SYN4_peak_2494	1	27273482	27274686	+	320	promoter-TSS (AT1G72440.1)	-149	AT1G72440.1
SYN4_peak_927	1	7037709	7040913	+	320	exon (AT1G20330.1, exon 1 of 1)	920	AT1G20330.1
SYN4_peak_2501	1	27299956	27302513	+	320	Intergenic	-2089	AT1G72510.2
SYN4_peak_8449	4	18126890	18127810	+	320	promoter-TSS (AT4G09765.1)	59	AT4G09765.1
SYN4_peak_9954	5	17806389	17808068	+	320	exon (AT5G44210.1, exon 1 of 1)	831	AT5G44210.1
SYN4_peak_459	1	3527422	3528075	+	320	Intergenic	-1217	AT1G10650.1
SYN4_peak_9490	5	8037681	8039455	+	320	intron (AT5G23850.1, intron 1 of 5)	770	AT5G23850.1
SYN4_peak_2198	1	25464117	25464816	+	320	promoter-TSS (AT1G67900.4)	90	AT1G67900.1
SYN4_peak_4523	2	19088718	19089737	+	320	promoter-TSS (AT2G46500.3)	2	AT2G46500.1
SYN4_peak_3430	2	10107890	10108357	+	320	exon (AT2G23760.3, exon 5 of 5)	-4073	AT2G23755.1
SYN4_peak_114	1	644371	645107	+	316	promoter-TSS (AT1G02880.5)	-114	AT1G02880.3
SYN4_peak_6722	3	22676520	22677243	+	316	promoter-TSS (AT3G61260.1)	-30	AT3G61260.1
SYN4_peak_6184	3	18559161	18559588	+	316	promoter-TSS (AT3G50060.1)	-48	AT3G50060.1
SYN4_peak_174	1	1129264	1130577	+	316	promoter-TSS (AT1G04240.2)	-231	AT1G04240.2
SYN4_peak_5837	3	9595287	9596078	+	316	promoter-TSS (AT3G26210.1)	-399	AT3G26210.1
SYN4_peak_5181	3	4175089	4176657	+	316	promoter-TSS (AT3G13040.3)	-416	AT3G13040.1
SYN4_peak_7512	4	11645557	11648309	+	316	exon (AT4G21960.1, exon 4 of 4)	1711	AT4G21960.1
SYN4_peak_8793	5	1921148	1924708	+	316	exon (AT5G06300.1, exon 5 of 7)	2479	AT5G06300.1
SYN4_peak_10777	5	25076945	25078558	+	316	TTS (AT5G62460.1)	2896	AT5G62460.3
SYN4_peak_1120	1	8429282	8431269	+	316	promoter-TSS (AT1G23860.1)	-777	AT1G23860.4
SYN4_peak_3602	2	12380318	12381272	+	316	TTS (AT2G28840.1)	2240	AT2G28840.2
SYN4_peak_10066	5	19217817	19219744	+	316	promoter-TSS (AT5G47370.1)	-611	AT5G06985.1
SYN4_peak_6001	3	15985269	15989855	+	316	exon (AT3G44310.4, exon 1 of 4)	259	AT3G44310.4
SYN4_peak_2819	1	29442306	29444561	+	316	TTS (AT1G78250.1)	577	AT1G78250.1
SYN4_peak_5059	3	3238153	3239513	+	316	promoter-TSS (AT3G10420.2)	-163	AT3G10420.2
SYN4_peak_9207	5	5205149	5205858	+	316	promoter-TSS (AT5G15950.1)	-366	AT5G15950.1
SYN4_peak_5199	3	4343795	4344474	+	316	Intergenic	1662	AT3G02685.1
SYN4_peak_6045	3	17135285	17137211	+	316	promoter-TSS (AT3G46540.2)	-96	AT3G46540.2
SYN4_peak_770	1	5944789	5946671	+	316	promoter-TSS (AT1G17360.1)	-718	AT1G17360.1
SYN4_peak_3695	2	13193269	13194526	+	316	promoter-TSS (AT2G31010.1)	-57	AT2G31010.2
SYN4_peak_8357	4	17642555	17643735	+	316	promoter-TSS (AT4G37550.3)	35	AT4G37550.2
SYN4_peak_3459	2	10737460	10737963	+	316	promoter-TSS (AT2G25200.1)	89	AT2G25200.1
SYN4_peak_5130	3	3745099	3745590	+	316	intron (AT3G11860.1, intron 1 of 2)	528	AT3G11860.1
SYN4_peak_4367	2	18367278	18369886	+	316	TTS (AT2G44490.1)	470	AT2G09530.1
SYN4_peak_8049	4	15817220	15818071	+	316	Intergenic	-1844	AT4G32800.1
SYN4_peak_2415	1	26743721	26745625	+	316	exon (AT1G70940.1, exon 2 of 6)	1733	AT1G70940.1
SYN4_peak_10178	5	20617731	20618619	+	316	promoter-TSS (AT5G50670.1)	-112	AT5G50670.1
SYN4_peak_1663	1	19050156	19050583	+	316	promoter-TSS (AT1G51390.1)	71	AT1G51390.1
SYN4_peak_6817	3	23278829	23279759	+	316	Intergenic	-2664	AT3G62980.1
SYN4_peak_3645	2	12821016	12823605	+	316	exon (AT2G30040.1, exon 1 of 1)	741	AT2G30040.1
SYN4_peak_11049	5	26538257	26538727	+	316	promoter-TSS (AT5G66455.1)	-340	AT5G66455.1
SYN4_peak_6519	3	21059724	21062072	+	316	exon (AT3G56880.1, exon 1 of 1)	-1044	AT3G08765.1
SYN4_peak_9282	5	5955058	5956046	+	312	exon (AT5G17980.1, exon 1 of 1)	-1528	AT5G17990.1
SYN4_peak_7820	4	14106432	14107191	+	312	promoter-TSS (AT4G28540.1)	76	AT4G28540.1
SYN4_peak_758	1	5863648	5864062	+	312	promoter-TSS (AT1G17145.1)	204	AT1G17147.1
SYN4_peak_470	1	3663815	3664626	+	312	promoter-TSS (AT1G10960.1)	33	AT1G10960.1
SYN4_peak_8685	5	964824	967403	+	312	promoter-TSS (AT5G03690.1)	-786	AT5G03690.3
SYN4_peak_8914	5	2982915	2983968	+	312	TTS (AT5G09620.2)	2068	AT5G09620.2
SYN4_peak_5285	3	4824639	4825788	+	312	promoter-TSS (AT3G14430.1)	-300	AT3G14430.1
SYN4_peak_499	1	3944950	3946455	+	312	exon (AT1G11700.1, exon 1 of 1)	118	AT1G11700.1
SYN4_peak_8347	4	17618140	17619588	+	312	promoter-TSS (AT4G37480.1)	-208	AT4G37470.1
SYN4_peak_9072	5	4192919	4194040	+	312	Intergenic	-2777	AT5G13180.1
SYN4_peak_7982	4	15272929	15274024	+	312	TTS (AT4G31500.1)	1928	AT4G31500.1
SYN4_peak_9706	5	12872412	12872870	+	312	Intergenic	-15553	AT5G34431.1
SYN4_peak_8976	5	3476762	3479329	+	312	TTS (AT5G11000.1)	1225	AT5G10990.1
SYN4_peak_4068	2	16359761	16360283	+	312	promoter-TSS (AT2G39200.1)	-79	AT2G39200.1
SYN4_peak_309	1	2321775	2322382	+	312	promoter-TSS (AT1G07540.1)	-414	AT1G07540.1
SYN4_peak_10734	5	24833756	24834747	+	312	promoter-TSS (AT5G61810.1)	-267	AT5G61810.1
SYN4_peak_8250	4	17225284	17227152	+	312	TTS (AT4G09335.1)	615	AT4G36500.1
SYN4_peak_2678	1	28579830	28581341	+	312	intron (AT1G76160.1, intron 2 of 7)	730	AT1G76160.1
SYN4_peak_2068	1	23898606	23899857	+	312	promoter-TSS (AT1G64385.2)	-763	AT1G64385.1
SYN4_peak_6569	3	21413317	21414215	+	312	Intergenic	-1862	AT3G57800.2
SYN4_peak_8955	5	3334787	3336328	+	312	promoter-TSS (AT5G10550.1)	-644	AT5G10550.1
SYN4_peak_8413	4	17996560	17999447	+	312	promoter-TSS (AT4G38470.1)	685	AT4G09705.1
SYN4_peak_9580	5	8993035	8993572	+	312	Intergenic	-5405	AT5G25810.1
SYN4_peak_10340	5	21984127	21985516	+	312	promoter-TSS (AT5G08135.1)	252	AT5G54165.1
SYN4_peak_5978	3	13865685	13866447	+	309	Intergenic	-5043	AT3G33106.1
SYN4_peak_3924	2	15320463	15321437	+	308	promoter-TSS (AT2G36520.1)	-483	AT2G36520.1
SYN4_peak_5332	3	5083345	5084520	+	308	TTS (AT3G15110.1)	-1928	AT3G15111.1
SYN4_peak_34	1	171692	173913	+	308	exon (AT1G01470.1, exon 1 of 2)	146	AT1G01470.1
SYN4_peak_569	1	4539422	4541228	+	308	Intergenic	-1843	AT1G13260.1
SYN4_peak_2326	1	26314052	26314574	+	308	Intergenic	-1474	AT1G69870.1
SYN4_peak_10740	5	24886881	24888809	+	308	promoter-TSS (AT5G61970.1)	-751	AT5G61970.1
SYN4_peak_8711	5	1270686	1271887	+	308	TTS (AT5G04480.2)	-3870	AT5G04470.1
SYN4_peak_507	1	4043793	4044484	+	308	promoter-TSS (AT1G11960.1)	-92	AT1G11960.2
SYN4_peak_57	1	267778	270212	+	308	promoter-TSS (AT1G04043.1)	-659	AT1G04043.1
SYN4_peak_966	1	7336590	7338149	+	308	promoter-TSS (AT1G05613.1)	-236	AT1G21000.1
SYN4_peak_10542	5	23413474	23414126	+	308	exon (AT5G57790.1, exon 1 of 3)	1011	AT5G57790.4
SYN4_peak_856	1	6528290	6528981	+	308	promoter-TSS (AT1G18900.4)	-349	AT1G18900.1
SYN4_peak_2737	1	28892018	28892641	+	308	exon (AT1G76920.1, exon 1 of 1)	353	AT1G76920.1
SYN4_peak_6156	3	18373743	18374451	+	308	promoter-TSS (AT3G49570.1)	-950	AT3G49570.1
SYN4_peak_7040	4	3870012	3870698	+	308	exon (AT4G06664.1, exon 1 of 1)	1453	AT4G06664.1
SYN4_peak_10482	5	23091990	23092646	+	308	TTS (AT5G57060.5)	2217	AT5G57060.9
SYN4_peak_7930	4	14840833	14841756	+	308	promoter-TSS (AT4G30340.2)	-147	AT4G30340.1
SYN4_peak_148	1	930609	933957	+	308	promoter-TSS (AT1G03730.1)	-298	AT1G03730.1
SYN4_peak_9082	5	4216355	4217521	+	308	TTS (AT5G13210.1)	-1848	AT5G13220.2
SYN4_peak_9685	5	11895106	11897067	+	308	Intergenic	12712	AT5G32241.1
SYN4_peak_2439	1	26937816	26938888	+	308	promoter-TSS (AT1G71520.1)	-17	AT1G71520.1
SYN4_peak_4353	2	18250783	18252929	+	308	promoter-TSS (AT2G44120.1)	-700	AT2G44120.1
SYN4_peak_4297	2	17867742	17868370	+	308	promoter-TSS (AT2G42955.1)	-484	AT2G42955.1
SYN4_peak_1422	1	11598230	11598675	+	308	exon (AT1G06527.1, exon 1 of 1)	113	AT1G06527.1
SYN4_peak_4557	2	19227338	19227822	+	308	Intergenic	-1490	AT2G46780.1
SYN4_peak_6215	3	18813610	18815347	+	308	TTS (AT3G08135.1)	822	AT3G08135.1
SYN4_peak_813	1	6266465	6268044	+	308	promoter-TSS (AT1G18200.1)	-178	AT1G18200.1
SYN4_peak_7332	4	9864560	9865346	+	308	promoter-TSS (AT4G17730.2)	-150	AT4G17730.1
SYN4_peak_4995	3	2660552	2661127	+	308	promoter-TSS (AT3G08760.2)	131	AT3G08760.3
SYN4_peak_989	1	7493372	7494581	+	308	exon (AT1G21400.3, exon 1 of 9)	633	AT1G21400.1
SYN4_peak_9314	5	6217625	6218367	+	308	exon (AT5G18650.1, exon 1 of 12)	306	AT5G18650.1
SYN4_peak_2433	1	26809448	26810156	+	304	promoter-TSS (AT1G71070.1)	-282	AT1G71070.1
SYN4_peak_1060	1	7974547	7975751	+	304	TTS (AT1G22560.1)	3298	AT1G22570.2
SYN4_peak_6987	4	1509858	1510430	+	304	Intergenic	-1453	AT4G03420.1
SYN4_peak_3456	2	10566389	10567432	+	304	promoter-TSS (AT2G24780.1)	12	AT2G24790.2
SYN4_peak_4235	2	17483014	17483831	+	304	Intergenic	-1917	AT2G09315.1
SYN4_peak_9510	5	8359621	8360105	+	304	promoter-TSS (AT5G03755.1)	27	AT5G03755.1
SYN4_peak_10647	5	24145031	24146037	+	304	promoter-TSS (AT5G59960.1)	-126	AT5G59960.1
SYN4_peak_4653	3	295167	296001	+	304	promoter-TSS (AT3G01830.2)	140	AT3G01820.1
SYN4_peak_5286	3	4831231	4831889	+	304	exon (AT3G14440.1, exon 1 of 1)	2455	AT3G14440.1
SYN4_peak_237	1	1744255	1746451	+	304	intron (AT1G05805.1, intron 1 of 5)	909	AT1G05805.1
SYN4_peak_1281	1	9951630	9953086	+	304	exon (AT1G28360.1, exon 1 of 1)	596	AT1G28360.1
SYN4_peak_8273	4	17333961	17336453	+	304	promoter-TSS (AT4G36780.1)	-852	AT4G36780.1
SYN4_peak_1356	1	10715346	10719524	+	304	exon (AT1G30360.1, exon 4 of 6)	1953	AT1G30360.1
SYN4_peak_7377	4	10290469	10293806	+	304	Intergenic	-1079	AT4G18700.1
SYN4_peak_4206	2	17268991	17271350	+	304	promoter-TSS (AT2G41440.1)	938	AT2G41430.1
SYN4_peak_3765	2	13995446	13996696	+	304	promoter-TSS (AT2G32970.3)	-166	AT2G32970.2
SYN4_peak_7015	4	2620257	2620771	+	304	TTS (AT4G05100.1)	2142	AT4G05100.1
SYN4_peak_241	1	1773108	1774170	+	300	promoter-TSS (AT1G05870.5)	-254	AT1G05870.2
SYN4_peak_2928	1	30189626	30191812	+	300	promoter-TSS (AT1G80300.1)	-819	AT1G80300.1
SYN4_peak_7692	4	13072905	13074069	+	300	promoter-TSS (AT4G25630.1)	-603	AT4G25630.1
SYN4_peak_10815	5	25263901	25264303	+	300	promoter-TSS (AT5G62950.4)	-49	AT5G62950.3
SYN4_peak_9044	5	3993528	3994470	+	300	promoter-TSS (AT5G12340.2)	-232	AT5G12340.2
SYN4_peak_862	1	6578989	6579955	+	300	promoter-TSS (AT1G19050.1)	-158	AT1G19050.1
SYN4_peak_6537	3	21215385	21216696	+	300	promoter-TSS (AT3G57330.2)	-612	AT3G57330.2
SYN4_peak_8529	5	40637	42202	+	300	promoter-TSS (AT5G00740.1)	-315	AT5G00740.1
SYN4_peak_2147	1	24898085	24898987	+	300	Intergenic	-3346	AT1G66760.2
SYN4_peak_4232	2	17477282	17477922	+	300	TTS (AT2G41890.1)	3011	AT2G41880.9
SYN4_peak_1858	1	21051612	21052407	+	300	promoter-TSS (AT1G56233.1)	-116	AT1G08093.1
SYN4_peak_4962	3	2385403	2387179	+	300	promoter-TSS (AT3G07460.2)	-309	AT3G07460.1
SYN4_peak_10725	5	24752247	24753201	+	300	promoter-TSS (AT5G61560.5)	-59	AT5G61560.1
SYN4_peak_4870	3	1767387	1768602	+	300	promoter-TSS (AT3G05910.1)	-151	AT3G05910.1
SYN4_peak_9839	5	16576565	16577394	+	300	Intergenic	-2957	AT5G41410.1
SYN4_peak_916	1	6939278	6939912	+	300	intron (AT1G20010.1, intron 1 of 2)	1237	AT1G20010.1
SYN4_peak_3679	2	13033197	13033679	+	300	promoter-TSS (AT2G30590.1)	20	AT2G30590.1
SYN4_peak_9255	5	5695938	5696678	+	300	TTS (AT5G17310.6)	-3316	AT5G17300.1
SYN4_peak_10504	5	23221029	23222318	+	300	TTS (AT5G57330.1)	3587	AT5G57330.1
SYN4_peak_1198	1	9092151	9093145	+	300	promoter-TSS (AT1G26270.1)	-88	AT1G26270.1
SYN4_peak_2069	1	23901864	23903345	+	300	TTS (AT1G64385.2)	2569	AT1G64385.2
SYN4_peak_9721	5	14551875	14552315	+	300	Intergenic	-1236	AT5G36907.1
SYN4_peak_1814	1	20651276	20651790	+	300	promoter-TSS (AT1G55340.2)	-281	AT1G55340.1
SYN4_peak_612	1	4878878	4879868	+	300	TTS (AT1G14290.1)	1867	AT1G14280.1
SYN4_peak_7587	4	12319355	12320437	+	300	promoter-TSS (AT4G23635.1)	-214	AT4G23635.1
SYN4_peak_3006	2	304217	306040	+	300	Intergenic	-1123	AT2G01680.1
SYN4_peak_5943	3	13682184	13682957	+	298	Intergenic	7426	AT3G33084.1
SYN4_peak_5849	3	9737419	9737848	+	296	Intergenic	-2092	AT3G26530.1
SYN4_peak_8610	5	552630	556776	+	296	exon (AT5G02500.1, exon 2 of 2)	1739	AT5G02500.2
SYN4_peak_8889	5	2680392	2681037	+	296	exon (AT5G08330.1, exon 1 of 1)	313	AT5G08330.1
SYN4_peak_10692	5	24478095	24479426	+	296	Intergenic	-1531	AT5G60850.1
SYN4_peak_1440	1	11827194	11830089	+	296	intron (AT1G32700.1, intron 3 of 3)	1174	AT1G32700.2
SYN4_peak_4548	2	19168551	19170998	+	296	Intergenic	-2807	AT2G46680.1
SYN4_peak_8439	4	18082570	18085140	+	296	TTS (AT4G38760.1)	396	AT4G38740.1
SYN4_peak_3354	2	9568249	9568866	+	296	TTS (AT2G22510.1)	1227	AT2G22510.1
SYN4_peak_9994	5	18386535	18388212	+	296	promoter-TSS (AT5G45370.5)	282	AT5G45370.2
SYN4_peak_8377	4	17735129	17735569	+	296	Intergenic	-1677	AT4G09655.1
SYN4_peak_1767	1	20120461	20121401	+	296	TTS (AT1G53885.1)	1425	AT1G53885.1
SYN4_peak_5930	3	11725221	11725480	+	296	Intergenic	1911	AT3G29805.1
SYN4_peak_1679	1	19299889	19300753	+	296	Intergenic	-1152	AT1G51940.1
SYN4_peak_5260	3	4708325	4709196	+	296	TTS (AT3G14185.1)	416	AT3G14180.1
SYN4_peak_5005	3	2754751	2755750	+	296	TTS (AT3G09020.1)	582	AT3G09030.1
SYN4_peak_9352	5	6494752	6495564	+	296	promoter-TSS (AT5G19300.1)	-276	AT5G19300.1
SYN4_peak_5756	3	8602003	8602400	+	296	exon (AT3G04595.1, exon 1 of 1)	103	AT3G04595.1
SYN4_peak_858	1	6562456	6563167	+	296	promoter-TSS (AT1G19000.1)	-20	AT1G19000.2
SYN4_peak_8406	4	17947077	17947729	+	296	Intergenic	-1030	AT4G38310.1
SYN4_peak_1396	1	11221455	11222895	+	296	exon (AT1G31350.1, exon 1 of 1)	614	AT1G31350.1
SYN4_peak_9279	5	5923843	5924819	+	296	promoter-TSS (AT5G17900.1)	-41	AT5G17900.1
SYN4_peak_5462	3	5951897	5954587	+	296	promoter-TSS (AT3G03475.2)	211	AT3G03475.1
SYN4_peak_6894	4	484426	485951	+	296	promoter-TSS (AT4G01120.1)	-555	AT4G01130.2
SYN4_peak_10050	5	19115420	19115862	+	296	promoter-TSS (AT5G06935.1)	10	AT5G06935.1
SYN4_peak_2506	1	27338504	27340986	+	296	promoter-TSS (AT1G09327.1)	299	AT1G72610.1
SYN4_peak_416	1	3248893	3249535	+	296	Intergenic	-1156	AT1G04753.1
SYN4_peak_6785	3	23089157	23089784	+	296	promoter-TSS (AT3G62390.1)	-113	AT3G62390.2
SYN4_peak_7597	4	12368956	12369879	+	296	TTS (AT4G23740.2)	2566	AT4G23740.2
SYN4_peak_1380	1	10959727	10960169	+	296	promoter-TSS (AT1G30825.1)	-960	AT1G30825.1
SYN4_peak_2229	1	25723943	25725750	+	296	TTS (AT1G68550.2)	2540	AT1G68550.2
SYN4_peak_247	1	1837400	1838513	+	296	promoter-TSS (AT1G06070.1)	-198	AT1G06070.1
SYN4_peak_7251	4	9130818	9131784	+	296	TTS (AT4G16141.1)	1860	AT4G16141.1
SYN4_peak_3513	2	11374342	11374703	+	296	Intergenic	-5941	AT2G26710.1
SYN4_peak_9303	5	6126556	6127889	+	293	promoter-TSS (AT5G18470.1)	-575	AT5G18470.1
SYN4_peak_3857	2	14998868	15000027	+	293	promoter-TSS (AT2G35690.1)	-279	AT2G35690.1
SYN4_peak_4850	3	1643936	1645520	+	293	promoter-TSS (AT3G01675.1)	402	AT3G01665.1
SYN4_peak_7780	4	13830561	13831190	+	293	promoter-TSS (AT4G27720.1)	48	AT4G27720.1
SYN4_peak_8601	5	508082	508499	+	293	TTS (AT5G02390.2)	212	AT5G02385.1
SYN4_peak_8322	4	17534917	17535510	+	293	exon (AT4G09485.1, exon 1 of 1)	193	AT4G09485.1
SYN4_peak_7762	4	13728873	13729741	+	293	promoter-TSS (AT4G27450.1)	-305	AT4G27450.1
SYN4_peak_6120	3	17976203	17978088	+	293	promoter-TSS (AT3G48520.1)	-371	AT3G48520.1
SYN4_peak_5001	3	2736746	2737465	+	293	promoter-TSS (AT3G08970.2)	0	AT3G08960.1
SYN4_peak_6518	3	21055639	21057013	+	293	promoter-TSS (AT3G08745.1)	-207	AT3G08745.1
SYN4_peak_2292	1	26122975	26123752	+	293	promoter-TSS (AT1G69500.1)	-577	AT1G69500.1
SYN4_peak_7314	4	9740295	9741851	+	293	exon (AT4G17460.1, exon 4 of 4)	1555	AT4G17460.1
SYN4_peak_4455	2	18814270	18815149	+	293	TTS (AT2G09655.1)	477	AT2G09655.1
SYN4_peak_11130	5	26879578	26880252	+	293	promoter-TSS (AT5G67370.1)	-276	AT5G67370.1
SYN4_peak_3055	2	1082619	1083341	+	293	TTS (AT2G03565.1)	1388	AT2G03565.1
SYN4_peak_10771	5	25054115	25054933	+	293	promoter-TSS (AT5G62390.1)	-80	AT5G62390.1
SYN4_peak_4105	2	16560976	16563325	+	293	exon (AT2G39710.1, exon 1 of 1)	1291	AT2G39710.1
SYN4_peak_2519	1	27401980	27403084	+	293	promoter-TSS (AT1G72820.2)	-282	AT1G72820.1
SYN4_peak_10668	5	24316014	24317390	+	293	TTS (AT5G60460.1)	1233	AT5G60460.2
SYN4_peak_4492	2	18980844	18981888	+	293	promoter-TSS (AT2G46225.3)	-545	AT2G46225.3
SYN4_peak_8243	4	17183601	17184621	+	293	promoter-TSS (AT4G09305.1)	-91	AT4G09305.1
SYN4_peak_139	1	867778	868693	+	293	promoter-TSS (AT1G03470.1)	-502	AT1G03470.1
SYN4_peak_52	1	239446	240132	+	293	TTS (AT1G01660.1)	-1884	AT1G01650.1
SYN4_peak_864	1	6601533	6602470	+	293	promoter-TSS (AT1G19110.1)	-104	AT1G19110.1
SYN4_peak_6797	3	23162542	23164150	+	293	TTS (AT3G62630.1)	1849	AT3G62630.1
SYN4_peak_389	1	2987645	2988491	+	293	promoter-TSS (AT1G09245.1)	-73	AT1G04687.1
SYN4_peak_4561	2	19242187	19242659	+	293	promoter-TSS (AT2G46820.1)	-925	AT2G46820.1
SYN4_peak_6396	3	20048330	20049399	+	293	promoter-TSS (AT3G54140.2)	-119	AT3G54140.1
SYN4_peak_8301	4	17440289	17442466	+	293	exon (AT4G36990.1, exon 2 of 2)	1200	AT4G36990.1
SYN4_peak_6312	3	19448838	19449509	+	293	Intergenic	-1333	AT3G52470.1
SYN4_peak_1514	1	15101183	15102949	+	292	Intergenic	20114	AT1G40104.1
SYN4_peak_9881	5	17097008	17098564	+	289	exon (AT5G42650.1, exon 1 of 1)	1809	AT5G42650.1
SYN4_peak_3699	2	13246900	13247319	+	289	Intergenic	-4967	AT2G31083.2
SYN4_peak_9416	5	7163600	7164929	+	289	promoter-TSS (AT5G21090.1)	-296	AT5G21090.1
SYN4_peak_6930	4	808202	808980	+	289	promoter-TSS (AT4G01860.2)	-249	AT4G01865.1
SYN4_peak_6781	3	23040271	23041136	+	289	promoter-TSS (AT3G62260.3)	-35	AT3G62260.1
SYN4_peak_8725	5	1374242	1376177	+	289	promoter-TSS (AT5G04760.1)	-422	AT5G04760.1
SYN4_peak_8500	4	18480326	18481223	+	289	exon (AT4G39830.4, exon 4 of 4)	1845	AT4G39830.4
SYN4_peak_10272	5	21532210	21533046	+	289	exon (AT5G53110.1, exon 2 of 2)	-1845	AT5G53120.6
SYN4_peak_4512	2	19038383	19039309	+	289	promoter-TSS (AT2G46380.1)	-178	AT2G46380.2
SYN4_peak_6284	3	19280982	19282867	+	289	promoter-TSS (AT3G51950.1)	-531	AT3G51950.2
SYN4_peak_1010	1	7659054	7661785	+	289	TTS (AT1G21830.1)	-1252	AT1G21810.3
SYN4_peak_5838	3	9634550	9635028	+	289	promoter-TSS (AT3G26290.1)	33	AT3G26290.2
SYN4_peak_9851	5	16725512	16725954	+	289	promoter-TSS (AT5G41790.2)	-20	AT5G41790.2
SYN4_peak_2975	2	100230	100981	+	289	promoter-TSS (AT2G01150.1)	-29	AT2G01150.1
SYN4_peak_5616	3	7280110	7280721	+	289	promoter-TSS (AT3G20820.1)	-377	AT3G20820.1
SYN4_peak_5784	3	8942097	8943502	+	289	promoter-TSS (AT3G24518.4)	13	AT3G24518.3
SYN4_peak_89	1	470948	473036	+	289	TTS (AT1G02360.2)	1168	AT1G02360.1
SYN4_peak_6081	3	17541341	17541671	+	289	promoter-TSS (AT3G47600.1)	-199	AT3G47600.1
SYN4_peak_4900	3	1970520	1971007	+	289	promoter-TSS (AT3G06435.1)	21	AT3G06435.1
SYN4_peak_6119	3	17974505	17975830	+	289	promoter-TSS (AT3G48515.1)	-491	AT3G48515.1
SYN4_peak_7994	4	15372660	15373533	+	289	promoter-TSS (AT4G31780.2)	-154	AT4G31770.1
SYN4_peak_10610	5	23898282	23898889	+	289	Intergenic	-1646	AT5G59220.1
SYN4_peak_10827	5	25379319	25379781	+	289	promoter-TSS (AT5G63320.2)	-253	AT5G63320.3
SYN4_peak_348	1	2590120	2590733	+	289	exon (AT1G08260.1, exon 1 of 49)	183	AT1G08250.1
SYN4_peak_7748	4	13658586	13659815	+	289	Intergenic	3472	AT4G27270.4
SYN4_peak_4983	3	2611183	2612610	+	289	promoter-TSS (AT3G08590.2)	-279	AT3G08600.1
SYN4_peak_166	1	1072642	1073572	+	289	promoter-TSS (AT1G04243.1)	-167	AT1G04130.1
SYN4_peak_2959	1	30403576	30404693	+	289	TTS (AT1G80910.1)	579	AT1G80920.1
SYN4_peak_5673	3	7912172	7914452	+	289	intron (AT3G22380.1, intron 1 of 11)	407	AT3G22380.1
SYN4_peak_646	1	5065014	5067415	+	289	promoter-TSS (AT1G14710.1)	-911	AT1G14710.2
SYN4_peak_4121	2	16665312	16665910	+	289	promoter-TSS (AT2G39930.1)	-240	AT2G39930.1
SYN4_peak_9182	5	4983963	4985351	+	289	promoter-TSS (AT5G15340.1)	-259	AT5G15340.1
SYN4_peak_8244	4	17185774	17188172	+	289	promoter-TSS (AT4G36370.1)	-277	AT4G36370.1
SYN4_peak_7915	4	14790195	14790679	+	285	promoter-TSS (AT4G30200.1)	64	AT4G30200.1
SYN4_peak_414	1	3242120	3244221	+	285	promoter-TSS (AT1G09960.1)	-816	AT1G09960.1
SYN4_peak_10717	5	24705923	24707449	+	285	promoter-TSS (AT5G61440.1)	-759	AT5G61440.2
SYN4_peak_2449	1	27039187	27039886	+	285	Intergenic	-3181	AT1G09273.1
SYN4_peak_10171	5	20518453	20519147	+	285	promoter-TSS (AT5G50380.1)	15	AT5G50380.1
SYN4_peak_8620	5	615593	616659	+	285	promoter-TSS (AT5G02740.2)	-298	AT5G02740.1
SYN4_peak_137	1	863864	864583	+	285	promoter-TSS (AT1G03457.3)	149	AT1G03457.1
SYN4_peak_5869	3	9979647	9980512	+	285	promoter-TSS (AT3G27050.1)	-236	AT3G27050.1
SYN4_peak_7633	4	12568638	12569790	+	285	promoter-TSS (AT4G24230.5)	339	AT4G24231.1
SYN4_peak_2131	1	24743785	24744295	+	285	Intergenic	1775	AT1G08843.1
SYN4_peak_7230	4	8875237	8876242	+	285	promoter-TSS (AT4G15545.1)	83	AT4G15545.1
SYN4_peak_1982	1	23100393	23101063	+	285	TTS (AT1G62421.1)	607	AT1G62422.1
SYN4_peak_5847	3	9717930	9720038	+	285	promoter-TSS (AT3G05045.1)	-101	AT3G05045.1
SYN4_peak_5563	3	6716558	6717038	+	285	promoter-TSS (AT3G19380.1)	-620	AT3G19380.1
SYN4_peak_5701	3	8156628	8157032	+	285	Intergenic	-1624	AT3G04365.1
SYN4_peak_8720	5	1336905	1337612	+	285	TTS (AT5G04670.2)	1360	AT5G04660.1
SYN4_peak_1228	1	9448466	9449785	+	285	promoter-TSS (AT1G27190.1)	-79	AT1G27190.1
SYN4_peak_3739	2	13657833	13658778	+	285	promoter-TSS (AT2G32150.1)	-583	AT2G32150.1
SYN4_peak_8923	5	3053957	3055657	+	285	TTS (AT5G09810.1)	2640	AT5G09820.3
SYN4_peak_10508	5	23229510	23230609	+	285	TTS (AT5G57350.2)	690	AT5G57345.1
SYN4_peak_10766	5	25018905	25019593	+	285	promoter-TSS (AT5G62290.1)	74	AT5G62290.1
SYN4_peak_2134	1	24766799	24767204	+	285	Intergenic	3060	AT1G66390.1
SYN4_peak_8295	4	17409320	17411168	+	285	Intergenic	-3839	AT4G36930.1
SYN4_peak_1130	1	8556189	8557133	+	285	promoter-TSS (AT1G24160.1)	89	AT1G24160.1
SYN4_peak_3905	2	15189582	15190251	+	285	Intergenic	-2564	AT2G36220.1
SYN4_peak_5102	3	3588792	3592125	+	285	promoter-TSS (AT3G11420.1)	-651	AT3G02405.1
SYN4_peak_7901	4	14734002	14734885	+	285	promoter-TSS (AT4G30130.1)	-12	AT4G30130.3
SYN4_peak_10932	5	25928921	25929511	+	281	promoter-TSS (AT5G64860.1)	-337	AT5G64860.1
SYN4_peak_10595	5	23786274	23786922	+	281	Intergenic	-1086	AT5G58900.1
SYN4_peak_213	1	1477290	1478165	+	281	exon (AT1G05135.1, exon 2 of 2)	1173	AT1G05135.1
SYN4_peak_6028	3	16814926	16815462	+	281	Intergenic	-1323	AT3G45775.1
SYN4_peak_9949	5	17792422	17793300	+	281	Intergenic	-5401	AT5G44190.2
SYN4_peak_6921	4	732679	733546	+	281	promoter-TSS (AT4G03985.1)	-37	AT4G03985.1
SYN4_peak_1290	1	10000492	10001959	+	281	TTS (AT1G28440.1)	-1855	AT1G28447.1
SYN4_peak_8224	4	17018165	17019105	+	281	promoter-TSS (AT4G35930.4)	-294	AT4G35930.2
SYN4_peak_5132	3	3760325	3761115	+	281	TTS (AT3G11910.2)	2268	AT3G11900.2
SYN4_peak_4963	3	2388240	2389160	+	281	promoter-TSS (AT3G07470.1)	-3	AT3G07480.1
SYN4_peak_1589	1	17702559	17703047	+	281	Intergenic	3657	AT1G48000.1
SYN4_peak_5813	3	9372507	9373561	+	281	promoter-TSS (AT3G25715.1)	379	AT3G25716.1
SYN4_peak_1773	1	20132711	20133933	+	281	TTS (AT1G53903.1)	1251	AT1G53903.1
SYN4_peak_3016	2	411779	412590	+	281	intron (AT2G01905.1, intron 8 of 8)	1863	AT2G01905.1
SYN4_peak_9149	5	4722092	4722743	+	281	promoter-TSS (AT5G14640.1)	-46	AT5G14640.1
SYN4_peak_10783	5	25097376	25098136	+	281	promoter-TSS (AT5G62520.2)	-188	AT5G62520.1
SYN4_peak_2299	1	26153511	26154032	+	281	promoter-TSS (AT1G69550.1)	-171	AT1G69550.1
SYN4_peak_7010	4	2566956	2567533	+	281	promoter-TSS (AT4G05010.1)	61	AT4G05010.1
SYN4_peak_3465	2	10824506	10825460	+	281	TTS (AT2G25430.1)	-1752	AT2G25440.1
SYN4_peak_7863	4	14444208	14444859	+	281	promoter-TSS (AT4G29330.1)	-20	AT4G29330.1
SYN4_peak_9113	5	4444463	4445435	+	281	promoter-TSS (AT5G13770.1)	-474	AT5G13770.1
SYN4_peak_3423	2	10071771	10072787	+	281	exon (AT2G23690.1, exon 1 of 1)	222	AT2G23690.1
SYN4_peak_2956	1	30387583	30388346	+	281	promoter-TSS (AT1G80850.1)	-362	AT1G80850.1
SYN4_peak_8198	4	16854940	16856209	+	281	promoter-TSS (AT4G35490.2)	-251	AT4G35490.1
SYN4_peak_4148	2	16803224	16804681	+	281	exon (AT2G40230.1, exon 1 of 1)	871	AT2G40230.1
SYN4_peak_567	1	4535707	4537820	+	281	Intergenic	-4313	AT1G05003.1
SYN4_peak_2589	1	28034690	28035884	+	281	TTS (AT1G74640.1)	2725	AT1G74640.1
SYN4_peak_3152	2	6894549	6895016	+	281	TTS (AT2G15830.1)	833	AT2G15830.1
SYN4_peak_11067	5	26628022	26628816	+	281	Intergenic	3370	AT5G66690.1
SYN4_peak_2471	1	27148064	27149785	+	281	exon (AT1G72150.1, exon 1 of 4)	663	AT1G72150.1
SYN4_peak_4825	3	1478011	1479870	+	281	promoter-TSS (AT3G05210.2)	-399	AT3G05210.1
SYN4_peak_842	1	6456226	6457390	+	281	TTS (AT1G18720.1)	3402	AT1G18720.1
SYN4_peak_7448	4	11091243	11091563	+	280	TTS (AT4G20645.1)	645	AT4G20650.1
SYN4_peak_8149	4	16559512	16561084	+	278	exon (AT4G34710.2, exon 2 of 2)	2633	AT4G34710.2
SYN4_peak_11066	5	26616876	26617665	+	278	promoter-TSS (AT5G66675.3)	-236	AT5G66675.4
SYN4_peak_6451	3	20551634	20553991	+	278	promoter-TSS (AT3G55440.1)	-591	AT3G55440.1
SYN4_peak_4574	2	19315577	19317305	+	278	promoter-TSS (AT2G47010.1)	96	AT2G09780.1
SYN4_peak_3171	2	7245338	7246179	+	278	TTS (AT2G16700.2)	1140	AT2G16700.2
SYN4_peak_4834	3	1507500	1507878	+	278	TTS (AT3G05300.1)	146	AT3G05290.1
SYN4_peak_2658	1	28439372	28441125	+	278	promoter-TSS (AT1G75730.1)	-413	AT1G75730.1
SYN4_peak_2116	1	24635845	24637823	+	278	promoter-TSS (AT1G66160.1)	-362	AT1G66160.1
SYN4_peak_3295	2	8899475	8900313	+	278	promoter-TSS (AT2G20635.1)	4	AT2G20630.1
SYN4_peak_2739	1	28925177	28925879	+	278	promoter-TSS (AT1G76970.5)	-60	AT1G76970.5
SYN4_peak_9728	5	14755448	14756290	+	278	promoter-TSS (AT5G05455.1)	-552	AT5G05455.1
SYN4_peak_10657	5	24251675	24252051	+	278	promoter-TSS (AT5G60230.1)	-250	AT5G60230.1
SYN4_peak_4878	3	1832645	1835238	+	278	TTS (AT3G06080.2)	-1751	AT3G06070.1
SYN4_peak_640	1	5042242	5042750	+	278	promoter-TSS (AT1G14685.4)	-39	AT1G14685.4
SYN4_peak_9078	5	4206098	4207492	+	278	promoter-TSS (AT5G13200.2)	11	AT5G13200.1
SYN4_peak_7283	4	9432465	9432855	+	278	promoter-TSS (AT4G16765.6)	111	AT4G16765.4
SYN4_peak_175	1	1131468	1132176	+	278	Intergenic	-2133	AT1G04240.2
SYN4_peak_4853	3	1656742	1657990	+	278	promoter-TSS (AT3G01695.1)	-401	AT3G01695.1
SYN4_peak_426	1	3287075	3287968	+	278	promoter-TSS (AT1G10070.3)	-566	AT1G10070.2
SYN4_peak_9697	5	11949841	11951428	+	278	Intergenic	-5276	AT5G32312.1
SYN4_peak_3571	2	12107222	12107567	+	278	Intergenic	3722	AT2G28340.1
SYN4_peak_6291	3	19353555	19354198	+	278	promoter-TSS (AT3G52180.3)	-148	AT3G52180.1
SYN4_peak_2329	1	26323275	26325214	+	278	exon (AT1G69890.1, exon 1 of 2)	702	AT1G69890.1
SYN4_peak_8582	5	338012	340192	+	278	promoter-TSS (AT5G01881.1)	206	AT5G01880.1
SYN4_peak_2718	1	28776280	28776752	+	278	promoter-TSS (AT1G76680.1)	-110	AT1G76680.1
SYN4_peak_8984	5	3519774	3520785	+	278	promoter-TSS (AT5G11080.1)	-276	AT5G11080.2
SYN4_peak_11012	5	26293919	26294677	+	278	exon (AT5G65710.1, exon 1 of 2)	-1727	AT5G65720.1
SYN4_peak_6741	3	22804374	22805529	+	278	promoter-TSS (AT3G61620.2)	-229	AT3G61630.1
SYN4_peak_4209	2	17330944	17331612	+	278	promoter-TSS (AT2G41550.1)	-105	AT2G41550.1
SYN4_peak_4661	3	348985	350537	+	278	promoter-TSS (AT3G02050.1)	249	AT3G02040.1
SYN4_peak_10719	5	24713071	24713665	+	274	promoter-TSS (AT5G61450.1)	-358	AT5G61450.1
SYN4_peak_8109	4	16340499	16341375	+	274	promoter-TSS (AT4G34120.1)	30	AT4G34120.1
SYN4_peak_6485	3	20800625	20802101	+	274	promoter-TSS (AT3G56050.2)	65	AT3G56050.2
SYN4_peak_4004	2	15921201	15922231	+	274	TTS (AT2G38060.2)	605	AT2G38050.1
SYN4_peak_6350	3	19746806	19747331	+	274	promoter-TSS (AT3G53260.1)	46	AT3G53260.1
SYN4_peak_3724	2	13489689	13490745	+	274	promoter-TSS (AT2G31730.1)	-538	AT2G31730.1
SYN4_peak_4065	2	16292367	16294345	+	274	intron (AT2G39010.2, intron 2 of 3)	-1784	AT2G39020.1
SYN4_peak_8752	5	1535138	1536294	+	274	promoter-TSS (AT5G05180.2)	-158	AT5G05170.1
SYN4_peak_1855	1	21036335	21037114	+	274	exon (AT1G56210.1, exon 3 of 3)	1134	AT1G56210.1
SYN4_peak_1873	1	21284518	21288397	+	274	promoter-TSS (AT1G57100.1)	151	AT1G57080.1
SYN4_peak_4991	3	2646636	2647741	+	274	TTS (AT3G08710.3)	2071	AT3G08710.3
SYN4_peak_2277	1	26057319	26058722	+	274	promoter-TSS (AT1G69310.4)	85	AT1G69310.4
SYN4_peak_8228	4	17044298	17045929	+	274	promoter-TSS (AT4G36020.3)	119	AT4G36032.2
SYN4_peak_4334	2	18111716	18112286	+	274	promoter-TSS (AT2G43690.1)	-25	AT2G43690.2
SYN4_peak_7410	4	10578192	10578800	+	274	TTS (AT4G06880.1)	-1092	AT4G19390.2
SYN4_peak_4007	2	15960235	15962253	+	274	Intergenic	-5492	AT2G38110.1
SYN4_peak_9972	5	18020717	18021338	+	274	exon (AT5G44670.1, exon 1 of 2)	481	AT5G44670.1
SYN4_peak_8172	4	16656455	16658639	+	274	exon (AT4G34980.1, exon 1 of 1)	1939	AT4G34980.1
SYN4_peak_42	1	194361	196270	+	274	promoter-TSS (AT1G01540.1)	-330	AT1G01540.2
SYN4_peak_3720	2	13437641	13438594	+	274	TTS (AT2G31560.1)	-1343	AT2G08440.1
SYN4_peak_10177	5	20584361	20585417	+	274	promoter-TSS (AT5G50570.1)	-168	AT5G50570.1
SYN4_peak_5329	3	5079444	5080888	+	274	Intergenic	-1614	AT3G15095.1
SYN4_peak_8031	4	15597918	15599845	+	274	promoter-TSS (AT4G32300.1)	-594	AT4G32300.1
SYN4_peak_3032	2	640529	640973	+	274	Intergenic	2739	AT2G02440.1
SYN4_peak_3227	2	8101872	8102539	+	274	Intergenic	1487	AT2G07085.1
SYN4_peak_6424	3	20295550	20297280	+	274	promoter-TSS (AT3G54810.1)	-1	AT3G54810.1
SYN4_peak_517	1	4106164	4108258	+	274	intron (AT1G12110.1, intron 4 of 4)	1988	AT1G12110.1
SYN4_peak_3198	2	7637349	7638033	+	274	exon (AT2G17550.1, exon 1 of 5)	141	AT2G17550.2
SYN4_peak_3642	2	12813359	12814695	+	274	promoter-TSS (AT2G30020.1)	-244	AT2G30020.1
SYN4_peak_6729	3	22741622	22743843	+	274	promoter-TSS (AT3G61460.1)	-448	AT3G61460.1
SYN4_peak_5605	3	7160369	7161017	+	274	promoter-TSS (AT3G20510.1)	16	AT3G20510.1
SYN4_peak_6152	3	18364636	18365617	+	274	promoter-TSS (AT3G49540.1)	-167	AT3G49530.1
SYN4_peak_7757	4	13707404	13709868	+	274	exon (AT4G27410.3, exon 2 of 3)	225	AT4G27410.1
SYN4_peak_4872	3	1775184	1777139	+	274	exon (AT3G05937.1, exon 1 of 1)	679	AT3G05937.1
SYN4_peak_4254	2	17599257	17599887	+	274	promoter-TSS (AT2G42247.4)	-131	AT2G42247.3
SYN4_peak_1426	1	11615645	11616790	+	274	TTS (AT1G32230.4)	4099	AT1G32230.3
SYN4_peak_5422	3	5692742	5695215	+	274	exon (AT3G16720.1, exon 1 of 1)	1371	AT3G16720.1
SYN4_peak_5745	3	8495325	8495792	+	274	TTS (AT3G23633.2)	1723	AT3G23633.2
SYN4_peak_9916	5	17549865	17550675	+	274	promoter-TSS (AT5G43700.1)	91	AT5G43700.1
SYN4_peak_1465	1	12355138	12356026	+	274	promoter-TSS (AT1G33990.1)	25	AT1G33990.1
SYN4_peak_3553	2	11864036	11864850	+	274	promoter-TSS (AT2G27850.1)	-218	AT2G27850.1
SYN4_peak_1569	1	17141203	17141639	+	273	exon (AT1G45223.1, exon 1 of 1)	229	AT1G45223.1
SYN4_peak_2788	1	29304878	29305427	+	272	exon (AT1G77940.1, exon 2 of 5)	259	AT1G77940.1
SYN4_peak_4956	3	2356358	2358390	+	270	TTS (AT3G07360.6)	2200	AT3G07360.9
SYN4_peak_5848	3	9721836	9723784	+	270	exon (AT3G26520.1, exon 2 of 2)	1094	AT3G26520.1
SYN4_peak_4396	2	18493634	18494604	+	270	TTS (AT2G44830.2)	-1096	AT2G44840.1
SYN4_peak_250	1	1878589	1879680	+	270	Intergenic	-1561	AT1G06148.1
SYN4_peak_6307	3	19438840	19439499	+	270	Intergenic	3258	AT3G52450.1
SYN4_peak_2758	1	29099572	29101706	+	270	intron (AT1G77450.1, intron 2 of 2)	800	AT1G77450.1
SYN4_peak_5600	3	7086018	7087625	+	270	promoter-TSS (AT3G20310.1)	73	AT3G20310.1
SYN4_peak_3816	2	14535485	14536211	+	270	exon (AT2G34490.1, exon 1 of 1)	-1439	AT2G34480.2
SYN4_peak_654	1	5089065	5090496	+	270	promoter-TSS (AT1G14770.1)	-882	AT1G14770.1
SYN4_peak_7212	4	8537795	8538515	+	270	promoter-TSS (AT4G14930.1)	-431	AT4G14930.2
SYN4_peak_1574	1	17192597	17193375	+	270	exon (AT1G45688.1, exon 3 of 3)	-1084	AT1G45760.1
SYN4_peak_8562	5	229353	231164	+	270	promoter-TSS (AT5G01610.1)	-207	AT5G01600.1
SYN4_peak_4862	3	1735767	1736934	+	270	promoter-TSS (AT3G05830.3)	-15	AT3G05830.2
SYN4_peak_6225	3	18840414	18840847	+	270	exon (AT3G50700.1, exon 1 of 4)	219	AT3G50700.1
SYN4_peak_1239	1	9492395	9493033	+	270	promoter-TSS (AT1G27330.1)	-135	AT1G27330.1
SYN4_peak_10621	5	23972773	23975029	+	270	promoter-TSS (AT5G59450.1)	-767	AT5G59450.1
SYN4_peak_5231	3	4532149	4534248	+	270	TTS (AT3G02775.1)	1041	AT3G02775.1
SYN4_peak_10587	5	23722935	23723722	+	270	promoter-TSS (AT5G58720.2)	-153	AT5G58720.1
SYN4_peak_6514	3	21035843	21036479	+	270	promoter-TSS (AT3G56800.1)	5	AT3G56800.1
SYN4_peak_3608	2	12417890	12418412	+	270	promoter-TSS (AT2G28910.3)	134	AT2G28920.1
SYN4_peak_2426	1	26789852	26790978	+	270	promoter-TSS (AT1G71015.2)	-153	AT1G71015.2
SYN4_peak_7383	4	10321389	10322071	+	270	promoter-TSS (AT4G18800.1)	-157	AT4G18800.1
SYN4_peak_2310	1	26242196	26244462	+	270	Intergenic	-2486	AT1G69760.1
SYN4_peak_10852	5	25525976	25528442	+	270	TTS (AT5G63780.2)	804	AT5G63790.1
SYN4_peak_9866	5	16817159	16818265	+	270	promoter-TSS (AT5G42053.1)	34	AT5G42053.1
SYN4_peak_7379	4	10298702	10299507	+	270	promoter-TSS (AT4G18720.1)	-841	AT4G18720.1
SYN4_peak_2674	1	28552563	28555964	+	270	TTS (AT1G76110.1)	547	AT1G76100.1
SYN4_peak_10780	5	25086791	25087696	+	267	Intergenic	2360	AT5G62480.3
SYN4_peak_3799	2	14336658	14337142	+	267	TTS (AT2G33870.1)	241	AT2G08645.1
SYN4_peak_8521	4	18575450	18577616	+	267	promoter-TSS (AT4G40065.1)	317	AT4G40070.1
SYN4_peak_399	1	3075344	3075858	+	267	promoter-TSS (AT1G09530.1)	-167	AT1G09530.2
SYN4_peak_575	1	4579571	4580425	+	267	TTS (AT1G05007.1)	366	AT1G05007.1
SYN4_peak_3433	2	10121848	10122852	+	267	TTS (AT2G23780.2)	129	AT2G23770.1
SYN4_peak_10892	5	25750030	25751404	+	267	promoter-TSS (AT5G64401.1)	-115	AT5G64401.1
SYN4_peak_1024	1	7830140	7830892	+	267	promoter-TSS (AT1G22180.4)	-92	AT1G22180.2
SYN4_peak_8379	4	17746509	17748949	+	267	Intergenic	3991	AT4G37760.1
SYN4_peak_4299	2	17885227	17886716	+	267	promoter-TSS (AT2G43010.3)	-130	AT2G43010.1
SYN4_peak_7266	4	9299361	9302986	+	267	TTS (AT4G16500.2)	849	AT4G16500.2
SYN4_peak_4213	2	17359711	17360709	+	267	promoter-TSS (AT2G41640.2)	-164	AT2G41640.3
SYN4_peak_6388	3	20007915	20009888	+	267	TTS (AT3G54020.1)	-2026	AT3G54030.1
SYN4_peak_3418	2	9994926	9995618	+	267	promoter-TSS (AT2G23460.1)	-193	AT2G23460.1
SYN4_peak_6891	4	475240	475856	+	267	Intergenic	-1593	AT4G01100.2
SYN4_peak_6256	3	19068861	19069454	+	267	promoter-TSS (AT3G51370.1)	30	AT3G51370.1
SYN4_peak_2460	1	27090531	27092021	+	267	TTS (AT1G09293.1)	643	AT1G09293.1
SYN4_peak_4846	3	1612105	1612741	+	267	promoter-TSS (AT3G05550.1)	-267	AT3G05550.1
SYN4_peak_10731	5	24820309	24820671	+	267	promoter-TSS (AT5G61780.1)	-713	AT5G61780.1
SYN4_peak_10597	5	23832831	23833638	+	267	TTS (AT5G59030.1)	1511	AT5G59030.1
SYN4_peak_2177	1	25243878	25244281	+	267	promoter-TSS (AT1G67370.1)	-242	AT1G67370.1
SYN4_peak_2841	1	29593287	29594050	+	267	promoter-TSS (AT1G78680.2)	-88	AT1G78680.2
SYN4_peak_1284	1	9959448	9961025	+	267	promoter-TSS (AT1G28375.1)	-819	AT1G28375.1
SYN4_peak_10364	5	22150908	22151652	+	267	Intergenic	-1444	AT5G54530.1
SYN4_peak_7933	4	14849671	14851825	+	267	exon (AT4G30350.1, exon 3 of 3)	3165	AT4G30350.1
SYN4_peak_5207	3	4384475	4385108	+	267	promoter-TSS (AT3G13450.1)	-355	AT3G13450.1
SYN4_peak_5354	3	5248690	5249441	+	267	promoter-TSS (AT3G15518.1)	-47	AT3G15518.1
SYN4_peak_2019	1	23473735	23474085	+	267	promoter-TSS (AT1G63290.1)	12	AT1G63290.1
SYN4_peak_10356	5	22115068	22116189	+	267	promoter-TSS (AT5G54470.1)	-89	AT5G54470.1
SYN4_peak_808	1	6219343	6220007	+	267	promoter-TSS (AT1G05377.1)	55	AT1G05377.1
SYN4_peak_103	1	565380	567573	+	267	exon (AT1G02640.1, exon 5 of 5)	-2082	AT1G02650.1
SYN4_peak_10413	5	22644750	22645415	+	267	TTS (AT5G55920.1)	-2668	AT5G55910.1
SYN4_peak_11148	5	26949611	26950417	+	267	promoter-TSS (AT5G67550.1)	-92	AT5G67560.1
SYN4_peak_5478	3	6092696	6094462	+	263	promoter-TSS (AT3G17800.1)	-411	AT3G17810.1
SYN4_peak_10576	5	23673128	23674057	+	263	promoter-TSS (AT5G58570.1)	59	AT5G58575.1
SYN4_peak_800	1	6193864	6194596	+	263	promoter-TSS (AT1G17990.1)	-137	AT1G17990.1
SYN4_peak_3268	2	8550014	8550712	+	263	exon (AT2G19810.1, exon 1 of 1)	110	AT2G19810.1
SYN4_peak_8154	4	16576407	16577449	+	263	promoter-TSS (AT4G34750.1)	-175	AT4G34740.1
SYN4_peak_4345	2	18228058	18228568	+	263	promoter-TSS (AT2G44065.1)	-117	AT2G44065.2
SYN4_peak_2695	1	28695704	28696300	+	263	exon (AT1G76490.1, exon 1 of 4)	242	AT1G76490.1
SYN4_peak_5192	3	4309669	4312990	+	263	exon (AT3G13310.1, exon 1 of 1)	300	AT3G13310.1
SYN4_peak_8	1	56591	60834	+	263	exon (AT1G01120.1, exon 1 of 1)	503	AT1G01120.1
SYN4_peak_2851	1	29655741	29656798	+	263	promoter-TSS (AT1G78890.1)	-161	AT1G78890.1
SYN4_peak_9331	5	6391714	6392795	+	263	TTS (AT5G02945.1)	439	AT5G02955.1
SYN4_peak_598	1	4772683	4773816	+	263	promoter-TSS (AT1G05037.1)	-185	AT1G13950.1
SYN4_peak_2996	2	261443	262054	+	263	Intergenic	2750	AT2G04015.1
SYN4_peak_431	1	3323075	3326188	+	263	promoter-TSS (AT1G10140.1)	-896	AT1G10140.1
SYN4_peak_4459	2	18832689	18833583	+	263	promoter-TSS (AT2G45720.4)	50	AT2G45720.1
SYN4_peak_2015	1	23412162	23412645	+	263	promoter-TSS (AT1G63130.1)	-115	AT1G63130.2
SYN4_peak_9209	5	5215824	5216524	+	263	TTS (AT5G02485.1)	297	AT5G02485.1
SYN4_peak_7018	4	2661320	2662705	+	263	exon (AT4G05150.1, exon 2 of 2)	1856	AT4G05150.1
SYN4_peak_5439	3	5764403	5765359	+	263	promoter-TSS (AT3G16870.1)	-121	AT3G16870.1
SYN4_peak_6988	4	1514640	1515145	+	263	TTS (AT4G03420.1)	3295	AT4G03420.1
SYN4_peak_10057	5	19163482	19164070	+	263	TTS (AT5G47190.1)	142	AT5G47180.2
SYN4_peak_4569	2	19288657	19289633	+	263	TTS (AT2G09765.1)	277	AT2G09765.1
SYN4_peak_4128	2	16696608	16697506	+	263	TTS (AT2G39990.1)	-2109	AT2G09100.1
SYN4_peak_9997	5	18406741	18407622	+	263	promoter-TSS (AT5G45420.1)	31	AT5G45430.2
SYN4_peak_578	1	4586289	4587804	+	263	TTS (AT1G13370.1)	1615	AT1G13370.1
SYN4_peak_3313	2	9074897	9076955	+	263	promoter-TSS (AT2G21187.3)	-295	AT2G21180.1
SYN4_peak_8283	4	17373220	17374440	+	263	TTS (AT4G36870.3)	2449	AT4G36880.1
SYN4_peak_377	1	2855782	2856362	+	263	promoter-TSS (AT1G08910.1)	-90	AT1G08910.1
SYN4_peak_2418	1	26750271	26750790	+	263	Intergenic	-1277	AT1G70944.1
SYN4_peak_4619	2	19594527	19595587	+	263	promoter-TSS (AT2G47840.1)	-22	AT2G47844.1
SYN4_peak_738	1	5641228	5642771	+	263	promoter-TSS (AT1G05233.1)	-765	AT1G05233.1
SYN4_peak_6134	3	18158394	18159066	+	263	TTS (AT3G48980.2)	2756	AT3G48990.1
SYN4_peak_4198	2	17230562	17231226	+	263	promoter-TSS (AT2G41350.1)	143	AT2G41342.1
SYN4_peak_8427	4	18055191	18055857	+	263	TTS (AT4G38620.1)	2164	AT4G38620.1
SYN4_peak_8549	5	158726	160131	+	263	TTS (AT5G01390.1)	-1827	AT5G01380.1
SYN4_peak_2797	1	29346543	29347970	+	263	promoter-TSS (AT1G78050.1)	-325	AT1G78050.1
SYN4_peak_6193	3	18655620	18656506	+	263	promoter-TSS (AT3G08105.1)	-169	AT3G08105.1
SYN4_peak_2949	1	30310689	30311234	+	263	promoter-TSS (AT1G80630.1)	-305	AT1G80630.1
SYN4_peak_981	1	7400696	7401549	+	259	promoter-TSS (AT1G21130.1)	-223	AT1G05633.1
SYN4_peak_8804	5	1997184	1997819	+	259	Intergenic	-2540	AT5G06530.1
SYN4_peak_500	1	3947190	3948875	+	259	promoter-TSS (AT1G11710.2)	-682	AT1G11710.1
SYN4_peak_10761	5	24989779	24991487	+	259	promoter-TSS (AT5G62220.1)	-302	AT5G62220.1
SYN4_peak_6804	3	23181577	23182551	+	259	promoter-TSS (AT3G09855.1)	-49	AT3G09855.1
SYN4_peak_5136	3	3857421	3857940	+	259	promoter-TSS (AT3G12100.2)	-100	AT3G12110.1
SYN4_peak_6202	3	18721563	18722149	+	259	promoter-TSS (AT3G50450.1)	-378	AT3G50450.1
SYN4_peak_3029	2	587128	588173	+	259	promoter-TSS (AT2G02220.1)	-249	AT2G02220.1
SYN4_peak_6855	4	131158	131815	+	259	promoter-TSS (AT4G00305.1)	64	AT4G00305.1
SYN4_peak_9119	5	4487539	4488094	+	259	promoter-TSS (AT5G13930.1)	-290	AT5G13920.1
SYN4_peak_9938	5	17721513	17722296	+	259	promoter-TSS (AT5G44040.1)	-298	AT5G44040.1
SYN4_peak_2606	1	28163534	28164705	+	259	TTS (AT1G75010.1)	775	AT1G75000.1
SYN4_peak_7329	4	9835352	9836780	+	259	Intergenic	-1207	AT4G17670.1
SYN4_peak_6765	3	22941197	22941935	+	259	TTS (AT3G61950.3)	1647	AT3G61950.2
SYN4_peak_5366	3	5329268	5330525	+	259	promoter-TSS (AT3G15730.1)	-298	AT3G15730.1
SYN4_peak_6989	4	1515832	1516761	+	259	TTS (AT4G03430.3)	4267	AT4G03430.3
SYN4_peak_7533	4	11807254	11807723	+	259	promoter-TSS (AT4G22350.1)	-71	AT4G22350.2
SYN4_peak_7671	4	12966708	12967450	+	259	promoter-TSS (AT4G25350.1)	-450	AT4G25350.1
SYN4_peak_5821	3	9403293	9404118	+	259	promoter-TSS (AT3G25760.1)	-74	AT3G25760.1
SYN4_peak_9334	5	6399488	6400214	+	259	exon (AT5G02985.1, exon 1 of 1)	153	AT5G03005.1
SYN4_peak_5187	3	4219166	4219739	+	259	TTS (AT3G13120.2)	2195	AT3G13120.1
SYN4_peak_3813	2	14522501	14523725	+	259	TTS (AT2G34410.2)	455	AT2G34420.1
SYN4_peak_2509	1	27363221	27364045	+	259	exon (AT1G09337.1, exon 1 of 1)	321	AT1G09337.1
SYN4_peak_3673	2	13006398	13007072	+	259	promoter-TSS (AT2G30520.1)	-989	AT2G30520.1
SYN4_peak_6382	3	19988805	19990063	+	259	promoter-TSS (AT3G53980.1)	-971	AT3G53980.1
SYN4_peak_5786	3	8957876	8958525	+	259	TTS (AT3G24542.1)	291	AT3G04745.1
SYN4_peak_2166	1	25202963	25203596	+	259	promoter-TSS (AT1G67310.1)	-153	AT1G67310.1
SYN4_peak_1649	1	18691515	18693766	+	259	Intergenic	-1004	AT1G50460.1
SYN4_peak_8744	5	1504589	1505285	+	259	promoter-TSS (AT5G05085.1)	-427	AT5G05085.1
SYN4_peak_7345	4	9947584	9948341	+	259	TTS (AT4G17905.1)	1858	AT4G17905.1
SYN4_peak_9679	5	11870378	11874658	+	258	Intergenic	26108	AT5G32228.1
SYN4_peak_8666	5	872244	872982	+	256	TTS (AT5G03495.1)	1409	AT5G03490.1
SYN4_peak_5510	3	6346110	6346499	+	256	Intergenic	-2084	AT3G03685.1
SYN4_peak_10219	5	21151731	21152785	+	256	exon (AT5G52060.1, exon 4 of 4)	2137	AT5G52060.1
SYN4_peak_7932	4	14846535	14849086	+	256	exon (AT4G30350.1, exon 1 of 3)	227	AT4G30350.1
SYN4_peak_10244	5	21316890	21317944	+	256	exon (AT5G52530.2, exon 1 of 4)	277	AT5G52530.1
SYN4_peak_9259	5	5759388	5760416	+	256	promoter-TSS (AT5G17460.4)	-85	AT5G17460.2
SYN4_peak_5816	3	9377388	9378288	+	256	promoter-TSS (AT3G04955.1)	-837	AT3G04955.1
SYN4_peak_868	1	6626771	6628156	+	256	TTS (AT1G19220.1)	225	AT1G19210.1
SYN4_peak_1501	1	14984025	14986092	+	256	Intergenic	16810	AT1G40087.1
SYN4_peak_6494	3	20848657	20850141	+	256	promoter-TSS (AT3G56200.1)	-363	AT3G56200.1
SYN4_peak_8066	4	15939430	15940135	+	256	TTS (AT4G33040.1)	1711	AT4G33040.1
SYN4_peak_5266	3	4727357	4729500	+	256	promoter-TSS (AT3G14210.1)	-971	AT3G14210.1
SYN4_peak_4026	2	16041210	16043010	+	256	exon (AT2G38290.2, exon 1 of 4)	273	AT2G38290.2
SYN4_peak_891	1	6737786	6738332	+	256	promoter-TSS (AT1G19460.1)	-425	AT1G19460.1
SYN4_peak_10274	5	21557633	21558808	+	256	TTS (AT5G53150.6)	763	AT5G07955.1
SYN4_peak_2600	1	28117068	28117858	+	256	promoter-TSS (AT1G74840.1)	-41	AT1G74840.1
SYN4_peak_3846	2	14906237	14906989	+	256	promoter-TSS (AT2G08735.1)	-644	AT2G08735.1
SYN4_peak_5160	3	4011645	4014421	+	256	exon (AT3G12630.1, exon 1 of 1)	425	AT3G12630.1
SYN4_peak_2217	1	25656952	25658183	+	256	promoter-TSS (AT1G68440.1)	-190	AT1G68440.1
SYN4_peak_10958	5	26056907	26058043	+	256	promoter-TSS (AT5G65210.5)	-58	AT5G65210.1
SYN4_peak_6645	3	22231085	22232263	+	256	promoter-TSS (AT3G60170.1)	-838	AT3G60170.1
SYN4_peak_4174	2	17116782	17117496	+	256	promoter-TSS (AT2G09210.1)	-14	AT2G09210.1
SYN4_peak_10730	5	24818219	24818490	+	256	TTS (AT5G61770.3)	2717	AT5G61770.3
SYN4_peak_5218	3	4461588	4462517	+	256	promoter-TSS (AT3G13640.1)	-208	AT3G13640.1
SYN4_peak_4996	3	2661644	2662597	+	256	Intergenic	-1025	AT3G08760.1
SYN4_peak_5228	3	4506184	4507244	+	256	TTS (AT3G13740.4)	-2087	AT3G02745.1
SYN4_peak_6559	3	21343703	21344657	+	256	promoter-TSS (AT3G57630.1)	-215	AT3G57630.1
SYN4_peak_1449	1	11930749	11931604	+	256	promoter-TSS (AT1G32928.1)	27	AT1G32928.1
SYN4_peak_1071	1	8016005	8017592	+	256	promoter-TSS (AT1G22660.5)	-483	AT1G22660.3
SYN4_peak_2539	1	27646441	27647272	+	256	promoter-TSS (AT1G73540.1)	-113	AT1G73540.1
SYN4_peak_8474	4	18273554	18275286	+	256	exon (AT4G39260.1, exon 2 of 2)	597	AT4G39260.4
SYN4_peak_3619	2	12618570	12619403	+	256	promoter-TSS (AT2G29420.1)	-87	AT2G29420.1
SYN4_peak_8397	4	17812987	17814117	+	252	promoter-TSS (AT4G37895.1)	7	AT4G37895.1
SYN4_peak_761	1	5873605	5873989	+	252	TTS (AT1G17180.1)	-1498	AT1G17190.1
SYN4_peak_6691	3	22431822	22432847	+	252	TTS (AT3G60680.1)	2374	AT3G60680.1
SYN4_peak_3552	2	11860337	11862024	+	252	promoter-TSS (AT2G27840.1)	-626	AT2G27840.3
SYN4_peak_7890	4	14654975	14656666	+	252	Intergenic	-1134	AT4G29950.1
SYN4_peak_7873	4	14564172	14565040	+	252	promoter-TSS (AT4G29735.2)	-94	AT4G29735.1
SYN4_peak_382	1	2877241	2878155	+	252	TTS (AT1G08930.1)	268	AT1G08940.1
SYN4_peak_2935	1	30237520	30240052	+	252	promoter-TSS (AT1G09973.1)	-251	AT1G80420.2
SYN4_peak_3373	2	9688526	9689695	+	252	TTS (AT2G22780.1)	3044	AT2G22780.1
SYN4_peak_6730	3	22744208	22744833	+	252	promoter-TSS (AT3G61470.1)	-994	AT3G61470.1
SYN4_peak_10276	5	21561906	21562921	+	252	TTS (AT5G53160.1)	1695	AT5G53160.1
SYN4_peak_3046	2	977264	977960	+	252	promoter-TSS (AT2G03240.1)	-42	AT2G04505.1
SYN4_peak_911	1	6898434	6900186	+	252	promoter-TSS (AT1G19870.1)	-492	AT1G19870.2
SYN4_peak_3817	2	14538531	14540474	+	252	exon (AT2G34500.1, exon 1 of 1)	-1946	AT2G34490.1
SYN4_peak_8905	5	2933428	2934774	+	252	TTS (AT5G09430.1)	2138	AT5G09430.1
SYN4_peak_5453	3	5840101	5841656	+	252	promoter-TSS (AT3G17120.5)	-168	AT3G17120.3
SYN4_peak_2937	1	30245756	30246712	+	252	TTS (AT1G80460.1)	-1285	AT1G80450.1
SYN4_peak_961	1	7322730	7323373	+	252	Intergenic	-1420	AT1G20980.1
SYN4_peak_9124	5	4530175	4531105	+	252	TTS (AT5G14035.1)	166	AT5G14035.1
SYN4_peak_4659	3	344438	344863	+	252	promoter-TSS (AT3G02020.1)	-258	AT3G02030.1
SYN4_peak_396	1	3030627	3031894	+	252	TTS (AT1G04697.1)	214	AT1G09390.1
SYN4_peak_2814	1	29430035	29430466	+	252	exon (AT1G78230.1, exon 1 of 4)	198	AT1G78230.1
SYN4_peak_253	1	1887620	1888650	+	252	TTS (AT1G04447.1)	731	AT1G04447.1
SYN4_peak_6692	3	22433562	22436404	+	252	exon (AT3G60690.1, exon 1 of 1)	119	AT3G60690.1
SYN4_peak_5330	3	5081382	5082176	+	252	promoter-TSS (AT3G15095.1)	-1	AT3G15095.1
SYN4_peak_4625	2	19649930	19651408	+	252	promoter-TSS (AT2G48030.1)	-356	AT2G48030.2
SYN4_peak_2308	1	26237202	26238411	+	252	TTS (AT1G69750.5)	2593	AT1G69750.5
SYN4_peak_6699	3	22552991	22553678	+	252	TTS (AT3G60961.1)	774	AT3G60966.1
SYN4_peak_5392	3	5504434	5505030	+	252	promoter-TSS (AT3G16240.1)	-628	AT3G16240.1
SYN4_peak_8084	4	16090496	16092039	+	252	promoter-TSS (AT4G33430.1)	-268	AT4G33440.1
SYN4_peak_2906	1	29999924	30000431	+	252	TTS (AT1G79730.1)	-1132	AT1G79720.1
SYN4_peak_2219	1	25661031	25662110	+	252	TTS (AT1G68450.1)	706	AT1G68450.1
SYN4_peak_4366	2	18363243	18364996	+	252	promoter-TSS (AT2G44490.1)	-533	AT2G44490.1
SYN4_peak_4116	2	16639601	16640363	+	252	promoter-TSS (AT2G39860.1)	-131	AT2G39860.1
SYN4_peak_7655	4	12827498	12829593	+	252	exon (AT4G24960.1, exon 3 of 4)	608	AT4G24960.2
SYN4_peak_6847	3	23429913	23430754	+	252	promoter-TSS (AT3G63450.3)	-977	AT3G63450.3
SYN4_peak_4737	3	822525	822935	+	252	TTS (AT3G03460.1)	-1078	AT3G03450.1
SYN4_peak_6086	3	17558723	17561276	+	252	exon (AT3G47620.1, exon 1 of 1)	1206	AT3G47620.1
SYN4_peak_95	1	492826	493519	+	252	promoter-TSS (AT1G02420.1)	-467	AT1G02420.1
SYN4_peak_1830	1	20815065	20815404	+	252	Intergenic	-2173	AT1G55690.5
SYN4_peak_1317	1	10294125	10295016	+	252	promoter-TSS (AT1G29400.2)	60	AT1G29400.3
SYN4_peak_5691	3	8107678	8108242	+	252	Intergenic	-3311	AT3G04325.1
SYN4_peak_4953	3	2350133	2352344	+	252	promoter-TSS (AT3G01985.1)	-426	AT3G01985.1
SYN4_peak_4525	2	19093057	19094511	+	252	promoter-TSS (AT2G46510.1)	-411	AT2G46510.1
SYN4_peak_10214	5	21117702	21118641	+	250	promoter-TSS (AT5G51990.1)	-311	AT5G51990.1
SYN4_peak_2064	1	23893473	23893928	+	248	Intergenic	-1507	AT1G64380.1
SYN4_peak_8373	4	17708604	17709490	+	248	exon (AT4G37690.1, exon 1 of 1)	1153	AT4G37690.1
SYN4_peak_1964	1	22881252	22882214	+	248	TTS (AT1G61900.3)	3319	AT1G61900.3
SYN4_peak_565	1	4532840	4534376	+	248	Intergenic	-1158	AT1G05003.1
SYN4_peak_341	1	2564792	2565708	+	248	promoter-TSS (AT1G08180.1)	68	AT1G08180.1
SYN4_peak_4287	2	17795825	17796568	+	248	TTS (AT2G42750.1)	1217	AT2G42760.1
SYN4_peak_6121	3	17986936	17987703	+	248	promoter-TSS (AT3G48530.1)	-59	AT3G48530.1
SYN4_peak_4270	2	17667610	17668214	+	248	TTS (AT2G42440.1)	1924	AT2G42440.1
SYN4_peak_2441	1	26970699	26971442	+	248	TTS (AT1G71696.1)	102	AT1G71697.1
SYN4_peak_10355	5	22113002	22114273	+	248	TTS (AT5G54470.1)	1902	AT5G54470.1
SYN4_peak_6170	3	18467887	18469097	+	248	exon (AT3G49790.1, exon 1 of 1)	1470	AT3G49790.1
SYN4_peak_2001	1	23286491	23287415	+	248	promoter-TSS (AT1G62870.1)	-156	AT1G62870.1
SYN4_peak_3603	2	12407046	12408551	+	248	exon (AT2G28890.1, exon 1 of 4)	441	AT2G28890.1
SYN4_peak_8919	5	3044193	3045282	+	248	promoter-TSS (AT5G09800.1)	-191	AT5G09800.1
SYN4_peak_1708	1	19705655	19707073	+	248	intron (AT1G52905.1, intron 1 of 1)	317	AT1G52905.1
SYN4_peak_2815	1	29432130	29434167	+	248	TTS (AT1G78230.1)	3096	AT1G78230.1
SYN4_peak_10162	5	20199980	20200759	+	248	promoter-TSS (AT5G49720.1)	99	AT5G49720.1
SYN4_peak_10632	5	24065801	24066558	+	248	promoter-TSS (AT5G59730.2)	-9	AT5G59730.1
SYN4_peak_1868	1	21228011	21228513	+	248	Intergenic	-1150	AT1G56630.1
SYN4_peak_6601	3	21727597	21728568	+	248	promoter-TSS (AT3G58760.6)	55	AT3G58750.1
SYN4_peak_905	1	6862008	6863143	+	248	Intergenic	-2012	AT1G19835.3
SYN4_peak_8205	4	16888012	16888670	+	248	promoter-TSS (AT4G35570.1)	30	AT4G35570.1
SYN4_peak_10106	5	19563709	19564145	+	248	promoter-TSS (AT5G48250.1)	-95	AT5G48250.1
SYN4_peak_4599	2	19471178	19472096	+	248	promoter-TSS (AT2G47450.1)	-936	AT2G47450.1
SYN4_peak_795	1	6139404	6140184	+	248	Intergenic	-1294	AT1G17830.1
SYN4_peak_78	1	426422	426850	+	248	TTS (AT1G02210.1)	1175	AT1G02210.1
SYN4_peak_3174	2	7259879	7260750	+	248	Intergenic	-3483	AT2G16720.1
SYN4_peak_1091	1	8153357	8154070	+	248	promoter-TSS (AT1G23020.2)	-25	AT1G23020.4
SYN4_peak_8255	4	17248289	17249024	+	248	promoter-TSS (AT4G36550.1)	-195	AT4G36550.1
SYN4_peak_3581	2	12145388	12145884	+	248	Intergenic	-1351	AT2G08265.1
SYN4_peak_953	1	7250613	7251129	+	248	Intergenic	-1240	AT1G20850.1
SYN4_peak_6175	3	18478353	18479017	+	248	Intergenic	-1653	AT3G49810.1
SYN4_peak_6557	3	21304843	21305363	+	248	Intergenic	-1506	AT3G57550.1
SYN4_peak_682	1	5195555	5196107	+	248	Intergenic	-1617	AT1G15100.1
SYN4_peak_2341	1	26400008	26401149	+	248	promoter-TSS (AT1G70090.1)	-116	AT1G70090.1
SYN4_peak_5973	3	13845129	13848346	+	247	Intergenic	-4273	AT3G33103.1
SYN4_peak_5846	3	9713929	9714711	+	245	Intergenic	-1420	AT3G26510.6
SYN4_peak_5774	3	8902228	8903063	+	245	exon (AT3G24480.1, exon 1 of 1)	190	AT3G24480.1
SYN4_peak_10918	5	25843148	25844524	+	245	promoter-TSS (AT5G64660.1)	-281	AT5G64660.1
SYN4_peak_6476	3	20764611	20765969	+	245	Intergenic	-2234	AT3G55960.1
SYN4_peak_5737	3	8437455	8438060	+	245	intron (AT3G23530.1, intron 2 of 22)	1321	AT3G23530.1
SYN4_peak_2868	1	29763380	29764091	+	245	TTS (AT1G79120.1)	4577	AT1G79110.1
SYN4_peak_10992	5	26220311	26222353	+	245	promoter-TSS (AT5G65613.1)	-347	AT5G65613.1
SYN4_peak_2836	1	29572403	29573641	+	245	promoter-TSS (AT1G78610.1)	-450	AT1G78610.1
SYN4_peak_5914	3	10910618	10911172	+	245	promoter-TSS (AT3G28910.2)	-237	AT3G28910.1
SYN4_peak_725	1	5478769	5480288	+	245	exon (AT1G05213.1, exon 1 of 1)	241	AT1G15950.7
SYN4_peak_6498	3	20872334	20872757	+	245	promoter-TSS (AT3G56275.1)	-245	AT3G56275.2
SYN4_peak_5561	3	6713671	6715111	+	245	TTS (AT3G19370.3)	1787	AT3G19380.1
SYN4_peak_92	1	482242	484329	+	245	TTS (AT1G02390.1)	2635	AT1G02390.1
SYN4_peak_9074	5	4195423	4198208	+	245	exon (AT5G13180.1, exon 1 of 3)	559	AT5G13180.1
SYN4_peak_4465	2	18864393	18865701	+	245	promoter-TSS (AT2G45830.5)	-306	AT2G45820.1
SYN4_peak_4070	2	16363256	16363621	+	245	Intergenic	-3495	AT2G39200.1
SYN4_peak_5115	3	3663484	3664111	+	245	promoter-TSS (AT3G02475.1)	-42	AT3G02475.1
SYN4_peak_4011	2	15975810	15976911	+	245	TTS (AT2G08935.1)	1155	AT2G08935.1
SYN4_peak_8419	4	18025040	18025843	+	245	promoter-TSS (AT4G38550.3)	-143	AT4G38545.1
SYN4_peak_787	1	6061859	6062595	+	245	exon (AT1G17620.1, exon 1 of 1)	332	AT1G17620.1
SYN4_peak_730	1	5531860	5532341	+	245	promoter-TSS (AT1G16150.1)	-198	AT1G16150.1
SYN4_peak_2472	1	27150029	27153401	+	245	TTS (AT1G72150.1)	3454	AT1G72150.1
SYN4_peak_1502	1	14991337	14995990	+	245	Intergenic	8205	AT1G40087.1
SYN4_peak_6012	3	16292278	16292659	+	245	promoter-TSS (AT3G44735.2)	-4	AT3G44735.2
SYN4_peak_580	1	4590213	4591217	+	245	promoter-TSS (AT1G13380.1)	-214	AT1G13380.1
SYN4_peak_8356	4	17641640	17642179	+	245	promoter-TSS (AT4G37540.1)	-984	AT4G37540.1
SYN4_peak_4818	3	1452415	1453853	+	245	TTS (AT3G05155.1)	4016	AT3G05160.2
SYN4_peak_610	1	4872676	4873093	+	245	promoter-TSS (AT1G14260.2)	28	AT1G14260.1
SYN4_peak_8812	5	2065787	2066563	+	245	exon (AT5G06700.1, exon 5 of 5)	2761	AT5G06700.1
SYN4_peak_6759	3	22910506	22910970	+	245	Intergenic	-2780	AT3G61880.2
SYN4_peak_10110	5	19623653	19624670	+	245	promoter-TSS (AT5G07105.1)	71	AT5G48412.1
SYN4_peak_4224	2	17439518	17440254	+	245	exon (AT2G41810.1, exon 3 of 3)	1530	AT2G41810.1
SYN4_peak_3428	2	10105024	10105360	+	245	Intergenic	-1142	AT2G23755.1
SYN4_peak_820	1	6324401	6325076	+	245	promoter-TSS (AT1G18370.1)	-360	AT1G18370.1
SYN4_peak_4989	3	2636531	2637803	+	245	promoter-TSS (AT3G08680.2)	-265	AT3G08680.2
SYN4_peak_5958	3	13749849	13751614	+	242	Intergenic	-6282	AT3G33076.1
SYN4_peak_4204	2	17260229	17262942	+	241	promoter-TSS (AT2G09260.1)	687	AT2G09265.1
SYN4_peak_2608	1	28183142	28185863	+	241	promoter-TSS (AT1G75070.1)	-30	AT1G75070.1
SYN4_peak_1717	1	19843343	19843976	+	241	promoter-TSS (AT1G53200.1)	-160	AT1G53200.1
SYN4_peak_48	1	224458	226295	+	241	TTS (AT1G01620.1)	-1025	AT1G01610.1
SYN4_peak_1978	1	23075452	23075744	+	241	Intergenic	-1598	AT1G08523.1
SYN4_peak_8617	5	588830	589479	+	241	promoter-TSS (AT5G02620.3)	-45	AT5G02620.4
SYN4_peak_7343	4	9942969	9944581	+	241	TTS (AT4G17895.1)	-2003	AT4G17900.1
SYN4_peak_6000	3	15952247	15953842	+	241	exon (AT3G44260.1, exon 1 of 1)	302	AT3G44260.1
SYN4_peak_384	1	2926679	2929211	+	241	exon (AT1G09070.1, exon 1 of 1)	443	AT1G09070.1
SYN4_peak_5603	3	7111482	7112016	+	241	promoter-TSS (AT3G20390.1)	83	AT3G20390.1
SYN4_peak_1468	1	12472797	12473988	+	241	intron (AT1G34245.1, intron 2 of 2)	524	AT1G34245.1
SYN4_peak_10455	5	22955506	22956158	+	241	promoter-TSS (AT5G56745.1)	-9	AT5G56745.1
SYN4_peak_10664	5	24290011	24291394	+	241	TTS (AT5G60400.2)	1460	AT5G60400.2
SYN4_peak_9288	5	5996568	5998510	+	241	promoter-TSS (AT5G18140.1)	-588	AT5G18140.1
SYN4_peak_7340	4	9928629	9930682	+	241	exon (AT4G17870.1, exon 1 of 1)	1068	AT4G17870.1
SYN4_peak_6778	3	23013811	23014827	+	241	promoter-TSS (AT3G62150.1)	-289	AT3G62150.1
SYN4_peak_4266	2	17646064	17646489	+	241	promoter-TSS (AT2G42365.6)	-278	AT2G42365.2
SYN4_peak_10258	5	21412508	21413959	+	241	promoter-TSS (AT5G52840.1)	-358	AT5G52840.1
SYN4_peak_6314	3	19452861	19453788	+	241	promoter-TSS (AT3G52480.1)	-112	AT3G52480.1
SYN4_peak_4605	2	19491135	19491527	+	241	exon (AT2G09915.1, exon 1 of 1)	171	AT2G09915.1
SYN4_peak_4968	3	2476101	2476656	+	241	promoter-TSS (AT3G07760.8)	5	AT3G07760.5
SYN4_peak_12	1	67229	68041	+	241	promoter-TSS (AT1G01140.3)	-10	AT1G01140.2
SYN4_peak_7122	4	7255995	7256745	+	241	promoter-TSS (AT4G12115.1)	-45	AT4G12115.1
SYN4_peak_3767	2	14021296	14022040	+	241	promoter-TSS (AT2G33040.1)	-202	AT2G33050.1
SYN4_peak_5311	3	4985559	4986582	+	241	TTS (AT3G14830.4)	-1938	AT3G14840.2
SYN4_peak_6823	3	23293287	23295390	+	241	promoter-TSS (AT3G63020.1)	-44	AT3G63020.2
SYN4_peak_4151	2	16824287	16825642	+	241	promoter-TSS (AT2G40270.2)	-82	AT2G09140.1
SYN4_peak_11141	5	26920985	26921932	+	241	promoter-TSS (AT5G67455.1)	-214	AT5G67455.1
SYN4_peak_4009	2	15969197	15969882	+	241	Intergenic	2356	AT2G08930.1
SYN4_peak_2533	1	27631228	27633326	+	241	TTS (AT1G73490.1)	2687	AT1G73490.2
SYN4_peak_401	1	3078952	3079988	+	241	TTS (AT1G09530.6)	3069	AT1G09530.5
SYN4_peak_1397	1	11226116	11226692	+	241	Intergenic	-2468	AT1G31355.1
SYN4_peak_5093	3	3481647	3482783	+	241	TTS (AT3G11130.1)	1195	AT3G11120.1
SYN4_peak_441	1	3398094	3398969	+	241	promoter-TSS (AT1G10370.1)	-173	AT1G10370.1
SYN4_peak_4880	3	1837587	1839985	+	241	promoter-TSS (AT3G06080.2)	-798	AT3G06080.1
SYN4_peak_8185	4	16709894	16711874	+	241	TTS (AT4G35100.2)	2332	AT4G35100.2
SYN4_peak_10384	5	22309060	22309992	+	241	promoter-TSS (AT5G54940.1)	-73	AT5G54940.2
SYN4_peak_31	1	158295	159797	+	241	promoter-TSS (AT1G01430.1)	-223	AT1G01430.1
SYN4_peak_5418	3	5661948	5662692	+	241	promoter-TSS (AT3G16620.1)	-254	AT3G16620.1
SYN4_peak_330	1	2444686	2445915	+	238	promoter-TSS (AT1G07910.2)	-137	AT1G07910.1
SYN4_peak_4867	3	1754699	1757779	+	238	TTS (AT3G05870.1)	353	AT3G01795.1
SYN4_peak_10555	5	23499921	23501528	+	238	TTS (AT5G58080.1)	692	AT5G58070.1
SYN4_peak_5493	3	6173422	6174336	+	238	promoter-TSS (AT3G18040.5)	-360	AT3G18040.3
SYN4_peak_4405	2	18536910	18538169	+	238	exon (AT2G44940.1, exon 1 of 1)	362	AT2G44940.1
SYN4_peak_6164	3	18422084	18422905	+	238	promoter-TSS (AT3G49680.2)	-48	AT3G49680.1
SYN4_peak_4622	2	19640901	19641829	+	238	promoter-TSS (AT2G48010.1)	14	AT2G48010.1
SYN4_peak_2545	1	27698872	27700175	+	238	promoter-TSS (AT1G73670.1)	-348	AT1G73670.1
SYN4_peak_9845	5	16637837	16638710	+	238	promoter-TSS (AT5G41612.1)	-79	AT5G41612.1
SYN4_peak_717	1	5414237	5415431	+	238	TTS (AT1G15750.1)	3926	AT1G15740.1
SYN4_peak_1470	1	12549979	12550684	+	238	promoter-TSS (AT1G34370.1)	-8	AT1G34370.1
SYN4_peak_8106	4	16330256	16330796	+	238	promoter-TSS (AT4G34090.1)	59	AT4G34100.2
SYN4_peak_9619	5	10294752	10295157	+	238	exon (AT5G28300.1, exon 1 of 2)	329	AT5G28300.1
SYN4_peak_1180	1	8935115	8935760	+	238	exon (AT1G25440.1, exon 1 of 2)	107	AT1G25440.1
SYN4_peak_674	1	5170516	5171641	+	238	promoter-TSS (AT1G15010.1)	-103	AT1G15010.1
SYN4_peak_8490	4	18399495	18400338	+	238	promoter-TSS (AT4G39630.2)	-7	AT4G39640.1
SYN4_peak_1739	1	19974233	19975451	+	238	promoter-TSS (AT1G53510.1)	-449	AT1G53510.1
SYN4_peak_2671	1	28545191	28548460	+	238	TTS (AT1G76080.1)	443	AT1G76070.1
SYN4_peak_4104	2	16559605	16560440	+	238	Intergenic	3221	AT2G39705.1
SYN4_peak_4906	3	2008424	2008879	+	238	exon (AT3G01855.1, exon 1 of 1)	142	AT3G01855.1
SYN4_peak_10059	5	19168643	19169541	+	238	TTS (AT5G47200.1)	2171	AT5G47210.2
SYN4_peak_3891	2	15132578	15133099	+	238	Intergenic	-2010	AT2G36040.1
SYN4_peak_197	1	1312871	1313513	+	238	promoter-TSS (AT1G04690.1)	-251	AT1G04690.1
SYN4_peak_1213	1	9328261	9331249	+	238	exon (AT1G26920.1, exon 1 of 1)	262	AT1G26920.1
SYN4_peak_4285	2	17777785	17778185	+	238	promoter-TSS (AT2G42700.1)	-145	AT2G42700.1
SYN4_peak_5630	3	7412519	7412993	+	238	promoter-TSS (AT3G21140.1)	-299	AT3G21140.1
SYN4_peak_3878	2	15080556	15082245	+	238	TTS (AT2G35920.2)	-1953	AT2G35935.1
SYN4_peak_1740	1	19975868	19976273	+	238	TTS (AT1G53520.1)	-1677	AT1G53510.1
SYN4_peak_3573	2	12109394	12109905	+	238	Intergenic	-4240	AT2G28350.1
SYN4_peak_7357	4	10029879	10030955	+	238	promoter-TSS (AT4G18070.5)	-112	AT4G18070.1
SYN4_peak_9567	5	8756644	8757589	+	238	promoter-TSS (AT5G25265.1)	-168	AT5G25265.1
SYN4_peak_3002	2	295183	298107	+	234	exon (AT2G01670.1, exon 5 of 5)	1190	AT2G01667.1
SYN4_peak_10528	5	23351833	23352611	+	234	Intergenic	1914	AT5G08735.1
SYN4_peak_11113	5	26821687	26822449	+	234	promoter-TSS (AT5G67230.1)	-104	AT5G67220.1
SYN4_peak_922	1	6970514	6971781	+	234	promoter-TSS (AT1G20110.1)	-111	AT1G20100.1
SYN4_peak_9788	5	16058359	16059048	+	234	TTS (AT5G40150.1)	1624	AT5G40140.1
SYN4_peak_8526	5	34119	34899	+	234	TTS (AT5G01100.1)	1729	AT5G01090.1
SYN4_peak_10200	5	20939848	20941745	+	234	promoter-TSS (AT5G51550.1)	99	AT5G51550.1
SYN4_peak_6568	3	21411640	21413044	+	234	promoter-TSS (AT3G57800.2)	-438	AT3G57800.2
SYN4_peak_9090	5	4271492	4273014	+	234	exon (AT5G13330.1, exon 1 of 2)	523	AT5G13330.1
SYN4_peak_9467	5	7678204	7679078	+	234	exon (AT5G22940.1, exon 4 of 4)	1703	AT5G22940.2
SYN4_peak_1566	1	17062377	17062694	+	234	Intergenic	-2576	AT1G45130.1
SYN4_peak_577	1	4583999	4585752	+	234	Intergenic	3786	AT1G13370.1
[truncated: 9,225 more rows]
