# Supplementary material for: Histone H2A monoubiquitination marks are targeted to specific sites by cohesin subunits in Arabidopsis
Source: Nat Commun. 2023 Mar 3;14:1209. doi: 10.1038/s41467-023-36788-3 (PMC9984397; doi:10.1038/s41467-023-36788-3)
Supplement: Supplementary file 10 — Supplementary Data 8 [file 41467_2023_36788_MOESM10_ESM.xlsx]

## Sheet: Sheet1
Primers for Constructs
PGBKSCC3-F	NNNGAATTCATGGAAGACAGTCCTCAAGGCCTTA
PGBKSCC3-R	NNNGTCGACTCAGTGTCCCTTGGACCGTTCACCCT
PGADBMI1A-F	NNGGATCCATATGGAAGGAGACATGGTGGCTAAAG
PGADBMI1A-R	NNNGTCGACTTAGTTGTTGCATTCAGGGAGCTTCC
NSCC3-F	NNNGGTACCATGGAAGACAGTCCTCAAGGCCT
NSCC3-R	NNNGTCGACGTGTCCCTTGGACCGTTCACCCT
CSCC3-F	NNNGGTACCATGGAAGACAGTCCTCAAGGCCT
CSCC3-R	NNNGTCGACTCAGTGTCCCTTGGACCGTTCAC
NBMI1A-F	NNNGGATCCATGGAAGGAGACATGGTGGCTAAAG
NBMI1A-R	NNNGTCGACGTTGTTGCATTCAGGGAGCTTCCGA
NBMI1B-F	NNNGGTACCATGATGATTAAGGTGAAGAAGGAGA
NBMI1B-R	NNNGTCGACCATGTTGCACTCTGGTAGCTTCCGA
NBMI1C-F	NNNGGTACCATGTTAACAAAGGTGCTTAGTAAGG
NBMI1C-R	NNNGTCGACTTCAGAGGCAGAGCCAGAGTCAGAG
NRING1A-F	NNNGGTACCATGTCTGTCAAGAATAATAGCTTCT
NRING1A-R	NNNGTCGACCTCAGTTTGCTTCTTCCGGTAAGCT
CSYN4-F	NNNGGTACCATGTTTTATTCGCAGTTTATATTAG
CSYN4-R	NNNGTCGACCTAGAAGATGGATTTGGTGAGCTT
SYN4FLANG-F	NNNGAATTCATGTTTTATTCGCAGTTTATATTAG
SYN4FLANG-R	NNNGTCGACGAAGATGGATTTGGTGAGCTTTG
SCC3YFP-F	NNNGAATTCATGGAAGACAGTCCTCAAGGCCTTA
SCC3YFP-R	NNNGTCGACGTGTCCCTTGGACCGTTCACCCTTG
BMI1AYFP-F	NNNGGATCCATGGAAGGAGACATGGTGGCTAAAG
BMI1AYFP-R	NNNGTCGACGTTGTTGCATTCAGGGAGCTTCCGA
BMI1BYFP-F	NNNGAATTCATGATGATTAAGGTGAAGAAGGAGA
BMI1BYFP-R	NNNGTCGACCATGTTGCACTCTGGTAGCTTCCGA
BMI1CYFP-F	NNNGGATCCATGTTAACAAAGGTGCTTAGTAAGG
BMI1CYFP-R	NNNGTCGACTTCAGAGGCAGAGCCAGAGTCAG
SCC3FLAG-F	NNNGGATCCATGGAAGACAGTCCTCAAGGCCTTA
SCC3FLAG-R	NNNGTCGACGTGTCCCTTGGACCGTTCACCCTTG
1SCC3RNAi-I miR-s	GATAATGTTTTACCCGTTGTCAGTCTCTCTTTTGTATTCC
1SCC3RNAi-II miR-a	GACTGACAACGGGTAAAACATTATCAAAGAGAATCAATGA
1SCC3RNAi-III miR*s	GACTAACAACGGGTATAACATTTTCACAGGTCGTGATATG
1SCC3RNAi-IV miR*a	GAAAATGTTATACCCGTTGTTAGTCTACATATATATTCCT
2SCC3RANi-I miR-s	GATATTTGTTGCGCGCGGCCCCATCTCTCTTTTGTATTCC
2SCC3RANi-II miR-a	GATGGGGCCGCGCGCAACAAATATCAAAGAGAATCAATGA
2SCC3RANi-III miR*s	GATGAGGCCGCGCGCTACAAATTTCACAGGTCGTGATATG
2SCC3RANi-IV miR*a	GAAATTTGTAGCGCGCGGCCTCATCTACATATATATTCCT
Spe1-miR319a-F	NNNACTAGTACAAACACACGCTCGGACGCATA
Sac1-miR319a-R	NNNGAGCTCCCATGGCGATGCCTTAAATAAAG
pSYN4YFP-F	NNNGGTACCAAAGTTATGCTTCACTATATTTTTTC
pSYN4YFP-R	NNNGTCGACGAAGATGGATTTGGTGAGCTTTGGTC
sequence1-F	AATTTTCGTTGACAAGACACGTGGCGAGTTCAGT AGCT
sequence1-R	ACTGAACTCGCCACGTGTCTTGTCAACGAA
mutant1-F	AATTTTCGTTGACAAGAGGGGGGGCGAGTTCAGT AGCT
mutant1-R	ACTGAACTCGCGGGGGGTCTTGTCAACGAA
sequence2-F	AATTTTATCTTATGCCACGTGGATGACAGGTTGT AGCT
sequence2-R	ACAACCTGTCATCCACGTGGCATAAGATAA
mutant2-F	AATTTTATCTTATGCGGGGGGGATGACAGGTTGT AGCT
mutant2-R	ACAACCTGTCATCGGGGGGGCATAAGATAA
sequence3-F	AATTCGACGCCAACTAAAAACACGTGTCAAAACG AGCT
sequence3-R	CGTTTTGACACGTGTTTTTAGTTGGCGTCG
mutant3-F	AATTCGACGCCAACTAAAAAGGGGGGTCAAAACG AGCT
mutant3-R	CGTTTTGAGGGGGGTTTTTAGTTGGCGTCG
Primers for qRT-PCR	5'-3'
RTscc3-5-f	CCGTGAAGAATCCAGAGTAGA
RTscc3-5-r	TCACCACACTCAATATCTCCA
actin2-f	TTGACTACGAGCAGGAGATGG
actin2-r	CAAACGAGGGCTGGAACAAG
Primers for Genotyping	5'-3'
syn4076116LP	AAGCTCACCCAAATGATTGTG
syn4076116RP	CATCGGGAATAGCACTAGCAG
LB1.3	ATTTTGCCGATTTCGGAAC
AtBMI1A-Fw	ACAAGGATGTTGATGAACC
AtBMI1A-Rev	TTAGTTGTTGCATTCAGGGA
AtBMI1B-Fw	ATGATGATTAAGGTGAAGAAG
AtBMI1B-Rev	CCGAGGTCGATATTGCATAC
P745	AACGTCCGCAATGTGTTATTAAGTTGTC
syn2-044851LP	TGTGGTTGCCCAGTTTTTAAG
syn2-044851RP	CTGAAGAAGCATCCGTCAGAG
Primers for qChIP-PCR	5'-3'
1-1 F	ATGCACTCTATCACATTATTCTAACAATTC
1-1 R	TGAGACGTAAACGAATACCAACATGAACC
1-2 F	GTCAAGCAAGGCGCCGCCAGAGACCA
1-2 R	ACGAGAGAAAAATGAAACATGAACGGGTTT
1-3 F	GGCAGGTTAATTAATATAAAGAGCTAATTAGC
1-3 R	AATTTGGAGACAGACAAAGTGATACTA
con-1 F	GTGAAACTGGAATAATAAATAGAAGA
con-1 R	CAAGTTAACAAAATAGAAACTACA
3-1 F	CCAGGGACATGGTTTCCATCTGTT
3-1 R	AAAACCATCACGCGCATGAGGGC
3-2 F	GATTGCACATTTTTGTATAACGATCT
3-2 R	CGTCGGACATTCGTCGAAAACTC
con-3 F	CGTCGGAAATACTTCGTCGGGAA
con-3 R	CTTGCAATATCTAATGCAACATATA
4-1 F	AACGCCGTGAGTGTTTTGCTTGAGAAC
4-1 R	GGACAACCAATAGAAAGTGCAAAGAAGC
4-2 F	GGTTAAGTCAAATAATGGCAACTATG
4-2 R	ATTGGGTGGTGGTGAGAAATGTAGCTT
4-3 F	GGATCTTATTACCAATGGCTTTACTCC
4-3 R	CCACTACAAGCGTACACAGTGATCAAC
con-4 F	AAATAGTAACAACGCTTCTGCTGTT
con-4 R	TTCATCAGGTCTTTGAAGTGGAAGC
