# Supplementary material for: Histone H2A monoubiquitination marks are targeted to specific sites by cohesin subunits in Arabidopsis
Source: Nat Commun. 2023 Mar 3;14:1209. doi: 10.1038/s41467-023-36788-3 (PMC9984397; doi:10.1038/s41467-023-36788-3)
Supplement: Supplementary file 12 — Source Data [file 41467_2023_36788_MOESM12_ESM.xlsx]

## Sheet: Figure 1c
Figure 1c

## Sheet: Figure 2
Figure 2f			Figure 2b			Figure 2d
atbmi1a/b/c	atctf7		atbmi1a/b/c	atscc3RNAi-2		atbmi1a/b/c	atsyn4
2.64755	1.50703		4.04763	4.26366		-1.45116	-1.20705
0.938271	0.669638		0.729728	0.579281		-0.537069	-0.422044
0.682653	0.70274		3.32222	1.26178		-2.87066	-0.778521
1.05626	3.33527		0.637774	0.873577		-4.47325	-1.29164
4.04763	7.13147		0.853541	0.817499		-1.65762	-0.816256
1.62915	1.21854		2.33529	0.48047		-3.30875	-0.658978
1.30322	1.71297		0.684939	1.01948		-0.309079	-0.359679
5.04157	1.66889		1.54784	0.961666		-5.85124	-1.03617
1.41486	1.11667		1.96629	1.28125		-6.57119	-1.27625
1.84951	0.715137		0.48452	0.459366		-0.604807	-1.15954
3.10545	2.89143		6.71448	3.7872		-3.69267	-1.25691
3.32222	1.54094		3.23804	2.7388		-3.56983	-3.00726
1.32929	0.812525		1.83258	0.803469		-2.90045	-1.16257
2.21714	1.26944		1.25653	1.41798		-2.75087	-0.445411
1.26367	1.04439		1.48299	0.677464		-2.93716	-2.41105
0.886887	0.810759		1.90156	0.83263		-2.34344	-0.945526
1.96629	3.95102		1.39213	2.3276		-5.69017	-0.729917
0.823159	2.02643		0.596188	0.497308		-5.78777	-1.08411
6.46529	1.06606		0.706162	1.08086		-1.57862	-0.358639
1.72821	2.03976		0.714451	0.952583		-3.60221	-1.67374
1.37257	0.695121		0.847594	1.25742		-1.92204	-0.81804
1.72718	2.15162		3.03846	0.556814		-1.00825	-0.613749
6.71448	6.92931		0.710957	0.722845		-1.61946	-2.30405
3.23804	6.07805		0.66952	0.56488		-4.6622	-2.70689
1.25653	1.27694		9.75813	3.77899		-3.52475	-1.46107
3.02626	1.39293		0.393066	1.55532		-5.05362	-3.33921
2.84964	1.16016		1.47356	0.750976		-5.19804	-2.06213
0.997343	1.03011		0.979234	0.985135		-2.9948	-1.73115
1.48299	1.27751		5.36857	1.88426		-1.77495	-1.01606
1.62665	0.716168		1.00149	0.939387		-1.0002	-0.434021
1.90156	0.898218		0.896362	0.869012		-1.71831	-1.11701
1.39213	1.1772		2.21859	0.874512		-1.41141	-1.09775
0.706162	1.9653		1.35048	0.588225		-0.859217	-0.525125
0.714451	0.612928		1.71748	0.360666		-1.34264	-0.620261
0.847594	1.67869		1.43984	0.525361		-0.658863	-0.698348
1.18688	0.502244		4.89804	1.35615		-6.54675	-6.61301
3.03846	0.530904		0.44919	1.20064		-0.638903	-0.500245
7.16038	1.64632		3.34723	2.9844		-7.02567	-0.860002
0.565551	2.31902		5.53021	0.637046		-1.61473	-1.58715
1.90884	1.66459		0.667184	0.777232		-3.44294	-0.725907
1.33908	0.749426		0.926062	0.572596		-3.60779	-1.49411
5.6511	3.40459		1.22538	2.9994		-7.55057	-1.20244
9.75813	4.2735		2.00884	1.10242		-0.803848	-0.496045
1.08229	0.560293		1.74798	3.11238		-4.85782	-1.00475
0.6019	0.335179		3.28159	1.55887		-1.11522	-0.513863
1.14732	1.2303		0.610989	0.45936		-3.98194	-4.38252
0.920303	0.319326		0.654852	0.588635		-3.3128	-3.56657
0.393066	1.15152		0.869124	0.855026		-3.5869	-0.322193
2.57646	0.822567		2.68236	2.40151		-3.21238	-0.639684
3.1389	1.97165		2.70554	1.33216		-0.377231	-0.41256
0.602072	0.3722		0.541255	0.58471		-0.563945	-1.3101
1.00149	1.45995		1.93125	1.88799		-6.90051	-1.54562
0.896362	0.907182		1.03446	0.49936		-1.87217	-0.542069
0.51539	0.404319		0.832121	0.701405		-4.85928	-0.521957
3.77757	5.76538		3.89085	1.33403		-4.64137	-0.742802
2.21859	0.622254		0.520293	0.41111		-1.18106	-0.76992
1.35048	0.895957		1.90276	3.93789		-0.983252	-0.656155
1.43984	0.582589		4.43519	5.19734		-6.6132	-1.56521
2.61131	1.89626		6.43793	1.92767		-1.53097	-0.705693
10.176	5.3775		1.28282	0.807666		-1.52621	-0.344876
4.89804	3.41763		4.59267	2.94244		-4.98696	-0.472171
0.565204	1.07927		3.83685	3.35919		-4.82043	-0.775625
2.02455	1.80658		1.37996	0.478202		-0.868477	-0.595965
1.3156	0.384039		0.742421	0.446993		1.62915	0.653082
0.92441	0.796198		2.93383	3.24943		3.1405	0.921142
0.44919	0.562024		0.500782	0.592752		3.10545	1.08484
2.16119	0.550493		0.423258	0.57033		0.687885	0.729395
5.53021	1.81663		1.74527	1.27552		1.24295	0.864003
0.926062	0.421302		1.53847	1.08288		1.61979	5.26604
1.22538	4.26328		0.937929	1.78019		2.99645	1.51822
2.00884	3.19105		5.70362	4.1431		3.79446	1.57117
3.99229	0.815732		1.93496	0.793733		4.12252	0.621213
1.74798	3.21953		0.687885	1.06739		3.27907	3.61444
3.28159	1.12884		0.344804	0.535175		4.72915	2.41467
3.19451	2.23842		2.38799	1.26095		2.24825	0.986859
1.47035	0.736992		3.6174	2.37195		1.33932	0.372723
0.518939	0.763088		0.873637	0.538627		2.32892	0.490437
2.68236	2.51014		1.08536	0.584148		2.19235	0.730955
0.636794	0.710866		3.98386	2.2288		1.64539	0.885298
0.838166	1.4975		2.4499	2.2738		2.48513	0.735904
1.28516	1.49888		2.24714	2.48091		5.34574	1.43535
0.541255	0.384899		1.81484	0.49685		10.1261	4.04627
1.93125	2.7422		4.75598	2.65244		4.76288	0.681888
0.339825	0.253854		2.73253	7.14531		5.50981	2.73377
0.520293	0.556476		2.56389	1.11038		6.5093	1.12105
0.469357	0.474293		0.515744	0.489874		4.06841	1.6914
7.51506	2.16514		2.76102	1.79233		1.57188	0.557884
1.90276	7.45706		1.01336	1.11055		4.96377	2.89617
1.78643	1.7138		2.03481	1.00865		4.91219	0.660571
0.431371	0.41653		1.27265	1.56797		2.52087	0.670343
6.43793	2.06226		2.01265	2.69952		1.08732	0.832815
2.07147	2.55343		2.17847	0.483459		1.09625	1.73348
1.37996	2.09038		1.41788	2.26688		1.19014	0.509695
10.1448	3.38072		0.538654	0.440426		1.58535	0.971279
1.56348	0.649785		1.74371	0.561701		10.5029	1.52332
6.08132	2.43784		1.06746	0.640549		0.597543	0.320209
0.742421	0.999237		0.392454	0.828271		0.360331	0.321881
2.07165	0.560572		2.00789	2.85751		1.05048	0.394062
5.02169	4.74712		1.02257	0.709588		0.42385	0.391968
0.423258	0.437469		1.24295	2.21299		2.6617	1.35063
0.789315	1.28692		0.691309	0.494093		0.808016	0.397192
7.14791	4.59208		0.793452	0.804943		3.26716	0.516168
0.875635	0.488808		3.24738	1.03837		0.798334	0.535318
1.74527	1.53773		2.30768	1.30132		2.51981	0.575864
0.937929	1.77194		1.59371	0.638268		7.0053	1.73144
1.16612	1.18675		0.724317	0.646123		1.34439	0.690711
1.05792	1.33611		1.50268	1.06347		1.94301	0.728149
0.757165	0.507271		2.59303	0.822235		1.35554	1.22201
1.66217	1.07795		2.35616	3.1238		3.58128	3.06933
5.70362	6.14192		1.70924	1.11405		3.38232	5.55993
0.91654	0.758724		0.620464	0.643143		8.72993	1.52897
4.98247	1.60306		1.61979	3.75818		0.586416	0.584749
1.93496	1.5887		4.57706	1.50272		6.04589	1.80889
2.51729	2.46539		4.35255	2.60009		0.54523	0.372923
0.849976	0.61314		1.27523	1.08012		1.91323	1.63946
7.23337	2.10704		5.06146	4.9576		0.413773	0.61733
0.687885	2.32801		2.99645	1.71195		1.56708	1.10602
3.505	5.12882		1.85691	0.94833		3.4677	0.510433
1.06752	1.22455		0.426261	0.3637		0.621618	0.746124
0.896518	0.604015		3.28893	2.33398		0.766323	0.716731
0.344804	0.893382		1.37456	1.34913		5.31589	1.39005
2.38799	3.84768		1.64622	1.11146		2.67527	0.604095
1.37561	0.441786		1.35486	1.78455		2.19951	0.777994
2.27578	1.41698		0.810783	0.376098		2.3816	0.577086
1.78271	1.48687		0.981221	0.514797		9.75924	2.16944
3.38824	3.52892		1.15331	0.958038		4.40501	0.967169
0.873637	0.847785		0.847883	0.390446
1.08536	0.761433		1.67191	0.705841
9.21508	5.79267		2.89856	2.65339
3.42829	2.54164		0.642946	0.453929
0.861434	0.509844		0.756699	0.639673
2.4499	2.15528		0.917674	0.916742
4.89698	6.57624		2.11941	2.25737
4.72478	1.18355		1.49931	0.994108
2.24714	2.05797		0.718533	0.368781
1.81484	0.632003		1.06	0.47711
0.734903	0.571773		2.79253	1.20189
3.26884	2.05771		2.18267	0.885255
2.73253	9.5368		0.461482	1.25002
0.938287	0.252867		2.42147	3.00327
2.56389	1.0154		0.555366	0.422651
0.475554	1.7702		1.31316	0.529284
1.27265	0.910435		0.327665	0.423912
1.27378	0.551767		1.0958	3.34736
0.538654	0.876424		2.23963	1.73427
1.79472	2.4111		1.76608	2.93818
0.925062	0.29444		0.960277	1.20194
0.392454	0.590151		0.931871	0.783814
1.67889	3.84796		6.30219	4.91497
2.00789	2.34928		0.732329	0.256914
2.36554	2.87098		0.921479	0.39667
2.72841	0.744892		0.945485	0.616607
3.85465	2.54718		4.36797	1.17127
1.66729	1.42561		0.493512	0.527915
2.11004	0.789999		2.71239	1.43513
4.14269	1.40985		0.527917	0.260716
3.24738	1.03182		0.433868	0.522712
0.270605	0.471052		1.31302	0.545973
2.30768	3.00741		1.3994	1.11567
1.16112	1.55733		4.96146	3.67043
2.0121	0.740369		1.5399	1.6469
0.644946	1.02696		1.07887	0.815834
3.07547	1.36368		0.770591	0.604994
1.45678	1.41713		0.814656	0.623903
2.59303	1.15637		3.27907	3.31051
2.35616	7.33887		7.28204	1.22552
1.61979	8.31604		1.38504	1.07178
3.33611	3.75176		1.60423	1.03025
4.57706	2.66384		0.936335	2.20388
1.00733	1.36056		4.72915	1.57618
5.90463	1.97066		0.52529	0.428953
0.356444	0.271454		0.605093	0.51634
0.900849	0.416162		0.635947	0.518391
1.27523	1.07259		1.61831	0.979784
1.79218	3.29842		1.17441	0.427729
10.5679	5.75299		3.48699	2.82722
1.75297	1.27362		3.35509	5.45468
0.486003	0.432626		3.60777	4.35237
1.01371	1.67163		0.545387	0.853055
5.06146	9.18706		3.3779	1.86514
2.99645	1.98804		1.90568	1.78587
1.50738	3.75651		0.707094	1.00475
1.12303	0.522678		1.36274	2.84765
2.25411	2.36522		0.80584	0.510732
0.601668	1.87218		1.38109	1.66393
1.85691	0.910765		0.97277	0.974075
0.426261	0.353961		4.44523	1.21972
2.23638	2.37162		4.04978	2.31572
2.31837	6.77507		6.20863	2.95606
1.64622	1.55787		0.934037	0.296459
1.00798	0.825173		2.35144	1.79727
1.35486	2.806		2.81953	1.93667
1.19494	3.18894		2.8196	1.88917
1.15331	1.22588		2.42203	2.03556
3.79446	4.48304		0.616561	1.49748
1.67191	1.50989		1.17877	1.48849
2.89856	6.20886		5.67517	1.85318
0.642946	1.07299		2.65775	1.75556
1.38368	0.919202		2.24301	3.75624
1.97291	2.81595		1.36853	0.454234
1.21689	1.84249		0.524145	0.746096
0.756699	0.555113		0.707227	1.25276
6.39747	5.17842		0.507214	1.31265
2.11941	5.66052		2.67632	1.84414
1.49931	0.696587		0.830905	0.90471
4.79626	3.64935		1.76122	1.65763
1.71239	5.84212		2.68175	1.09321
7.46836	8.17765		0.545253	0.761038
0.718533	0.570505		7.00946	1.98859
0.940348	0.776213		2.77281	1.50057
2.70056	1.77273		2.99367	1.91617
1.55516	0.849044		3.78211	1.58286
1.06	0.840177		0.491835	0.22516
2.73417	1.54913		1.54504	1.41116
0.476092	0.778323		1.14739	1.08492
2.79253	1.80105		1.2132	0.62331
0.461482	1.2768		4.99554	1.46407
0.934017	0.583627		2.52166	1.95977
2.42147	6.11568		4.74275	2.70861
3.59319	7.92855		2.51898	2.41053
0.555366	0.512406		4.42335	3.91337
4.12252	0.905351		0.561859	0.515233
1.31316	0.564852		0.393038	0.827959
0.682819	1.16725		0.854703	0.925118
8.11205	7.26966		3.38615	2.07314
3.30859	5.95752		6.82495	1.84612
0.327665	0.677599		1.0185	0.530129
0.69845	1.5156		3.45289	0.695168
1.0958	2.76807		0.277673	0.376668
1.39169	0.741203		2.92146	1.26281
2.23963	1.02201		3.58212	5.0811
0.584132	1.44431		4.27025	3.15934
3.68931	1.56987		5.33779	2.67637
1.76608	2.21352		1.87562	0.582493
2.4245	1.48548		1.98579	0.915722
0.960277	1.96831		0.861496	0.414863
3.65098	1.17116		0.28095	0.245973
2.95369	8.72759		0.886649	0.471592
2.28176	3.99542		3.97234	1.63384
0.931871	0.425932		2.69859	3.21238
1.18187	1.94567		2.51438	1.42849
6.30219	9.18909		0.870067	1.01214
1.04592	2.99169		1.5499	0.814215
3.30333	1.79525		0.771934	0.764886
0.732329	0.576777		0.716466	0.747169
0.921479	0.951181		2.03341	0.921787
6.99664	4.27431		1.02459	0.793887
0.77813	0.801809		0.760295	1.06427
0.493512	0.963102		0.613533	1.37285
2.71239	1.75111		0.665334	0.683208
1.31302	1.60455		0.541529	0.311413
1.3994	1.53172		2.25832	3.04882
0.70067	0.594436		1.52756	1.47102
4.96146	5.99595		1.30033	1.01192
3.10349	3.65025		2.30024	1.66292
1.5399	3.7321		2.76866	2.77313
1.07887	1.52633		1.59114	2.18571
2.01378	0.382832		1.93384	1.3282
3.03886	1.3025		1.78306	0.790708
2.10182	1.85173		0.417348	0.346474
0.770591	3.93196		1.24136	1.28512
7.66447	2.77732		1.04966	0.700494
3.27907	5.65817		4.99558	2.88515
7.28204	2.48008		0.736777	0.617698
1.70483	0.844144		0.860559	0.496126
1.11546	0.858041		3.58751	0.892634
2.06203	1.69194		0.76035	0.59985
0.936335	2.902		0.977609	1.72812
5.43699	3.27993		11.2017	3.37319
4.72915	4.4008		2.63409	1.1213
2.35609	1.60081		0.641	0.706828
1.4279	0.693332		1.53702	0.6765
0.919985	0.18407		4.27555	1.50889
0.645275	0.489577		4.54516	1.67951
3.48699	9.03174		10.1261	4.34101
9.17781	8.09761		3.08842	2.41938
3.35509	8.90832		1.46448	1.88179
4.20452	8.38054		0.788404	0.544381
3.60777	8.15671		0.522739	0.576516
1.66877	1.4888		0.98657	0.398061
0.545387	0.750138		0.454102	0.436802
3.3779	0.817186		3.34095	1.60674
0.589456	0.26892		1.41336	2.52835
1.13975	1.28508		6.93325	1.5118
1.36274	1.78988		1.66825	0.806751
1.40605	1.42955		0.895056	0.961481
0.97277	1.03602		0.594559	0.547613
4.44523	1.16715		1.3841	1.43786
4.04978	5.20442		1.07032	1.04251
0.934037	0.669521		2.9342	1.71918
1.87232	0.723626		2.01056	0.511983
0.824148	2.67206		0.359119	0.341093
2.35144	3.78088		1.40523	0.70098
0.666846	0.560785		1.09409	0.978441
1.76524	0.949171		0.899275	0.393635
3.07318	0.961793		1.84118	1.10272
2.42203	1.71065		1.72357	3.90935
0.616561	0.503249		2.0446	2.2466
0.893874	0.32762		1.28961	0.79481
1.17877	1.47809		2.73846	1.73445
5.67517	4.88596		4.39414	1.55368
1.95318	1.08057		0.761898	0.717125
1.36853	0.735286		1.11866	0.364229
3.64153	1.67964		2.44553	0.513053
0.524145	2.04288		1.31063	0.278145
0.707227	1.09696		0.490316	0.868427
0.507214	2.63044		0.890857	0.335296
2.67632	1.99701		0.521078	0.303838
1.76122	1.5871		8.93007	6.68496
2.68175	1.80648		0.78783	0.467727
7.00946	1.5545		0.819199	1.71169
2.77281	0.747144		3.51508	3.06462
2.99367	3.72223		0.366268	1.60834
3.78211	2.35094		5.79742	4.32493
1.54504	1.4129		0.768681	0.458413
3.80069	8.02777		2.6956	1.4137
1.14739	1.34192		0.700479	0.94066
1.2132	1.16475		1.31961	3.70125
2.52166	1.61847		0.610383	0.933473
2.51898	1.47676		3.42841	4.48799
4.42335	1.79655		1.35493	1.06727
0.517328	0.937245		1.01782	0.690596
1.22459	0.781069		1.10252	0.363197
0.854703	1.27781		2.41701	3.42845
3.11272	2.47067		1.14177	0.337085
1.02097	0.623311		2.11359	2.31999
0.695581	0.757649		2.08256	3.15374
1.0185	0.873228		2.4632	2.09636
0.555666	0.624642		0.565949	0.412103
2.09221	1.05606		0.629934	0.400503
1.78083	2.34758		0.842368	1.83813
1.96977	0.675301		2.87737	1.10604
3.58212	7.25814		1.02424	1.33395
4.27025	2.13108		3.36477	0.932273
0.37707	0.326842		0.698735	0.486167
5.33779	2.00916		4.79335	1.78935
1.87562	0.555784		0.535377	0.723026
1.60293	2.17172		0.973055	0.687566
1.98579	2.32425		0.584316	0.421753
2.40059	0.813787		1.18027	0.602142
2.64128	0.888008		1.1161	3.80614
3.97234	3.50094		1.39308	1.23002
2.69859	5.74628		0.47696	0.68087
2.51438	3.67552		1.09765	0.511194
2.84096	2.19419		0.619568	1.02635
2.97672	2.34632		1.1424	0.662931
0.870067	1.24759		0.390884	0.219096
1.5499	1.5572		0.547305	0.318157
2.03341	1.67896		0.943005	0.755052
1.02459	0.617826		2.02695	1.72307
0.760295	0.777351		2.9914	3.49855
0.83073	0.633187		1.7323	1.53238
4.32266	2.35327		0.702289	0.847694
5.34574	1.95367		1.74592	0.74694
0.613533	1.95829		0.654878	0.306522
0.887667	0.896065		1.34263	0.659241
2.85926	1.00739		1.71461	1.2563
0.665334	0.895109		0.4604	0.681318
0.541529	0.802077		3.94108	3.38461
2.01027	0.943359		2.87262	0.886506
1.52756	1.2052		0.795996	0.890672
2.30024	5.68519		1.29516	1.31993
2.76866	3.85761		0.57895	0.523863
0.489616	0.653257		1.14835	0.622962
1.02498	0.746979		0.931175	1.05535
1.93384	0.912066		5.50981	4.1905
2.17723	1.09262		1.99811	0.931296
3.16179	0.648956		0.499288	0.437372
1.94942	2.04195		1.36557	1.00356
4.67556	1.29571		0.764127	0.459219
3.52063	6.35007		1.92995	1.13747
1.04966	0.568117		2.48375	2.03685
2.67999	4.89127		0.849513	1.06628
4.99558	7.1391		1.25723	1.19992
0.730727	1.13828		2.1282	1.55336
0.736777	1.38307		4.66758	3.70099
0.702302	0.504272		0.875385	0.243004
2.28626	2.7525		2.85258	4.43956
1.14728	0.616964		2.43145	1.35792
0.835793	0.845555		2.05468	1.11122
0.977609	1.23122		1.90803	1.72404
0.785811	0.635985		0.984385	0.544065
0.894314	0.449664		2.84296	1.5543
2.63409	2.49691		1.77446	1.21287
1.53702	1.25912		1.18608	2.31985
4.27555	1.86089		0.704825	0.424357
2.34512	2.37975		1.48906	0.660494
4.54516	2.55358		5.33516	2.4747
11.6512	2.67965		2.05865	2.1139
3.00037	0.750324		2.38127	2.87212
4.79248	4.3824		6.34374	3.12874
10.1261	2.97529		6.27358	6.46981
2.8033	0.993985		0.817307	1.20819
0.788404	0.58904		0.696865	0.763431
1.58473	1.43651		1.95726	3.72274
1.8348	2.77756		2.10439	2.83764
5.98709	2.95354		0.842582	0.380113
1.12352	0.503437		1.25292	0.786308
0.783906	0.707725		3.62165	3.53922
1.20287	0.664896		0.975418	0.688573
1.21688	0.973697		0.840153	0.773905
0.774859	0.34653		0.767959	0.721862
1.38019	1.65787		0.373078	0.673946
1.41336	2.66538		1.49356	0.79574
3.80933	2.88915		1.06817	0.763834
3.37273	4.91666		0.489934	0.811353
0.864988	0.75621		0.310994	1.69922
6.06928	3.12673		1.32046	0.564693
0.787261	1.08048		1.89723	1.11485
6.3357	2.76637		1.35731	0.89439
1.66825	1.52351		2.90567	3.44158
0.594559	1.15673		1.48475	0.546792
1.3841	0.876616		0.587131	0.49204
3.27012	1.76482		0.77219	0.356628
1.07032	0.884417		1.73705	1.00958
2.01056	0.28113		1.53485	0.538252
4.8343	1.59966		0.636676	0.87954
3.83908	2.4287		0.753778	0.44374
2.40171	1.21649		1.51397	1.08048
1.58844	0.759827		3.95971	8.24158
1.26555	0.717738		1.24074	1.33077
1.84118	1.23796		3.25152	1.02078
1.58007	1.08255		0.932521	0.968764
1.80284	1.60382		1.28724	0.725423
5.34661	3.69169		1.24142	0.30353
1.20357	3.66793		1.56936	0.445581
1.72357	2.63009		2.46174	1.10046
2.0446	1.44251		2.24284	2.26825
0.461417	0.312421		1.03117	1.06581
1.28961	1.88644		1.41983	0.515568
0.630469	0.215027		4.46251	2.39461
2.73846	3.36018		1.16146	0.585709
4.39414	1.4851		5.17956	1.52843
2.47116	4.23349		3.27261	1.68667
1.89121	0.443185		1.94281	1.49148
6.06858	3.69626		0.759076	0.352669
8.75044	6.18622		1.61045	0.60253
0.761898	1.29655		1.33951	1.01359
1.11866	0.429552		1.09186	0.325805
1.77906	1.30271		6.12576	3.78676
1.61598	1.95758		0.600056	0.774878
1.05609	1.56076		12.7482	3.75529
1.31063	0.354605		2.05013	3.0734
0.923078	0.930373		0.94103	1.00112
8.93007	8.28418		0.456817	0.318835
3.15943	7.16464		1.06048	0.421256
0.78783	0.946826		2.14071	0.833154
0.819199	1.87288		1.40056	1.55142
3.51508	3.90588		0.905718	0.900985
5.79742	7.37472		1.15078	1.9607
0.768681	0.557625		1.45506	0.655757
2.6956	1.25275		4.06841	3.59992
0.700479	1.1775		0.43042	0.503816
6.24479	8.98631		0.610875	4.24595
0.997524	0.721116		1.73856	0.791255
1.21833	0.844969		1.21391	1.10838
0.977083	0.990176		3.43952	2.49994
1.31961	2.7319		1.88534	0.378244
2.2007	1.02772		6.0775	4.93407
0.610383	0.765955		1.76833	1.68166
3.42841	4.18448		1.23821	0.889999
1.35493	3.66206		2.46317	2.6967
4.44092	2.05115		0.560362	0.29646
1.01782	1.50215		2.16319	1.19805
1.10252	0.701491		3.30355	1.98105
2.41701	6.9245		0.81851	3.46078
1.52852	1.44745		0.708066	0.373213
3.24658	0.441074		0.797927	1.19554
0.736941	0.505337		1.06483	0.946256
1.14177	0.672557		3.75379	0.838316
1.88687	0.43824		0.692037	0.733217
2.11359	1.93858		5.87153	4.31817
1.5058	0.647985		1.09403	1.02
13.5773	4.96153		0.88068	0.490795
2.89657	6.0606		1.31646	1.01505
0.392068	1.08656		0.282647	0.256105
4.59196	5.24577		2.54523	0.615574
1.03067	1.91038		0.62574	0.784832
2.4632	2.21577		0.893652	0.836475
1.34168	0.656548		3.65369	4.37455
0.565949	1.73363		0.846032	0.407361
0.629934	0.489833		1.43725	0.898454
0.671561	0.865201		0.612899	1.37847
10.9232	3.46792		0.446765	1.25806
1.76867	0.699637		1.1783	1.28259
0.842368	1.8461		1.23661	0.620244
1.38813	1.84003		7.46867	5.11263
2.87737	1.64304		0.309197	0.292658
3.36477	4.06681		2.31836	1.51234
10.3596	3.16802		1.47434	0.930675
1.11679	0.483044		0.983487	0.492707
6.02569	4.97887		5.34129	0.917856
1.83665	0.738046		1.40814	1.65813
0.763285	0.337408		2.93074	1.95986
0.727379	0.656317		0.684982	0.54554
0.647596	0.589336		0.460554	0.93764
1.04831	0.25005		0.8541	0.405128
1.2751	0.32508		1.34723	0.780138
1.1161	3.2998		0.726474	0.419418
1.28774	0.951625		2.91129	0.888136
0.695397	0.797589		0.541658	0.648824
2.26911	1.55542		0.84792	0.360603
1.39308	2.68543		0.804626	0.784764
0.47696	1.24171		1.76924	2.56796
3.3376	1.14256		1.42185	0.536293
1.09765	0.229546		0.980157	0.788531
0.461421	0.857151		1.39891	0.690005
2.17023	3.28137		0.804086	0.525179
2.19314	2.25854		1.39558	0.436155
0.438812	0.454436		3.60025	2.7117
1.1424	2.1927		1.38637	1.07535
0.390884	0.366804		1.29616	2.12043
1.50874	0.767518		0.518434	0.493358
0.547305	0.580479		1.03029	0.701677
1.06765	0.547946		0.728427	0.53415
0.943005	0.815066		1.25577	0.562894
2.02695	2.07967		3.14566	0.666311
1.76322	2.09049		0.824904	1.50246
0.630144	0.37003		1.36433	2.72125
2.9914	7.7343		0.851172	1.03197
4.44753	6.25859		1.00824	1.36851
4.76288	1.18948		1.27698	0.400584
1.196	1.294		2.29345	2.58217
1.7323	1.81265		3.76616	3.38226
1.74592	2.10682		1.44464	0.624199
0.92436	1.51533		0.912404	0.739212
1.89946	1.77252		0.756138	0.677777
6.20947	3.8092		0.980491	0.345302
1.71461	3.59077		1.15198	0.609796
0.4604	0.74125		0.943123	1.77767
3.94108	3.86216		1.38058	0.886187
1.02875	0.888853		1.14102	0.497608
3.97457	2.42494		0.84907	0.240546
2.63326	0.745357		1.92215	2.26984
0.943954	0.549933		0.952726	0.623928
2.32603	1.86678		0.871044	0.955957
1.61972	0.472328		1.0479	0.447644
2.26015	2.89474		0.7317	0.680512
0.68454	0.432		4.05545	1.30192
1.12827	1.57719		0.745458	0.935283
10.4255	4.3592		1.18835	1.19543
10.3702	1.63004		1.57188	0.51563
1.30619	0.411827		1.94135	3.15096
2.92974	2.41062		1.72658	2.13862
2.32635	3.90013		5.28297	3.62457
1.29516	1.75549		1.0538	2.7846
0.57895	1.1466		4.98675	1.5477
0.840394	0.707491		0.980865	0.429898
7.17517	3.24791		0.877666	0.550202
7.89599	5.1573		0.4678	0.734948
2.88941	2.28269		1.67776	1.31902
0.931175	0.769586		2.33981	1.71547
5.50981	3.31924		1.46295	1.57542
2.0466	1.45408		1.53448	0.912031
1.6538	2.09361		2.89767	0.724609
0.652407	0.514458		0.827331	1.01648
1.99811	1.4861		0.773097	1.31557
4.28197	4.8283		0.962805	0.374074
0.401873	0.378299		0.838815	0.798273
1.92995	3.39545		3.08223	4.721
2.48375	5.02854		3.76157	1.9376
0.993937	0.388055		0.985727	1.12776
0.849513	1.20523		4.96377	3.62613
0.330582	0.511545		1.89369	4.39428
0.744374	1.52898		4.47047	6.4068
1.25723	0.834322		5.66444	4.34384
4.66758	4.86154		0.761014	0.858424
0.913996	1.42774		1.58257	1.37704
1.21832	0.569844		0.812445	1.6539
1.59399	1.68929		0.699414	0.779175
0.875385	0.561802		0.543584	1.1037
0.842055	1.82125		0.372601	0.950467
2.85258	7.01533		1.58853	1.03126
1.35918	5.7469		1.06562	1.20252
0.928229	1.02858		3.7623	3.59426
2.05468	0.7327		1.08732	1.58427
1.08996	0.758905		0.59408	0.378868
1.90803	2.38272		2.30867	4.17604
1.66495	3.01571		5.67688	2.69549
1.71447	1.35294		3.8377	2.78811
2.84296	2.27056		8.12565	2.44089
1.77446	2.23492		10.7916	7.15189
1.18608	2.75664		1.09625	4.73461
0.719198	0.456086		1.41759	1.15238
2.05865	3.73951		0.601234	0.660542
2.38127	3.33826		2.37154	3.40064
6.00641	2.22185		0.862838	0.398983
0.817307	1.64124		1.8178	0.975805
0.999658	0.477105		1.44098	1.07922
1.95726	7.12636		6.04114	4.73862
1.11389	0.965498		3.53955	3.06518
2.10439	4.71583		6.09447	2.25548
0.842582	0.432127		0.301339	0.247059
1.27747	0.78152		0.866912	0.332347
1.25292	1.31714		3.7021	0.889473
1.59255	1.64474		0.433161	0.683197
3.62165	5.40777		2.94323	6.13133
1.10774	0.71397		2.19974	2.49561
0.328009	0.441244		4.29894	2.17707
3.34043	1.99967		7.5001	3.78132
1.49356	1.40116		3.19968	2.56926
0.687641	0.49985		0.526367	0.682521
1.06817	1.61223		0.467957	0.366698
0.597644	0.412836		1.02965	1.57154
3.45355	1.03091		0.445799	0.427927
0.489934	0.386113		0.359626	0.35549
4.24686	2.7639		1.63497	0.669366
0.310994	1.86973		1.05625	1.09582
1.32046	1.40042		1.06365	1.09119
1.89723	1.6972		1.42776	1.12547
1.35731	1.31366		3.9944	1.96346
3.53953	2.06		2.01439	1.07056
2.90567	6.13871		1.59454	0.724761
1.52788	0.58315		1.50346	0.676244
1.48475	1.98784		1.67122	1.13716
1.06703	1.40528		1.32355	1.73527
0.587131	0.552029		1.91966	1.44279
0.672501	0.787743		0.986104	1.89599
0.695782	0.715133		0.641732	0.515856
0.849138	1.1047		4.29213	1.49723
2.73663	0.94392		0.854813	0.330478
1.04476	0.770237		2.59223	0.735252
2.02874	1.23441		2.64462	3.76524
6.00695	8.97993		1.59588	1.2443
1.53485	2.02095		1.23024	0.41437
1.51397	1.41732		2.75573	2.03555
0.982459	2.02307		1.51316	1.71482
4.71961	2.47651		4.64388	2.15117
0.69594	0.700657		1.05691	1.6082
0.477542	0.829573		1.37422	0.64703
3.95971	4.37254		1.3108	2.01804
1.27336	1.43481		7.08827	2.29094
3.25152	3.17223		0.644876	0.702214
1.28724	0.488334		0.817345	0.904472
0.683822	0.497554		9.85678	1.96816
1.56936	0.641496		1.05048	0.273256
2.46174	1.34938		8.57735	3.03472
2.24284	2.69575		1.03622	0.451789
1.03117	0.782798		0.467499	0.355287
1.41983	0.68025		8.51468	2.52864
1.56972	0.684769		0.933904	1.18239
2.57255	1.10761		1.07969	0.420792
6.59024	2.2576		2.4128	1.09906
5.36891	2.05697		0.736121	0.633141
5.17956	4.16784		1.26076	0.989124
3.27261	3.13308		1.25794	0.388017
1.94281	1.80187		3.12972	1.82244
7.83247	5.38561		0.566885	0.627727
2.73936	2.20715		1.1102	0.561138
0.998096	1.83197		0.58802	0.325948
0.759076	0.549521		0.638003	0.630086
3.32433	2.21887		0.955871	0.755182
1.12243	4.53203		1.43335	0.842733
2.82581	7.43945		0.720294	0.535541
1.09186	1.20661		0.739261	0.71137
0.600056	0.605988		0.398673	1.30713
12.7482	5.99926		0.362604	0.328173
2.05013	2.88889		2.09469	2.03111
9.53239	10.1251		0.934878	1.19709
0.728943	0.626232		1.74535	0.471771
1.06048	1.2228		1.422	1.57261
2.14071	1.64071		1.59263	1.08845
1.40056	0.817564		3.31225	2.23123
0.905718	0.970076		0.652898	0.535484
1.15078	1.75725		1.01339	1.10924
1.45506	1.71365		0.722107	0.476013
2.57402	0.845893		6.42925	2.99754
4.06841	5.20192		4.35893	1.21057
0.43042	0.734179		0.454161	0.36914
0.610875	4.20482		0.843475	0.815051
1.73856	0.980015		1.5373	0.806025
3.74456	0.900413		0.994667	0.927556
3.43952	4.62068		2.56767	1.61577
1.88534	0.671862		2.00077	1.41236
0.864336	1.00316		0.646661	0.542849
5.48135	1.26173		0.56791	0.578332
6.0775	5.51274		0.610389	0.664284
0.601695	0.4381		0.712124	0.71967
0.781273	0.526764		0.870697	0.456514
4.40165	6.28244		3.80314	3.62277
0.805698	0.684504		2.1529	1.95939
3.28308	5.07304		1.59222	0.562115
1.59676	1.73106		1.79155	1.87402
2.46317	1.69113		2.89137	0.769145
3.24866	3.96887		1.84748	0.908223
1.00815	0.54745		0.890832	1.79349
2.65384	0.770887		0.821177	0.849374
3.99743	4.67476		0.639862	0.422241
2.5142	1.2516		1.4794	1.57166
2.16319	1.43815		0.537229	0.536412
0.81851	3.22969		4.11423	1.45025
4.79745	3.75815		0.672987	1.13798
0.797927	0.704184		0.766223	0.745636
0.936725	0.510492		4.7922	1.11936
0.692037	0.621911		0.345749	0.653556
5.87153	4.59537		1.67418	0.887009
0.821603	0.834162		1.07721	0.620671
0.630514	0.624776		2.41097	2.06835
0.744506	0.520135		0.994123	0.671712
1.09403	1.78984		1.04287	0.671696
3.46039	2.85183		1.97768	1.60868
0.88068	1.2496		1.0085	0.835047
0.836099	0.791438		1.89851	0.896235
2.59223	1.81626		0.801974	1.79195
1.93051	1.14602		0.433318	0.258314
0.804541	1.32708		2.42937	0.991997
0.883107	0.775843		0.880628	1.53363
0.282647	0.694892		1.80839	0.82485
0.62574	0.659235		0.48155	0.455589
0.893652	1.00175		0.606676	0.448409
3.65369	8.74504		1.84121	0.969352
0.846032	0.861672		0.66353	0.486054
0.612899	0.711011		0.851973	0.413937
0.446765	0.600856		1.55717	0.485812
1.1783	0.659229		2.44834	1.36046
1.23661	0.943504		4.01241	1.17855
1.84878	2.80855		0.403783	0.621974
2.40375	2.57235		4.37151	1.58349
7.46867	7.01393		1.35533	0.466811
2.31836	2.04515		2.28873	1.86099
13.9188	5.73911		1.80884	1.38555
1.54397	0.303231		1.06677	1.06612
1.52417	1.62529		1.61178	3.01677
1.39563	0.586383		1.88188	0.681868
1.55916	0.51195		1.71148	1.59133
5.34129	2.80336		2.2524	5.78401
1.40814	1.26059		0.794353	0.957834
4.78759	0.543523		1.51522	1.58898
0.743858	0.461029		1.38522	0.833839
0.630641	0.913783		0.759641	0.433217
2.93074	1.82347		0.622018	0.578649
1.44234	1.66002		3.35287	1.05668
2.61447	2.31002		0.764737	0.764159
4.12284	2.88012		0.514618	0.459437
0.963732	0.797525		1.03637	0.743891
1.34382	2.9349		2.10401	4.17868
2.5573	0.818859		0.861389	0.692925
5.62104	3.98159		0.990541	0.859429
11.5477	4.55465		4.38043	1.74213
3.53671	0.622383		1.00897	0.464102
0.604605	1.76784		0.870829	0.373702
4.33675	1.09101		1.94983	1.31574
0.460554	0.664451		0.798333	0.694917
0.8541	0.389991		1.10901	1.45256
1.30613	1.96874		0.609645	0.666803
14.9717	5.38405		2.64756	2.91799
2.32663	1.57012		1.3861	0.787443
0.541658	0.780483		0.886848	0.577498
1.25382	1.05581		0.664194	0.511684
0.403693	0.375527		0.893335	1.02178
3.58294	1.51677		1.15961	1.19451
4.32343	3.48214		0.846025	0.91178
0.804626	0.430314		7.34612	2.08832
0.853481	0.76325		3.89565	3.45287
1.76924	4.80647		1.02758	0.42404
1.42185	0.5676		1.01786	0.382532
1.39891	0.632847		6.42944	2.42018
0.740665	0.617866		3.70317	1.2178
0.804086	1.06639		0.951337	0.842336
4.12456	3.61542		0.964923	0.724452
1.39558	0.850854		0.673005	1.37216
3.60025	3.64905		1.90808	0.923015
1.38637	1.62587		5.43313	4.36209
0.409065	0.304915		0.310929	0.216717
1.29616	3.30043		1.64364	0.824628
5.38377	1.85837		8.20944	4.68832
1.6273	1.91464		3.7587	1.70252
7.34492	6.08844		2.62826	1.38283
0.518434	1.71419		0.807678	0.331421
6.54257	10.0061		2.08101	0.623932
3.59487	3.68435		1.5299	0.978297
1.03029	1.47348		4.3086	1.72118
1.12622	0.978562		1.15088	0.681213
0.43565	0.4074		1.06809	0.306925
0.59731	0.754758		1.56594	1.13198
2.35807	2.65586		5.45851	3.658
1.25577	0.601422		0.594763	0.6127
3.14566	1.61377		2.90961	2.58438
0.824904	1.23974		0.471614	2.03294
0.899596	0.547543		1.085	0.692459
1.36433	1.73467		0.874573	0.720241
2.41609	1.62002		1.75712	1.63239
5.03487	0.660595		4.96306	2.62419
3.58288	2.82581		0.409734	0.438902
0.878506	1.44708		0.340578	0.505798
4.06449	8.23135		0.813667	0.668822
2.29345	7.71571		2.68334	9.2482
1.08471	1.14356		11.8869	4.30603
3.76616	4.58956		0.674694	0.298919
1.44464	1.02471		2.42223	2.0021
0.343685	0.486324		1.02619	1.82756
0.889346	0.842563		1.26847	0.936132
0.639337	0.609034		1.15258	1.9764
0.950372	0.442679		1.27265	1.05651
4.17446	10.7672		0.849449	0.861858
5.68577	4.80987		1.76077	0.769031
0.301946	0.228214		0.727785	1.18016
4.40727	3.51528		1.25544	2.36736
9.97123	2.67633		1.12603	0.623783
0.42518	0.548232		2.09343	1.47922
1.88436	0.587528		6.47677	3.86085
1.67259	1.2495		1.08006	0.477272
1.92215	7.01052		5.12356	5.52636
0.952726	0.69475		1.38422	1.29464
3.96958	1.83181		0.885328	0.954302
2.48412	6.32611		0.99145	0.906958
0.7317	0.667788		5.54181	1.76422
1.07067	0.813199		3.87583	0.537289
1.52294	0.872534		1.13315	0.915876
1.80533	2.20132		0.996851	0.570284
1.94135	3.82965		1.28866	1.0013
0.418639	0.553382		0.593357	0.341948
1.0538	3.02542		1.07415	1.13674
2.72743	1.80482		1.70152	1.35417
4.98675	2.66801		1.29946	1.12927
0.4678	0.652431		0.453305	1.99826
1.67776	3.86538		0.629494	0.498538
2.33981	3.57916		1.13341	0.991528
1.53448	0.966901		0.446469	0.439466
2.89767	1.25981		0.749867	0.556178
3.09949	2.44581		2.34104	3.21611
4.97023	2.17423		0.84224	0.885601
2.32605	4.51724		0.815366	0.644657
0.765828	0.691784		0.986047	0.619121
0.805357	2.89594		3.01241	2.01427
3.29005	3.60336		0.735892	0.713905
3.13271	1.84115		0.311839	0.466285
0.827331	0.981333		0.742518	0.278105
0.371527	0.652163		1.50642	0.429501
0.497347	0.479657		1.54054	2.42724
1.15088	1.18616		0.830815	0.784336
0.773097	0.958836		1.6963	1.87532
2.15173	1.76153		1.57087	0.91316
0.838815	1.03694		0.70177	0.592722
3.08223	4.17259		4.65125	3.16786
2.64831	5.28666		0.721742	0.402461
3.76157	3.28319		1.37409	1.77512
1.43985	1.43464		1.56583	0.560263
0.772659	0.515141		3.83733	2.88321
0.985727	0.83574		7.98277	1.22006
0.636124	0.453048		1.76446	0.988961
4.96377	7.64353		1.69916	2.01873
4.26614	2.23727		1.56137	0.962025
1.89369	8.46525		2.93212	2.84204
4.47047	6.78003		3.08297	3.17712
5.66444	8.14432		1.41301	1.68706
0.761014	1.11033		1.37286	1.40697
1.58257	4.19257		1.07238	1.66388
1.30269	0.543991		1.28311	0.557995
4.41731	2.31572		1.64086	0.407623
4.47523	0.734648		1.73747	1.4317
0.372601	0.819227		5.00046	8.23066
1.58853	2.2011		2.50263	3.52137
0.756119	1.03956		1.67237	0.934193
0.916264	2.07661		0.885712	0.596676
1.06562	1.29847		2.35446	2.03235
0.924867	0.574563		4.58842	6.05166
3.7623	6.33949		6.0457	3.57545
3.53794	1.75405		1.47948	0.692009
1.87524	1.31782		2.01871	2.25525
1.80523	1.70756		0.869254	0.560642
1.16081	2.0191		3.64804	4.96732
0.956872	0.729114		1.1465	2.89592
1.67493	0.806558		0.864049	0.387168
0.59408	0.500697		2.26396	1.80149
2.30867	6.35695		0.974936	0.491342
5.67688	4.55572		1.66385	1.02217
0.352039	1.93453		2.17436	1.18188
3.8377	4.88107		2.68716	0.84948
0.766158	0.834451		1.87316	0.750461
3.3216	6.41672		3.15253	4.22166
8.12565	5.71976		1.27523	0.76539
2.64465	1.18443		0.729169	0.522418
10.7916	8.71297		6.35862	8.68459
1.09625	1.46205		4.05929	5.86057
1.99769	2.59577		0.891014	1.05316
2.37154	6.34541		1.22044	1.00714
2.29124	2.05982		0.465617	0.352322
1.23156	0.941498		2.31916	3.90397
6.72922	3.54557		1.18328	0.50876
1.15254	0.70282		4.7901	1.31921
5.34322	3.78545		6.58468	12.3333
1.19014	0.505019		5.32026	3.29824
5.3765	2.21093		0.581876	0.558823
1.59733	0.874316		1.95658	3.30813
1.58535	0.704924		2.98442	1.35556
3.49106	4.00018		3.01341	3.17885
5.07047	6.07406		0.769573	0.726145
0.866912	0.895326		1.92917	0.847845
0.433161	0.450687		0.488552	0.426899
2.94323	8.21633		1.69274	1.20572
3.50543	6.0212		1.21595	0.559905
4.29894	7.53469		2.43744	1.77563
7.5001	11.9845		6.55398	5.63116
3.9301	2.46695		1.96424	1.20401
0.939699	1.92302		1.35554	1.76719
6.05953	4.42844		0.639552	0.972346
3.19968	5.74527		6.01887	1.28076
10.5029	1.36772		0.961531	0.670299
0.735764	0.35726		2.50537	0.865541
0.391038	0.604224		10.1668	3.77328
1.88296	0.890494		2.32638	3.47857
0.649132	1.13371		1.90886	1.69024
0.568174	0.283234		0.746445	0.752535
1.42037	1.14655		3.44215	7.24352
1.20696	0.79094		2.78869	1.01157
1.02965	2.77333		0.595684	0.468608
0.776137	0.634447		4.35726	2.94903
0.445799	0.582061		1.41849	2.06473
1.00953	0.786226		0.451198	0.299375
4.77835	6.4651		0.662678	0.948458
0.359626	0.969417		0.533174	0.487293
0.77939	2.07926		2.86038	1.23226
1.63497	1.00294		1.17459	2.39037
1.05625	1.07226		1.56536	2.36362
1.01681	0.906235		1.22579	5.60455
0.720462	0.275718		4.4815	1.55396
1.42776	2.99695		5.21112	2.25754
1.25002	0.56973		1.09581	1.34503
3.9944	4.9751		0.974123	0.883011
2.01439	0.744267		0.504307	0.377677
1.59454	1.02499		0.416532	0.401038
1.67122	4.09769		2.75174	0.90414
1.32355	2.8953		1.94955	0.522387
0.986104	1.8779		0.571782	0.573668
0.641732	0.64184		0.94757	0.305344
1.03617	1.13728		1.91944	2.00465
4.29213	3.46661		1.99331	1.98628
0.854813	0.714536		1.71986	1.37859
2.64462	4.89694		1.83535	1.54473
0.765319	0.938232		1.83486	4.14563
2.75573	5.26739		2.8731	4.08439
0.567618	0.496072		3.58128	3.39759
1.57395	0.646368		3.38232	9.58734
1.51316	2.59608		1.39436	2.13202
0.542954	0.482845		4.68908	1.03555
1.05691	1.10984		0.614378	0.74639
1.37422	0.624573		3.35826	2.43249
2.87869	6.43755		1.41797	0.802463
1.3108	1.89292		5.07098	3.28427
3.11998	2.69174		1.22991	0.506306
7.08827	5.58006		1.33016	0.80755
6.11259	2.34459		1.331	0.926964
1.48187	1.09517		0.44925	0.214029
0.644876	1.65767		0.931393	0.698108
9.85678	3.05654		2.13268	0.683798
1.05048	0.327182		4.73844	2.68602
0.371696	0.526649		6.51718	1.95016
1.03622	0.354924		0.692375	0.615429
0.933904	0.978886		0.477951	0.478496
1.52731	2.02315		1.17868	0.602042
4.19579	1.613		1.24674	1.45891
2.18289	0.909299		2.4573	0.733196
2.20749	0.925846		3.48767	2.60767
3.03803	3.49006		0.586416	1.6784
2.73371	1.05851		3.35679	1.78031
3.01358	1.94777		1.20658	0.458783
1.07969	0.557961		0.865429	0.776329
0.711367	0.502371		0.833016	0.992977
6.45876	2.29308		0.601736	0.529924
1.06346	0.550375		1.0473	0.547524
2.05874	1.49019		1.47379	0.728104
0.720747	0.446663		0.77001	0.245604
3.12972	3.08142		0.765537	0.690481
1.9275	0.405692		1.22522	1.05252
3.12505	0.491401		2.7701	0.817514
1.03142	1.4372		1.35743	1.12952
0.868692	1.20425		3.55296	3.98348
0.843479	1.00655		3.53747	0.774414
0.506753	1.69553		9.58613	3.64412
0.58802	1.42491		0.868258	0.265218
0.686357	0.494457		1.29891	0.922078
0.955871	1.71288		5.78474	2.7026
1.8422	0.610172		1.13154	0.838575
1.65547	1.81392		0.814573	0.880703
1.43335	0.625081		2.28876	1.46853
0.720294	0.774397		2.71002	1.40389
4.53473	1.349		1.13084	1.54077
0.739261	1.02928		0.810105	0.274617
0.398673	1.50718		0.8725	0.901227
1.00502	0.432914		4.44737	4.49327
2.09469	1.38832		0.824157	0.317556
1.99599	1.07585		0.796552	0.769543
1.47553	1.20449		1.51491	0.757419
1.95663	3.61733		0.54892	0.904447
2.86691	2.83031		0.919643	0.761817
2.59932	0.533085		12.0867	5.35855
0.934878	0.860603		3.72247	3.1821
0.574504	0.711158		1.53673	1.7365
0.893963	0.542922		1.54034	0.854606
1.00265	1.274		2.33663	2.45614
1.74535	2.28187		3.28748	1.33833
1.422	1.58967		1.26394	3.93679
2.01611	0.574863		1.72716	0.800992
3.70093	0.365313		1.64911	2.39873
4.61538	0.905983		3.40777	1.20041
1.01565	0.893024		5.93471	3.01431
5.68658	1.58945		10.8296	4.3549
0.652898	0.888882		0.586004	0.635346
0.892952	0.477815		1.00998	0.884962
3.69182	2.45682		0.938547	0.686201
0.821284	0.774318		2.9772	0.93919
6.42925	3.37969		1.08626	1.10348
0.811809	0.6495		5.68763	2.20067
1.27742	1.27977		0.571601	0.41951
6.80373	1.51399		4.18223	1.64837
3.19555	0.386914		2.53862	0.447925
0.994667	1.50349		0.928096	1.44462
3.03219	0.822038		4.60618	8.57202
1.18333	0.578976		1.91323	0.929275
0.875777	1.42946		0.413773	2.50716
4.57394	3.03379		2.55521	1.33937
2.00077	1.62409		1.62073	2.28214
1.07385	1.37716		2.70297	2.68295
1.46228	1.89814		3.23774	3.24814
0.712124	0.648002		1.00016	1.21679
2.34112	3.45757		5.2001	3.94737
2.42419	2.03483		3.70849	2.22521
1.28774	2.79764		2.28236	0.956973
3.80314	9.8333		0.37403	0.47067
2.1529	3.34682		1.0254	0.490046
1.59222	1.57509		0.539545	0.87206
0.663401	0.613062		11.7674	3.17957
1.79155	0.959712		2.71624	4.57931
4.31334	3.65896		0.935175	0.932048
2.89137	2.79073		0.875043	0.598027
1.84748	0.819504		1.77955	0.419724
0.438299	1.06133		1.93403	2.60219
1.36928	0.64565		0.437758	1.04737
0.890832	1.22472		2.20249	1.16146
4.51679	1.30008		1.85337	0.900822
1.70821	0.711972		0.430237	0.247229
0.821177	1.44252		0.629195	1.31769
1.4794	2.77408		3.55622	1.71848
0.930868	2.14279		2.70796	2.21811
1.788	0.63665		0.480954	0.62048
7.73679	1.90894		8.98323	4.9202
4.7922	3.40932		1.62136	2.17735
5.38324	2.75784		2.50886	1.70291
0.90558	0.878647		3.45976	5.07927
1.07721	0.508507		1.06877	0.770918
2.41097	4.39838		0.770167	0.358102
0.994123	0.556492		1.60543	1.16506
2.74583	1.66399		3.26499	1.22752
1.97768	0.792723		1.90496	1.79922
1.89851	0.890901		2.64183	1.17451
0.801974	1.85432		7.87574	4.55803
1.489	1.88719		0.94012	0.527016
0.433318	0.347231		3.92448	1.88162
2.35415	1.72475		7.65745	1.36848
0.726459	0.839623		2.86405	0.858211
1.14987	1.89933		1.54908	1.54992
2.42937	0.798605		4.43299	6.14976
4.98951	1.0968		7.79869	1.18271
0.97551	0.524606		1.85544	0.721179
0.841873	1.00883		0.803459	0.857705
0.880628	0.568874		3.66211	1.28595
1.80839	1.40791		1.32677	1.7049
2.14352	1.05176		0.362668	0.362648
1.18849	0.335016		1.4357	0.71079
1.04494	0.305517		1.72856	2.87701
0.782633	0.307046		12.0695	4.28183
0.730494	0.427769		1.99824	6.85428
2.26886	1.21935		0.536191	0.824855
1.21099	1.01886		2.44949	5.31038
1.68345	2.21924		1.19078	1.2755
0.558788	0.381122		4.40786	5.41732
0.742991	0.719452		0.747778	0.753426
0.62917	0.33323		1.00808	0.50454
1.35188	1.26577		0.924262	1.88006
1.36943	1.45198		1.85989	1.28083
4.01241	4.7344		0.502033	0.547669
1.6098	1.16646		1.58254	0.716274
1.3689	2.77547		2.37448	0.724945
2.5246	0.541647		1.88887	2.01283
1.25938	0.543364		2.83271	1.74395
0.871445	0.410368		1.06798	0.482144
2.28873	2.05367		2.10263	1.06016
4.92048	1.25519		0.867857	0.822801
1.98933	4.11224		0.737282	1.03421
1.80884	2.08876		1.29131	0.514106
2.47137	2.95726		0.825456	0.863556
1.06677	0.813173		2.05751	2.70623
1.61178	2.09499		1.30499	5.46495
1.83699	1.76981		0.921148	1.39646
1.225	0.508402		0.751061	0.899216
0.779704	0.693802		0.634332	0.334962
3.72132	2.03739		0.718452	0.649279
3.07247	2.99904		1.20836	1.01986
1.88188	0.938733		2.22904	4.93579
1.71148	1.24711		0.7724	0.324879
1.31805	0.477462		4.33975	0.605916
2.24641	1.4476		0.508009	0.594402
2.2524	5.81042		2.10089	1.12891
0.98904	0.795125		0.453993	0.402101
0.759641	1.40201		0.821124	0.769562
2.21342	2.43927		7.62112	2.24706
2.20538	1.73323		4.68746	2.28986
3.19443	6.52847		3.44787	1.43573
2.35616	1.79576		0.955885	0.372806
0.622018	0.77854		3.18386	3.60307
3.35287	0.706206		1.08448	0.523134
0.883008	0.662458		5.61952	1.38335
0.764737	0.661786		2.34361	1.23592
2.10401	8.23405		1.48387	1.06515
0.718947	0.625013		1.91471	1.25401
0.861389	0.8892		1.75285	0.759011
4.38043	2.66483		4.28447	1.01681
0.870829	0.550976		0.341236	0.380232
2.03732	4.09771		1.00849	0.88588
2.33315	4.23488		1.80254	1.537
0.609645	0.720549		1.25308	0.511012
2.7463	1.45148		2.57164	0.443278
1.17209	1.19617		1.23099	0.86433
1.02074	1.01155		0.968171	1.00736
2.2044	0.418536		0.52299	0.710183
2.64756	3.80032		2.09205	0.784363
1.01993	1.20957		0.796285	0.624641
1.55842	0.790261		0.344269	0.881098
0.776013	0.919004		8.51061	7.04917
3.56897	5.23221		2.15697	1.27032
0.664194	0.862831		0.788243	0.477168
1.66434	1.99659		2.01047	0.643353
1.40508	0.947491		0.955975	0.292149
7.34612	5.84614		2.93982	1.33468
3.89565	5.75362		0.99204	0.652568
3.441	2.41455		6.19218	6.3126
1.34289	0.890589		2.06951	0.780946
1.37096	0.613119		1.84111	0.97124
6.39975	4.88804		3.35395	1.35762
1.01786	0.37246		1.90049	1.1277
6.42944	6.5274		1.48111	0.69302
3.70317	7.07062		1.07269	0.900493
3.86735	1.67863		2.15562	1.07156
0.964923	0.903665		2.39808	0.568
2.69647	3.38759		0.636267	0.446332
3.78133	3.5947		2.27976	0.96835
1.66958	1.6712		2.38635	4.88044
1.9409	4.69884		1.47331	0.873685
0.673005	0.780808		0.802377	0.281207
1.90808	1.04763		0.399209	0.446838
1.82621	0.911174		1.17412	0.402723
5.43313	5.36051		1.88472	0.893875
1.80953	7.30351		0.896177	0.718761
1.64364	0.999677		2.57605	0.96418
2.37949	2.25887		0.876385	0.428946
0.539843	0.602438		0.976842	1.02405
3.7587	4.01947		2.33869	1.2302
4.52444	1.64674		0.987412	1.14891
1.81632	1.24516		1.7563	1.71041
0.791789	0.94129		1.43177	0.627913
2.39165	5.00735		2.76431	1.39122
1.5299	0.944862		1.7847	3.12141
0.338952	0.360005		0.684447	1.20064
4.3086	1.37212		0.597288	1.00046
1.06809	0.333276		2.0645	0.761649
5.45851	7.56114		6.16326	1.47277
0.681435	1.69139		1.43856	1.44117
0.594763	0.726686		0.450339	0.620681
2.90961	2.37434		0.5723	0.999265
0.471614	1.36187		0.938772	1.00039
3.39449	2.44279		2.23043	1.21625
0.754369	1.83299		0.707178	0.574012
1.75712	5.03263		0.757158	0.976085
10.1885	4.46639		2.61632	1.97702
0.535914	1.42449		3.22338	1.07149
5.49369	1.32308		1.26313	0.746249
1.8056	0.874856		2.97603	2.91807
0.991405	0.895912		0.766323	1.24208
0.340578	0.859146		3.88268	1.20772
2.68334	4.82301		3.49183	1.52571
0.983256	1.02926		1.91753	0.848827
2.41565	2.72791		6.67639	7.41571
2.03573	1.57956		5.31589	3.8917
1.02619	0.867444		0.746239	0.429782
0.862176	0.86566		1.61589	2.44069
5.71808	2.04604		1.22044	0.627751
1.22232	0.440308		2.09589	2.59246
1.26847	2.1334		0.574059	0.518129
1.15258	2.80142		2.14684	0.324233
1.34439	0.84933		1.547	0.572473
1.27265	2.59058		0.829008	0.708542
3.22596	1.88248		0.6238	0.620324
0.676084	0.824107		2.87382	2.01879
5.09319	2.10135		1.48155	0.761027
1.30359	1.88931		5.61371	6.22496
0.849449	3.28719		1.41217	1.5942
0.727785	0.515134		0.937983	1.06461
4.74813	2.07496		1.08635	2.6642
6.47677	7.23149		3.76197	1.96699
1.08006	0.431345		1.13591	1.02344
2.59994	3.84		0.795178	1.08549
5.12356	9.28386		2.19951	2.37011
1.38422	0.841475		2.45537	2.20533
0.586694	0.373722		4.20139	3.23328
0.885328	0.652845		0.557677	1.05742
2.40441	0.524468		2.3816	0.637727
0.99145	2.03554		1.5649	0.828523
5.54181	0.754239		0.481385	0.639314
3.87583	1.21249		1.0058	0.726337
4.64457	1.54089		0.854513	1.01055
3.97794	1.19416		2.92317	2.93824
3.7016	1.65784		1.10588	0.462779
1.28866	1.32225		0.669898	0.350357
1.68613	1.2531		0.88136	0.457876
1.43599	1.12927		3.22738	1.89359
1.70152	2.1157		0.432824	0.655074
3.86456	2.01133		0.398918	1.03283
0.629494	1.12032		2.58318	0.433294
2.34104	5.07167		0.625214	0.821621
0.84224	0.513018		0.476874	0.774125
0.986047	0.914882		2.5839	1.39958
3.01241	2.5842		1.10069	0.817143
0.311839	0.398478		2.73785	0.913977
0.553665	0.634675		1.3357	0.614344
1.75802	1.10267		9.75924	1.85422
0.742518	0.26065		0.403997	0.990384
1.54054	4.42146		2.16823	5.54585
1.05172	0.470988		0.564313	0.468332
1.66849	0.671539		2.0456	0.700826
0.881295	0.56374		0.875227	0.660072
5.44554	2.01092		0.557183	0.38605
0.669964	0.368498		1.48855	1.22908
8.34248	4.66719		1.58132	1.06518
2.99707	2.34138		3.48415	0.53441
0.722176	0.633115		4.03387	2.10626
1.1519	0.576502		6.97675	4.38896
1.37409	1.11737		3.17906	0.709772
1.56583	0.996611		0.450048	0.510198
3.83733	3.33455		1.43383	1.22847
1.91036	3.03754		5.13002	5.09068
1.80741	0.425945		0.938901	0.464757
0.775268	1.52819		0.668873	0.50342
7.98277	5.12341		3.42241	1.05995
0.695072	0.776832		1.64978	1.46741
1.76446	1.76683		1.56956	0.782265
1.56137	0.708766		0.461257	0.61216
2.93212	4.74047		2.2357	0.560469
1.24358	4.13343		4.38837	4.32539
3.08297	4.02301		0.939108	0.818008
4.02113	1.70037		1.57391	1.69723
1.41301	4.89639		0.771762	0.416821
1.37286	3.19203		0.829768	0.639354
1.8744	1.95504		3.95228	2.64004
1.07238	4.07202		2.29774	2.01908
0.675359	0.496288		0.61741	0.847977
0.75651	0.604956		0.881415	0.506106
0.726414	0.343788		1.13502	0.941312
0.756292	0.791289		1.30511	0.737374
0.708975	0.876806		0.46411	0.46136
1.64086	1.58673		1.87198	1.36556
2.47674	2.65298		0.907698	3.13404
1.45089	0.560695		5.58146	2.67034
1.73747	1.47232		0.415102	0.541798
2.21991	0.339081		2.44327	1.05309
5.00046	12.1283		1.57291	1.26995
2.50263	8.84693		1.48826	0.817966
0.521069	0.327862		1.50942	1.94973
0.861708	2.12889		1.30826	1.12256
1.67237	1.9862		4.48996	4.23721
1.86466	1.56228		1.32497	0.858266
0.917578	2.19554		1.84124	1.9409
1.4501	1.63619		4.61952	3.25026
3.23342	0.536203		1.85197	0.754461
0.497054	0.41664		3.01737	2.56533
0.759382	0.735115		0.954057	1.35203
0.783144	0.764182		0.513546	1.58865
0.545402	0.709282		4.20798	1.14015
2.06632	1.76093		0.957502	0.995245
2.35446	2.7769		1.44732	0.71952
4.58842	12.4438		2.11107	0.624659
6.0457	7.08365		10.285	2.90292
1.47948	3.32901		0.968236	0.426768
2.01871	1.7966		1.18835	0.419134
3.64804	7.70287		6.32788	1.55701
1.75726	1.56124		3.81532	4.93224
0.864049	0.822152		0.413377	1.19993
2.26396	2.06945		1.27009	0.786471
1.64623	1.42125		3.67067	2.11231
0.859093	1.43493		3.39564	0.932628
0.724056	0.781805		0.595023	0.27921
0.974936	0.482701		0.616191	0.757164
3.28215	3.2833		2.11615	0.662521
0.869791	2.14184		4.12835	5.94735
2.68716	2.27617		1.24024	1.08599
0.679438	0.503001		1.56072	1.01199
3.15253	5.25117		-1.0723	-1.11191
2.25426	6.33267		-4.43304	-2.17536
2.50597	2.42696		-0.606081	-0.351453
1.27523	1.31047		-1.26832	-0.92302
6.35862	8.12141		-0.99087	-0.909241
4.05929	7.93344		-1.86142	-0.978583
0.891014	0.843473		-2.27858	-1.62228
2.23541	0.515944		-0.676013	-0.5261
1.03919	0.744748		-3.57379	-0.873448
2.17836	0.948798		-2.04545	-0.387337
1.22044	0.867614		-0.534012	-0.583532
1.29779	4.30685		-6.09323	-1.63278
3.15927	4.08868		-1.5827	-2.45838
2.31916	7.81043		-0.81532	-0.620323
1.5662	0.602233		-1.2428	-0.382028
1.18328	0.445561		-1.3141	-0.622581
3.63376	2.26871		-2.43128	-0.748764
4.7901	1.53735		-2.31146	-1.44509
6.58468	14.7136		-2.86039	-0.914538
0.862254	0.407642		-3.46631	-0.962021
7.2285	4.13088		-0.894677	-0.569672
0.421165	0.483215		-0.708385	-0.757324
5.32026	6.83874		-1.15644	-1.3326
2.13821	0.64891		-3.67564	-0.734043
1.95658	2.86646		-7.84961	-1.63265
0.769573	0.823169		-2.77875	-1.43643
1.92917	1.27329		-1.70867	-0.643765
1.04567	1.08901		-2.19924	-2.0326
0.488552	0.573929		-2.87066	-3.60141
1.49275	1.20074		-0.684978	-0.428826
3.07794	3.19561		-0.900574	-1.1548
1.21595	0.971227		-1.33633	-0.591168
2.84202	5.4144		-1.42094	-2.79363
2.89749	0.734537		-2.20116	-1.1137
1.68568	2.26417		-2.23108	-1.86092
1.28146	0.787566		-2.5474	-0.566244
8.54098	4.04389		-2.22708	-0.883167
1.64211	1.50291		-1.18594	-0.922843
3.19633	2.32537		-0.666973	-1.42962
1.35554	3.52174		-9.03168	-1.43938
0.639552	1.45898		-0.670736	-0.699724
6.01887	2.36418		-4.86873	-0.637902
0.748134	1.16032		-0.596312	-0.691074
8.1543	4.65842		-1.35875	-0.645145
8.43296	4.44654		-3.39026	-0.478805
4.61252	4.06176		-2.80779	-1.31598
0.375908	0.309018		-2.72893	-2.62735
2.39193	2.34623		-0.601815	-0.530609
0.556504	0.568103		-1.09697	-0.698021
1.55357	0.451327		-1.76025	-1.41662
1.18247	1.18895		-3.24018	-1.55907
2.32638	2.87547		-3.97714	-4.03822
1.40193	0.967597		-1.36138	-1.07619
0.600092	0.348123		-1.65789	-1.14137
1.90886	1.81025		-1.68935	-2.27316
2.91254	0.743115		-0.774943	-1.08979
3.44215	11.9903		-3.08644	-1.0201
2.78869	2.17142		-3.04599	-1.11257
0.830789	0.737585		-0.865783	-0.898097
4.35726	4.24256		-4.42083	-1.64661
0.965587	0.369617		-4.22215	-0.869217
1.28974	0.92381		-0.344791	-0.572372
1.41849	2.39051		-2.66527	-0.717064
1.36471	0.822733		-3.34349	-0.871356
0.662678	1.31539		-1.02421	-1.00863
0.533174	0.555349		-0.980763	-1.22776
5.44744	2.91032		-1.04385	-0.404521
0.43031	0.373918		-2.19483	-1.20829
1.41996	0.893727		-3.72346	-1.37498
1.35033	0.763007		-0.682833	-1.70294
2.64359	2.18914		-1.54025	-0.859542
0.83119	1.35303		-1.41319	-1.42521
2.86038	2.96191		-1.65762	-0.681999
1.37794	0.710397		-3.13564	-1.48918
1.17459	2.18618		-1.19996	-1.48521
1.56536	2.52261		-0.898566	-0.451394
1.24595	1.56613		-0.404475	-0.607257
3.95975	0.824189		-3.30875	-2.9961
1.22579	4.54263		-0.869249	-1.28845
2.90016	2.24302		-5.3656	-1.07227
0.478477	0.304885		-1.61394	-1.06496
5.21112	2.93438		-5.09104	-1.02762
1.09581	1.20027		-0.534994	-0.749836
0.664619	0.501499		-0.811376	-0.644144
0.799336	0.398948		-5.45572	-1.0788
1.42758	0.460408		-1.75082	-1.77916
0.504307	0.434276		-1.11726	-0.962256
0.416532	0.991963		-9.19264	-1.43841
0.571782	2.42234		-0.835792	-0.515637
0.94757	0.743664		-0.83094	-2.23551
1.95856	2.22636		-2.36867	-0.700223
0.696735	0.803082		-4.72939	-0.695353
1.99331	1.2576		-3.20999	-1.5091
0.800595	0.675211		-2.56674	-4.15724
3.69928	6.26418		-1.6222	-1.91061
1.83486	4.67386		-2.20916	-0.965037
0.620173	0.541214		-1.31674	-1.15372
2.97357	0.866411		-1.43293	-1.13613
2.8731	8.96415		-7.36532	-3.82699
3.58128	4.79329		-0.679309	-0.382737
3.38232	8.4195		-1.12785	-1.42188
1.39436	1.40739		-2.72909	-1.47316
1.9904	1.02562		-3.55902	-2.55695
4.68908	1.64174		-2.05116	-0.920778
0.614378	0.750394		-1.74647	-0.838435
3.42337	3.84848		-1.33357	-1.95395
1.41797	0.963472		-0.309079	-0.667777
5.07098	8.16119		-1.57672	-0.987582
0.437995	0.760274		-2.3096	-0.434564
1.22991	0.605046		-0.951025	-0.444484
0.809845	1.23739		-2.81837	-0.389904
1.04887	0.363274		-4.94317	-0.996566
1.33016	1.66406		-0.418107	-0.959993
8.90926	5.74681		-3.3035	-2.88509
1.74782	0.928222		-3.47697	-1.13106
0.44925	0.339098		-2.65056	-0.928785
0.578774	0.872319		-6.9774	-2.63295
1.24347	0.543689		-3.00549	-1.24913
1.0884	0.367979		-2.2671	-1.06094
0.837579	0.607981		-1.50853	-1.02019
0.807819	0.49098		-3.67014	-1.34384
3.52285	3.37023		-0.999974	-1.65951
9.69106	4.90704		-5.60691	-0.843575
1.48422	0.778932		-5.85124	-0.571133
0.814307	0.665082		-1.55079	-0.678008
6.51718	3.06494		-4.25519	-1.57339
3.04378	0.769154		-2.15678	-1.11042
3.19019	1.09452		-1.32896	-1.7872
3.35049	1.0388		-0.326625	-0.757004
2.3341	0.671809		-2.02154	-0.716534
1.74281	3.08605		-0.65545	-1.44702
1.37675	1.47771		-3.65748	-0.716653
1.24674	1.20287		-1.42368	-1.2094
12.9412	4.08649		-3.01218	-1.55313
2.6784	1.94935		-4.05718	-0.642898
1.08308	0.870938		-2.08258	-1.08081
0.586416	1.15449		-1.13658	-0.681277
2.4471	1.48582		-2.09827	-1.67842
1.99115	2.12612		-2.36909	-0.50183
1.20658	0.881589		-3.99024	-1.52082
1.76301	2.7508		-0.643038	-0.396772
0.865429	0.754336		-0.310215	-0.25392
0.601736	0.561459		-1.14933	-0.679918
1.0473	0.56946		-1.88428	-1.98048
1.412	2.40139		-0.421922	-0.799211
1.47379	2.4717		-4.67949	-1.67541
0.77001	0.239873		-0.490518	-0.390205
1.62592	0.881359		-4.26406	-1.12994
0.765537	1.02045		-3.13902	-0.658185
0.407967	0.461613		-1.5805	-1.07489
1.22522	2.30219		-1.32876	-1.49848
2.7701	2.03041		-5.81837	-1.5989
1.35743	1.03062		-1.11716	-0.669948
3.55296	5.69063		-1.8445	-2.20917
3.53747	1.59926		-6.57119	-1.54455
9.58613	6.40191		-0.633171	-1.19695
0.676184	0.297917		-0.808134	-0.913151
0.950467	0.767762		-2.36717	-0.91568
0.868258	0.915257		-3.49965	-1.3923
0.531159	0.81713		-0.721987	-1.25034
0.507572	0.557612		-1.94999	-1.097
1.76012	2.47612		-11.4729	-1.44124
6.04589	1.1328		-2.96506	-1.12068
1.29891	0.83386		-4.49594	-1.7886
1.04544	0.299016		-11.324	-0.886766
5.78474	5.05034		-7.78945	-3.25668
5.9293	4.80809		-7.67517	-1.86633
0.814573	0.893802		-1.23464	-0.911725
0.472134	1.03028		-5.43887	-1.4844
2.28876	0.962365		-8.61384	-1.07864
3.42388	1.00974		-1.67074	-1.53229
1.13084	1.33013		-7.41517	-2.18134
3.16116	1.28648		-8.86843	-1.46709
9.73	3.69137		-7.00737	-2.95583
0.796552	1.50777		-2.64071	-1.61043
1.51491	0.898155		-0.594246	-0.457081
0.826835	1.04167		-0.893198	-0.91329
0.54892	0.628107		-2.86745	-1.6341
0.8176	1.04057		-0.529328	-0.574374
1.52409	1.61069		-12.3823	-0.800325
0.646461	0.471338		-2.02176	-1.26725
0.919643	3.89079		-1.75958	-0.941097
0.59174	0.797019		-0.547093	-0.792554
2.27395	0.497938		-2.82567	-0.908722
1.70256	1.15478		-0.604806	-0.580326
1.7812	3.36775		-3.69267	-2.19138
3.18293	2.33276		-2.07844	-0.620583
12.0867	7.13574		-1.47223	-2.30662
1.53673	2.7152		-3.75022	-2.4986
1.54034	0.881923		-1.79061	-0.981414
2.33663	2.03481		-1.63192	-1.11729
3.28748	1.16103		-1.69129	-0.630543
1.26394	7.83309		-0.653702	-1.01574
0.391713	0.546208		-0.601818	-0.590047
0.589804	0.463959		-1.91835	-1.51252
4.80678	3.54044		-1.04927	-0.518737
1.62389	1.58357		-0.720526	-0.628889
4.4505	7.69045		-7.10538	-0.561547
0.78118	2.36162		-2.46728	-0.710202
3.40777	1.67549		-1.40193	-1.42771
10.8296	3.88252		-3.47155	-1.83708
1.6672	1.05002		-2.10081	-1.06696
2.06003	2.5945		-0.677089	-0.23464
2.55323	2.21913		-1.49233	-0.333078
1.00998	2.39227		-2.7534	-0.942646
0.950272	0.849859		-6.38401	-0.755724
2.9772	1.36131		-1.07181	-0.928501
0.703077	0.597768		-1.85805	-0.513428
5.68763	2.71807		-1.62319	-0.677864
0.785237	0.528895		-2.99067	-1.77513
0.758672	1.00239		-3.30169	-2.8238
1.41595	0.70938		-2.99485	-1.34824
4.18223	2.65272		-1.9415	-0.643028
2.53862	1.53911		-0.749517	-0.552772
0.928096	1.4338		-2.51786	-0.662265
4.60618	6.00414		-2.82751	-0.76776
1.20744	0.479574		-3.15314	-1.3772
0.413773	3.84267		-4.29486	-1.26107
1.62073	1.48377		-1.64785	-1.32154
1.69185	0.822744		-1.20561	-0.562321
2.70297	2.60701		-0.375239	-0.361376
3.23774	5.6217		-7.94315	-2.18792
3.32113	3.9498		-0.548161	-0.652115
1.00016	3.03686		-0.630937	-0.587061
3.70849	7.33488		-2.45383	-0.988909
6.29091	6.83107		-1.27005	-1.59466
1.08093	0.537785		-0.420189	-0.348159
0.736027	0.356648		-1.85809	-0.656474
1.8047	1.65557		-0.429231	-0.436915
1.88388	1.20262		-3.39314	-2.45493
1.82887	1.45706		-6.13642	-3.5191
3.52743	0.777708		-4.84813	-3.82551
0.399438	0.697438		-0.578383	-0.556525
4.82889	3.81336		-2.66132	-2.03373
0.539545	0.659128		-5.3915	-2.06206
10.9835	2.06223		-5.6504	-3.20111
2.71624	4.66833		-5.02501	-0.77931
0.954819	0.272578		-1.01925	-5.36476
2.57255	1.01427		-2.36781	-1.37914
0.935175	0.438736		-1.65289	-0.314807
0.875043	0.517963		-2.15026	-1.12685
1.77733	0.922852		-1.6347	-0.823714
3.83171	1.23353		-4.33348	-1.33043
1.77955	0.492914		-0.550545	-0.934709
0.785863	1.12996		-5.619	-2.63801
1.93403	6.75703		-0.641225	-0.597546
0.437758	0.700395		-0.548504	-1.36288
2.20249	1.61154		-3.185	-1.23883
1.85337	2.57445		-2.90045	-1.98889
1.93155	9.95686		-1.63456	-1.25647
9.53547	3.48054		-0.908564	-1.068
1.17924	0.661591		-8.60246	-0.909131
1.15613	0.939621		-0.485022	-0.335512
1.27587	2.18755		-0.567306	-0.707686
0.629195	1.86223		-0.984315	-0.943055
3.55622	2.31514		-2.40994	-0.539038
0.480954	0.646276		-0.82101	-1.29988
1.62136	3.12804		-0.768737	-1.06239
0.88273	0.918697		-2.92323	-2.46194
0.684324	0.343129		-0.588748	-0.411431
2.50886	0.614221		-0.595209	-0.934133
3.45976	4.75847		-2.95362	-1.54814
0.666632	0.765887		-1.12264	-1.08003
0.998299	2.09487		-1.47164	-1.25143
1.46411	1.04748		-1.7289	-1.18831
4.30706	5.81117		-1.44869	-0.495922
1.59707	1.10165		-2.95743	-2.94498
3.24633	1.09185		-2.91118	-0.861717
0.662757	0.980818		-0.960677	-1.53777
0.658335	0.69918		-2.17233	-0.916346
1.10546	1.09045		-1.82417	-0.568849
0.800303	0.774343		-0.529781	-0.426482
1.25028	1.298		-0.300364	-0.593585
6.6822	0.651175		-9.59812	-2.47908
3.26499	2.85716		-3.10494	-0.912494
1.98479	3.1187		-2.51322	-2.84833
1.75675	1.64357		-2.33415	-1.81614
2.75322	1.4816		-0.57132	-0.854896
0.791948	0.438115		-1.35816	-0.848899
0.556315	0.434297		-1.13631	-0.369442
7.87574	8.18866		-2.75087	-0.79326
0.844831	0.715377		-0.99297	-1.22631
0.94012	0.53947		-2.56384	-1.95035
0.916703	0.330084		-0.675186	-0.648063
3.92448	3.46768		-3.83187	-1.61167
7.65745	3.05999		-0.438102	-0.354474
1.75362	1.64194		-1.54499	-1.63947
2.86405	2.53378		-1.40034	-2.44858
1.54908	2.52927		-0.698332	-4.06634
4.43299	9.4036		-1.56319	-1.3918
7.79869	1.65195		-0.644312	-0.785517
1.85544	1.67778		-1.12592	-3.21915
7.27871	2.2109		-4.04445	-1.98387
3.66211	3.0999		-1.73132	-0.777943
0.700718	0.456756		-1.07852	-0.758524
1.28679	0.599743		-2.17091	-1.35142
0.362668	0.592981		-1.52867	-0.483226
4.00636	3.22106		-1.59874	-1.08503
0.917888	0.34469		-1.41807	-0.606472
0.82677	0.688664		-0.321555	-0.635886
0.858648	0.369144		-1.67588	-0.986702
5.43292	4.78315		-0.571973	-0.511734
2.78913	0.997873		-8.77449	-3.51155
1.47433	0.353893		-2.93716	-1.78416
1.72856	5.78869		-1.28109	-1.02119
1.96629	1.98366		-0.921264	-1.39083
2.09531	2.05093		-5.83743	-1.8627
2.88114	2.87153		-2.62648	-2.147
3.10688	4.27698		-0.889385	-0.28116
1.99824	9.20402		-4.70298	-4.30478
0.933244	0.624975		-0.925815	-1.00298
0.536191	0.614562		-1.48498	-1.22162
2.00118	1.27223		-2.18538	-1.25996
0.682185	0.992021		-1.00079	-1.39764
2.44949	5.55726		-1.15576	-1.92325
1.66851	0.509813		-2.91517	-2.82543
1.03061	0.601619		-2.83718	-0.440576
4.40786	7.35723		-5.71305	-4.33117
0.747778	1.18216		-0.698799	-1.58203
3.97748	5.01242		-1.20499	-0.325277
0.924262	1.17693		-0.85619	-0.626033
1.85989	1.40515		-2.21873	-0.989724
4.32278	5.18834		-1.23444	-0.626671
0.586664	0.838078		-2.90516	-1.37748
2.11677	2.42046		-5.96634	-3.16613
2.88744	2.40034		-2.06082	-0.665995
1.88887	2.76068		-0.721159	-0.383513
0.932724	0.892728		-2.7593	-1.15607
1.21322	0.855012		-0.899784	-0.487341
4.07915	3.46997		-5.07678	-1.0469
1.77143	0.95384		-5.24441	-1.30118
3.57341	0.771199		-4.5472	-0.840802
1.1352	1.60164		-1.87063	-1.02322
3.01981	4.84076		-0.966905	-0.444172
2.10263	1.38897		-0.487547	-0.296071
0.482696	0.761858		-1.65747	-0.747371
1.9474	1.09927		-0.967434	-0.499868
0.921936	0.712938		-0.83967	-1.13953
0.867857	0.608576		-3.16526	-2.4468
2.74384	2.13471		-4.25883	-4.54469
0.509864	0.406205		-0.829193	-0.875383
1.18407	2.67142		-1.81343	-1.22651
2.08012	0.39823		-2.83211	-1.31809
1.29131	0.601399		-0.987942	-0.489225
2.05751	6.2956		-1.34685	-0.699102
2.22577	2.1533		-0.940538	-0.628267
0.689307	1.69163		-0.970607	-0.752237
1.30499	4.89001		-2.34344	-0.95242
2.10523	0.875132		-1.09266	-2.83104
0.921148	1.02806		-1.25441	-1.57334
0.820386	1.29078		-6.59929	-2.05205
0.751061	0.631829		-3.0781	-0.960481
2.73793	1.28047		-1.39538	-1.62076
1.99696	1.56653		-6.40267	-1.83544
0.634332	3.20034		-0.642805	-0.895523
0.718452	0.816678		-0.768862	-1.09434
1.20836	1.75013		-6.15332	-3.03842
3.68719	4.57615		-1.2932	-1.55116
0.835118	0.624369		-1.97155	-1.21276
2.22904	2.75509		-0.891414	-1.02672
5.61269	4.79041		-3.90672	-1.45681
0.7724	0.557714		-0.367791	-1.92518
3.92528	2.15375		-3.72883	-1.3631
3.31846	1.55139		-0.962599	-0.810986
1.0934	1.05704		-8.66792	-2.03641
0.876317	0.78244		-2.18236	-1.89419
0.843797	0.480579		-0.727154	-0.699485
0.765805	0.874813		-1.368	-2.03683
4.33975	1.48819		-1.30523	-0.513451
4.92491	2.84276		-2.10215	-1.36167
0.855315	0.943095		-0.67989	-1.1165
0.418811	0.49168		-3.83303	-2.06536
1.80708	0.943657		-1.21192	-0.844327
0.821124	0.635448		-1.90328	-0.882131
3.00925	2.03353		-3.50992	-0.981792
0.56644	1.60144		-1.42372	-0.645687
0.652228	0.579314		-2.3193	-3.73933
3.44787	1.06603		-0.690809	-0.652653
1.62812	0.427956		-4.20545	-4.56627
1.58188	3.16602		-1.75407	-2.46013
0.874578	0.945498		-2.13667	-1.45786
1.22699	1.12916		-2.11482	-0.988174
1.17302	1.25205		-1.59363	-1.13535
0.9799	0.396628		-2.07289	-1.95152
4.38775	3.39662		-0.276456	-0.470836
1.02488	0.367865		-0.714356	-0.439624
0.53746	0.669722		-1.2044	-0.539996
0.924594	0.449356		-2.75701	-0.273265
1.91471	0.717777		-1.36408	-0.870235
1.26597	1.68881		-0.999002	-0.46371
0.765894	0.602922		-1.03319	-1.18487
1.75285	1.69719		-1.78955	-1.04304
4.28447	4.99072		-0.568246	-0.859212
0.613703	0.805073		-0.754189	-1.3892
4.06596	1.1571		-4.55758	-2.06513
1.00849	1.97764		-1.15645	-0.794231
3.21847	2.8439		-1.24014	-1.80507
0.897361	0.302352		-1.62117	-1.92555
0.723601	0.772531		-0.78014	-0.609707
0.917312	1.1214		-0.854398	-0.618961
1.80254	2.41891		-1.25905	-0.857312
4.8856	3.19314		-4.33459	-0.606371
1.03631	4.16404		-0.801023	-0.630398
4.00953	1.41837		-0.678946	-0.839726
0.425594	0.456113		-2.30102	-0.742867
1.25308	0.778691		-2.41567	-1.13978
0.681685	0.523963		-1.54078	-1.64616
2.57164	1.1716		-1.88462	-1.76595
0.968171	3.44724		-1.6187	-1.44787
2.09205	1.09443		-0.987093	-0.638282
0.796285	0.775406		-3.02106	-0.764499
8.51061	7.18064		-2.28424	-1.29325
2.5188	2.52417		-2.71005	-2.61348
2.15697	1.99972		-2.80597	-0.726114
0.788243	0.423223		-0.797669	-0.673995
2.01047	0.576848		-3.72828	-3.04834
5.12372	4.37196		-4.18877	-0.996236
2.60255	1.85872		-2.35333	-1.50782
6.19218	9.91739		-0.953628	-1.17295
0.491701	0.502738		-0.472321	-0.617137
0.930362	0.523829		-2.11451	-0.609102
1.84111	0.852989		-1.52688	-0.795488
0.888306	0.362886		-1.53223	-0.194529
0.701712	1.24938		-1.40396	-1.06974
0.948329	0.93542		-3.67185	-0.4381
2.09292	1.11992		-1.43486	-1.02768
0.351399	0.490115		-1.38562	-2.61375
1.09586	1.00413		-0.248805	-0.258912
2.01451	0.877485		-1.41835	-2.04589
4.1728	1.83814		-0.828738	-0.529362
2.35256	1.83152		-6.32595	-0.870344
1.48111	1.78041		-1.57862	-1.01568
3.16321	1.7439		-0.539796	-0.545873
1.00921	1.26319		-2.43717	-1.12825
0.587655	0.574247		-3.60221	-1.32449
5.66798	1.25627		-1.92204	-2.33148
6.78551	4.89865		-0.423075	-0.679707
1.68204	1.76726		-3.1512	-1.48026
2.15562	3.122		-0.988884	-0.968549
0.704902	0.891951		-2.93157	-0.801198
2.39808	0.60884		-5.32407	-0.750281
2.05387	0.818255		-2.92834	-2.06875
2.27976	1.35241		-8.85308	-3.12577
6.53078	6.4283		-4.11111	-2.15041
1.10271	0.535952		-1.10685	-1.05998
1.30889	0.562295		-0.562503	-1.0432
1.31221	0.609866		-0.822562	-0.484864
2.38635	7.63166		-6.35133	-2.93496
0.802377	0.461389		-1.21165	-0.723152
1.10385	0.662597		-1.8775	-0.508963
0.399209	2.21213		-1.10764	-0.491063
1.17412	0.415893		-1.60629	-0.487933
1.55523	1.04674		-2.38219	-0.827699
1.88472	1.84773		-5.32051	-3.67745
0.896177	0.324104		-0.666137	-0.37828
9.55084	2.88055		-5.14289	-1.86484
1.18136	0.347923		-0.805613	-1.31068
2.57605	1.10943		-2.1871	-2.81807
0.976842	1.61363		-1.88735	-1.68922
1.0545	0.83959		-2.7875	-2.28354
0.349279	1.10784		-1.1663	-1.62341
0.987412	1.04332		-0.559169	-0.47424
1.7563	0.655033		-2.14782	-0.959159
0.466509	0.33455		-3.31621	-1.64027
1.77855	2.13374		-2.96523	-0.924527
1.64729	1.28067		-0.894278	-0.697722
0.863304	0.480708		-1.44567	-1.31061
3.82692	2.42368		-0.513494	-1.03342
1.4293	0.519609		-1.21206	-1.35295
6.12104	7.10333		-1.27667	-0.968771
0.624348	0.53042		-0.499981	-0.451679
0.771296	0.455085		-1.38206	-0.73602
0.684447	2.53376		-1.11506	-0.70306
0.597288	0.815545		-2.95808	-1.50515
2.0645	1.2168		-2.75157	-1.09571
0.740317	2.47154		-3.6815	-0.934881
6.16326	1.10636		-0.483897	-0.471631
1.43856	1.50622		-6.65184	-1.69044
0.450339	0.509062		-0.345309	-0.381842
0.5723	0.393582		-1.44991	-1.55531
0.916611	1.8869		-0.552027	-0.608363
2.23043	1.40817		-1.23416	-1.2013
0.580817	0.676101		-0.973655	-1.72478
0.757158	0.497972		-2.71678	-1.545
3.13433	1.48285		-1.44378	-0.488902
3.70056	3.73152		-2.05213	-1.3482
2.61632	3.24837		-4.6622	-1.41533
4.16944	2.14488		-8.58674	-5.31835
0.932304	2.5221		-6.65712	-3.69244
4.89603	4.28361		-7.67226	-3.53684
3.22338	0.616853		-4.91087	-4.08323
0.844519	0.27581		-1.43676	-0.508077
1.10511	0.846442		-7.07045	-3.40257
0.491863	0.534366		-1.33685	-0.591336
1.69967	0.992521		-4.65257	-1.55619
2.97603	1.86269		-2.19404	-0.866206
0.766323	1.53924		-2.4643	-1.75955
3.4758	1.49811		-1.34577	-0.951303
3.49183	2.33541		-0.582238	-0.814121
1.85029	0.788296		-2.23608	-0.629655
1.00689	1.08237		-4.128	-1.48447
1.91753	2.18816		-1.68755	-1.07383
4.36441	3.39108		-1.18915	-1.04365
6.67639	7.51725		-3.08952	-2.4371
5.31589	5.43776		-1.13286	-0.599163
0.746239	1.25393		-1.18393	-2.54219
1.90113	1.20781		-5.07826	-0.903923
1.61589	5.79704		-1.86629	-0.633809
0.683373	0.754413		-6.22882	-1.39481
10.2005	5.46965		-2.70967	-1.69098
0.881369	0.568672		-0.318477	-1.0008
1.24977	0.670709		-0.920968	-1.68674
2.09589	6.10358		-1.9395	-0.680934
0.829008	0.577103		-1.76807	-1.19871
1.03554	0.694018		-3.33528	-4.18384
0.399548	0.484276		-5.01586	-1.13245
5.61371	9.3845		-3.83311	-2.70199
3.58464	3.82508		-0.566436	-0.883732
1.41217	5.15299		-1.78317	-0.456107
0.937983	1.23626		-4.94771	-2.11677
1.08976	1.23228		-3.74722	-1.57765
0.898144	1.37675		-5.74118	-6.33939
0.5066	0.347008		-3.67427	-0.747943
1.13591	0.833726		-4.05375	-0.617159
2.67527	2.82087		-6.53348	-2.61697
1.84455	1.59948		-1.25321	-0.479396
1.226	2.87657		-0.933169	-0.761903
0.309264	0.561123		-2.76627	-0.545849
3.1529	6.86225		-1.0002	-1.15093
0.795178	0.735607		-1.28201	-1.1502
0.637523	1.75028		-2.5695	-1.634
1.06601	1.51016		-2.46905	-1.60742
0.554364	0.450359		-0.711337	-0.81794
3.51522	0.795889		-0.486115	-0.57301
2.19951	3.28242		-1.51003	-1.25343
2.60841	1.17549		-2.07573	-0.677566
2.44315	1.96747		-4.76913	-1.33185
3.89761	3.07424		-3.98453	-0.781365
4.20139	2.36522		-4.07719	-0.714505
1.35523	2.73829		-2.67229	-1.22056
1.36878	0.65002		-1.72398	-1.39474
1.5649	0.754608		-1.37702	-0.846992
0.298917	0.567579		-1.07253	-0.864101
5.83591	1.43188		-1.83597	-0.527551
0.561854	0.614289		-0.687114	-0.652814
0.549552	1.50919		-0.28788	-0.514712
1.27336	0.773424		-1.2558	-0.477962
1.0058	1.66914		-1.03198	-0.535687
1.40802	0.444068		-0.972825	-1.56047
2.92317	6.27806		-0.431217	-1.12559
0.88136	0.478327		-1.34955	-0.685263
5.33962	3.75102		-1.01739	-0.821497
2.70764	3.806		-2.46933	-0.454286
2.72264	0.349538		-5.06973	-1.55725
3.22738	0.742688		-2.70552	-2.95406
0.398918	0.602437		-1.04374	-0.641031
5.97772	6.85525		-0.401367	-0.670026
2.58318	0.87826		-0.806007	-0.905036
4.23468	1.43581		-1.71831	-3.17882
0.625214	1.37595		-1.54942	-0.415975
1.56065	1.07296		-0.773608	-1.03791
0.476874	2.59038		-2.22816	-2.39242
1.03334	1.22664		-0.345578	-0.35393
4.06075	2.51329		-4.01261	-0.840183
2.68515	6.24778		-0.674052	-0.531443
2.5839	3.64583		-4.97912	-0.910211
0.720777	0.79846		-3.87132	-0.845125
2.32037	4.66714		-12.7236	-0.795362
1.53217	0.911032		-1.44203	-0.362184
3.11475	1.76913		-1.20056	-1.84389
0.403997	0.626919		-0.889158	-0.76879
1.49254	0.818034		-1.50941	-1.22082
0.745053	0.76204		-0.938239	-0.511348
0.564313	0.479813		-1.49023	-0.346426
1.26615	0.677667		-0.964064	-0.510422
7.91286	3.47265		-4.83679	-2.32304
3.48415	2.96718		-0.507431	-0.518422
1.25906	1.60104		-0.980339	-1.08323
4.03387	1.65888		-0.884614	-1.36494
1.20113	0.78973		-0.859216	-0.648928
0.450048	0.441503		-1.34264	-1.01468
1.43005	1.16549		-1.04489	-0.633058
1.43383	2.13144		-0.483376	-0.588092
5.13002	3.9877		-1.02653	-0.319137
0.819979	0.663302		-2.08757	-0.733293
3.42241	1.87605		-1.99952	-0.69868
1.64978	3.90551		-0.646256	-0.848236
4.74199	3.96254		-1.90996	-1.87209
0.853438	0.546065		-3.74427	-0.882569
1.56956	1.73414		-0.98028	-0.886993
1.46606	0.674677		-0.804416	-1.18243
4.38837	2.19812		-2.10373	-1.4616
1.57391	2.76242		-3.72871	-1.35037
0.784823	0.395317		-1.04143	-0.550619
0.778881	0.691801		-3.13742	-0.550288
0.771762	0.944798		-1.8809	-1.23937
1.37682	2.34988		-1.78131	-0.95462
3.95228	2.68799		-0.474752	-2.25793
0.387409	0.50835		-1.05253	-0.654417
2.29774	2.6414		-2.81271	-1.21007
4.47603	1.90913		-0.799382	-0.473043
0.881415	0.305999		-2.12413	-1.12895
1.13502	4.68909		-0.502252	-0.501586
6.14956	2.86203		-0.687252	-0.732043
0.839963	0.522436		-1.49387	-0.319778
0.952476	0.36034		-1.38166	-1.27318
0.907698	0.781527		-1.63823	-0.422048
2.44327	0.785807		-1.3647	-0.353334
1.57291	0.908558		-4.04544	-1.138
2.00464	0.943177		-1.15025	-1.24138
1.30041	0.588715		-0.538077	-0.600186
4.708	1.77085		-0.658863	-0.586235
4.48996	2.68908		-4.9055	-1.87353
1.18235	0.793129		-0.753072	-1.05306
1.32497	2.25179		-0.7825	-0.609232
9.11403	5.45135		-1.79627	-0.769168
0.714512	0.280265		-1.53442	-1.02214
0.978556	0.83169		-1.34209	-1.70102
0.759094	0.830614		-1.77674	-4.37496
4.61952	2.03158		-2.16694	-0.544413
1.85197	1.17339		-2.95335	-1.15892
0.816547	0.433054		-0.775185	-0.48278
1.80872	0.413348		-0.924636	-0.85228
0.900817	0.376853		-4.2058	-1.3624
1.16847	0.576324		-0.954227	-1.17487
0.521719	0.469379		-1.09809	-0.5264
3.01737	1.80697		-3.07478	-2.10627
1.37472	0.679413		-1.31453	-2.20698
1.05676	1.43184		-0.362096	-0.8367
0.954057	0.609291		-1.49347	-1.59364
0.513546	0.460819		-0.784897	-0.594166
4.83397	1.76334		-5.58471	-1.64342
3.95382	4.91256		-0.86528	-1.30313
0.657899	0.913027		-3.63799	-0.841865
6.19359	1.12515		-0.800038	-0.536802
0.979306	0.743517		-0.920134	-0.446138
3.00651	0.844365		-1.49668	-1.3581
2.08663	0.953702		-2.4864	-1.41333
1.82346	0.769201		-1.47	-0.758431
2.11107	0.775102		-0.538321	-0.252496
0.968236	0.366553		-0.418346	-0.32269
1.18835	0.592301		-1.64324	-0.322777
6.32788	2.48976		-2.64263	-3.05117
3.34976	2.41011		-0.997503	-1.08151
3.81532	9.04039		-1.78523	-0.575582
4.99962	1.2434		-4.92165	-3.34642
4.4437	3.90184		-2.83671	-0.99582
1.54258	0.880186		-6.05153	-0.71258
0.413377	0.853797		-0.347524	-0.551004
1.27009	0.808506		-5.09492	-0.624722
3.67067	5.09079		-1.4523	-0.763507
3.39564	3.47517		-0.890013	-0.643959
2.48407	1.62394		-0.793211	-0.488011
4.12835	9.58829		-1.406	-1.12619
3.15838	4.01394		-3.73895	-1.00557
1.24024	1.81614		-0.572331	-0.921497
3.81665	1.70568		-0.92195	-0.475312
-1.0723	-0.736577		-1.66643	-1.3992
-4.46708	-1.61476		-0.881612	-0.99343
-1.12709	-1.4692		-7.43874	-1.61244
-4.43304	-2.00741		-0.778684	-0.778364
-1.26832	-2.48678		-0.450746	-0.54935
-0.99087	-1.51755		-3.03729	-1.09242
-0.81805	-0.57895		-5.28566	-1.76311
-0.538896	-0.361259		-2.40214	-3.12011
-1.86142	-2.51107		-3.98735	-1.52186
-2.40241	-0.865287		-6.73224	-1.00113
-1.027	-1.35139		-3.1009	-3.27039
-2.27858	-2.76091		-0.704249	-0.958903
-4.25297	-2.02879		-2.22839	-2.62817
-0.676013	-1.19117		-3.87098	-1.02874
-2.04545	-1.10825		-9.55398	-0.564644
-0.534012	-2.36307		-7.57827	-4.08396
-1.08785	-1.06972		-1.08101	-0.973478
-2.14669	-1.26211		-0.921866	-0.618555
-1.33385	-0.548283		-6.79396	-2.16564
-0.802566	-0.800983		-1.03009	-0.389444
-0.660564	-1.07859		-1.24485	-2.09584
-1.00966	-0.978682		-1.55253	-0.728993
-6.09323	-2.18784		-2.44564	-1.19364
-0.825424	-1.09656		-2.7828	-0.955255
-2.95334	-1.37335		-0.644413	-0.97164
-1.21427	-1.02811		-4.74047	-2.45001
-0.715091	-0.649806		-2.87634	-0.662079
-1.5827	-1.66514		-1.12874	-0.724777
-4.90107	-2.40032		-4.34975	-1.4405
-0.81532	-0.614476		-1.72665	-0.828005
-1.2428	-1.17281		-1.90671	-1.67327
-4.45811	-1.68435		-3.12104	-1.51042
-1.28065	-1.06099		-0.669676	-1.00624
-1.10935	-0.740403		-0.594731	-0.496343
-2.43128	-1.4671		-0.778604	-0.575696
-0.602628	-0.716534		-1.60159	-1.62874
-5.66926	-2.26503		-0.65366	-1.26181
-1.25901	-0.90716		-0.896817	-0.377245
-0.894677	-0.579937		-1.4577	-0.739494
-1.88183	-0.434159		-2.94169	-1.37098
-0.708385	-1.15374		-0.248501	-1.10853
-2.62777	-1.57215		-3.94219	-1.48035
-2.93113	-1.36437		-0.939744	-1.29213
-1.15644	-0.963309		-3.24668	-0.969373
-3.67564	-0.877022		-7.30951	-1.44984
-7.84961	-3.1715		-1.43849	-0.626679
-1.92078	-1.14852		-3.14944	-2.09916
-3.37477	-0.880251		-1.52289	-1.78424
-0.793088	-0.371185		-1.54715	-1.07714
-0.429207	-1.02385		-1.78978	-1.7955
-1.70867	-0.64256		-2.29002	-1.55639
-1.21813	-1.18071		-5.36358	-0.830601
-1.4364	-1.66358		-4.1176	-1.78631
-0.305089	-0.532496		-1.66455	-0.294012
-0.636786	-1.32748		-0.62135	-0.496925
[truncated: 2,514 more rows]

## Sheet: Figure 4d
Figure 4d
FPKM_scc3		FPKM_syn4
FPKM	name	FPKM	name
49.9516	all_genes	49.513	all_genes
49.9516	non-SCC3_genes	49.4807	all_genes
49.9364	all_genes	49.4543	all_genes
49.9364	non-SCC3_genes	49.446	all_genes
49.9277	all_genes	49.3975	all_genes
49.9277	non-SCC3_genes	49.3924	all_genes
49.9153	all_genes	49.3846	all_genes
49.9153	non-SCC3_genes	49.3362	all_genes
49.8662	all_genes	49.3176	all_genes
49.8662	non-SCC3_genes	49.3173	all_genes
49.7841	all_genes	49.2987	all_genes
49.7841	non-SCC3_genes	49.2968	all_genes
49.7464	all_genes	49.236	all_genes
49.7464	non-SCC3_genes	49.214	all_genes
49.7411	all_genes	49.1888	all_genes
49.7411	non-SCC3_genes	49.1795	all_genes
49.7065	all_genes	49.1412	all_genes
49.7065	non-SCC3_genes	49.1313	all_genes
49.7046	all_genes	49.1188	all_genes
49.7046	non-SCC3_genes	49.1172	all_genes
49.6885	all_genes	49.0495	all_genes
49.6885	non-SCC3_genes	49.0262	all_genes
49.6767	all_genes	49.0261	all_genes
49.6767	non-SCC3_genes	48.9853	all_genes
49.6724	all_genes	48.967	all_genes
49.6724	non-SCC3_genes	48.963	all_genes
49.6664	all_genes	48.934	all_genes
49.6664	non-SCC3_genes	48.8198	all_genes
49.66	all_genes	48.8101	all_genes
49.66	non-SCC3_genes	48.8037	all_genes
49.6553	all_genes	48.7621	all_genes
49.6553	non-SCC3_genes	48.7462	all_genes
49.6394	all_genes	48.7175	all_genes
49.6394	non-SCC3_genes	48.6805	all_genes
49.6246	all_genes	48.6709	all_genes
49.6246	non-SCC3_genes	48.6548	all_genes
49.6127	all_genes	48.6476	all_genes
49.6127	non-SCC3_genes	48.606	all_genes
49.5723	all_genes	48.5657	all_genes
49.5723	non-SCC3_genes	48.5556	all_genes
49.5503	all_genes	48.5376	all_genes
49.5503	non-SCC3_genes	48.5266	all_genes
49.5469	all_genes	48.4755	all_genes
49.5469	non-SCC3_genes	48.474	all_genes
49.513	all_genes	48.4469	all_genes
49.513	non-SCC3_genes	48.4201	all_genes
49.4807	all_genes	48.393	all_genes
49.4807	non-SCC3_genes	48.3676	all_genes
49.4543	all_genes	48.2996	all_genes
49.4543	non-SCC3_genes	48.2948	all_genes
49.446	all_genes	48.2522	all_genes
49.446	non-SCC3_genes	48.2273	all_genes
49.3975	all_genes	48.2163	all_genes
49.3975	non-SCC3_genes	48.1995	all_genes
49.3924	all_genes	48.1633	all_genes
49.3924	non-SCC3_genes	48.155	all_genes
49.3846	all_genes	48.0333	all_genes
49.3846	non-SCC3_genes	48.0209	all_genes
49.3362	all_genes	47.9973	all_genes
49.3362	non-SCC3_genes	47.992	all_genes
49.3176	all_genes	47.9507	all_genes
49.3176	non-SCC3_genes	47.9322	all_genes
49.3173	all_genes	47.922	all_genes
49.3173	non-SCC3_genes	47.8655	all_genes
49.2987	all_genes	47.8428	all_genes
49.2987	SCC3_genes.other	47.8327	all_genes
49.2968	all_genes	47.8306	all_genes
49.2968	non-SCC3_genes	47.8004	all_genes
49.236	all_genes	47.7902	all_genes
49.236	non-SCC3_genes	47.7515	all_genes
49.214	all_genes	47.7303	all_genes
49.214	non-SCC3_genes	47.7024	all_genes
49.1888	all_genes	47.7013	all_genes
49.1888	non-SCC3_genes	47.6531	all_genes
49.1795	all_genes	47.644	all_genes
49.1795	non-SCC3_genes	47.6203	all_genes
49.1412	all_genes	47.5939	all_genes
49.1412	non-SCC3_genes	47.5539	all_genes
49.1313	all_genes	47.5234	all_genes
49.1313	non-SCC3_genes	47.4689	all_genes
49.1188	all_genes	47.3908	all_genes
49.1188	non-SCC3_genes	47.3193	all_genes
49.1172	all_genes	47.3052	all_genes
49.1172	non-SCC3_genes	47.2959	all_genes
49.0495	all_genes	47.2558	all_genes
49.0495	non-SCC3_genes	47.2511	all_genes
49.0262	all_genes	47.1925	all_genes
49.0262	non-SCC3_genes	47.1843	all_genes
49.0261	all_genes	47.1746	all_genes
49.0261	SCC3_genes.other	47.1516	all_genes
48.9853	all_genes	47.0951	all_genes
48.9853	non-SCC3_genes	47.0875	all_genes
48.967	all_genes	47.0747	all_genes
48.967	non-SCC3_genes	47.0402	all_genes
48.963	all_genes	47.0042	all_genes
48.963	non-SCC3_genes	46.9952	all_genes
48.934	all_genes	46.9855	all_genes
48.934	non-SCC3_genes	46.9683	all_genes
48.8198	all_genes	46.9681	all_genes
48.8198	SCC3_genes.other	46.9292	all_genes
48.8101	all_genes	46.9164	all_genes
48.8101	non-SCC3_genes	46.9007	all_genes
48.8037	all_genes	46.8916	all_genes
48.8037	non-SCC3_genes	46.883	all_genes
48.7621	all_genes	46.8619	all_genes
48.7621	non-SCC3_genes	46.8557	all_genes
48.7462	all_genes	46.849	all_genes
48.7462	non-SCC3_genes	46.743	all_genes
48.7175	all_genes	46.7082	all_genes
48.7175	non-SCC3_genes	46.6911	all_genes
48.6805	all_genes	46.6578	all_genes
48.6805	non-SCC3_genes	46.6566	all_genes
48.6709	all_genes	46.642	all_genes
48.6709	non-SCC3_genes	46.5879	all_genes
48.6548	all_genes	46.578	all_genes
48.6548	non-SCC3_genes	46.5729	all_genes
48.6476	all_genes	46.5714	all_genes
48.6476	non-SCC3_genes	46.5327	all_genes
48.606	all_genes	46.5142	all_genes
48.606	non-SCC3_genes	46.5023	all_genes
48.5657	all_genes	46.493	all_genes
48.5657	non-SCC3_genes	46.4781	all_genes
48.5556	all_genes	46.4762	all_genes
48.5556	non-SCC3_genes	46.4734	all_genes
48.5376	all_genes	46.4706	all_genes
48.5376	non-SCC3_genes	46.4524	all_genes
48.5266	all_genes	46.3637	all_genes
48.5266	SCC3_genes.other	46.3585	all_genes
48.4755	all_genes	46.3165	all_genes
48.4755	non-SCC3_genes	46.3094	all_genes
48.474	all_genes	46.2994	all_genes
48.474	non-SCC3_genes	46.2906	all_genes
48.4469	all_genes	46.2606	all_genes
48.4469	non-SCC3_genes	46.2188	all_genes
48.4201	all_genes	46.2029	all_genes
48.4201	non-SCC3_genes	46.2015	all_genes
48.393	all_genes	46.1707	all_genes
48.393	non-SCC3_genes	46.1702	all_genes
48.3676	all_genes	46.1524	all_genes
48.3676	non-SCC3_genes	46.1405	all_genes
48.2996	all_genes	46.1403	all_genes
48.2996	non-SCC3_genes	46.022	all_genes
48.2948	all_genes	46.0087	all_genes
48.2948	non-SCC3_genes	46.0027	all_genes
48.2522	all_genes	46.0004	all_genes
48.2522	non-SCC3_genes	45.9498	all_genes
48.2273	all_genes	45.9255	all_genes
48.2273	non-SCC3_genes	45.9066	all_genes
48.2163	all_genes	45.882	all_genes
48.2163	non-SCC3_genes	45.8745	all_genes
48.1995	all_genes	45.8498	all_genes
48.1995	SCC3_genes.other	45.844	all_genes
48.1633	all_genes	45.8048	all_genes
48.1633	non-SCC3_genes	45.7826	all_genes
48.155	all_genes	45.7776	all_genes
48.155	non-SCC3_genes	45.7428	all_genes
48.0333	all_genes	45.7135	all_genes
48.0333	non-SCC3_genes	45.6866	all_genes
48.0209	all_genes	45.6718	all_genes
48.0209	non-SCC3_genes	45.6468	all_genes
47.9973	all_genes	45.6221	all_genes
47.9973	non-SCC3_genes	45.6217	all_genes
47.992	all_genes	45.583	all_genes
47.992	non-SCC3_genes	45.5516	all_genes
47.9507	all_genes	45.4847	all_genes
47.9507	SCC3_genes.other	45.4707	all_genes
47.9322	all_genes	45.4109	all_genes
47.9322	SCC3_genes.other	45.3717	all_genes
47.922	all_genes	45.3631	all_genes
47.922	non-SCC3_genes	45.3084	all_genes
47.8655	all_genes	45.3044	all_genes
47.8655	non-SCC3_genes	45.2651	all_genes
47.8428	all_genes	45.2456	all_genes
47.8428	non-SCC3_genes	45.2075	all_genes
47.8327	all_genes	45.1535	all_genes
47.8327	non-SCC3_genes	45.129	all_genes
47.8306	all_genes	45.1277	all_genes
47.8306	non-SCC3_genes	45.0809	all_genes
47.8004	all_genes	45.0782	all_genes
47.8004	non-SCC3_genes	45.0738	all_genes
47.7902	all_genes	45.0734	all_genes
47.7902	non-SCC3_genes	45.0646	all_genes
47.7515	all_genes	45.0071	all_genes
47.7515	non-SCC3_genes	44.9977	all_genes
47.7303	all_genes	44.9804	all_genes
47.7303	non-SCC3_genes	44.9762	all_genes
47.7024	all_genes	44.9544	all_genes
47.7024	non-SCC3_genes	44.9476	all_genes
47.7013	all_genes	44.8982	all_genes
47.7013	non-SCC3_genes	44.8887	all_genes
47.6531	all_genes	44.8729	all_genes
47.6531	non-SCC3_genes	44.7974	all_genes
47.644	all_genes	44.7942	all_genes
47.644	non-SCC3_genes	44.7806	all_genes
47.6203	all_genes	44.7753	all_genes
47.6203	non-SCC3_genes	44.7218	all_genes
47.5939	all_genes	44.7182	all_genes
47.5939	non-SCC3_genes	44.7161	all_genes
47.5539	all_genes	44.7157	all_genes
47.5539	non-SCC3_genes	44.7125	all_genes
47.5234	all_genes	44.7059	all_genes
47.5234	non-SCC3_genes	44.6907	all_genes
47.4689	all_genes	44.6639	all_genes
47.4689	non-SCC3_genes	44.6096	all_genes
47.3908	all_genes	44.595	all_genes
47.3908	non-SCC3_genes	44.5677	all_genes
47.3193	all_genes	44.5153	all_genes
47.3193	non-SCC3_genes	44.51	all_genes
47.3052	all_genes	44.4918	all_genes
47.3052	non-SCC3_genes	44.4768	all_genes
47.2959	all_genes	44.46	all_genes
47.2959	non-SCC3_genes	44.4233	all_genes
47.2558	all_genes	44.3914	all_genes
47.2558	non-SCC3_genes	44.3798	all_genes
47.2511	all_genes	44.3758	all_genes
47.2511	non-SCC3_genes	44.3123	all_genes
47.1925	all_genes	44.301	all_genes
47.1925	non-SCC3_genes	44.286	all_genes
47.1843	all_genes	44.2783	all_genes
47.1843	non-SCC3_genes	44.2779	all_genes
47.1746	all_genes	44.2697	all_genes
47.1746	non-SCC3_genes	44.2588	all_genes
47.1516	all_genes	44.2523	all_genes
47.1516	non-SCC3_genes	44.2498	all_genes
47.0951	all_genes	44.2367	all_genes
47.0951	non-SCC3_genes	44.1751	all_genes
47.0875	all_genes	44.1301	all_genes
47.0875	non-SCC3_genes	44.0998	all_genes
47.0747	all_genes	44.0968	all_genes
47.0747	non-SCC3_genes	44.0902	all_genes
47.0402	all_genes	44.0859	all_genes
47.0402	non-SCC3_genes	44.0221	all_genes
47.0042	all_genes	44.0058	all_genes
47.0042	SCC3_genes.other	44.0022	all_genes
46.9952	all_genes	43.9965	all_genes
46.9952	non-SCC3_genes	43.985	all_genes
46.9855	all_genes	43.9834	all_genes
46.9855	non-SCC3_genes	43.9712	all_genes
46.9683	all_genes	43.9709	all_genes
46.9683	non-SCC3_genes	43.9663	all_genes
46.9681	all_genes	43.9567	all_genes
46.9681	non-SCC3_genes	43.9169	all_genes
46.9292	all_genes	43.8644	all_genes
46.9292	non-SCC3_genes	43.8335	all_genes
46.9164	all_genes	43.8328	all_genes
46.9164	SCC3_genes.other	43.7958	all_genes
46.9007	all_genes	43.7908	all_genes
46.9007	non-SCC3_genes	43.7302	all_genes
46.8916	all_genes	43.7083	all_genes
46.8916	non-SCC3_genes	43.707	all_genes
46.883	all_genes	43.7033	all_genes
46.883	non-SCC3_genes	43.696	all_genes
46.8619	all_genes	43.6904	all_genes
46.8619	non-SCC3_genes	43.6889	all_genes
46.8557	all_genes	43.6842	all_genes
46.8557	non-SCC3_genes	43.6433	all_genes
46.849	all_genes	43.6354	all_genes
46.849	non-SCC3_genes	43.6298	all_genes
46.743	all_genes	43.6264	all_genes
46.743	non-SCC3_genes	43.5917	all_genes
46.7082	all_genes	43.5815	all_genes
46.7082	non-SCC3_genes	43.5771	all_genes
46.6911	all_genes	43.5678	all_genes
46.6911	non-SCC3_genes	43.5656	all_genes
46.6578	all_genes	43.5655	all_genes
46.6578	non-SCC3_genes	43.5619	all_genes
46.6566	all_genes	43.5084	all_genes
46.6566	non-SCC3_genes	43.5032	all_genes
46.642	all_genes	43.4809	all_genes
46.642	non-SCC3_genes	43.4698	all_genes
46.5879	all_genes	43.4618	all_genes
46.5879	non-SCC3_genes	43.4521	all_genes
46.578	all_genes	43.4455	all_genes
46.578	non-SCC3_genes	43.4277	all_genes
46.5729	all_genes	43.4243	all_genes
46.5729	non-SCC3_genes	43.4193	all_genes
46.5714	all_genes	43.4176	all_genes
46.5714	SCC3_genes.other	43.4026	all_genes
46.5327	all_genes	43.376	all_genes
46.5327	non-SCC3_genes	43.3561	all_genes
46.5142	all_genes	43.3411	all_genes
46.5142	non-SCC3_genes	43.3058	all_genes
46.5023	all_genes	43.2906	all_genes
46.5023	non-SCC3_genes	43.2766	all_genes
46.493	all_genes	43.2755	all_genes
46.493	SCC3_genes.other	43.2676	all_genes
46.4781	all_genes	43.247	all_genes
46.4781	non-SCC3_genes	43.2313	all_genes
46.4762	all_genes	43.2282	all_genes
46.4762	non-SCC3_genes	43.2229	all_genes
46.4734	all_genes	43.2054	all_genes
46.4734	non-SCC3_genes	43.2054	all_genes
46.4706	all_genes	43.1858	all_genes
46.4706	non-SCC3_genes	43.1767	all_genes
46.4524	all_genes	43.1693	all_genes
46.4524	non-SCC3_genes	43.1647	all_genes
46.3637	all_genes	43.1385	all_genes
46.3637	non-SCC3_genes	43.1187	all_genes
46.3585	all_genes	43.1103	all_genes
46.3585	non-SCC3_genes	43.1088	all_genes
46.3165	all_genes	43.0967	all_genes
46.3165	non-SCC3_genes	43.0509	all_genes
46.3094	all_genes	43.0222	all_genes
46.3094	non-SCC3_genes	43.0156	all_genes
46.2994	all_genes	43.0042	all_genes
46.2994	non-SCC3_genes	43.0024	all_genes
46.2906	all_genes	42.99	all_genes
46.2906	non-SCC3_genes	42.9523	all_genes
46.2606	all_genes	42.9489	all_genes
46.2606	non-SCC3_genes	42.9277	all_genes
46.2188	all_genes	42.9195	all_genes
46.2188	non-SCC3_genes	42.9006	all_genes
46.2029	all_genes	42.8658	all_genes
46.2029	non-SCC3_genes	42.8224	all_genes
46.2015	all_genes	42.8149	all_genes
46.2015	non-SCC3_genes	42.7373	all_genes
46.1707	all_genes	42.7352	all_genes
46.1707	non-SCC3_genes	42.727	all_genes
46.1702	all_genes	42.7141	all_genes
46.1702	non-SCC3_genes	42.7078	all_genes
46.1524	all_genes	42.6854	all_genes
46.1524	non-SCC3_genes	42.6738	all_genes
46.1405	all_genes	42.6734	all_genes
46.1405	non-SCC3_genes	42.6546	all_genes
46.1403	all_genes	42.6331	all_genes
46.1403	non-SCC3_genes	42.626	all_genes
46.022	all_genes	42.6247	all_genes
46.022	non-SCC3_genes	42.578	all_genes
46.0087	all_genes	42.5649	all_genes
46.0087	non-SCC3_genes	42.5646	all_genes
46.0027	all_genes	42.5472	all_genes
46.0027	non-SCC3_genes	42.5379	all_genes
46.0004	all_genes	42.5073	all_genes
46.0004	non-SCC3_genes	42.4842	all_genes
45.9498	all_genes	42.4582	all_genes
45.9498	non-SCC3_genes	42.4493	all_genes
45.9255	all_genes	42.4411	all_genes
45.9255	non-SCC3_genes	42.4222	all_genes
45.9066	all_genes	42.4027	all_genes
45.9066	non-SCC3_genes	42.3505	all_genes
45.882	all_genes	42.3456	all_genes
45.882	non-SCC3_genes	42.3413	all_genes
45.8745	all_genes	42.334	all_genes
45.8745	non-SCC3_genes	42.3241	all_genes
45.8498	all_genes	42.2402	all_genes
45.8498	non-SCC3_genes	42.2346	all_genes
45.844	all_genes	42.2233	all_genes
45.844	non-SCC3_genes	42.2024	all_genes
45.8048	all_genes	42.1932	all_genes
45.8048	non-SCC3_genes	42.1757	all_genes
45.7826	all_genes	42.1534	all_genes
45.7826	non-SCC3_genes	42.1194	all_genes
45.7776	all_genes	42.1062	all_genes
45.7776	non-SCC3_genes	42.0892	all_genes
45.7428	all_genes	42.0608	all_genes
45.7428	non-SCC3_genes	42.056	all_genes
45.7135	all_genes	41.9891	all_genes
45.7135	non-SCC3_genes	41.9846	all_genes
45.6866	all_genes	41.9701	all_genes
45.6866	non-SCC3_genes	41.9623	all_genes
45.6718	all_genes	41.9272	all_genes
45.6718	non-SCC3_genes	41.9135	all_genes
45.6468	all_genes	41.8953	all_genes
45.6468	non-SCC3_genes	41.8759	all_genes
45.6221	all_genes	41.8387	all_genes
45.6221	non-SCC3_genes	41.834	all_genes
45.6217	all_genes	41.8274	all_genes
45.6217	non-SCC3_genes	41.76	all_genes
45.583	all_genes	41.7333	all_genes
45.583	non-SCC3_genes	41.6892	all_genes
45.5516	all_genes	41.6848	all_genes
45.5516	non-SCC3_genes	41.6819	all_genes
45.4847	all_genes	41.6179	all_genes
45.4847	non-SCC3_genes	41.617	all_genes
45.4707	all_genes	41.5955	all_genes
45.4707	non-SCC3_genes	41.59	all_genes
45.4109	all_genes	41.5746	all_genes
45.4109	non-SCC3_genes	41.5668	all_genes
45.3717	all_genes	41.5176	all_genes
45.3717	non-SCC3_genes	41.4986	all_genes
45.3631	all_genes	41.4849	all_genes
45.3631	SCC3_genes.other	41.4844	all_genes
45.3084	all_genes	41.4779	all_genes
45.3084	non-SCC3_genes	41.4644	all_genes
45.3044	all_genes	41.4554	all_genes
45.3044	non-SCC3_genes	41.4534	all_genes
45.2651	all_genes	41.4447	all_genes
45.2651	non-SCC3_genes	41.4292	all_genes
45.2456	all_genes	41.4124	all_genes
45.2456	non-SCC3_genes	41.411	all_genes
45.2075	all_genes	41.4005	all_genes
45.2075	non-SCC3_genes	41.3876	all_genes
45.1535	all_genes	41.38	all_genes
45.1535	non-SCC3_genes	41.3516	all_genes
45.129	all_genes	41.334	all_genes
45.129	non-SCC3_genes	41.3271	all_genes
45.1277	all_genes	41.298	all_genes
45.1277	non-SCC3_genes	41.2722	all_genes
45.0809	all_genes	41.2713	all_genes
45.0809	non-SCC3_genes	41.2685	all_genes
45.0782	all_genes	41.2356	all_genes
45.0782	non-SCC3_genes	41.2133	all_genes
45.0738	all_genes	41.2044	all_genes
45.0738	non-SCC3_genes	41.1888	all_genes
45.0734	all_genes	41.184	all_genes
45.0734	non-SCC3_genes	41.1601	all_genes
45.0646	all_genes	41.0948	all_genes
45.0646	non-SCC3_genes	41.0805	all_genes
45.0071	all_genes	41.0126	all_genes
45.0071	non-SCC3_genes	41.0078	all_genes
44.9977	all_genes	41.007	all_genes
44.9977	non-SCC3_genes	40.9656	all_genes
44.9804	all_genes	40.8984	all_genes
44.9804	non-SCC3_genes	40.8943	all_genes
44.9762	all_genes	40.8855	all_genes
44.9762	non-SCC3_genes	40.8853	all_genes
44.9544	all_genes	40.866	all_genes
44.9544	non-SCC3_genes	40.8659	all_genes
44.9476	all_genes	40.8563	all_genes
44.9476	non-SCC3_genes	40.8347	all_genes
44.8982	all_genes	40.8274	all_genes
44.8982	non-SCC3_genes	40.8159	all_genes
44.8887	all_genes	40.7672	all_genes
44.8887	non-SCC3_genes	40.7535	all_genes
44.8729	all_genes	40.7428	all_genes
44.8729	non-SCC3_genes	40.742	all_genes
44.7974	all_genes	40.7226	all_genes
44.7974	non-SCC3_genes	40.7127	all_genes
44.7942	all_genes	40.6932	all_genes
44.7942	non-SCC3_genes	40.651	all_genes
44.7806	all_genes	40.6199	all_genes
44.7806	SCC3_genes.other	40.6049	all_genes
44.7753	all_genes	40.5834	all_genes
44.7753	non-SCC3_genes	40.574	all_genes
44.7218	all_genes	40.5707	all_genes
44.7218	non-SCC3_genes	40.5591	all_genes
44.7182	all_genes	40.5536	all_genes
44.7182	non-SCC3_genes	40.5363	all_genes
44.7161	all_genes	40.5253	all_genes
44.7161	non-SCC3_genes	40.4909	all_genes
44.7157	all_genes	40.4827	all_genes
44.7157	non-SCC3_genes	40.4708	all_genes
44.7125	all_genes	40.4603	all_genes
44.7125	non-SCC3_genes	40.4173	all_genes
44.7059	all_genes	40.3788	all_genes
44.7059	non-SCC3_genes	40.347	all_genes
44.6907	all_genes	40.3458	all_genes
44.6907	non-SCC3_genes	40.3387	all_genes
44.6639	all_genes	40.3084	all_genes
44.6639	non-SCC3_genes	40.3065	all_genes
44.6096	all_genes	40.2983	all_genes
44.6096	non-SCC3_genes	40.2532	all_genes
44.595	all_genes	40.2309	all_genes
44.595	non-SCC3_genes	40.21	all_genes
44.5677	all_genes	40.1917	all_genes
44.5677	non-SCC3_genes	40.1534	all_genes
44.5153	all_genes	40.1485	all_genes
44.5153	non-SCC3_genes	40.1363	all_genes
44.51	all_genes	40.1293	all_genes
44.51	non-SCC3_genes	40.1217	all_genes
44.4918	all_genes	40.1209	all_genes
44.4918	non-SCC3_genes	40.1073	all_genes
44.4768	all_genes	40.0983	all_genes
44.4768	non-SCC3_genes	40.09	all_genes
44.46	all_genes	40.084	all_genes
44.46	non-SCC3_genes	40.0836	all_genes
44.4233	all_genes	40.0504	all_genes
44.4233	non-SCC3_genes	40.0498	all_genes
44.3914	all_genes	40.0444	all_genes
44.3914	non-SCC3_genes	40.0095	all_genes
44.3798	all_genes	39.9976	all_genes
44.3798	non-SCC3_genes	39.9838	all_genes
44.3758	all_genes	39.9717	all_genes
44.3758	non-SCC3_genes	39.9539	all_genes
44.3123	all_genes	39.947	all_genes
44.3123	non-SCC3_genes	39.9185	all_genes
44.301	all_genes	39.907	all_genes
44.301	non-SCC3_genes	39.8626	all_genes
44.286	all_genes	39.8436	all_genes
44.286	non-SCC3_genes	39.8296	all_genes
44.2783	all_genes	39.8263	all_genes
44.2783	non-SCC3_genes	39.8239	all_genes
44.2779	all_genes	39.8231	all_genes
44.2779	non-SCC3_genes	39.8168	all_genes
44.2697	all_genes	39.7944	all_genes
44.2697	non-SCC3_genes	39.7922	all_genes
44.2588	all_genes	39.7563	all_genes
44.2588	non-SCC3_genes	39.7477	all_genes
44.2523	all_genes	39.7476	all_genes
44.2523	non-SCC3_genes	39.7461	all_genes
44.2498	all_genes	39.7321	all_genes
44.2498	non-SCC3_genes	39.6876	all_genes
44.2367	all_genes	39.6806	all_genes
44.2367	non-SCC3_genes	39.5962	all_genes
44.1751	all_genes	39.587	all_genes
44.1751	non-SCC3_genes	39.5861	all_genes
44.1301	all_genes	39.5803	all_genes
44.1301	SCC3_genes.other	39.5622	all_genes
44.0998	all_genes	39.5617	all_genes
44.0998	non-SCC3_genes	39.5417	all_genes
44.0968	all_genes	39.5282	all_genes
44.0968	non-SCC3_genes	39.5015	all_genes
44.0902	all_genes	39.4914	all_genes
44.0902	non-SCC3_genes	39.4506	all_genes
44.0859	all_genes	39.4426	all_genes
44.0859	non-SCC3_genes	39.4181	all_genes
44.0221	all_genes	39.3858	all_genes
44.0221	non-SCC3_genes	39.3522	all_genes
44.0058	all_genes	39.3495	all_genes
44.0058	non-SCC3_genes	39.3387	all_genes
44.0022	all_genes	39.3004	all_genes
44.0022	SCC3_genes.other	39.2849	all_genes
43.9965	all_genes	39.2779	all_genes
43.9965	SCC3_genes.other	39.2736	all_genes
43.985	all_genes	39.2511	all_genes
43.985	non-SCC3_genes	39.2471	all_genes
43.9834	all_genes	39.2335	all_genes
43.9834	non-SCC3_genes	39.2311	all_genes
43.9712	all_genes	39.2271	all_genes
43.9712	non-SCC3_genes	39.2163	all_genes
43.9709	all_genes	39.2036	all_genes
43.9709	non-SCC3_genes	39.1922	all_genes
43.9663	all_genes	39.1786	all_genes
43.9663	non-SCC3_genes	39.168	all_genes
43.9567	all_genes	39.167	all_genes
43.9567	non-SCC3_genes	39.1341	all_genes
43.9169	all_genes	39.1104	all_genes
43.9169	non-SCC3_genes	39.1028	all_genes
43.8644	all_genes	39.0929	all_genes
43.8644	non-SCC3_genes	39.0917	all_genes
43.8335	all_genes	39.0842	all_genes
43.8335	non-SCC3_genes	39.0815	all_genes
43.8328	all_genes	39.0725	all_genes
43.8328	non-SCC3_genes	39.0397	all_genes
43.7958	all_genes	39.0286	all_genes
43.7958	non-SCC3_genes	39.0218	all_genes
43.7908	all_genes	39.0174	all_genes
43.7908	non-SCC3_genes	38.9854	all_genes
43.7302	all_genes	38.9292	all_genes
43.7302	non-SCC3_genes	38.9285	all_genes
43.7083	all_genes	38.9181	all_genes
43.7083	non-SCC3_genes	38.9174	all_genes
43.707	all_genes	38.9163	all_genes
43.707	non-SCC3_genes	38.8892	all_genes
43.7033	all_genes	38.8455	all_genes
43.7033	non-SCC3_genes	38.8422	all_genes
43.696	all_genes	38.8412	all_genes
43.696	non-SCC3_genes	38.8181	all_genes
43.6904	all_genes	38.8138	all_genes
43.6904	non-SCC3_genes	38.8124	all_genes
43.6889	all_genes	38.7996	all_genes
43.6889	non-SCC3_genes	38.7277	all_genes
43.6842	all_genes	38.7187	all_genes
43.6842	non-SCC3_genes	38.71	all_genes
43.6433	all_genes	38.6855	all_genes
43.6433	non-SCC3_genes	38.6707	all_genes
43.6354	all_genes	38.6501	all_genes
43.6354	non-SCC3_genes	38.6327	all_genes
43.6298	all_genes	38.6298	all_genes
43.6298	non-SCC3_genes	38.6269	all_genes
43.6264	all_genes	38.6115	all_genes
43.6264	non-SCC3_genes	38.6047	all_genes
43.5917	all_genes	38.5919	all_genes
43.5917	non-SCC3_genes	38.5736	all_genes
43.5815	all_genes	38.5659	all_genes
43.5815	non-SCC3_genes	38.5381	all_genes
43.5771	all_genes	38.5352	all_genes
43.5771	SCC3_genes.other	38.5334	all_genes
43.5678	all_genes	38.5126	all_genes
43.5678	non-SCC3_genes	38.485	all_genes
43.5656	all_genes	38.4831	all_genes
43.5656	non-SCC3_genes	38.4806	all_genes
43.5655	all_genes	38.4572	all_genes
43.5655	non-SCC3_genes	38.4324	all_genes
43.5619	all_genes	38.4071	all_genes
43.5619	non-SCC3_genes	38.3964	all_genes
43.5084	all_genes	38.3562	all_genes
43.5084	non-SCC3_genes	38.3544	all_genes
43.5032	all_genes	38.3503	all_genes
43.5032	non-SCC3_genes	38.3255	all_genes
43.4809	all_genes	38.3196	all_genes
43.4809	non-SCC3_genes	38.3121	all_genes
43.4698	all_genes	38.3042	all_genes
43.4698	non-SCC3_genes	38.2993	all_genes
43.4618	all_genes	38.2867	all_genes
43.4618	non-SCC3_genes	38.283	all_genes
43.4521	all_genes	38.2738	all_genes
43.4521	non-SCC3_genes	38.2549	all_genes
43.4455	all_genes	38.2352	all_genes
43.4455	non-SCC3_genes	38.2211	all_genes
43.4277	all_genes	38.214	all_genes
43.4277	non-SCC3_genes	38.2076	all_genes
43.4243	all_genes	38.1939	all_genes
43.4243	non-SCC3_genes	38.1786	all_genes
43.4193	all_genes	38.1665	all_genes
43.4193	non-SCC3_genes	38.1496	all_genes
43.4176	all_genes	38.1361	all_genes
43.4176	non-SCC3_genes	38.1323	all_genes
43.4026	all_genes	38.1287	all_genes
43.4026	non-SCC3_genes	38.1163	all_genes
43.376	all_genes	38.11	all_genes
43.376	non-SCC3_genes	38.1084	all_genes
43.3561	all_genes	38.1023	all_genes
43.3561	SCC3_genes.other	38.0927	all_genes
43.3411	all_genes	38.0893	all_genes
43.3411	non-SCC3_genes	38.0745	all_genes
43.3058	all_genes	38.0582	all_genes
43.3058	non-SCC3_genes	38.0415	all_genes
43.2906	all_genes	38.018	all_genes
43.2906	non-SCC3_genes	38.0165	all_genes
43.2766	all_genes	38.004	all_genes
43.2766	non-SCC3_genes	37.997	all_genes
43.2755	all_genes	37.9717	all_genes
43.2755	non-SCC3_genes	37.9675	all_genes
43.2676	all_genes	37.9611	all_genes
43.2676	non-SCC3_genes	37.954	all_genes
43.247	all_genes	37.9447	all_genes
43.247	non-SCC3_genes	37.9361	all_genes
43.2313	all_genes	37.9353	all_genes
43.2313	non-SCC3_genes	37.9348	all_genes
43.2282	all_genes	37.9295	all_genes
43.2282	non-SCC3_genes	37.9259	all_genes
43.2229	all_genes	37.9126	all_genes
43.2229	non-SCC3_genes	37.9084	all_genes
43.2054	all_genes	37.9065	all_genes
43.2054	non-SCC3_genes	37.9059	all_genes
43.2054	all_genes	37.9012	all_genes
43.2054	non-SCC3_genes	37.896	all_genes
43.1858	all_genes	37.8747	all_genes
43.1858	non-SCC3_genes	37.8657	all_genes
43.1767	all_genes	37.8648	all_genes
43.1767	non-SCC3_genes	37.8648	all_genes
43.1693	all_genes	37.8523	all_genes
43.1693	non-SCC3_genes	37.8475	all_genes
43.1647	all_genes	37.8449	all_genes
43.1647	non-SCC3_genes	37.8419	all_genes
43.1385	all_genes	37.8245	all_genes
43.1385	non-SCC3_genes	37.7925	all_genes
43.1187	all_genes	37.7909	all_genes
43.1187	non-SCC3_genes	37.789	all_genes
43.1103	all_genes	37.7809	all_genes
43.1103	non-SCC3_genes	37.7802	all_genes
43.1088	all_genes	37.7684	all_genes
43.1088	non-SCC3_genes	37.7528	all_genes
43.0967	all_genes	37.7489	all_genes
43.0967	non-SCC3_genes	37.7459	all_genes
43.0509	all_genes	37.7374	all_genes
43.0509	non-SCC3_genes	37.7205	all_genes
43.0222	all_genes	37.7099	all_genes
43.0222	non-SCC3_genes	37.7075	all_genes
43.0156	all_genes	37.7042	all_genes
43.0156	non-SCC3_genes	37.6831	all_genes
43.0042	all_genes	37.6711	all_genes
43.0042	non-SCC3_genes	37.6605	all_genes
43.0024	all_genes	37.6342	all_genes
43.0024	non-SCC3_genes	37.6308	all_genes
42.99	all_genes	37.6276	all_genes
42.99	non-SCC3_genes	37.6274	all_genes
42.9523	all_genes	37.5811	all_genes
42.9523	non-SCC3_genes	37.581	all_genes
42.9489	all_genes	37.5775	all_genes
42.9489	non-SCC3_genes	37.5462	all_genes
42.9277	all_genes	37.5385	all_genes
42.9277	non-SCC3_genes	37.5253	all_genes
42.9195	all_genes	37.521	all_genes
42.9195	SCC3_genes.other	37.4863	all_genes
42.9006	all_genes	37.4848	all_genes
42.9006	non-SCC3_genes	37.4794	all_genes
42.8658	all_genes	37.4676	all_genes
42.8658	non-SCC3_genes	37.4643	all_genes
42.8224	all_genes	37.4517	all_genes
42.8224	non-SCC3_genes	37.4411	all_genes
42.8149	all_genes	37.4183	all_genes
42.8149	non-SCC3_genes	37.4148	all_genes
42.7373	all_genes	37.3936	all_genes
42.7373	non-SCC3_genes	37.387	all_genes
42.7352	all_genes	37.3668	all_genes
42.7352	non-SCC3_genes	37.3652	all_genes
42.727	all_genes	37.357	all_genes
42.727	non-SCC3_genes	37.3486	all_genes
42.7141	all_genes	37.3274	all_genes
42.7141	non-SCC3_genes	37.324	all_genes
42.7078	all_genes	37.31	all_genes
42.7078	non-SCC3_genes	37.3022	all_genes
42.6854	all_genes	37.233	all_genes
42.6854	non-SCC3_genes	37.2216	all_genes
42.6738	all_genes	37.2191	all_genes
42.6738	non-SCC3_genes	37.2017	all_genes
42.6734	all_genes	37.1691	all_genes
42.6734	non-SCC3_genes	37.1642	all_genes
42.6546	all_genes	37.1592	all_genes
42.6546	non-SCC3_genes	37.1574	all_genes
42.6331	all_genes	37.1409	all_genes
42.6331	non-SCC3_genes	37.1134	all_genes
42.626	all_genes	37.1066	all_genes
42.626	non-SCC3_genes	37.1011	all_genes
42.6247	all_genes	37.0593	all_genes
42.6247	non-SCC3_genes	37.0586	all_genes
42.578	all_genes	37.0478	all_genes
42.578	non-SCC3_genes	37.0418	all_genes
42.5649	all_genes	36.9883	all_genes
42.5649	non-SCC3_genes	36.9868	all_genes
42.5646	all_genes	36.9654	all_genes
42.5646	non-SCC3_genes	36.9649	all_genes
42.5472	all_genes	36.9172	all_genes
42.5472	non-SCC3_genes	36.9147	all_genes
42.5379	all_genes	36.8745	all_genes
42.5379	non-SCC3_genes	36.8669	all_genes
42.5073	all_genes	36.8613	all_genes
42.5073	non-SCC3_genes	36.8599	all_genes
42.4842	all_genes	36.8456	all_genes
42.4842	non-SCC3_genes	36.8446	all_genes
42.4582	all_genes	36.8357	all_genes
42.4582	non-SCC3_genes	36.8156	all_genes
42.4493	all_genes	36.8115	all_genes
42.4493	non-SCC3_genes	36.8049	all_genes
42.4411	all_genes	36.8041	all_genes
42.4411	non-SCC3_genes	36.7975	all_genes
42.4222	all_genes	36.7938	all_genes
42.4222	non-SCC3_genes	36.7858	all_genes
42.4027	all_genes	36.7847	all_genes
42.4027	non-SCC3_genes	36.7685	all_genes
42.3505	all_genes	36.7637	all_genes
42.3505	non-SCC3_genes	36.7422	all_genes
42.3456	all_genes	36.7177	all_genes
42.3456	non-SCC3_genes	36.6736	all_genes
42.3413	all_genes	36.6704	all_genes
42.3413	non-SCC3_genes	36.6692	all_genes
42.334	all_genes	36.645	all_genes
42.334	non-SCC3_genes	36.6428	all_genes
42.3241	all_genes	36.6426	all_genes
42.3241	non-SCC3_genes	36.641	all_genes
42.2402	all_genes	36.6388	all_genes
42.2402	non-SCC3_genes	36.6352	all_genes
42.2346	all_genes	36.6075	all_genes
42.2346	non-SCC3_genes	36.607	all_genes
42.2233	all_genes	36.6038	all_genes
42.2233	non-SCC3_genes	36.6016	all_genes
42.2024	all_genes	36.6013	all_genes
42.2024	non-SCC3_genes	36.5549	all_genes
42.1932	all_genes	36.5539	all_genes
42.1932	non-SCC3_genes	36.5421	all_genes
42.1757	all_genes	36.5338	all_genes
42.1757	non-SCC3_genes	36.5254	all_genes
42.1534	all_genes	36.491	all_genes
42.1534	non-SCC3_genes	36.4851	all_genes
42.1194	all_genes	36.4551	all_genes
42.1194	non-SCC3_genes	36.4331	all_genes
42.1062	all_genes	36.4052	all_genes
42.1062	non-SCC3_genes	36.3911	all_genes
42.0892	all_genes	36.3889	all_genes
42.0892	non-SCC3_genes	36.3883	all_genes
42.0608	all_genes	36.3636	all_genes
42.0608	non-SCC3_genes	36.353	all_genes
42.056	all_genes	36.3527	all_genes
42.056	non-SCC3_genes	36.3478	all_genes
41.9891	all_genes	36.3307	all_genes
41.9891	non-SCC3_genes	36.3276	all_genes
41.9846	all_genes	36.3242	all_genes
41.9846	non-SCC3_genes	36.3226	all_genes
41.9701	all_genes	36.2684	all_genes
41.9701	non-SCC3_genes	36.2535	all_genes
41.9623	all_genes	36.2458	all_genes
41.9623	SCC3_genes.other	36.1784	all_genes
41.9272	all_genes	36.1645	all_genes
41.9272	non-SCC3_genes	36.1499	all_genes
41.9135	all_genes	36.1318	all_genes
41.9135	non-SCC3_genes	36.1001	all_genes
41.8953	all_genes	36.0806	all_genes
41.8953	non-SCC3_genes	36.0726	all_genes
41.8759	all_genes	36.0429	all_genes
41.8759	non-SCC3_genes	36.0176	all_genes
41.8387	all_genes	36.0158	all_genes
41.8387	SCC3_genes.other	35.9811	all_genes
41.834	all_genes	35.9642	all_genes
41.834	non-SCC3_genes	35.955	all_genes
41.8274	all_genes	35.9508	all_genes
41.8274	non-SCC3_genes	35.9403	all_genes
41.76	all_genes	35.9364	all_genes
41.76	non-SCC3_genes	35.9259	all_genes
41.7333	all_genes	35.9255	all_genes
41.7333	SCC3_genes.other	35.9007	all_genes
41.6892	all_genes	35.853	all_genes
41.6892	non-SCC3_genes	35.8418	all_genes
41.6848	all_genes	35.839	all_genes
41.6848	non-SCC3_genes	35.821	all_genes
41.6819	all_genes	35.783	all_genes
41.6819	non-SCC3_genes	35.7814	all_genes
41.6179	all_genes	35.7798	all_genes
41.6179	non-SCC3_genes	35.7648	all_genes
41.617	all_genes	35.7549	all_genes
41.617	non-SCC3_genes	35.7525	all_genes
41.5955	all_genes	35.7336	all_genes
41.5955	SCC3_genes.other	35.7301	all_genes
41.59	all_genes	35.7271	all_genes
41.59	non-SCC3_genes	35.7255	all_genes
41.5746	all_genes	35.6334	all_genes
41.5746	non-SCC3_genes	35.613	all_genes
41.5668	all_genes	35.6122	all_genes
41.5668	SCC3_genes.other	35.603	all_genes
41.5176	all_genes	35.5971	all_genes
41.5176	non-SCC3_genes	35.5793	all_genes
41.4986	all_genes	35.5717	all_genes
41.4986	non-SCC3_genes	35.4997	all_genes
41.4849	all_genes	35.4894	all_genes
41.4849	non-SCC3_genes	35.4435	all_genes
41.4844	all_genes	35.4435	all_genes
41.4844	non-SCC3_genes	35.4351	all_genes
41.4779	all_genes	35.4328	all_genes
41.4779	non-SCC3_genes	35.4327	all_genes
41.4644	all_genes	35.4158	all_genes
41.4644	non-SCC3_genes	35.4022	all_genes
41.4554	all_genes	35.3888	all_genes
41.4554	non-SCC3_genes	35.381	all_genes
41.4534	all_genes	35.3748	all_genes
41.4534	non-SCC3_genes	35.3549	all_genes
41.4447	all_genes	35.3197	all_genes
41.4447	non-SCC3_genes	35.3054	all_genes
41.4292	all_genes	35.3031	all_genes
41.4292	non-SCC3_genes	35.2941	all_genes
41.4124	all_genes	35.2585	all_genes
41.4124	non-SCC3_genes	35.2576	all_genes
41.411	all_genes	35.257	all_genes
41.411	non-SCC3_genes	35.2548	all_genes
41.4005	all_genes	35.2229	all_genes
41.4005	non-SCC3_genes	35.2125	all_genes
41.3876	all_genes	35.2026	all_genes
41.3876	non-SCC3_genes	35.2013	all_genes
41.38	all_genes	35.1875	all_genes
41.38	non-SCC3_genes	35.1848	all_genes
41.3516	all_genes	35.1775	all_genes
41.3516	non-SCC3_genes	35.1697	all_genes
41.334	all_genes	35.153	all_genes
41.334	non-SCC3_genes	35.1308	all_genes
41.3271	all_genes	35.0865	all_genes
41.3271	non-SCC3_genes	35.0683	all_genes
41.298	all_genes	35.0401	all_genes
41.298	non-SCC3_genes	35.0223	all_genes
41.2722	all_genes	35.0153	all_genes
41.2722	non-SCC3_genes	34.9787	all_genes
41.2713	all_genes	34.978	all_genes
41.2713	non-SCC3_genes	34.957	all_genes
41.2685	all_genes	34.9462	all_genes
41.2685	non-SCC3_genes	34.9254	all_genes
41.2356	all_genes	34.9189	all_genes
41.2356	non-SCC3_genes	34.9179	all_genes
41.2133	all_genes	34.916	all_genes
41.2133	non-SCC3_genes	34.9062	all_genes
41.2044	all_genes	34.9061	all_genes
41.2044	non-SCC3_genes	34.9026	all_genes
41.1888	all_genes	34.8921	all_genes
41.1888	non-SCC3_genes	34.8888	all_genes
41.184	all_genes	34.8859	all_genes
41.184	non-SCC3_genes	34.8812	all_genes
41.1601	all_genes	34.8396	all_genes
41.1601	non-SCC3_genes	34.8073	all_genes
41.0948	all_genes	34.7995	all_genes
41.0948	non-SCC3_genes	34.7754	all_genes
41.0805	all_genes	34.7527	all_genes
41.0805	non-SCC3_genes	34.7212	all_genes
41.0126	all_genes	34.7151	all_genes
41.0126	non-SCC3_genes	34.6917	all_genes
41.0078	all_genes	34.6575	all_genes
41.0078	non-SCC3_genes	34.6496	all_genes
41.007	all_genes	34.6401	all_genes
41.007	non-SCC3_genes	34.6211	all_genes
40.9656	all_genes	34.598	all_genes
40.9656	non-SCC3_genes	34.5905	all_genes
40.8984	all_genes	34.5901	all_genes
40.8984	non-SCC3_genes	34.5678	all_genes
40.8943	all_genes	34.5546	all_genes
40.8943	non-SCC3_genes	34.5263	all_genes
40.8855	all_genes	34.5222	all_genes
40.8855	SCC3_genes.other	34.5217	all_genes
40.8853	all_genes	34.4901	all_genes
40.8853	non-SCC3_genes	34.4795	all_genes
40.866	all_genes	34.4741	all_genes
40.866	non-SCC3_genes	34.4676	all_genes
40.8659	all_genes	34.4625	all_genes
40.8659	non-SCC3_genes	34.4427	all_genes
40.8563	all_genes	34.4217	all_genes
40.8563	non-SCC3_genes	34.4086	all_genes
40.8347	all_genes	34.4026	all_genes
40.8347	non-SCC3_genes	34.389	all_genes
40.8274	all_genes	34.369	all_genes
40.8274	non-SCC3_genes	34.3581	all_genes
40.8159	all_genes	34.3431	all_genes
40.8159	non-SCC3_genes	34.3335	all_genes
40.7672	all_genes	34.3214	all_genes
40.7672	non-SCC3_genes	34.3143	all_genes
40.7535	all_genes	34.3136	all_genes
40.7535	non-SCC3_genes	34.3027	all_genes
40.7428	all_genes	34.2873	all_genes
40.7428	non-SCC3_genes	34.2795	all_genes
40.742	all_genes	34.2483	all_genes
40.742	non-SCC3_genes	34.246	all_genes
40.7226	all_genes	34.2345	all_genes
40.7226	SCC3_genes.other	34.2182	all_genes
40.7127	all_genes	34.2016	all_genes
40.7127	non-SCC3_genes	34.1777	all_genes
40.6932	all_genes	34.1718	all_genes
40.6932	non-SCC3_genes	34.1716	all_genes
40.651	all_genes	34.1576	all_genes
40.651	non-SCC3_genes	34.1457	all_genes
40.6199	all_genes	34.1381	all_genes
40.6199	SCC3_genes.other	34.125	all_genes
40.6049	all_genes	34.1062	all_genes
40.6049	non-SCC3_genes	34.1018	all_genes
40.5834	all_genes	34.092	all_genes
40.5834	non-SCC3_genes	34.0662	all_genes
40.574	all_genes	34.0652	all_genes
40.574	non-SCC3_genes	34.059	all_genes
40.5707	all_genes	34.0463	all_genes
40.5707	non-SCC3_genes	34.0419	all_genes
40.5591	all_genes	34.0134	all_genes
40.5591	non-SCC3_genes	33.9855	all_genes
40.5536	all_genes	33.9701	all_genes
40.5536	non-SCC3_genes	33.9414	all_genes
40.5363	all_genes	33.9373	all_genes
40.5363	non-SCC3_genes	33.8788	all_genes
40.5253	all_genes	33.8785	all_genes
40.5253	non-SCC3_genes	33.8727	all_genes
40.4909	all_genes	33.8727	all_genes
40.4909	non-SCC3_genes	33.8663	all_genes
40.4827	all_genes	33.8583	all_genes
40.4827	non-SCC3_genes	33.8564	all_genes
40.4708	all_genes	33.8484	all_genes
40.4708	non-SCC3_genes	33.8423	all_genes
40.4603	all_genes	33.8243	all_genes
40.4603	non-SCC3_genes	33.8057	all_genes
40.4173	all_genes	33.7602	all_genes
40.4173	non-SCC3_genes	33.7594	all_genes
40.3788	all_genes	33.7568	all_genes
40.3788	non-SCC3_genes	33.7542	all_genes
40.347	all_genes	33.7377	all_genes
40.347	non-SCC3_genes	33.7232	all_genes
40.3458	all_genes	33.7207	all_genes
40.3458	non-SCC3_genes	33.7087	all_genes
40.3387	all_genes	33.6934	all_genes
40.3387	non-SCC3_genes	33.6778	all_genes
40.3084	all_genes	33.6655	all_genes
40.3084	non-SCC3_genes	33.6648	all_genes
40.3065	all_genes	33.6639	all_genes
40.3065	non-SCC3_genes	33.6581	all_genes
40.2983	all_genes	33.6567	all_genes
40.2983	non-SCC3_genes	33.6544	all_genes
40.2532	all_genes	33.6492	all_genes
40.2532	non-SCC3_genes	33.6421	all_genes
40.2309	all_genes	33.6306	all_genes
40.2309	non-SCC3_genes	33.6081	all_genes
40.21	all_genes	33.5986	all_genes
40.21	non-SCC3_genes	33.5892	all_genes
40.1917	all_genes	33.5768	all_genes
40.1917	non-SCC3_genes	33.5727	all_genes
40.1534	all_genes	33.5694	all_genes
40.1534	non-SCC3_genes	33.5672	all_genes
40.1485	all_genes	33.5482	all_genes
40.1485	SCC3_genes.other	33.5438	all_genes
40.1363	all_genes	33.5169	all_genes
40.1363	non-SCC3_genes	33.5139	all_genes
40.1293	all_genes	33.509	all_genes
40.1293	non-SCC3_genes	33.4826	all_genes
40.1217	all_genes	33.4566	all_genes
40.1217	non-SCC3_genes	33.4558	all_genes
40.1209	all_genes	33.4277	all_genes
40.1209	non-SCC3_genes	33.4206	all_genes
40.1073	all_genes	33.3677	all_genes
40.1073	non-SCC3_genes	33.3435	all_genes
40.0983	all_genes	33.3394	all_genes
40.0983	non-SCC3_genes	33.3366	all_genes
40.09	all_genes	33.3277	all_genes
40.09	non-SCC3_genes	33.308	all_genes
40.084	all_genes	33.2979	all_genes
40.084	non-SCC3_genes	33.2811	all_genes
40.0836	all_genes	33.2803	all_genes
40.0836	non-SCC3_genes	33.2781	all_genes
40.0504	all_genes	33.2759	all_genes
40.0504	non-SCC3_genes	33.2594	all_genes
40.0498	all_genes	33.243	all_genes
40.0498	non-SCC3_genes	33.2305	all_genes
40.0444	all_genes	33.2297	all_genes
40.0444	non-SCC3_genes	33.2151	all_genes
40.0095	all_genes	33.2113	all_genes
40.0095	non-SCC3_genes	33.2012	all_genes
39.9976	all_genes	33.1918	all_genes
39.9976	SCC3_genes.other	33.1864	all_genes
39.9838	all_genes	33.1743	all_genes
39.9838	non-SCC3_genes	33.1666	all_genes
39.9717	all_genes	33.1591	all_genes
39.9717	non-SCC3_genes	33.1548	all_genes
39.9539	all_genes	33.1303	all_genes
39.9539	non-SCC3_genes	33.1267	all_genes
39.947	all_genes	33.115	all_genes
39.947	non-SCC3_genes	33.1048	all_genes
39.9185	all_genes	33.0847	all_genes
39.9185	non-SCC3_genes	33.0761	all_genes
39.907	all_genes	33.0488	all_genes
39.907	non-SCC3_genes	33.0413	all_genes
39.8626	all_genes	33.0288	all_genes
39.8626	SCC3_genes.other	33.0265	all_genes
39.8436	all_genes	33.0167	all_genes
39.8436	non-SCC3_genes	33.0024	all_genes
39.8296	all_genes	33.0018	all_genes
39.8296	non-SCC3_genes	32.9918	all_genes
39.8263	all_genes	32.9836	all_genes
39.8263	non-SCC3_genes	32.952	all_genes
39.8239	all_genes	32.9474	all_genes
39.8239	non-SCC3_genes	32.9288	all_genes
39.8231	all_genes	32.9231	all_genes
39.8231	non-SCC3_genes	32.9147	all_genes
39.8168	all_genes	32.9134	all_genes
39.8168	non-SCC3_genes	32.8941	all_genes
39.7944	all_genes	32.8922	all_genes
39.7944	non-SCC3_genes	32.8686	all_genes
39.7922	all_genes	32.8684	all_genes
39.7922	non-SCC3_genes	32.865	all_genes
39.7563	all_genes	32.8615	all_genes
39.7563	non-SCC3_genes	32.8583	all_genes
39.7477	all_genes	32.853	all_genes
39.7477	non-SCC3_genes	32.8475	all_genes
39.7476	all_genes	32.8465	all_genes
39.7476	non-SCC3_genes	32.8062	all_genes
39.7461	all_genes	32.803	all_genes
39.7461	non-SCC3_genes	32.7935	all_genes
39.7321	all_genes	32.7856	all_genes
39.7321	non-SCC3_genes	32.784	all_genes
39.6876	all_genes	32.7509	all_genes
39.6876	non-SCC3_genes	32.7171	all_genes
39.6806	all_genes	32.7166	all_genes
39.6806	non-SCC3_genes	32.6678	all_genes
39.5962	all_genes	32.6595	all_genes
39.5962	non-SCC3_genes	32.6549	all_genes
39.587	all_genes	32.6546	all_genes
39.587	non-SCC3_genes	32.6484	all_genes
39.5861	all_genes	32.6225	all_genes
39.5861	non-SCC3_genes	32.6135	all_genes
39.5803	all_genes	32.6044	all_genes
39.5803	non-SCC3_genes	32.5984	all_genes
39.5622	all_genes	32.5909	all_genes
39.5622	SCC3_genes.other	32.5657	all_genes
39.5617	all_genes	32.5427	all_genes
39.5617	non-SCC3_genes	32.5315	all_genes
39.5417	all_genes	32.5206	all_genes
39.5417	non-SCC3_genes	32.5198	all_genes
39.5282	all_genes	32.5181	all_genes
39.5282	non-SCC3_genes	32.5169	all_genes
39.5015	all_genes	32.5122	all_genes
39.5015	non-SCC3_genes	32.503	all_genes
39.4914	all_genes	32.5008	all_genes
39.4914	non-SCC3_genes	32.4881	all_genes
39.4506	all_genes	32.4814	all_genes
39.4506	non-SCC3_genes	32.48	all_genes
39.4426	all_genes	32.4763	all_genes
39.4426	non-SCC3_genes	32.4702	all_genes
39.4181	all_genes	32.468	all_genes
39.4181	non-SCC3_genes	32.4657	all_genes
39.3858	all_genes	32.4563	all_genes
39.3858	non-SCC3_genes	32.4425	all_genes
39.3522	all_genes	32.3928	all_genes
39.3522	non-SCC3_genes	32.3708	all_genes
39.3495	all_genes	32.3694	all_genes
39.3495	non-SCC3_genes	32.3573	all_genes
39.3387	all_genes	32.3441	all_genes
39.3387	non-SCC3_genes	32.3418	all_genes
39.3004	all_genes	32.3365	all_genes
39.3004	non-SCC3_genes	32.3285	all_genes
39.2849	all_genes	32.3246	all_genes
39.2849	non-SCC3_genes	32.3174	all_genes
39.2779	all_genes	32.3078	all_genes
39.2779	non-SCC3_genes	32.3031	all_genes
39.2736	all_genes	32.2959	all_genes
39.2736	non-SCC3_genes	32.2933	all_genes
39.2511	all_genes	32.2931	all_genes
39.2511	non-SCC3_genes	32.2893	all_genes
39.2471	all_genes	32.2726	all_genes
39.2471	non-SCC3_genes	32.2595	all_genes
39.2335	all_genes	32.2404	all_genes
39.2335	non-SCC3_genes	32.2236	all_genes
39.2311	all_genes	32.2196	all_genes
39.2311	non-SCC3_genes	32.2048	all_genes
39.2271	all_genes	32.1824	all_genes
39.2271	non-SCC3_genes	32.1705	all_genes
39.2163	all_genes	32.0991	all_genes
39.2163	non-SCC3_genes	32.0961	all_genes
39.2036	all_genes	32.0869	all_genes
39.2036	non-SCC3_genes	32.0589	all_genes
39.1922	all_genes	32.0484	all_genes
39.1922	non-SCC3_genes	31.9936	all_genes
39.1786	all_genes	31.9735	all_genes
39.1786	non-SCC3_genes	31.9601	all_genes
39.168	all_genes	31.9478	all_genes
39.168	non-SCC3_genes	31.9226	all_genes
39.167	all_genes	31.9191	all_genes
39.167	non-SCC3_genes	31.8787	all_genes
39.1341	all_genes	31.8603	all_genes
39.1341	non-SCC3_genes	31.8565	all_genes
39.1104	all_genes	31.855	all_genes
39.1104	non-SCC3_genes	31.8523	all_genes
39.1028	all_genes	31.8489	all_genes
39.1028	non-SCC3_genes	31.8436	all_genes
39.0929	all_genes	31.8399	all_genes
39.0929	SCC3_genes.other	31.7924	all_genes
39.0917	all_genes	31.7891	all_genes
39.0917	non-SCC3_genes	31.7757	all_genes
39.0842	all_genes	31.7735	all_genes
39.0842	non-SCC3_genes	31.7673	all_genes
39.0815	all_genes	31.7451	all_genes
39.0815	non-SCC3_genes	31.7396	all_genes
39.0725	all_genes	31.7357	all_genes
39.0725	non-SCC3_genes	31.7348	all_genes
39.0397	all_genes	31.7173	all_genes
39.0397	non-SCC3_genes	31.7121	all_genes
39.0286	all_genes	31.7064	all_genes
39.0286	non-SCC3_genes	31.7037	all_genes
39.0218	all_genes	31.6984	all_genes
39.0218	non-SCC3_genes	31.6755	all_genes
39.0174	all_genes	31.6734	all_genes
39.0174	non-SCC3_genes	31.6353	all_genes
38.9854	all_genes	31.6126	all_genes
38.9854	non-SCC3_genes	31.6032	all_genes
38.9292	all_genes	31.5994	all_genes
38.9292	non-SCC3_genes	31.5891	all_genes
38.9285	all_genes	31.5798	all_genes
38.9285	non-SCC3_genes	31.5762	all_genes
38.9181	all_genes	31.5718	all_genes
38.9181	non-SCC3_genes	31.5678	all_genes
38.9174	all_genes	31.5634	all_genes
38.9174	non-SCC3_genes	31.5625	all_genes
38.9163	all_genes	31.5608	all_genes
38.9163	non-SCC3_genes	31.5552	all_genes
38.8892	all_genes	31.5494	all_genes
38.8892	non-SCC3_genes	31.5368	all_genes
38.8455	all_genes	31.5297	all_genes
38.8455	non-SCC3_genes	31.5169	all_genes
38.8422	all_genes	31.5161	all_genes
38.8422	non-SCC3_genes	31.5145	all_genes
38.8412	all_genes	31.4889	all_genes
38.8412	SCC3_genes.other	31.4794	all_genes
38.8181	all_genes	31.4731	all_genes
38.8181	non-SCC3_genes	31.4588	all_genes
38.8138	all_genes	31.4482	all_genes
38.8138	non-SCC3_genes	31.4336	all_genes
38.8124	all_genes	31.4145	all_genes
38.8124	non-SCC3_genes	31.4107	all_genes
38.7996	all_genes	31.4082	all_genes
38.7996	non-SCC3_genes	31.3973	all_genes
38.7277	all_genes	31.3967	all_genes
38.7277	non-SCC3_genes	31.3936	all_genes
38.7187	all_genes	31.3906	all_genes
38.7187	non-SCC3_genes	31.3821	all_genes
38.71	all_genes	31.3254	all_genes
38.71	non-SCC3_genes	31.2964	all_genes
38.6855	all_genes	31.2895	all_genes
38.6855	non-SCC3_genes	31.2886	all_genes
38.6707	all_genes	31.2858	all_genes
38.6707	SCC3_genes.other	31.2775	all_genes
38.6501	all_genes	31.2755	all_genes
38.6501	non-SCC3_genes	31.2571	all_genes
38.6327	all_genes	31.2559	all_genes
38.6327	non-SCC3_genes	31.2498	all_genes
38.6298	all_genes	31.2476	all_genes
38.6298	non-SCC3_genes	31.2414	all_genes
38.6269	all_genes	31.2034	all_genes
38.6269	non-SCC3_genes	31.1959	all_genes
38.6115	all_genes	31.1895	all_genes
38.6115	non-SCC3_genes	31.1659	all_genes
38.6047	all_genes	31.1494	all_genes
38.6047	non-SCC3_genes	31.1286	all_genes
38.5919	all_genes	31.1053	all_genes
38.5919	non-SCC3_genes	31.1028	all_genes
38.5736	all_genes	31.0998	all_genes
38.5736	non-SCC3_genes	31.0982	all_genes
38.5659	all_genes	31.0723	all_genes
38.5659	non-SCC3_genes	31.0613	all_genes
38.5381	all_genes	31.0551	all_genes
38.5381	non-SCC3_genes	31.0276	all_genes
38.5352	all_genes	31.0175	all_genes
38.5352	non-SCC3_genes	31.0082	all_genes
38.5334	all_genes	31.007	all_genes
38.5334	non-SCC3_genes	31.007	all_genes
38.5126	all_genes	31.0027	all_genes
38.5126	SCC3_genes.other	30.9957	all_genes
38.485	all_genes	30.9949	all_genes
38.485	non-SCC3_genes	30.9926	all_genes
38.4831	all_genes	30.9915	all_genes
38.4831	non-SCC3_genes	30.9795	all_genes
38.4806	all_genes	30.9636	all_genes
38.4806	non-SCC3_genes	30.9603	all_genes
38.4572	all_genes	30.9386	all_genes
38.4572	non-SCC3_genes	30.9285	all_genes
38.4324	all_genes	30.9136	all_genes
38.4324	SCC3_genes.other	30.9134	all_genes
38.4071	all_genes	30.9125	all_genes
38.4071	non-SCC3_genes	30.9109	all_genes
38.3964	all_genes	30.8626	all_genes
38.3964	non-SCC3_genes	30.8442	all_genes
38.3562	all_genes	30.8422	all_genes
38.3562	non-SCC3_genes	30.8391	all_genes
38.3544	all_genes	30.8376	all_genes
38.3544	non-SCC3_genes	30.8359	all_genes
38.3503	all_genes	30.8232	all_genes
38.3503	non-SCC3_genes	30.8012	all_genes
38.3255	all_genes	30.7986	all_genes
38.3255	non-SCC3_genes	30.7951	all_genes
38.3196	all_genes	30.7845	all_genes
38.3196	non-SCC3_genes	30.774	all_genes
38.3121	all_genes	30.7612	all_genes
38.3121	non-SCC3_genes	30.7482	all_genes
38.3042	all_genes	30.7252	all_genes
38.3042	non-SCC3_genes	30.7223	all_genes
38.2993	all_genes	30.7158	all_genes
38.2993	non-SCC3_genes	30.7123	all_genes
38.2867	all_genes	30.707	all_genes
38.2867	non-SCC3_genes	30.7059	all_genes
38.283	all_genes	30.6982	all_genes
38.283	non-SCC3_genes	30.6951	all_genes
38.2738	all_genes	30.688	all_genes
38.2738	non-SCC3_genes	30.686	all_genes
38.2549	all_genes	30.6743	all_genes
38.2549	non-SCC3_genes	30.6437	all_genes
38.2352	all_genes	30.6351	all_genes
38.2352	non-SCC3_genes	30.6285	all_genes
38.2211	all_genes	30.6186	all_genes
38.2211	non-SCC3_genes	30.6007	all_genes
38.214	all_genes	30.5813	all_genes
38.214	non-SCC3_genes	30.5805	all_genes
38.2076	all_genes	30.5748	all_genes
38.2076	non-SCC3_genes	30.5719	all_genes
38.1939	all_genes	30.568	all_genes
38.1939	non-SCC3_genes	30.5679	all_genes
38.1786	all_genes	30.5628	all_genes
38.1786	non-SCC3_genes	30.5546	all_genes
38.1665	all_genes	30.5494	all_genes
38.1665	non-SCC3_genes	30.5484	all_genes
38.1496	all_genes	30.5426	all_genes
38.1496	SCC3_genes.other	30.523	all_genes
38.1361	all_genes	30.5227	all_genes
38.1361	non-SCC3_genes	30.521	all_genes
38.1323	all_genes	30.5168	all_genes
38.1323	non-SCC3_genes	30.4839	all_genes
38.1287	all_genes	30.4778	all_genes
38.1287	non-SCC3_genes	30.4735	all_genes
38.1163	all_genes	30.4547	all_genes
38.1163	non-SCC3_genes	30.4335	all_genes
38.11	all_genes	30.4242	all_genes
38.11	non-SCC3_genes	30.4149	all_genes
38.1084	all_genes	30.4106	all_genes
38.1084	non-SCC3_genes	30.3951	all_genes
38.1023	all_genes	30.393	all_genes
38.1023	SCC3_genes.other	30.3747	all_genes
38.0927	all_genes	30.3738	all_genes
38.0927	non-SCC3_genes	30.3621	all_genes
38.0893	all_genes	30.3287	all_genes
38.0893	non-SCC3_genes	30.3174	all_genes
38.0745	all_genes	30.3035	all_genes
38.0745	non-SCC3_genes	30.293	all_genes
38.0582	all_genes	30.2927	all_genes
38.0582	non-SCC3_genes	30.283	all_genes
38.0415	all_genes	30.2636	all_genes
38.0415	non-SCC3_genes	30.2557	all_genes
38.018	all_genes	30.2466	all_genes
38.018	non-SCC3_genes	30.2364	all_genes
38.0165	all_genes	30.2321	all_genes
38.0165	non-SCC3_genes	30.2292	all_genes
38.004	all_genes	30.2248	all_genes
38.004	non-SCC3_genes	30.2172	all_genes
37.997	all_genes	30.1857	all_genes
37.997	non-SCC3_genes	30.174	all_genes
37.9717	all_genes	30.1656	all_genes
37.9717	non-SCC3_genes	30.1604	all_genes
37.9675	all_genes	30.1324	all_genes
37.9675	non-SCC3_genes	30.116	all_genes
37.9611	all_genes	30.1088	all_genes
37.9611	non-SCC3_genes	30.1049	all_genes
37.954	all_genes	30.0989	all_genes
37.954	non-SCC3_genes	30.0975	all_genes
37.9447	all_genes	30.0972	all_genes
37.9447	non-SCC3_genes	30.0874	all_genes
37.9361	all_genes	30.0808	all_genes
37.9361	non-SCC3_genes	30.0794	all_genes
37.9353	all_genes	30.0726	all_genes
37.9353	non-SCC3_genes	30.0695	all_genes
37.9348	all_genes	30.0522	all_genes
37.9348	non-SCC3_genes	30.0513	all_genes
37.9295	all_genes	30.0507	all_genes
37.9295	non-SCC3_genes	30.0179	all_genes
37.9259	all_genes	29.9995	all_genes
37.9259	non-SCC3_genes	29.9803	all_genes
37.9126	all_genes	29.978	all_genes
37.9126	non-SCC3_genes	29.9748	all_genes
37.9084	all_genes	29.9719	all_genes
37.9084	non-SCC3_genes	29.9691	all_genes
37.9065	all_genes	29.9634	all_genes
37.9065	non-SCC3_genes	29.9496	all_genes
37.9059	all_genes	29.9447	all_genes
37.9059	non-SCC3_genes	29.9276	all_genes
37.9012	all_genes	29.8976	all_genes
37.9012	non-SCC3_genes	29.8975	all_genes
37.896	all_genes	29.8907	all_genes
37.896	non-SCC3_genes	29.8741	all_genes
37.8747	all_genes	29.8627	all_genes
37.8747	non-SCC3_genes	29.854	all_genes
37.8657	all_genes	29.8498	all_genes
37.8657	non-SCC3_genes	29.846	all_genes
37.8648	all_genes	29.84	all_genes
37.8648	SCC3_genes.other	29.8391	all_genes
37.8648	all_genes	29.8372	all_genes
37.8648	non-SCC3_genes	29.8291	all_genes
37.8523	all_genes	29.825	all_genes
37.8523	non-SCC3_genes	29.8091	all_genes
37.8475	all_genes	29.7952	all_genes
37.8475	non-SCC3_genes	29.7935	all_genes
37.8449	all_genes	29.7732	all_genes
37.8449	non-SCC3_genes	29.7479	all_genes
37.8419	all_genes	29.7398	all_genes
37.8419	non-SCC3_genes	29.7156	all_genes
37.8245	all_genes	29.7125	all_genes
37.8245	non-SCC3_genes	29.6967	all_genes
37.7925	all_genes	29.6882	all_genes
37.7925	non-SCC3_genes	29.6871	all_genes
37.7909	all_genes	29.6837	all_genes
37.7909	non-SCC3_genes	29.6803	all_genes
37.789	all_genes	29.675	all_genes
37.789	non-SCC3_genes	29.6703	all_genes
37.7809	all_genes	29.6642	all_genes
37.7809	non-SCC3_genes	29.6553	all_genes
37.7802	all_genes	29.6499	all_genes
37.7802	SCC3_genes.other	29.646	all_genes
37.7684	all_genes	29.6421	all_genes
37.7684	non-SCC3_genes	29.6392	all_genes
37.7528	all_genes	29.6369	all_genes
37.7528	non-SCC3_genes	29.6367	all_genes
37.7489	all_genes	29.6189	all_genes
37.7489	non-SCC3_genes	29.6087	all_genes
37.7459	all_genes	29.5982	all_genes
37.7459	non-SCC3_genes	29.5884	all_genes
37.7374	all_genes	29.5803	all_genes
37.7374	non-SCC3_genes	29.5786	all_genes
37.7205	all_genes	29.5751	all_genes
37.7205	non-SCC3_genes	29.565	all_genes
37.7099	all_genes	29.5602	all_genes
37.7099	non-SCC3_genes	29.5596	all_genes
37.7075	all_genes	29.5593	all_genes
37.7075	non-SCC3_genes	29.5568	all_genes
37.7042	all_genes	29.5322	all_genes
37.7042	non-SCC3_genes	29.5295	all_genes
37.6831	all_genes	29.5262	all_genes
37.6831	non-SCC3_genes	29.5129	all_genes
37.6711	all_genes	29.466	all_genes
37.6711	non-SCC3_genes	29.4577	all_genes
37.6605	all_genes	29.4576	all_genes
37.6605	non-SCC3_genes	29.4366	all_genes
37.6342	all_genes	29.4344	all_genes
37.6342	non-SCC3_genes	29.425	all_genes
37.6308	all_genes	29.4206	all_genes
37.6308	non-SCC3_genes	29.4097	all_genes
37.6276	all_genes	29.4004	all_genes
37.6276	non-SCC3_genes	29.3984	all_genes
37.6274	all_genes	29.3825	all_genes
37.6274	non-SCC3_genes	29.3706	all_genes
37.5811	all_genes	29.3638	all_genes
37.5811	non-SCC3_genes	29.3592	all_genes
37.581	all_genes	29.3574	all_genes
37.581	non-SCC3_genes	29.3485	all_genes
37.5775	all_genes	29.3446	all_genes
37.5775	non-SCC3_genes	29.3384	all_genes
37.5462	all_genes	29.3366	all_genes
37.5462	non-SCC3_genes	29.329	all_genes
37.5385	all_genes	29.3288	all_genes
37.5385	non-SCC3_genes	29.322	all_genes
37.5253	all_genes	29.3219	all_genes
37.5253	non-SCC3_genes	29.3206	all_genes
37.521	all_genes	29.3072	all_genes
37.521	non-SCC3_genes	29.2876	all_genes
37.4863	all_genes	29.2645	all_genes
37.4863	non-SCC3_genes	29.2622	all_genes
37.4848	all_genes	29.2526	all_genes
37.4848	non-SCC3_genes	29.2519	all_genes
37.4794	all_genes	29.2511	all_genes
37.4794	non-SCC3_genes	29.2409	all_genes
37.4676	all_genes	29.2405	all_genes
37.4676	non-SCC3_genes	29.2268	all_genes
37.4643	all_genes	29.2202	all_genes
37.4643	non-SCC3_genes	29.2171	all_genes
37.4517	all_genes	29.2139	all_genes
37.4517	non-SCC3_genes	29.2099	all_genes
37.4411	all_genes	29.1922	all_genes
37.4411	non-SCC3_genes	29.1839	all_genes
37.4183	all_genes	29.1697	all_genes
37.4183	non-SCC3_genes	29.1483	all_genes
37.4148	all_genes	29.1299	all_genes
37.4148	non-SCC3_genes	29.1216	all_genes
37.3936	all_genes	29.0969	all_genes
37.3936	non-SCC3_genes	29.0854	all_genes
37.387	all_genes	29.0736	all_genes
37.387	non-SCC3_genes	29.0687	all_genes
37.3668	all_genes	29.0655	all_genes
37.3668	non-SCC3_genes	29.0642	all_genes
37.3652	all_genes	29.0434	all_genes
37.3652	non-SCC3_genes	29.0318	all_genes
37.357	all_genes	29.0168	all_genes
37.357	non-SCC3_genes	29.012	all_genes
37.3486	all_genes	29.0045	all_genes
37.3486	non-SCC3_genes	29.0013	all_genes
37.3274	all_genes	29	all_genes
37.3274	non-SCC3_genes	28.9922	all_genes
37.324	all_genes	28.9839	all_genes
37.324	non-SCC3_genes	28.9707	all_genes
37.31	all_genes	28.9507	all_genes
37.31	non-SCC3_genes	28.9463	all_genes
37.3022	all_genes	28.946	all_genes
37.3022	non-SCC3_genes	28.9067	all_genes
37.233	all_genes	28.8802	all_genes
37.233	non-SCC3_genes	28.865	all_genes
37.2216	all_genes	28.8585	all_genes
37.2216	non-SCC3_genes	28.8535	all_genes
37.2191	all_genes	28.8475	all_genes
37.2191	non-SCC3_genes	28.844	all_genes
37.2017	all_genes	28.8419	all_genes
37.2017	non-SCC3_genes	28.8272	all_genes
37.1691	all_genes	28.8225	all_genes
37.1691	non-SCC3_genes	28.8165	all_genes
37.1642	all_genes	28.7927	all_genes
37.1642	non-SCC3_genes	28.792	all_genes
37.1592	all_genes	28.7907	all_genes
37.1592	non-SCC3_genes	28.7817	all_genes
37.1574	all_genes	28.7778	all_genes
37.1574	non-SCC3_genes	28.7711	all_genes
37.1409	all_genes	28.7611	all_genes
37.1409	non-SCC3_genes	28.757	all_genes
37.1134	all_genes	28.751	all_genes
37.1134	non-SCC3_genes	28.7437	all_genes
37.1066	all_genes	28.7351	all_genes
37.1066	non-SCC3_genes	28.7175	all_genes
37.1011	all_genes	28.7032	all_genes
37.1011	non-SCC3_genes	28.6705	all_genes
37.0593	all_genes	28.6622	all_genes
37.0593	non-SCC3_genes	28.6612	all_genes
37.0586	all_genes	28.6385	all_genes
37.0586	non-SCC3_genes	28.6369	all_genes
37.0478	all_genes	28.6299	all_genes
37.0478	non-SCC3_genes	28.6294	all_genes
37.0418	all_genes	28.6251	all_genes
37.0418	non-SCC3_genes	28.6221	all_genes
36.9883	all_genes	28.6221	all_genes
36.9883	non-SCC3_genes	28.6124	all_genes
36.9868	all_genes	28.6077	all_genes
36.9868	non-SCC3_genes	28.597	all_genes
36.9654	all_genes	28.5872	all_genes
36.9654	non-SCC3_genes	28.5863	all_genes
36.9649	all_genes	28.572	all_genes
36.9649	non-SCC3_genes	28.5709	all_genes
36.9172	all_genes	28.5692	all_genes
36.9172	non-SCC3_genes	28.5611	all_genes
36.9147	all_genes	28.5352	all_genes
36.9147	non-SCC3_genes	28.5219	all_genes
36.8745	all_genes	28.5211	all_genes
36.8745	non-SCC3_genes	28.5173	all_genes
36.8669	all_genes	28.5156	all_genes
36.8669	non-SCC3_genes	28.5096	all_genes
36.8613	all_genes	28.5041	all_genes
36.8613	non-SCC3_genes	28.4947	all_genes
36.8599	all_genes	28.4487	all_genes
36.8599	non-SCC3_genes	28.4484	all_genes
36.8456	all_genes	28.4379	all_genes
36.8456	non-SCC3_genes	28.4373	all_genes
36.8446	all_genes	28.4355	all_genes
36.8446	non-SCC3_genes	28.4316	all_genes
36.8357	all_genes	28.4264	all_genes
36.8357	non-SCC3_genes	28.4038	all_genes
36.8156	all_genes	28.4003	all_genes
36.8156	non-SCC3_genes	28.3782	all_genes
36.8115	all_genes	28.3775	all_genes
36.8115	non-SCC3_genes	28.3764	all_genes
36.8049	all_genes	28.3689	all_genes
36.8049	non-SCC3_genes	28.3525	all_genes
36.8041	all_genes	28.3341	all_genes
36.8041	non-SCC3_genes	28.3269	all_genes
36.7975	all_genes	28.3053	all_genes
36.7975	non-SCC3_genes	28.303	all_genes
36.7938	all_genes	28.2971	all_genes
36.7938	non-SCC3_genes	28.2805	all_genes
36.7858	all_genes	28.2728	all_genes
36.7858	non-SCC3_genes	28.2725	all_genes
36.7847	all_genes	28.271	all_genes
36.7847	non-SCC3_genes	28.2685	all_genes
36.7685	all_genes	28.2643	all_genes
36.7685	non-SCC3_genes	28.2535	all_genes
36.7637	all_genes	28.2287	all_genes
36.7637	non-SCC3_genes	28.1969	all_genes
36.7422	all_genes	28.1707	all_genes
36.7422	non-SCC3_genes	28.168	all_genes
36.7177	all_genes	28.1641	all_genes
36.7177	SCC3_genes.other	28.1612	all_genes
36.6736	all_genes	28.1612	all_genes
36.6736	non-SCC3_genes	28.1574	all_genes
36.6704	all_genes	28.1425	all_genes
36.6704	non-SCC3_genes	28.1411	all_genes
36.6692	all_genes	28.1407	all_genes
36.6692	non-SCC3_genes	28.1391	all_genes
36.645	all_genes	28.1358	all_genes
36.645	non-SCC3_genes	28.1356	all_genes
36.6428	all_genes	28.1337	all_genes
36.6428	non-SCC3_genes	28.1239	all_genes
36.6426	all_genes	28.1116	all_genes
36.6426	non-SCC3_genes	28.1109	all_genes
36.641	all_genes	28.1103	all_genes
36.641	non-SCC3_genes	28.1082	all_genes
36.6388	all_genes	28.1078	all_genes
36.6388	non-SCC3_genes	28.1044	all_genes
36.6352	all_genes	28.0992	all_genes
36.6352	non-SCC3_genes	28.0851	all_genes
36.6075	all_genes	28.08	all_genes
36.6075	non-SCC3_genes	28.0576	all_genes
36.607	all_genes	28.0534	all_genes
36.607	non-SCC3_genes	28.0477	all_genes
36.6038	all_genes	28.0393	all_genes
36.6038	non-SCC3_genes	28.0322	all_genes
36.6016	all_genes	28.0188	all_genes
36.6016	non-SCC3_genes	28.0174	all_genes
36.6013	all_genes	28.0143	all_genes
36.6013	non-SCC3_genes	28.0137	all_genes
36.5549	all_genes	28.0103	all_genes
36.5549	non-SCC3_genes	28.0026	all_genes
36.5539	all_genes	28.0008	all_genes
36.5539	non-SCC3_genes	27.9827	all_genes
36.5421	all_genes	27.9787	all_genes
36.5421	SCC3_genes.other	27.9683	all_genes
36.5338	all_genes	27.9668	all_genes
36.5338	SCC3_genes.other	27.9608	all_genes
36.5254	all_genes	27.9605	all_genes
36.5254	non-SCC3_genes	27.9579	all_genes
36.491	all_genes	27.9572	all_genes
36.491	non-SCC3_genes	27.9501	all_genes
36.4851	all_genes	27.9435	all_genes
36.4851	non-SCC3_genes	27.9428	all_genes
36.4551	all_genes	27.9323	all_genes
36.4551	non-SCC3_genes	27.9253	all_genes
36.4331	all_genes	27.8853	all_genes
36.4331	non-SCC3_genes	27.8831	all_genes
36.4052	all_genes	27.8823	all_genes
36.4052	non-SCC3_genes	27.8622	all_genes
36.3911	all_genes	27.8604	all_genes
36.3911	non-SCC3_genes	27.8501	all_genes
36.3889	all_genes	27.8254	all_genes
36.3889	non-SCC3_genes	27.8229	all_genes
36.3883	all_genes	27.8222	all_genes
36.3883	non-SCC3_genes	27.8206	all_genes
36.3636	all_genes	27.8156	all_genes
36.3636	non-SCC3_genes	27.8038	all_genes
36.353	all_genes	27.7951	all_genes
36.353	non-SCC3_genes	27.7806	all_genes
36.3527	all_genes	27.7598	all_genes
36.3527	non-SCC3_genes	27.7481	all_genes
36.3478	all_genes	27.7474	all_genes
36.3478	SCC3_genes.other	27.7397	all_genes
36.3307	all_genes	27.7388	all_genes
36.3307	non-SCC3_genes	27.7324	all_genes
36.3276	all_genes	27.7317	all_genes
36.3276	non-SCC3_genes	27.7258	all_genes
36.3242	all_genes	27.723	all_genes
36.3242	non-SCC3_genes	27.7226	all_genes
36.3226	all_genes	27.7036	all_genes
36.3226	non-SCC3_genes	27.6964	all_genes
36.2684	all_genes	27.6962	all_genes
36.2684	non-SCC3_genes	27.6871	all_genes
36.2535	all_genes	27.6759	all_genes
36.2535	non-SCC3_genes	27.6636	all_genes
36.2458	all_genes	27.6584	all_genes
36.2458	non-SCC3_genes	27.6578	all_genes
36.1784	all_genes	27.6549	all_genes
36.1784	non-SCC3_genes	27.653	all_genes
36.1645	all_genes	27.6526	all_genes
36.1645	non-SCC3_genes	27.6515	all_genes
36.1499	all_genes	27.6483	all_genes
36.1499	non-SCC3_genes	27.6403	all_genes
36.1318	all_genes	27.6376	all_genes
36.1318	non-SCC3_genes	27.6374	all_genes
36.1001	all_genes	27.6351	all_genes
36.1001	non-SCC3_genes	27.6139	all_genes
36.0806	all_genes	27.6082	all_genes
36.0806	SCC3_genes.other	27.571	all_genes
36.0726	all_genes	27.5602	all_genes
36.0726	non-SCC3_genes	27.5526	all_genes
36.0429	all_genes	27.5498	all_genes
36.0429	non-SCC3_genes	27.5432	all_genes
36.0176	all_genes	27.534	all_genes
36.0176	non-SCC3_genes	27.5322	all_genes
36.0158	all_genes	27.5313	all_genes
36.0158	non-SCC3_genes	27.5247	all_genes
35.9811	all_genes	27.5197	all_genes
35.9811	non-SCC3_genes	27.5135	all_genes
35.9642	all_genes	27.5104	all_genes
35.9642	SCC3_genes.other	27.5017	all_genes
35.955	all_genes	27.4986	all_genes
35.955	non-SCC3_genes	27.485	all_genes
35.9508	all_genes	27.4813	all_genes
35.9508	non-SCC3_genes	27.4743	all_genes
35.9403	all_genes	27.4709	all_genes
35.9403	non-SCC3_genes	27.4668	all_genes
35.9364	all_genes	27.4544	all_genes
35.9364	non-SCC3_genes	27.4452	all_genes
35.9259	all_genes	27.429	all_genes
35.9259	non-SCC3_genes	27.4186	all_genes
35.9255	all_genes	27.4154	all_genes
35.9255	non-SCC3_genes	27.4087	all_genes
35.9007	all_genes	27.3982	all_genes
35.9007	non-SCC3_genes	27.3941	all_genes
35.853	all_genes	27.385	all_genes
35.853	non-SCC3_genes	27.3779	all_genes
35.8418	all_genes	27.3734	all_genes
35.8418	non-SCC3_genes	27.3668	all_genes
35.839	all_genes	27.365	all_genes
35.839	non-SCC3_genes	27.3636	all_genes
35.821	all_genes	27.3635	all_genes
35.821	non-SCC3_genes	27.3632	all_genes
35.783	all_genes	27.347	all_genes
35.783	non-SCC3_genes	27.3448	all_genes
35.7814	all_genes	27.3385	all_genes
35.7814	non-SCC3_genes	27.3272	all_genes
35.7798	all_genes	27.3261	all_genes
35.7798	non-SCC3_genes	27.3245	all_genes
35.7648	all_genes	27.3069	all_genes
35.7648	SCC3_genes.other	27.3063	all_genes
35.7549	all_genes	27.3041	all_genes
35.7549	non-SCC3_genes	27.2872	all_genes
35.7525	all_genes	27.2839	all_genes
35.7525	non-SCC3_genes	27.2788	all_genes
35.7336	all_genes	27.2679	all_genes
35.7336	non-SCC3_genes	27.2568	all_genes
35.7301	all_genes	27.2486	all_genes
35.7301	non-SCC3_genes	27.2433	all_genes
35.7271	all_genes	27.2405	all_genes
35.7271	non-SCC3_genes	27.2386	all_genes
35.7255	all_genes	27.2256	all_genes
35.7255	non-SCC3_genes	27.2078	all_genes
35.6334	all_genes	27.2069	all_genes
35.6334	non-SCC3_genes	27.2041	all_genes
35.613	all_genes	27.1958	all_genes
35.613	non-SCC3_genes	27.1931	all_genes
35.6122	all_genes	27.1868	all_genes
35.6122	non-SCC3_genes	27.1867	all_genes
35.603	all_genes	27.1819	all_genes
35.603	non-SCC3_genes	27.1812	all_genes
35.5971	all_genes	27.1753	all_genes
35.5971	non-SCC3_genes	27.1736	all_genes
35.5793	all_genes	27.1735	all_genes
35.5793	non-SCC3_genes	27.1725	all_genes
35.5717	all_genes	27.169	all_genes
35.5717	non-SCC3_genes	27.1676	all_genes
35.4997	all_genes	27.1669	all_genes
35.4997	non-SCC3_genes	27.1646	all_genes
35.4894	all_genes	27.1639	all_genes
35.4894	non-SCC3_genes	27.15	all_genes
35.4435	all_genes	27.1355	all_genes
35.4435	non-SCC3_genes	27.1332	all_genes
35.4435	all_genes	27.1257	all_genes
35.4435	non-SCC3_genes	27.1225	all_genes
35.4351	all_genes	27.1203	all_genes
35.4351	non-SCC3_genes	27.12	all_genes
35.4328	all_genes	27.1122	all_genes
35.4328	non-SCC3_genes	27.1058	all_genes
35.4327	all_genes	27.1014	all_genes
35.4327	non-SCC3_genes	27.0996	all_genes
35.4158	all_genes	27.0839	all_genes
35.4158	non-SCC3_genes	27.0776	all_genes
35.4022	all_genes	27.0646	all_genes
35.4022	non-SCC3_genes	27.0568	all_genes
35.3888	all_genes	27.0458	all_genes
35.3888	non-SCC3_genes	27.043	all_genes
35.381	all_genes	27.0425	all_genes
35.381	non-SCC3_genes	27.0389	all_genes
35.3748	all_genes	27.0313	all_genes
35.3748	non-SCC3_genes	27.0247	all_genes
35.3549	all_genes	27.0245	all_genes
35.3549	non-SCC3_genes	27.0185	all_genes
35.3197	all_genes	27.0133	all_genes
35.3197	non-SCC3_genes	26.9994	all_genes
35.3054	all_genes	26.9985	all_genes
35.3054	non-SCC3_genes	26.9925	all_genes
35.3031	all_genes	26.99	all_genes
35.3031	non-SCC3_genes	26.99	all_genes
35.2941	all_genes	26.9757	all_genes
35.2941	non-SCC3_genes	26.9708	all_genes
35.2585	all_genes	26.9693	all_genes
35.2585	non-SCC3_genes	26.9688	all_genes
35.2576	all_genes	26.9678	all_genes
35.2576	non-SCC3_genes	26.941	all_genes
35.257	all_genes	26.9157	all_genes
35.257	non-SCC3_genes	26.9129	all_genes
35.2548	all_genes	26.9083	all_genes
35.2548	non-SCC3_genes	26.9082	all_genes
35.2229	all_genes	26.8946	all_genes
35.2229	non-SCC3_genes	26.8685	all_genes
35.2125	all_genes	26.8571	all_genes
35.2125	non-SCC3_genes	26.8454	all_genes
35.2026	all_genes	26.843	all_genes
35.2026	non-SCC3_genes	26.8334	all_genes
35.2013	all_genes	26.8283	all_genes
35.2013	non-SCC3_genes	26.8179	all_genes
35.1875	all_genes	26.8096	all_genes
35.1875	non-SCC3_genes	26.7981	all_genes
35.1848	all_genes	26.7912	all_genes
35.1848	non-SCC3_genes	26.7807	all_genes
35.1775	all_genes	26.7762	all_genes
35.1775	non-SCC3_genes	26.7673	all_genes
35.1697	all_genes	26.7612	all_genes
35.1697	non-SCC3_genes	26.7574	all_genes
35.153	all_genes	26.7451	all_genes
35.153	non-SCC3_genes	26.7191	all_genes
35.1308	all_genes	26.7172	all_genes
35.1308	non-SCC3_genes	26.7165	all_genes
35.0865	all_genes	26.698	all_genes
35.0865	non-SCC3_genes	26.698	all_genes
35.0683	all_genes	26.6851	all_genes
35.0683	non-SCC3_genes	26.6845	all_genes
35.0401	all_genes	26.6801	all_genes
35.0401	non-SCC3_genes	26.6766	all_genes
35.0223	all_genes	26.6527	all_genes
35.0223	non-SCC3_genes	26.6497	all_genes
35.0153	all_genes	26.6386	all_genes
35.0153	non-SCC3_genes	26.6377	all_genes
34.9787	all_genes	26.6352	all_genes
34.9787	non-SCC3_genes	26.6277	all_genes
34.978	all_genes	26.5976	all_genes
34.978	non-SCC3_genes	26.5847	all_genes
34.957	all_genes	26.5627	all_genes
34.957	non-SCC3_genes	26.5448	all_genes
34.9462	all_genes	26.5412	all_genes
34.9462	non-SCC3_genes	26.5369	all_genes
34.9254	all_genes	26.5276	all_genes
34.9254	non-SCC3_genes	26.5084	all_genes
34.9189	all_genes	26.5082	all_genes
34.9189	non-SCC3_genes	26.4977	all_genes
34.9179	all_genes	26.4884	all_genes
34.9179	non-SCC3_genes	26.4826	all_genes
34.916	all_genes	26.4747	all_genes
34.916	non-SCC3_genes	26.4692	all_genes
34.9062	all_genes	26.4675	all_genes
34.9062	non-SCC3_genes	26.4415	all_genes
34.9061	all_genes	26.4344	all_genes
34.9061	SCC3_genes.other	26.421	all_genes
34.9026	all_genes	26.419	all_genes
34.9026	non-SCC3_genes	26.4053	all_genes
34.8921	all_genes	26.399	all_genes
34.8921	non-SCC3_genes	26.3896	all_genes
34.8888	all_genes	26.3889	all_genes
34.8888	non-SCC3_genes	26.3835	all_genes
34.8859	all_genes	26.3792	all_genes
34.8859	non-SCC3_genes	26.3788	all_genes
34.8812	all_genes	26.3575	all_genes
34.8812	non-SCC3_genes	26.3572	all_genes
34.8396	all_genes	26.3554	all_genes
34.8396	non-SCC3_genes	26.3388	all_genes
34.8073	all_genes	26.3361	all_genes
34.8073	non-SCC3_genes	26.3159	all_genes
34.7995	all_genes	26.3042	all_genes
34.7995	non-SCC3_genes	26.304	all_genes
34.7754	all_genes	26.3031	all_genes
34.7754	non-SCC3_genes	26.3024	all_genes
34.7527	all_genes	26.2962	all_genes
34.7527	non-SCC3_genes	26.2868	all_genes
34.7212	all_genes	26.2856	all_genes
34.7212	non-SCC3_genes	26.2846	all_genes
34.7151	all_genes	26.2789	all_genes
34.7151	non-SCC3_genes	26.2663	all_genes
34.6917	all_genes	26.2574	all_genes
34.6917	non-SCC3_genes	26.2534	all_genes
34.6575	all_genes	26.2437	all_genes
34.6575	non-SCC3_genes	26.241	all_genes
34.6496	all_genes	26.2398	all_genes
34.6496	non-SCC3_genes	26.234	all_genes
34.6401	all_genes	26.2303	all_genes
34.6401	non-SCC3_genes	26.2296	all_genes
34.6211	all_genes	26.2247	all_genes
34.6211	non-SCC3_genes	26.2217	all_genes
34.598	all_genes	26.2209	all_genes
34.598	non-SCC3_genes	26.192	all_genes
34.5905	all_genes	26.1901	all_genes
34.5905	non-SCC3_genes	26.1879	all_genes
34.5901	all_genes	26.1722	all_genes
34.5901	non-SCC3_genes	26.1678	all_genes
34.5678	all_genes	26.1588	all_genes
34.5678	non-SCC3_genes	26.156	all_genes
34.5546	all_genes	26.1234	all_genes
34.5546	non-SCC3_genes	26.1122	all_genes
34.5263	all_genes	26.094	all_genes
34.5263	non-SCC3_genes	26.0887	all_genes
34.5222	all_genes	26.0817	all_genes
34.5222	non-SCC3_genes	26.0695	all_genes
34.5217	all_genes	26.0569	all_genes
34.5217	non-SCC3_genes	26.045	all_genes
34.4901	all_genes	26.0246	all_genes
34.4901	non-SCC3_genes	26.0162	all_genes
34.4795	all_genes	26.0107	all_genes
34.4795	non-SCC3_genes	26.0065	all_genes
34.4741	all_genes	25.999	all_genes
34.4741	non-SCC3_genes	25.9916	all_genes
34.4676	all_genes	25.9846	all_genes
34.4676	non-SCC3_genes	25.9523	all_genes
34.4625	all_genes	25.9492	all_genes
34.4625	non-SCC3_genes	25.943	all_genes
34.4427	all_genes	25.9342	all_genes
34.4427	non-SCC3_genes	25.9305	all_genes
34.4217	all_genes	25.9261	all_genes
34.4217	non-SCC3_genes	25.9251	all_genes
34.4086	all_genes	25.9231	all_genes
34.4086	non-SCC3_genes	25.9208	all_genes
34.4026	all_genes	25.9157	all_genes
34.4026	non-SCC3_genes	25.9156	all_genes
34.389	all_genes	25.8972	all_genes
34.389	non-SCC3_genes	25.8683	all_genes
34.369	all_genes	25.8613	all_genes
34.369	non-SCC3_genes	25.8608	all_genes
34.3581	all_genes	25.8475	all_genes
34.3581	non-SCC3_genes	25.8414	all_genes
34.3431	all_genes	25.8363	all_genes
34.3431	non-SCC3_genes	25.8314	all_genes
34.3335	all_genes	25.8289	all_genes
34.3335	non-SCC3_genes	25.8232	all_genes
34.3214	all_genes	25.8032	all_genes
34.3214	non-SCC3_genes	25.7859	all_genes
34.3143	all_genes	25.7563	all_genes
34.3143	non-SCC3_genes	25.7513	all_genes
34.3136	all_genes	25.7485	all_genes
34.3136	non-SCC3_genes	25.7439	all_genes
34.3027	all_genes	25.7106	all_genes
34.3027	non-SCC3_genes	25.6991	all_genes
34.2873	all_genes	25.6837	all_genes
34.2873	non-SCC3_genes	25.678	all_genes
34.2795	all_genes	25.6645	all_genes
34.2795	non-SCC3_genes	25.6627	all_genes
34.2483	all_genes	25.6562	all_genes
34.2483	non-SCC3_genes	25.6416	all_genes
34.246	all_genes	25.639	all_genes
34.246	non-SCC3_genes	25.6079	all_genes
34.2345	all_genes	25.6077	all_genes
34.2345	non-SCC3_genes	25.5487	all_genes
34.2182	all_genes	25.5465	all_genes
34.2182	SCC3_genes.other	25.5359	all_genes
34.2016	all_genes	25.5351	all_genes
34.2016	non-SCC3_genes	25.5227	all_genes
34.1777	all_genes	25.5211	all_genes
34.1777	non-SCC3_genes	25.5164	all_genes
34.1718	all_genes	25.5134	all_genes
34.1718	non-SCC3_genes	25.5116	all_genes
34.1716	all_genes	25.5065	all_genes
34.1716	non-SCC3_genes	25.5022	all_genes
34.1576	all_genes	25.499	all_genes
34.1576	non-SCC3_genes	25.4988	all_genes
34.1457	all_genes	25.4909	all_genes
34.1457	non-SCC3_genes	25.4905	all_genes
34.1381	all_genes	25.4811	all_genes
34.1381	non-SCC3_genes	25.481	all_genes
34.125	all_genes	25.4684	all_genes
34.125	SCC3_genes.other	25.4629	all_genes
34.1062	all_genes	25.4545	all_genes
34.1062	non-SCC3_genes	25.4436	all_genes
34.1018	all_genes	25.4417	all_genes
34.1018	non-SCC3_genes	25.4381	all_genes
34.092	all_genes	25.4212	all_genes
34.092	non-SCC3_genes	25.4206	all_genes
34.0662	all_genes	25.4007	all_genes
34.0662	non-SCC3_genes	25.3886	all_genes
34.0652	all_genes	25.3842	all_genes
34.0652	non-SCC3_genes	25.37	all_genes
34.059	all_genes	25.3689	all_genes
34.059	non-SCC3_genes	25.3517	all_genes
34.0463	all_genes	25.3514	all_genes
34.0463	SCC3_genes.other	25.3453	all_genes
34.0419	all_genes	25.3444	all_genes
34.0419	non-SCC3_genes	25.3432	all_genes
34.0134	all_genes	25.3422	all_genes
34.0134	non-SCC3_genes	25.3414	all_genes
33.9855	all_genes	25.3329	all_genes
33.9855	non-SCC3_genes	25.3304	all_genes
33.9701	all_genes	25.319	all_genes
33.9701	non-SCC3_genes	25.3184	all_genes
33.9414	all_genes	25.3161	all_genes
33.9414	non-SCC3_genes	25.2997	all_genes
33.9373	all_genes	25.2972	all_genes
33.9373	non-SCC3_genes	25.2966	all_genes
33.8788	all_genes	25.2875	all_genes
33.8788	non-SCC3_genes	25.2783	all_genes
33.8785	all_genes	25.2757	all_genes
33.8785	non-SCC3_genes	25.2703	all_genes
33.8727	all_genes	25.2689	all_genes
33.8727	non-SCC3_genes	25.265	all_genes
33.8727	all_genes	25.2596	all_genes
33.8727	non-SCC3_genes	25.246	all_genes
33.8663	all_genes	25.2412	all_genes
33.8663	non-SCC3_genes	25.2377	all_genes
33.8583	all_genes	25.2331	all_genes
33.8583	non-SCC3_genes	25.2327	all_genes
33.8564	all_genes	25.2313	all_genes
33.8564	non-SCC3_genes	25.2105	all_genes
33.8484	all_genes	25.1947	all_genes
33.8484	non-SCC3_genes	25.1804	all_genes
33.8423	all_genes	25.169	all_genes
33.8423	non-SCC3_genes	25.1636	all_genes
33.8243	all_genes	25.1519	all_genes
33.8243	non-SCC3_genes	25.1515	all_genes
33.8057	all_genes	25.1434	all_genes
33.8057	non-SCC3_genes	25.1211	all_genes
33.7602	all_genes	25.1161	all_genes
33.7602	non-SCC3_genes	25.1158	all_genes
33.7594	all_genes	25.1157	all_genes
33.7594	non-SCC3_genes	25.0847	all_genes
33.7568	all_genes	25.0731	all_genes
33.7568	non-SCC3_genes	25.0712	all_genes
33.7542	all_genes	25.052	all_genes
33.7542	non-SCC3_genes	25.0426	all_genes
33.7377	all_genes	25.0375	all_genes
33.7377	non-SCC3_genes	25.0371	all_genes
33.7232	all_genes	25.037	all_genes
33.7232	non-SCC3_genes	25.0347	all_genes
33.7207	all_genes	25.0285	all_genes
33.7207	non-SCC3_genes	25.0269	all_genes
33.7087	all_genes	25.0249	all_genes
33.7087	non-SCC3_genes	25.0163	all_genes
33.6934	all_genes	25.0156	all_genes
33.6934	non-SCC3_genes	25.0129	all_genes
33.6778	all_genes	25.0097	all_genes
33.6778	non-SCC3_genes	25.0091	all_genes
33.6655	all_genes	25.0086	all_genes
33.6655	non-SCC3_genes	25.0049	all_genes
33.6648	all_genes	24.9813	all_genes
33.6648	non-SCC3_genes	24.9709	all_genes
33.6639	all_genes	24.9512	all_genes
33.6639	non-SCC3_genes	24.936	all_genes
33.6581	all_genes	24.9318	all_genes
33.6581	non-SCC3_genes	24.9284	all_genes
33.6567	all_genes	24.9263	all_genes
33.6567	non-SCC3_genes	24.9037	all_genes
33.6544	all_genes	24.9014	all_genes
33.6544	non-SCC3_genes	24.8951	all_genes
33.6492	all_genes	24.8948	all_genes
33.6492	SCC3_genes.other	24.887	all_genes
33.6421	all_genes	24.8846	all_genes
33.6421	non-SCC3_genes	24.8662	all_genes
33.6306	all_genes	24.8638	all_genes
33.6306	non-SCC3_genes	24.8587	all_genes
33.6081	all_genes	24.8351	all_genes
33.6081	non-SCC3_genes	24.8281	all_genes
33.5986	all_genes	24.8238	all_genes
33.5986	non-SCC3_genes	24.8129	all_genes
33.5892	all_genes	24.8124	all_genes
33.5892	non-SCC3_genes	24.8028	all_genes
33.5768	all_genes	24.7983	all_genes
33.5768	non-SCC3_genes	24.7883	all_genes
33.5727	all_genes	24.7861	all_genes
33.5727	non-SCC3_genes	24.7843	all_genes
33.5694	all_genes	24.7745	all_genes
33.5694	non-SCC3_genes	24.7678	all_genes
33.5672	all_genes	24.7644	all_genes
33.5672	non-SCC3_genes	24.7361	all_genes
33.5482	all_genes	24.7251	all_genes
33.5482	non-SCC3_genes	24.7182	all_genes
33.5438	all_genes	24.7178	all_genes
33.5438	non-SCC3_genes	24.7178	all_genes
33.5169	all_genes	24.7146	all_genes
33.5169	non-SCC3_genes	24.7137	all_genes
33.5139	all_genes	24.6972	all_genes
33.5139	non-SCC3_genes	24.6787	all_genes
33.509	all_genes	24.6568	all_genes
33.509	non-SCC3_genes	24.6563	all_genes
33.4826	all_genes	24.6426	all_genes
33.4826	non-SCC3_genes	24.6392	all_genes
33.4566	all_genes	24.6318	all_genes
33.4566	SCC3_genes.other	24.6242	all_genes
33.4558	all_genes	24.622	all_genes
33.4558	non-SCC3_genes	24.6152	all_genes
33.4277	all_genes	24.6056	all_genes
33.4277	non-SCC3_genes	24.6053	all_genes
33.4206	all_genes	24.5973	all_genes
33.4206	non-SCC3_genes	24.5967	all_genes
33.3677	all_genes	24.593	all_genes
33.3677	non-SCC3_genes	24.5857	all_genes
33.3435	all_genes	24.5842	all_genes
33.3435	non-SCC3_genes	24.5803	all_genes
33.3394	all_genes	24.5765	all_genes
33.3394	non-SCC3_genes	24.5716	all_genes
33.3366	all_genes	24.5629	all_genes
33.3366	non-SCC3_genes	24.5433	all_genes
33.3277	all_genes	24.5354	all_genes
33.3277	non-SCC3_genes	24.5268	all_genes
33.308	all_genes	24.5253	all_genes
33.308	non-SCC3_genes	24.5131	all_genes
33.2979	all_genes	24.5093	all_genes
33.2979	non-SCC3_genes	24.5056	all_genes
33.2811	all_genes	24.497	all_genes
33.2811	non-SCC3_genes	24.4868	all_genes
33.2803	all_genes	24.4794	all_genes
33.2803	non-SCC3_genes	24.4678	all_genes
33.2781	all_genes	24.4642	all_genes
33.2781	non-SCC3_genes	24.4532	all_genes
33.2759	all_genes	24.4507	all_genes
[truncated: 29,009 more rows]

## Sheet: Figure 6
					Figure 6
Target	Content	Sample	Cq	Cq Mean	Cq Std. Dev	2^(ct Input-ct IP)	Input-1	Input-2	Input-3
WT							22.4047	23.9653	23.8748		6b
1-1	repetition-01	@SCC3	24.5756	24.619	0.0972976	0.215489						Col-0			atsyn4
1-1	repetition-01	@SCC3	24.7305	24.619	0.0972976						1-1	0.215489	0.182095	0.203172	0.153776	0.125863	0.171203
1-1	repetition-01	@SCC3	24.551	24.619	0.0972976						1-2	0.197523	0.162985	0.181612	0.121738	0.145422	0.122263
1-1	repetition-02	@SCC3	26.2558	26.4225	0.166306	0.182095					1-3	0.186948	0.16011	0.180759	0.083069	0.0692955	0.0907024
1-1	repetition-02	@SCC3	26.4233	26.4225	0.166306
1-1	repetition-02	@SCC3	26.5884	26.4225	0.166306							Col-0			atsyn4
1-1	repetition-03	@SCC3	26.2397	26.174	0.115511	0.203172					3-1	0.354479	0.306819	0.278285	0.100886	0.145466	0.0900506
1-1	repetition-03	@SCC3	26.0406	26.174	0.115511						3-2	0.220733	0.257138	0.161711	0.167444	0.116977	0.182219
1-1	repetition-03	@SCC3	26.2417	26.174	0.115511
1-1	repetition-01	@SYN4	24.3266	24.2167	0.110598	0.284804						Col-0			atsyn4
1-1	repetition-01	@SYN4	24.1055	24.2167	0.110598						4-1	0.187031	0.232019	0.226772	0.112644	0.0934105	0.126542
1-1	repetition-01	@SYN4	24.218	24.2167	0.110598						4-2	0.214972	0.176251	0.185955	0.0450252	0.0682827	0.051099
1-1	repetition-02	@SYN4	25.3976	25.4964	0.141679	0.346006					4-3	0.232547	0.186373	0.169121	0.0675372	0.0913536	0.109585
1-1	repetition-02	@SYN4	25.6587	25.4964	0.141679
1-1	repetition-02	@SYN4	25.4329	25.4964	0.141679						6c
1-1	repetition-03	@SYN4	25.4847	25.6167	0.114865	0.298967						@SYN4			@SCC3			@H2Aub1
1-1	repetition-03	@SYN4	25.6938	25.6167	0.114865						1-1	0.284804	0.346006	0.298967	0.215489	0.182095	0.203172	0.224314	0.239447	0.273945
1-1	repetition-03	@SYN4	25.6716	25.6167	0.114865						1-2	0.159056	0.192736	0.181847	0.197523	0.162985	0.181612	0.131874	0.141457	0.162458
1-1	repetition-01	@H2Aub1	24.6795	24.5611	0.136706	0.224314	22.4047	23.9653	23.8748		1-3	0.269888	0.217095	0.240988	0.186948	0.16011	0.180759	0.238452	0.202402	0.212404
1-1	repetition-01	@H2Aub1	24.4115	24.5611	0.136706						Con-1	0.0556106	0.0547679	0.0421325	0.0351616	0.0414771	0.0207873	0.0560129	0.037417	0.0377695
1-1	repetition-01	@H2Aub1	24.5924	24.5611	0.136706
1-1	repetition-02	@H2Aub1	26.0596	26.0275	0.0295296	0.239447						@SYN4			@SCC3			@H2Aub1
1-1	repetition-02	@H2Aub1	26.0014	26.0275	0.0295296						3-1	0.368203	0.444632	0.360599	0.354479	0.306819	0.278285	0.385351	0.471709	0.490578
1-1	repetition-02	@H2Aub1	26.0216	26.0275	0.0295296						3-2	0.329085	0.260016	0.290822	0.220733	0.257138	0.161711	0.2294	0.192339	0.184699
1-1	repetition-03	@H2Aub1	25.6351	25.7428	0.131331	0.273945					Con-3	0.0625311	0.0251967	0.0529749	0.0772881	0.0517926	0.0379457	0.0459245	0.0417405	0.020592
1-1	repetition-03	@H2Aub1	25.8891	25.7428	0.131331
1-1	repetition-03	@H2Aub1	25.7043	25.7428	0.131331							@SYN4			@SCC3			@H2Aub1
1-1	repetition-01	Input	22.4689	22.4047	0.0561577						4-1	0.290194	0.334342	0.277929	0.187031	0.232019	0.226772	0.17769	0.241718	0.220885
1-1	repetition-01	Input	22.3645	22.4047	0.0561577						4-2	0.307079	0.231496	0.288118	0.214972	0.176251	0.185955	0.188297	0.219575	0.204588
1-1	repetition-01	Input	22.3808	22.4047	0.0561577						4-3	0.304412	0.231496	0.271741	0.232547	0.186373	0.169121	0.189036	0.160523	0.206601
1-1	repetition-02	Input	23.9559	23.9653	0.0708814						Con-4	0.0625311	0.0928863	0.0742461	0.0442329	0.0560388	0.0630299	0.0660157	0.0514417	0.0403383
1-1	repetition-02	Input	23.8996	23.9653	0.0708814
1-1	repetition-02	Input	24.0404	23.9653	0.0708814						6d
1-1	repetition-03	Input	23.9379	23.8748	0.0910325							Col-0			atsyn4			SCC3RNAi-2
1-1	repetition-03	Input	23.916	23.8748	0.0910325						1-1	0.224314	0.239447	0.273945	0.124231	0.163697	0.14515	0.06584	0.03923	0.07783
1-1	repetition-03	Input	23.7704	23.8748	0.0910325						1-2	0.131874	0.141457	0.162458	0.08983	0.07265	0.11053	0.01669	0.02468	0.06773
							23.2916	22.7628	23.4679		1-3	0.238452	0.202402	0.212404	0.15992	0.12832	0.15454	0.02674	0.02889	0.05924
1-2	repetition-01	@SCC3	25.5416	25.6315	0.0887096	0.197523					Con-1	0.0560129	0.037417	0.0377695	0.04551	0.02612	0.05196	0.018	0.04323	0.04575
1-2	repetition-01	@SCC3	25.6339	25.6315	0.0887096
1-2	repetition-01	@SCC3	25.719	25.6315	0.0887096							Col-0			atsyn4			SCC3RNAi-2
1-2	repetition-02	@SCC3	25.341	25.3799	0.0750538	0.162985					3-1	0.385351	0.471709	0.490578	0.24916	0.30492	0.20494	0.07166	0.04248	0.08118
1-2	repetition-02	@SCC3	25.4665	25.3799	0.0750538						3-2	0.2294	0.192339	0.184699	0.14863	0.08116	0.12313	0.02802	0.01592	0.03801
1-2	repetition-02	@SCC3	25.3323	25.3799	0.0750538						Con-3	0.0459245	0.0417405	0.020592	0.05286	0.06522	0.03428	0.06011	0.069838	0.03884
1-2	repetition-03	@SCC3	25.9564	25.929	0.0400784	0.181612
1-2	repetition-03	@SCC3	25.883	25.929	0.0400784
1-2	repetition-03	@SCC3	25.9476	25.929	0.0400784
1-2	repetition-01	@SYN4	25.889	25.944	0.0477421	0.159056
1-2	repetition-01	@SYN4	25.9745	25.944	0.0477421
1-2	repetition-01	@SYN4	25.9685	25.944	0.0477421
1-2	repetition-02	@SYN4	25.2262	25.1381	0.0799739	0.192736
1-2	repetition-02	@SYN4	25.1179	25.1381	0.0799739
1-2	repetition-02	@SYN4	25.0701	25.1381	0.0799739
1-2	repetition-03	@SYN4	25.9198	25.9271	0.0096032	0.181847	23.2916	22.7628	23.4679
1-2	repetition-03	@SYN4	25.938	25.9271	0.0096032
1-2	repetition-03	@SYN4	25.9235	25.9271	0.0096032
1-2	repetition-01	@H2Aub1	26.2208	26.2144	0.0171637	0.131874
1-2	repetition-01	@H2Aub1	26.1949	26.2144	0.0171637
1-2	repetition-01	@H2Aub1	26.2274	26.2144	0.0171637
1-2	repetition-02	@H2Aub1	25.5608	25.5843	0.0317992	0.141457
1-2	repetition-02	@H2Aub1	25.5398	25.5843	0.0317992
1-2	repetition-02	@H2Aub1	25.4984	25.5843	0.0317992
1-2	repetition-03	@H2Aub1	25.9823	26.0898	0.126673	0.162458
1-2	repetition-03	@H2Aub1	26.0575	26.0898	0.126673
1-2	repetition-03	@H2Aub1	26.2294	26.0898	0.126673
1-2	repetition-01	Input	23.2693	23.2916	0.0846219
1-2	repetition-01	Input	23.2203	23.2916	0.0846219
1-2	repetition-01	Input	23.3851	23.2916	0.0846219
1-2	repetition-02	Input	22.7682	22.7628	0.0149618
1-2	repetition-02	Input	22.7743	22.7628	0.0149618
1-2	repetition-02	Input	22.7458	22.7628	0.0149618
1-2	repetition-03	Input	23.4612	23.4679	0.0114136
1-2	repetition-03	Input	23.4811	23.4679	0.0114136
1-2	repetition-03	Input	23.4614	23.4679	0.0114136
							22.071	23.648	23.2933
1-3	repetition-01	@SCC3	24.4362	24.4903	0.0470267	0.186948
1-3	repetition-01	@SCC3	24.5216	24.4903	0.0470267
1-3	repetition-01	@SCC3	24.5131	24.4903	0.0470267
1-3	repetition-02	@SCC3	26.2563	26.2908	0.0378067	0.16011
1-3	repetition-02	@SCC3	26.3312	26.2908	0.0378067
1-3	repetition-02	@SCC3	26.2849	26.2908	0.0378067
1-3	repetition-03	@SCC3	25.7892	25.7611	0.0431458	0.180759
1-3	repetition-03	@SCC3	25.7114	25.7611	0.0431458
1-3	repetition-03	@SCC3	25.7827	25.7611	0.0431458
1-3	repetition-01	@SYN4	23.9268	23.9606	0.0298219	0.269888
1-3	repetition-01	@SYN4	23.983	23.9606	0.0298219
1-3	repetition-01	@SYN4	23.9721	23.9606	0.0298219
1-3	repetition-02	@SYN4	25.866	25.8516	0.0617499	0.217095
1-3	repetition-02	@SYN4	25.7839	25.8516	0.0617499
1-3	repetition-02	@SYN4	25.9048	25.8516	0.0617499
1-3	repetition-03	@SYN4	25.4004	25.3462	0.0469421	0.240988
1-3	repetition-03	@SYN4	25.3215	25.3462	0.0469421
1-3	repetition-03	@SYN4	25.3169	25.3462	0.0469421		22.071	23.648	23.2933
1-3	repetition-01	@H2Aub1	24.1246	24.1393	0.0415887	0.238452
1-3	repetition-01	@H2Aub1	24.1979	24.1393	0.0415887
1-3	repetition-01	@H2Aub1	24.1953	24.1393	0.0415887
1-3	repetition-02	@H2Aub1	25.9563	25.9527	0.019841	0.202402
1-3	repetition-02	@H2Aub1	25.9312	25.9527	0.019841
1-3	repetition-02	@H2Aub1	25.9704	25.9527	0.019841
1-3	repetition-03	@H2Aub1	25.5558	25.5284	0.0559631	0.212404
1-3	repetition-03	@H2Aub1	25.5653	25.5284	0.0559631
1-3	repetition-03	@H2Aub1	25.464	25.5284	0.0559631
1-3	repetition-01	Input	22.0882	22.071	0.0221923
1-3	repetition-01	Input	22.0789	22.071	0.0221923
1-3	repetition-01	Input	22.046	22.071	0.0221923
1-3	repetition-02	Input	23.7609	23.648	0.150477
1-3	repetition-02	Input	23.4771	23.648	0.150477
1-3	repetition-02	Input	23.7059	23.648	0.150477
1-3	repetition-03	Input	23.2478	23.2933	0.0495724
1-3	repetition-03	Input	23.2858	23.2933	0.0495724
1-3	repetition-03	Input	23.3461	23.2933	0.0495724
							22.1187	22.1966	23.1825
con-1	repetition-01	@SCC3	26.9805	26.9485	0.0306765	0.0351616
con-1	repetition-01	@SCC3	26.9457	26.9485	0.0306765
con-1	repetition-01	@SCC3	26.9194	26.9485	0.0306765
con-1	repetition-02	@SCC3	26.7737	26.7882	0.0157356	0.0414771
con-1	repetition-02	@SCC3	26.7859	26.7882	0.0157356
con-1	repetition-02	@SCC3	26.8049	26.7882	0.0157356
con-1	repetition-03	@SCC3	28.7792	28.7707	0.115184	0.0207873
con-1	repetition-03	@SCC3	28.6515	28.7707	0.115184
con-1	repetition-03	@SCC3	28.8814	28.7707	0.115184
con-1	repetition-01	@SYN4	26.2238	26.2872	0.0827222	0.0556106
con-1	repetition-01	@SYN4	26.1658	26.2872	0.0827222
con-1	repetition-01	@SYN4	26.329	26.2872	0.0827222
con-1	repetition-02	@SYN4	26.327	26.3872	0.0520722	0.0547679
con-1	repetition-02	@SYN4	26.4175	26.3872	0.0520722
con-1	repetition-02	@SYN4	26.417	26.3872	0.0520722
con-1	repetition-03	@SYN4	27.7707	27.7514	0.0228086	0.0421325
con-1	repetition-03	@SYN4	27.7574	27.7514	0.0228086
con-1	repetition-03	@SYN4	27.7262	27.7514	0.0228086
con-1	repetition-01	@H2Aub1	26.2711	26.2768	0.0151676	0.0560129
con-1	repetition-01	@H2Aub1	26.294	26.2768	0.0151676
con-1	repetition-01	@H2Aub1	26.2653	26.2768	0.0151676
con-1	repetition-02	@H2Aub1	26.9879	26.9368	0.0481728	0.037417
con-1	repetition-02	@H2Aub1	26.8922	26.9368	0.0481728
con-1	repetition-02	@H2Aub1	26.9303	26.9368	0.0481728
con-1	repetition-03	@H2Aub1	27.9095	27.9092	0.0655986	0.0377695
con-1	repetition-03	@H2Aub1	27.8434	27.9092	0.0655986
con-1	repetition-03	@H2Aub1	27.9746	27.9092	0.0655986
con-1	repetition-01	Input	22.145	22.1187	0.0458332
con-1	repetition-01	Input	22.0658	22.1187	0.0458332
con-1	repetition-01	Input	22.1453	22.1187	0.0458332
con-1	repetition-02	Input	22.198	22.1966	0.00658381
con-1	repetition-02	Input	22.2025	22.1966	0.00658381
con-1	repetition-02	Input	22.1895	22.1966	0.00658381
con-1	repetition-03	Input	23.0566	23.1825	0.110651
con-1	repetition-03	Input	23.2644	23.1825	0.110651
con-1	repetition-03	Input	23.2265	23.1825	0.110651
							22.6889	23.5617	23.3965
3-1	repetition-01	@SCC3	24.1914	24.1851	0.0280031	0.354479
3-1	repetition-01	@SCC3	24.1545	24.1851	0.0280031
3-1	repetition-01	@SCC3	24.2094	24.1851	0.0280031
3-1	repetition-02	@SCC3	25.2566	25.2662	0.0157992	0.306819
3-1	repetition-02	@SCC3	25.2844	25.2662	0.0157992
3-1	repetition-02	@SCC3	25.2575	25.2662	0.0157992
3-1	repetition-03	@SCC3	25.2658	25.2418	0.0208008	0.278285
3-1	repetition-03	@SCC3	25.2306	25.2418	0.0208008
3-1	repetition-03	@SCC3	25.229	25.2418	0.0208008
3-1	repetition-01	@SYN4	24.1933	24.1303	0.058002	0.368203	22.6889	23.5617	23.3965
3-1	repetition-01	@SYN4	24.0791	24.1303	0.058002
3-1	repetition-01	@SYN4	24.1185	24.1303	0.058002
3-1	repetition-02	@SYN4	24.7984	24.731	0.0590844	0.444632
3-1	repetition-02	@SYN4	24.6881	24.731	0.0590844
3-1	repetition-02	@SYN4	24.7065	24.731	0.0590844
3-1	repetition-03	@SYN4	24.8346	24.868	0.0749336	0.360599
3-1	repetition-03	@SYN4	24.8156	24.868	0.0749336
3-1	repetition-03	@SYN4	24.9538	24.868	0.0749336
3-1	repetition-01	@H2Aub1	24.0325	24.0646	0.0309061	0.385351	22.6889	23.5617	23.3965
3-1	repetition-01	@H2Aub1	24.0672	24.0646	0.0309061
3-1	repetition-01	@H2Aub1	24.0941	24.0646	0.0309061
3-1	repetition-02	@H2Aub1	24.6994	24.6457	0.146448	0.471709
3-1	repetition-02	@H2Aub1	24.604	24.6457	0.146448
3-1	repetition-02	@H2Aub1	24.4119	24.6457	0.146448
3-1	repetition-03	@H2Aub1	24.4031	24.4239	0.0305124	0.490578
3-1	repetition-03	@H2Aub1	24.4589	24.4239	0.0305124
3-1	repetition-03	@H2Aub1	24.4097	24.4239	0.0305124
3-1	repetition-01	Input	22.6277	22.6889	0.0560995
3-1	repetition-01	Input	22.7379	22.6889	0.0560995
3-1	repetition-01	Input	22.701	22.6889	0.0560995
3-1	repetition-02	Input	23.5696	23.5617	0.0322299
3-1	repetition-02	Input	23.5891	23.5617	0.0322299
3-1	repetition-02	Input	23.5262	23.5617	0.0322299
3-1	repetition-03	Input	23.3612	23.3965	0.072349
3-1	repetition-03	Input	23.3485	23.3965	0.072349
3-1	repetition-03	Input	23.4797	23.3965	0.072349
							21.1532	23.7846	22.9322
3-2	repetition-01	@SCC3	23.349	23.3328	0.0423042	0.220733
3-2	repetition-01	@SCC3	23.2848	23.3328	0.0423042
3-2	repetition-01	@SCC3	23.3647	23.3328	0.0423042
3-2	repetition-02	@SCC3	25.7251	25.744	0.0204686	0.257138
3-2	repetition-02	@SCC3	25.7411	25.744	0.0204686
3-2	repetition-02	@SCC3	25.7658	25.744	0.0204686
3-2	repetition-03	@SCC3	25.5289	25.5607	0.0311634	0.161711
3-2	repetition-03	@SCC3	25.5912	25.5607	0.0311634
3-2	repetition-03	@SCC3	25.562	25.5607	0.0311634
3-2	repetition-01	@SYN4	22.6701	22.7567	0.0752827	0.329085
3-2	repetition-01	@SYN4	22.7933	22.7567	0.0752827
3-2	repetition-01	@SYN4	22.8066	22.7567	0.0752827
3-2	repetition-02	@SYN4	25.7155	25.728	0.0266828	0.260016
3-2	repetition-02	@SYN4	25.7586	25.728	0.0266828
3-2	repetition-02	@SYN4	25.7098	25.728	0.0266828
3-2	repetition-03	@SYN4	24.7547	24.714	0.0483809	0.290822
3-2	repetition-03	@SYN4	24.6605	24.714	0.0483809
3-2	repetition-03	@SYN4	24.7267	24.714	0.0483809
3-2	repetition-01	@H2Aub1	23.2371	23.2773	0.044675	0.2294	21.1532	23.7846	22.9322
3-2	repetition-01	@H2Aub1	23.2692	23.2773	0.044675
3-2	repetition-01	@H2Aub1	23.3254	23.2773	0.044675
3-2	repetition-02	@H2Aub1	26.214	26.1629	0.0618504	0.192339
3-2	repetition-02	@H2Aub1	26.0942	26.1629	0.0618504
3-2	repetition-02	@H2Aub1	26.1805	26.1629	0.0618504
3-2	repetition-03	@H2Aub1	25.3145	25.3689	0.0619485	0.184699
3-2	repetition-03	@H2Aub1	25.356	25.3689	0.0619485
3-2	repetition-03	@H2Aub1	25.4363	25.3689	0.0619485
3-2	repetition-01	Input	21.1818	21.1532	0.116922
3-2	repetition-01	Input	21.2531	21.1532	0.116922
3-2	repetition-01	Input	21.0246	21.1532	0.116922
3-2	repetition-02	Input	23.7279	23.7846	0.0933591
3-2	repetition-02	Input	23.8924	23.7846	0.0933591
3-2	repetition-02	Input	23.7335	23.7846	0.0933591
3-2	repetition-03	Input	22.8664	22.9322	0.0674698
3-2	repetition-03	Input	23.0013	22.9322	0.0674698
3-2	repetition-03	Input	22.9288	22.9322	0.0674698
							23.0155	23.0986	22.9502
con-3	repetition-01	@SCC3	26.7782	26.7091	0.0945963	0.0772881
con-3	repetition-01	@SCC3	26.7479	26.7091	0.0945963
con-3	repetition-01	@SCC3	26.6013	26.7091	0.0945963
con-3	repetition-02	@SCC3	27.285	27.3697	0.0930606	0.0517926
con-3	repetition-02	@SCC3	27.3547	27.3697	0.0930606
con-3	repetition-02	@SCC3	27.4693	27.3697	0.0930606
con-3	repetition-03	@SCC3	27.6471	27.6701	0.0991869	0.0379457
con-3	repetition-03	@SCC3	27.7788	27.6701	0.0991869
con-3	repetition-03	@SCC3	27.5844	27.6701	0.0991869
con-3	repetition-01	@SYN4	27.0857	27.0148	0.0699118	0.0625311
con-3	repetition-01	@SYN4	27.0128	27.0148	0.0699118
con-3	repetition-01	@SYN4	26.9459	27.0148	0.0699118
con-3	repetition-02	@SYN4	28.3656	28.4092	0.0405307	0.0251967
con-3	repetition-02	@SYN4	28.4163	28.4092	0.0405307
con-3	repetition-02	@SYN4	28.4457	28.4092	0.0405307
con-3	repetition-03	@SYN4	27.163	27.1887	0.029268	0.0529749
con-3	repetition-03	@SYN4	27.1827	27.1887	0.029268
con-3	repetition-03	@SYN4	27.2205	27.1887	0.029268
con-3	repetition-01	@H2Aub1	27.4197	27.4601	0.0722681	0.0459245
con-3	repetition-01	@H2Aub1	27.4171	27.4601	0.0722681
con-3	repetition-01	@H2Aub1	27.5435	27.4601	0.0722681
con-3	repetition-02	@H2Aub1	27.6437	27.681	0.0374954	0.0417405
con-3	repetition-02	@H2Aub1	27.7187	27.681	0.0374954
con-3	repetition-02	@H2Aub1	27.6806	27.681	0.0374954
con-3	repetition-03	@H2Aub1	28.5977	28.552	0.0396088	0.020592
con-3	repetition-03	@H2Aub1	28.5285	28.552	0.0396088
con-3	repetition-03	@H2Aub1	28.5297	28.552	0.0396088
con-3	repetition-01	Input	23.0157	23.0155	0.00753161
con-3	repetition-01	Input	23.0079	23.0155	0.00753161
con-3	repetition-01	Input	23.0229	23.0155	0.00753161
con-3	repetition-02	Input	23.2428	23.0986	0.153831
con-3	repetition-02	Input	23.1163	23.0986	0.153831
con-3	repetition-02	Input	22.9367	23.0986	0.153831
con-3	repetition-03	Input	22.9656	22.9502	0.0747815
con-3	repetition-03	Input	22.8689	22.9502	0.0747815
con-3	repetition-03	Input	23.0161	22.9502	0.0747815
							22.669	22.64	22.0582
4-1	repetition-01	@SCC3	25.0281	25.0876	0.0586328	0.187031
4-1	repetition-01	@SCC3	25.1453	25.0876	0.0586328
4-1	repetition-01	@SCC3	25.0895	25.0876	0.0586328
4-1	repetition-02	@SCC3	24.7505	24.7476	0.0620769	0.232019
4-1	repetition-02	@SCC3	24.6842	24.7476	0.0620769
4-1	repetition-02	@SCC3	24.8082	24.7476	0.0620769
4-1	repetition-03	@SCC3	24.2154	24.1989	0.0462706	0.226772
4-1	repetition-03	@SCC3	24.2347	24.1989	0.0462706
4-1	repetition-03	@SCC3	24.1467	24.1989	0.0462706
4-1	repetition-01	@SYN4	24.491	24.4539	0.03249	0.290194	22.669	22.64	22.0582
4-1	repetition-01	@SYN4	24.4401	24.4539	0.03249
4-1	repetition-01	@SYN4	24.4306	24.4539	0.03249
4-1	repetition-02	@SYN4	24.1812	24.2206	0.0465831	0.334342
4-1	repetition-02	@SYN4	24.272	24.2206	0.0465831
4-1	repetition-02	@SYN4	24.2085	24.2206	0.0465831
4-1	repetition-03	@SYN4	23.824	23.9054	0.0712126	0.277929
4-1	repetition-03	@SYN4	23.9561	23.9054	0.0712126
4-1	repetition-03	@SYN4	23.9362	23.9054	0.0712126
4-1	repetition-01	@H2Aub1	25.1407	25.1615	0.0885017	0.17769	22.669	22.64	22.0582
4-1	repetition-01	@H2Aub1	25.2586	25.1615	0.0885017
4-1	repetition-01	@H2Aub1	25.0853	25.1615	0.0885017
4-1	repetition-02	@H2Aub1	24.6823	24.6886	0.032467	0.241718
4-1	repetition-02	@H2Aub1	24.6597	24.6886	0.032467
4-1	repetition-02	@H2Aub1	24.7237	24.6886	0.032467
4-1	repetition-03	@H2Aub1	24.2266	24.2369	0.0328395	0.220885
4-1	repetition-03	@H2Aub1	24.2736	24.2369	0.0328395
4-1	repetition-03	@H2Aub1	24.2104	24.2369	0.0328395
4-1	repetition-01	Input	22.6807	22.669	0.0103712
4-1	repetition-01	Input	22.6652	22.669	0.0103712
4-1	repetition-01	Input	22.661	22.669	0.0103712
4-1	repetition-02	Input	22.6027	22.64	0.10844
4-1	repetition-02	Input	22.7621	22.64	0.10844
4-1	repetition-02	Input	22.555	22.64	0.10844
4-1	repetition-03	Input	22.1514	22.0582	0.0981069
4-1	repetition-03	Input	22.0675	22.0582	0.0981069
4-1	repetition-03	Input	21.9558	22.0582	0.0981069
							22.3256	22.2531	23.7065
4-2	repetition-01	@SCC3	24.5383	24.5433	0.0234204	0.214972
4-2	repetition-01	@SCC3	24.5228	24.5433	0.0234204
4-2	repetition-01	@SCC3	24.5689	24.5433	0.0234204
4-2	repetition-02	@SCC3	24.753	24.7574	0.033597	0.176251
4-2	repetition-02	@SCC3	24.793	24.7574	0.033597
4-2	repetition-02	@SCC3	24.7262	24.7574	0.033597
4-2	repetition-03	@SCC3	26.2314	26.1334	0.0920265	0.185955
4-2	repetition-03	@SCC3	26.1201	26.1334	0.0920265
4-2	repetition-03	@SCC3	26.0488	26.1334	0.0920265
4-2	repetition-01	@SYN4	24.0199	24.0289	0.0613603	0.307079
4-2	repetition-01	@SYN4	24.0942	24.0289	0.0613603
4-2	repetition-01	@SYN4	23.9725	24.0289	0.0613603
4-2	repetition-02	@SYN4	24.2969	24.364	0.0581076	0.231496
4-2	repetition-02	@SYN4	24.3976	24.364	0.0581076
4-2	repetition-02	@SYN4	24.3975	24.364	0.0581076
4-2	repetition-03	@SYN4	25.42	25.5017	0.0815837	0.288118	76.5052	25.5832	0.0815837
4-2	repetition-03	@SYN4	25.502	25.5017	0.0815837
4-2	repetition-03	@SYN4	25.5832	25.5017	0.0815837
4-2	repetition-01	@H2Aub1	24.7444	24.7345	0.0524876	0.188297	22.3256	22.2531	23.7065
4-2	repetition-01	@H2Aub1	24.7813	24.7345	0.0524876
4-2	repetition-01	@H2Aub1	24.6777	24.7345	0.0524876
4-2	repetition-02	@H2Aub1	24.3782	24.4403	0.0681345	0.219575
4-2	repetition-02	@H2Aub1	24.4295	24.4403	0.0681345
4-2	repetition-02	@H2Aub1	24.5132	24.4403	0.0681345
4-2	repetition-03	@H2Aub1	26.0388	25.9957	0.0375359	0.204588
4-2	repetition-03	@H2Aub1	25.9778	25.9957	0.0375359
4-2	repetition-03	@H2Aub1	25.9704	25.9957	0.0375359
4-2	repetition-01	Input	22.2796	22.3256	0.0402073
4-2	repetition-01	Input	22.3543	22.3256	0.0402073
4-2	repetition-01	Input	22.3428	22.3256	0.0402073
4-2	repetition-02	Input	22.2838	22.2531	0.043332
4-2	repetition-02	Input	22.2719	22.2531	0.043332
4-2	repetition-02	Input	22.2035	22.2531	0.043332
4-2	repetition-03	Input	23.655	23.7065	0.0474073
4-2	repetition-03	Input	23.7161	23.7065	0.0474073
4-2	repetition-03	Input	23.7483	23.7065	0.0474073
							22.7315	22.698	22.0539
4-3	repetition-01	@SCC3	24.7601	24.8359	0.0749671	0.232547
4-3	repetition-01	@SCC3	24.8376	24.8359	0.0749671
4-3	repetition-01	@SCC3	24.91	24.8359	0.0749671
4-3	repetition-02	@SCC3	25.1399	25.1218	0.130021	0.186373
4-3	repetition-02	@SCC3	24.9836	25.1218	0.130021
4-3	repetition-02	@SCC3	25.2418	25.1218	0.130021
4-3	repetition-03	@SCC3	24.642	24.6178	0.0279796	0.169121
4-3	repetition-03	@SCC3	24.6242	24.6178	0.0279796
4-3	repetition-03	@SCC3	24.5871	24.6178	0.0279796
4-3	repetition-01	@SYN4	24.5342	24.4474	0.107948	0.304412	22.7315	22.698	22.0539
4-3	repetition-01	@SYN4	24.4815	24.4474	0.107948
4-3	repetition-01	@SYN4	24.3265	24.4474	0.107948
4-3	repetition-02	@SYN4	24.7188	24.809	0.153961	0.231496
4-3	repetition-02	@SYN4	24.9867	24.809	0.153961
4-3	repetition-02	@SYN4	24.7213	24.809	0.153961
4-3	repetition-03	@SYN4	23.9229	23.9336	0.0838179	0.271741
4-3	repetition-03	@SYN4	24.0223	23.9336	0.0838179
4-3	repetition-03	@SYN4	23.8557	23.9336	0.0838179
4-3	repetition-01	@H2Aub1	25.1303	25.1348	0.0502077	0.189036	22.7315	22.698	22.0539
4-3	repetition-01	@H2Aub1	25.187	25.1348	0.0502077
4-3	repetition-01	@H2Aub1	25.0869	25.1348	0.0502077
4-3	repetition-02	@H2Aub1	25.3376	25.3372	0.094948	0.160523
4-3	repetition-02	@H2Aub1	25.242	25.3372	0.094948
4-3	repetition-02	@H2Aub1	25.4319	25.3372	0.094948
4-3	repetition-03	@H2Aub1	24.397	24.329	0.129014	0.206601
4-3	repetition-03	@H2Aub1	24.4098	24.329	0.129014
4-3	repetition-03	@H2Aub1	24.1802	24.329	0.129014
4-3	repetition-01	Input	22.7607	22.7315	0.0253322
4-3	repetition-01	Input	22.7176	22.7315	0.0253322
4-3	repetition-01	Input	22.7162	22.7315	0.0253322
4-3	repetition-02	Input	22.7118	22.698	0.0120523
4-3	repetition-02	Input	22.6894	22.698	0.0120523
4-3	repetition-02	Input	22.6929	22.698	0.0120523
4-3	repetition-03	Input	22.006	22.0539	0.0590801
4-3	repetition-03	Input	22.0358	22.0539	0.0590801
4-3	repetition-03	Input	22.1199	22.0539	0.0590801
							22.0189	21.9002	22.1537
con-4	repetition-01	@SCC3	26.6789	26.5176	0.177154	0.0442329
con-4	repetition-01	@SCC3	26.546	26.5176	0.177154
con-4	repetition-01	@SCC3	26.328	26.5176	0.177154
con-4	repetition-02	@SCC3	26.0444	26.0576	0.0222405	0.0560388
con-4	repetition-02	@SCC3	26.0833	26.0576	0.0222405
con-4	repetition-02	@SCC3	26.0451	26.0576	0.0222405
con-4	repetition-03	@SCC3	26.1644	26.1415	0.019798	0.0630299
con-4	repetition-03	@SCC3	26.1308	26.1415	0.019798
con-4	repetition-03	@SCC3	26.1294	26.1415	0.019798
con-4	repetition-01	@SYN4	26.0317	26.0182	0.0874666	0.0625311	78.0546	25.9248	0.0874666
con-4	repetition-01	@SYN4	26.0981	26.0182	0.0874666
con-4	repetition-01	@SYN4	25.9248	26.0182	0.0874666
con-4	repetition-02	@SYN4	25.339	25.3286	0.0394501	0.0928863	75.9857	25.3618	0.0394501
con-4	repetition-02	@SYN4	25.285	25.3286	0.0394501
con-4	repetition-02	@SYN4	25.3618	25.3286	0.0394501
con-4	repetition-03	@SYN4	25.9603	25.9053	0.0579837	0.0742461	77.7158	25.9108	0.0579837
con-4	repetition-03	@SYN4	25.8447	25.9053	0.0579837
con-4	repetition-03	@SYN4	25.9108	25.9053	0.0579837
con-4	repetition-01	@H2Aub1	26.0388	25.9399	0.121629	0.0660157	22.0189	21.9002	22.1537
con-4	repetition-01	@H2Aub1	25.9769	25.9399	0.121629
con-4	repetition-01	@H2Aub1	25.8041	25.9399	0.121629
con-4	repetition-02	@H2Aub1	26.2298	26.1811	0.0499169	0.0514417
con-4	repetition-02	@H2Aub1	26.13	26.1811	0.0499169
con-4	repetition-02	@H2Aub1	26.1835	26.1811	0.0499169
con-4	repetition-03	@H2Aub1	26.8775	26.7854	0.0851565	0.0403383
con-4	repetition-03	@H2Aub1	26.7095	26.7854	0.0851565
con-4	repetition-03	@H2Aub1	26.7693	26.7854	0.0851565
con-4	repetition-01	Input	22.024	22.0189	0.0068553
con-4	repetition-01	Input	22.0216	22.0189	0.0068553
con-4	repetition-01	Input	22.0111	22.0189	0.0068553
con-4	repetition-02	Input	21.7847	21.9002	0.127795
con-4	repetition-02	Input	21.8783	21.9002	0.127795
con-4	repetition-02	Input	22.0375	21.9002	0.127795
con-4	repetition-03	Input	22.0934	22.1537	0.0702627
con-4	repetition-03	Input	22.1368	22.1537	0.0702627
con-4	repetition-03	Input	22.2309	22.1537	0.0702627
atsyn4							21.7957	21.8024	22.1689
1-1	repetition-01	@SCC3	24.4592	24.4968	0.0772533	0.153776
1-1	repetition-01	@SCC3	24.4456	24.4968	0.0772533
1-1	repetition-01	@SCC3	24.5857	24.4968	0.0772533
1-1	repetition-02	@SCC3	24.6861	24.7925	0.128517	0.125863
1-1	repetition-02	@SCC3	24.7561	24.7925	0.128517
1-1	repetition-02	@SCC3	24.9353	24.7925	0.128517
1-1	repetition-03	@SCC3	24.7711	24.7151	0.049413	0.171203
1-1	repetition-03	@SCC3	24.6778	24.7151	0.049413
1-1	repetition-03	@SCC3	24.6963	24.7151	0.049413
1-1	repetition-01	@H2Aub1	24.7555	24.8046	0.0702527	0.124231
1-1	repetition-01	@H2Aub1	24.8851	24.8046	0.0702527
1-1	repetition-01	@H2Aub1	24.7733	24.8046	0.0702527
1-1	repetition-02	@H2Aub1	24.4937	24.4133	0.104393	0.163697
1-1	repetition-02	@H2Aub1	24.451	24.4133	0.104393
1-1	repetition-02	@H2Aub1	24.2953	24.4133	0.104393
1-1	repetition-03	@H2Aub1	24.8154	24.9532	0.154251	0.14515
1-1	repetition-03	@H2Aub1	24.9244	24.9532	0.154251
1-1	repetition-03	@H2Aub1	25.1199	24.9532	0.154251
1-1	repetition-01	Input	21.9408	21.7957	0.125708
1-1	repetition-01	Input	21.7262	21.7957	0.125708
1-1	repetition-01	Input	21.7201	21.7957	0.125708
1-1	repetition-02	Input	21.8254	21.8024	0.0204727
1-1	repetition-02	Input	21.7861	21.8024	0.0204727
1-1	repetition-02	Input	21.7958	21.8024	0.0204727
1-1	repetition-03	Input	22.2181	22.1689	0.0869113
1-1	repetition-03	Input	22.0685	22.1689	0.0869113
1-1	repetition-03	Input	22.22	22.1689	0.0869113
							21.8032	22.6349	21.3228
1-2	repetition-01	@SCC3	24.8167	24.8413	0.0268737	0.121738
1-2	repetition-01	@SCC3	24.8649	24.8413	0.0268737
1-2	repetition-01	@SCC3	24.8424	24.8413	0.0268737
1-2	repetition-02	@SCC3	25.3413	25.4166	0.0986034	0.145422
1-2	repetition-02	@SCC3	25.5282	25.4166	0.0986034
1-2	repetition-02	@SCC3	25.3803	25.4166	0.0986034
1-2	repetition-03	@SCC3	24.3379	24.3548	0.0192538	0.122263
1-2	repetition-03	@SCC3	24.3757	24.3548	0.0192538
1-2	repetition-03	@SCC3	24.3506	24.3548	0.0192538
1-2	repetition-01	@H2Aub1	25.185	25.2798	0.0843716	0.08983
1-2	repetition-01	@H2Aub1	25.3078	25.2798	0.0843716
1-2	repetition-01	@H2Aub1	25.3467	25.2798	0.0843716
1-2	repetition-02	@H2Aub1	26.3985	26.4178	0.0175062	0.07265
1-2	repetition-02	@H2Aub1	26.4327	26.4178	0.0175062
1-2	repetition-02	@H2Aub1	26.4222	26.4178	0.0175062
1-2	repetition-03	@H2Aub1	24.5569	24.5003	0.0769837	0.11053
1-2	repetition-03	@H2Aub1	24.5314	24.5003	0.0769837
1-2	repetition-03	@H2Aub1	24.4126	24.5003	0.0769837
1-2	repetition-01	Input	21.8996	21.8032	0.148726
1-2	repetition-01	Input	21.878	21.8032	0.148726
1-2	repetition-01	Input	21.6319	21.8032	0.148726
1-2	repetition-02	Input	22.6355	22.6349	0.0373351
1-2	repetition-02	Input	22.672	22.6349	0.0373351
1-2	repetition-02	Input	22.5973	22.6349	0.0373351
1-2	repetition-03	Input	21.4177	21.3228	0.0841395
1-2	repetition-03	Input	21.2934	21.3228	0.0841395
1-2	repetition-03	Input	21.2573	21.3228	0.0841395
							22.3464	20.3327	20.991
1-3	repetition-01	@SCC3	25.8513	25.9359	0.0763123	0.083069
1-3	repetition-01	@SCC3	25.9569	25.9359	0.0763123
1-3	repetition-01	@SCC3	25.9996	25.9359	0.0763123
1-3	repetition-02	@SCC3	24.1387	24.1838	0.0389987	0.0692955
1-3	repetition-02	@SCC3	24.2055	24.1838	0.0389987
1-3	repetition-02	@SCC3	24.207	24.1838	0.0389987
1-3	repetition-03	@SCC3	24.5158	24.4538	0.067841	0.0907024
1-3	repetition-03	@SCC3	24.3813	24.4538	0.067841
1-3	repetition-03	@SCC3	24.4642	24.4538	0.067841
1-3	repetition-01	@H2Aub1	24.9346	24.991	0.0639965	0.15992
1-3	repetition-01	@H2Aub1	24.9778	24.991	0.0639965
1-3	repetition-01	@H2Aub1	25.0605	24.991	0.0639965
1-3	repetition-02	@H2Aub1	23.1997	23.2948	0.085201	0.12832
1-3	repetition-02	@H2Aub1	23.3205	23.2948	0.085201
1-3	repetition-02	@H2Aub1	23.3642	23.2948	0.085201
1-3	repetition-03	@H2Aub1	23.6801	23.685	0.0286712	0.15454
1-3	repetition-03	@H2Aub1	23.6591	23.685	0.0286712
1-3	repetition-03	@H2Aub1	23.7158	23.685	0.0286712
1-3	repetition-01	Input	22.3208	22.3464	0.0402596
1-3	repetition-01	Input	22.3928	22.3464	0.0402596
1-3	repetition-01	Input	22.3256	22.3464	0.0402596
1-3	repetition-02	Input	20.4045	20.3327	0.0710369
1-3	repetition-02	Input	20.3309	20.3327	0.0710369
1-3	repetition-02	Input	20.2625	20.3327	0.0710369
1-3	repetition-03	Input	20.9595	20.991	0.0650807
1-3	repetition-03	Input	21.0659	20.991	0.0650807
1-3	repetition-03	Input	20.9477	20.991	0.0650807
con-1	repetition-01	@H2Aub1	24.5032	24.5234	0.115754	0.04551	20.0658	20.4917	20.1467
con-1	repetition-01	@H2Aub1	24.4192	24.5234	0.115754
con-1	repetition-01	@H2Aub1	24.648	24.5234	0.115754
con-1	repetition-02	@H2Aub1	25.7179	25.7504	0.122629	0.02612
con-1	repetition-02	@H2Aub1	25.6473	25.7504	0.122629
con-1	repetition-02	@H2Aub1	25.886	25.7504	0.122629
con-1	repetition-03	@H2Aub1	24.4963	24.4131	0.260093	0.05196
con-1	repetition-03	@H2Aub1	24.6215	24.4131	0.260093
con-1	repetition-03	@H2Aub1	24.1216	24.4131	0.260093
con-1	repetition-01	Input	20.0174	20.0658	0.0647723
con-1	repetition-01	Input	20.0406	20.0658	0.0647723
con-1	repetition-01	Input	20.1394	20.0658	0.0647723
con-1	repetition-02	Input	20.4585	20.4917	0.0860549
con-1	repetition-02	Input	20.5894	20.4917	0.0860549
con-1	repetition-02	Input	20.4272	20.4917	0.0860549
con-1	repetition-03	Input	20.1447	20.1467	0.0237509
con-1	repetition-03	Input	20.124	20.1467	0.0237509
con-1	repetition-03	Input	20.1714	20.1467	0.0237509
							21.9654	22.3555	20.4198
3-1	repetition-01	@SCC3	25.2665	25.2746	0.0903055	0.100886
3-1	repetition-01	@SCC3	25.1886	25.2746	0.0903055
3-1	repetition-01	@SCC3	25.3687	25.2746	0.0903055
3-1	repetition-02	@SCC3	25.1568	25.1367	0.128287	0.145466
3-1	repetition-02	@SCC3	25.2538	25.1367	0.128287
3-1	repetition-02	@SCC3	24.9996	25.1367	0.128287
3-1	repetition-03	@SCC3	23.8893	23.8929	0.0203023	0.0900506
3-1	repetition-03	@SCC3	23.9148	23.8929	0.0203023
3-1	repetition-03	@SCC3	23.8747	23.8929	0.0203023
3-1	repetition-01	@H2Aub1	23.9214	23.9703	0.0446955	0.24916
3-1	repetition-01	@H2Aub1	24.0091	23.9703	0.0446955
3-1	repetition-01	@H2Aub1	23.9803	23.9703	0.0446955
3-1	repetition-02	@H2Aub1	24.132	24.069	0.0567941	0.30492
3-1	repetition-02	@H2Aub1	24.0218	24.069	0.0567941
3-1	repetition-02	@H2Aub1	24.0531	24.069	0.0567941
3-1	repetition-03	@H2Aub1	22.7133	22.7066	0.0504064	0.20494
3-1	repetition-03	@H2Aub1	22.7532	22.7066	0.0504064
3-1	repetition-03	@H2Aub1	22.6531	22.7066	0.0504064
3-1	repetition-01	Input	21.9848	21.9654	0.0448554
3-1	repetition-01	Input	21.9974	21.9654	0.0448554
3-1	repetition-01	Input	21.9141	21.9654	0.0448554
3-1	repetition-02	Input	22.3426	22.3555	0.0578542
3-1	repetition-02	Input	22.4187	22.3555	0.0578542
3-1	repetition-02	Input	22.3051	22.3555	0.0578542
3-1	repetition-03	Input	20.3131	20.4198	0.117375
3-1	repetition-03	Input	20.4008	20.4198	0.117375
3-1	repetition-03	Input	20.5456	20.4198	0.117375
							21.5228	20.4809	22.6326
3-2	repetition-01	@SCC3	24.1012	24.101	0.0656527	0.167444
3-2	repetition-01	@SCC3	24.1666	24.101	0.0656527
3-2	repetition-01	@SCC3	24.0353	24.101	0.0656527
3-2	repetition-02	@SCC3	23.6979	23.5766	0.115478	0.116977
3-2	repetition-02	@SCC3	23.468	23.5766	0.115478
3-2	repetition-02	@SCC3	23.5639	23.5766	0.115478
3-2	repetition-03	@SCC3	25.0557	25.0889	0.0305228	0.182219
3-2	repetition-03	@SCC3	25.1157	25.0889	0.0305228
3-2	repetition-03	@SCC3	25.0952	25.0889	0.0305228
3-2	repetition-01	@H2Aub1	24.1758	24.273	0.0950471	0.14863
3-2	repetition-01	@H2Aub1	24.2774	24.273	0.0950471
3-2	repetition-01	@H2Aub1	24.3657	24.273	0.0950471
3-2	repetition-02	@H2Aub1	24.0982	24.104	0.00505225	0.08116
3-2	repetition-02	@H2Aub1	24.1068	24.104	0.00505225
3-2	repetition-02	@H2Aub1	24.107	24.104	0.00505225
3-2	repetition-03	@H2Aub1	25.6724	25.6544	0.0605721	0.12313
3-2	repetition-03	@H2Aub1	25.7038	25.6544	0.0605721
3-2	repetition-03	@H2Aub1	25.5868	25.6544	0.0605721
3-2	repetition-01	Input	21.4831	21.5228	0.0440351
3-2	repetition-01	Input	21.5702	21.5228	0.0440351
3-2	repetition-01	Input	21.5151	21.5228	0.0440351
3-2	repetition-02	Input	20.4801	20.4809	0.104844
3-2	repetition-02	Input	20.3765	20.4809	0.104844
3-2	repetition-02	Input	20.5861	20.4809	0.104844
3-2	repetition-03	Input	22.5547	22.6326	0.0683789
3-2	repetition-03	Input	22.6605	22.6326	0.0683789
3-2	repetition-03	Input	22.6826	22.6326	0.0683789
							20.1723	20.763	21.9333
con-3	repetition-01	@H2Aub1	24.5147	24.414	0.0958577	0.05286
con-3	repetition-01	@H2Aub1	24.4035	24.414	0.0958577
con-3	repetition-01	@H2Aub1	24.3238	24.414	0.0958577
con-3	repetition-02	@H2Aub1	24.6627	24.7016	0.0708468	0.06522
con-3	repetition-02	@H2Aub1	24.7834	24.7016	0.0708468
con-3	repetition-02	@H2Aub1	24.6586	24.7016	0.0708468
con-3	repetition-03	@H2Aub1	26.8284	26.7998	0.037698	0.03428
con-3	repetition-03	@H2Aub1	26.7571	26.7998	0.037698
con-3	repetition-03	@H2Aub1	26.8139	26.7998	0.037698
con-3	repetition-01	Input	20.1377	20.1723	0.040291
con-3	repetition-01	Input	20.2166	20.1723	0.040291
con-3	repetition-01	Input	20.1627	20.1723	0.040291
con-3	repetition-02	Input	20.8497	20.763	0.0931332
con-3	repetition-02	Input	20.6646	20.763	0.0931332
con-3	repetition-02	Input	20.7749	20.763	0.0931332
con-3	repetition-03	Input	21.8907	21.9333	0.040636
con-3	repetition-03	Input	21.9376	21.9333	0.040636
con-3	repetition-03	Input	21.9717	21.9333	0.040636
							21.6056	20.5834	20.06
4-1	repetition-01	@SCC3	24.7162	24.7558	0.120015	0.112644
4-1	repetition-01	@SCC3	24.6606	24.7558	0.120015
4-1	repetition-01	@SCC3	24.8906	24.7558	0.120015
4-1	repetition-02	@SCC3	23.9332	24.0037	0.103862	0.0934105
4-1	repetition-02	@SCC3	24.123	24.0037	0.103862
4-1	repetition-02	@SCC3	23.9549	24.0037	0.103862
4-1	repetition-03	@SCC3	23.0792	23.0423	0.0953382	0.126542
4-1	repetition-03	@SCC3	23.1136	23.0423	0.0953382
4-1	repetition-03	@SCC3	22.934	23.0423	0.0953382
4-1	repetition-01	@H2Aub1	24.8387	24.8733	0.177363	0.10383
4-1	repetition-01	@H2Aub1	24.7159	24.8733	0.177363
4-1	repetition-01	@H2Aub1	25.0655	24.8733	0.177363
4-1	repetition-02	@H2Aub1	23.6533	23.6523	0.11491	0.11917
4-1	repetition-02	@H2Aub1	23.7667	23.6523	0.11491
4-1	repetition-02	@H2Aub1	23.5369	23.6523	0.11491
4-1	repetition-03	@H2Aub1	22.8012	22.9249	0.139893	0.13727
4-1	repetition-03	@H2Aub1	22.8967	22.9249	0.139893
4-1	repetition-03	@H2Aub1	23.0767	22.9249	0.139893
4-1	repetition-01	Input	21.669	21.6056	0.0640245
4-1	repetition-01	Input	21.607	21.6056	0.0640245
4-1	repetition-01	Input	21.5409	21.6056	0.0640245
4-1	repetition-02	Input	20.5409	20.5834	0.0606682
4-1	repetition-02	Input	20.5564	20.5834	0.0606682
4-1	repetition-02	Input	20.6529	20.5834	0.0606682
4-1	repetition-03	Input	19.9776	20.06	0.0715652
4-1	repetition-03	Input	20.1069	20.06	0.0715652
4-1	repetition-03	Input	20.0954	20.06	0.0715652
							20.8796	21.1222	21.0923
4-2	repetition-01	@SCC3	25.2104	25.3527	0.123713	0.0450252
4-2	repetition-01	@SCC3	25.4128	25.3527	0.123713
4-2	repetition-01	@SCC3	25.435	25.3527	0.123713
4-2	repetition-02	@SCC3	24.887	24.9945	0.184212	0.0682827
4-2	repetition-02	@SCC3	24.8894	24.9945	0.184212
4-2	repetition-02	@SCC3	25.2072	24.9945	0.184212
4-2	repetition-03	@SCC3	25.2916	25.3829	0.101938	0.051099
4-2	repetition-03	@SCC3	25.4929	25.3829	0.101938
4-2	repetition-03	@SCC3	25.3642	25.3829	0.101938
4-2	repetition-01	@H2Aub1	24.6692	24.6755	0.00549345	0.072
4-2	repetition-01	@H2Aub1	24.6777	24.6755	0.00549345
4-2	repetition-01	@H2Aub1	24.6795	24.6755	0.00549345
4-2	repetition-02	@H2Aub1	25.1898	25.162	0.0249024	0.0608
4-2	repetition-02	@H2Aub1	25.1417	25.162	0.0249024
4-2	repetition-02	@H2Aub1	25.1544	25.162	0.0249024
4-2	repetition-03	@H2Aub1	24.6073	24.5822	0.0225008	0.08901
4-2	repetition-03	@H2Aub1	24.5754	24.5822	0.0225008
4-2	repetition-03	@H2Aub1	24.5639	24.5822	0.0225008
4-2	repetition-01	Input	20.9274	20.8796	0.0799574
4-2	repetition-01	Input	20.7873	20.8796	0.0799574
4-2	repetition-01	Input	20.9241	20.8796	0.0799574
4-2	repetition-02	Input	21.12	21.1222	0.0260485
4-2	repetition-02	Input	21.1492	21.1222	0.0260485
4-2	repetition-02	Input	21.0973	21.1222	0.0260485
4-2	repetition-03	Input	21.1386	21.0923	0.0403068
4-2	repetition-03	Input	21.0736	21.0923	0.0403068
4-2	repetition-03	Input	21.0647	21.0923	0.0403068
							21.0974	20.8997	21.8092
4-3	repetition-01	@SCC3	24.9729	24.9856	0.0887488	0.0675372
4-3	repetition-01	@SCC3	24.9039	24.9856	0.0887488
4-3	repetition-01	@SCC3	25.08	24.9856	0.0887488
4-3	repetition-02	@SCC3	24.3194	24.3521	0.0347962	0.0913536
4-3	repetition-02	@SCC3	24.3887	24.3521	0.0347962
4-3	repetition-02	@SCC3	24.3481	24.3521	0.0347962
4-3	repetition-03	@SCC3	25.0267	24.9991	0.169985	0.109585
4-3	repetition-03	@SCC3	25.1536	24.9991	0.169985
4-3	repetition-03	@SCC3	24.817	24.9991	0.169985
4-3	repetition-01	@H2Aub1	24.7113	24.7511	0.124745	0.07946
4-3	repetition-01	@H2Aub1	24.6511	24.7511	0.124745
4-3	repetition-01	@H2Aub1	24.8908	24.7511	0.124745
4-3	repetition-02	@H2Aub1	25.1988	25.1795	0.0272379	0.05148
4-3	repetition-02	@H2Aub1	25.145	25.1795	0.0272379
4-3	repetition-02	@H2Aub1	25.1795	25.1795	0.0272379
4-3	repetition-03	@H2Aub1	25.1748	25.2018	0.0414184	0.09522
4-3	repetition-03	@H2Aub1	25.2561	25.2018	0.0414184
4-3	repetition-03	@H2Aub1	25.2018	25.2018	0.0414184
4-3	repetition-01	Input	20.9876	21.0974	0.0951442
4-3	repetition-01	Input	21.1516	21.0974	0.0951442
4-3	repetition-01	Input	21.1531	21.0974	0.0951442
4-3	repetition-02	Input	20.9795	20.8997	0.101327
4-3	repetition-02	Input	20.7857	20.8997	0.101327
4-3	repetition-02	Input	20.9339	20.8997	0.101327
4-3	repetition-03	Input	21.8019	21.8092	0.112686
4-3	repetition-03	Input	21.7003	21.8092	0.112686
4-3	repetition-03	Input	21.9254	21.8092	0.112686
							21.5702	22.0579	21.076
con-4	repetition-01	@H2Aub1	26.2383	26.143	0.08808	0.04202
con-4	repetition-01	@H2Aub1	26.0646	26.143	0.08808
con-4	repetition-01	@H2Aub1	26.1262	26.143	0.08808
con-4	repetition-02	@H2Aub1	25.7823	25.736	0.044708	0.07812
con-4	repetition-02	@H2Aub1	25.7329	25.736	0.044708
con-4	repetition-02	@H2Aub1	25.693	25.736	0.044708
con-4	repetition-03	@H2Aub1	25.3148	25.2739	0.0433986	0.05449
con-4	repetition-03	@H2Aub1	25.2284	25.2739	0.0433986
con-4	repetition-03	@H2Aub1	25.2784	25.2739	0.0433986
con-4	repetition-01	Input	21.5395	21.5702	0.0529654
con-4	repetition-01	Input	21.6314	21.5702	0.0529654
con-4	repetition-01	Input	21.5398	21.5702	0.0529654
con-4	repetition-02	Input	21.9817	22.0579	0.0748368
con-4	repetition-02	Input	22.0607	22.0579	0.0748368
con-4	repetition-02	Input	22.1313	22.0579	0.0748368
con-4	repetition-03	Input	21.1056	21.076	0.0367355
con-4	repetition-03	Input	21.0349	21.076	0.0367355
con-4	repetition-03	Input	21.0874	21.076	0.0367355
scc3RNAi-2							21.5504	21.1259	20.4794
1-1	repetition-01	@H2Aub1	25.4668	25.4753	0.116716	0.06584
1-1	repetition-01	@H2Aub1	25.596	25.4753	0.116716
1-1	repetition-01	@H2Aub1	25.363	25.4753	0.116716
1-1	repetition-02	@H2Aub1	25.8604	25.7978	0.0654376	0.03923
1-1	repetition-02	@H2Aub1	25.8031	25.7978	0.0654376
1-1	repetition-02	@H2Aub1	25.7298	25.7978	0.0654376
1-1	repetition-03	@H2Aub1	24.1256	24.163	0.077218	0.07783
1-1	repetition-03	@H2Aub1	24.2518	24.163	0.077218
1-1	repetition-03	@H2Aub1	24.1115	24.163	0.077218
1-1	repetition-01	Input	21.4536	21.5504	0.0871588
1-1	repetition-01	Input	21.575	21.5504	0.0871588
1-1	repetition-01	Input	21.6226	21.5504	0.0871588
1-1	repetition-02	Input	21.208	21.1259	0.0711599
1-1	repetition-02	Input	21.0821	21.1259	0.0711599
1-1	repetition-02	Input	21.0876	21.1259	0.0711599
1-1	repetition-03	Input	20.479	20.4794	0.0833489
1-1	repetition-03	Input	20.3963	20.4794	0.0833489
1-1	repetition-03	Input	20.563	20.4794	0.0833489
							20.3694	21.6271	20.6166
1-2	repetition-01	@H2Aub1	26.1718	26.2743	0.113978	0.01669
1-2	repetition-01	@H2Aub1	26.3971	26.2743	0.113978
1-2	repetition-01	@H2Aub1	26.2539	26.2743	0.113978
1-2	repetition-02	@H2Aub1	26.8842	26.9676	0.0937881	0.02468
1-2	repetition-02	@H2Aub1	26.9494	26.9676	0.0937881
1-2	repetition-02	@H2Aub1	27.0691	26.9676	0.0937881
1-2	repetition-03	@H2Aub1	24.5569	24.5007	0.0984434	0.06773
1-2	repetition-03	@H2Aub1	24.5581	24.5007	0.0984434
1-2	repetition-03	@H2Aub1	24.387	24.5007	0.0984434
1-2	repetition-01	Input	20.2961	20.3694	0.0654528
1-2	repetition-01	Input	20.39	20.3694	0.0654528
1-2	repetition-01	Input	20.4221	20.3694	0.0654528
1-2	repetition-02	Input	21.7159	21.6271	0.0829227
1-2	repetition-02	Input	21.6135	21.6271	0.0829227
1-2	repetition-02	Input	21.5518	21.6271	0.0829227
1-2	repetition-03	Input	20.5603	20.6166	0.0584574
1-2	repetition-03	Input	20.6124	20.6166	0.0584574
1-2	repetition-03	Input	20.677	20.6166	0.0584574
							20.7729	21.5505	20.0279
1-3	repetition-01	@H2Aub1	26.0874	25.9978	0.117895	0.02674
1-3	repetition-01	@H2Aub1	26.0417	25.9978	0.117895
1-3	repetition-01	@H2Aub1	25.8642	25.9978	0.117895
1-3	repetition-02	@H2Aub1	26.6939	26.6638	0.0464731	0.02889
1-3	repetition-02	@H2Aub1	26.6873	26.6638	0.0464731
1-3	repetition-02	@H2Aub1	26.6103	26.6638	0.0464731
1-3	repetition-03	@H2Aub1	24.134	24.1051	0.0472809	0.05924
1-3	repetition-03	@H2Aub1	24.1309	24.1051	0.0472809
1-3	repetition-03	@H2Aub1	24.0506	24.1051	0.0472809
1-3	repetition-01	Input	20.762	20.7729	0.18452
1-3	repetition-01	Input	20.9627	20.7729	0.18452
1-3	repetition-01	Input	20.5941	20.7729	0.18452
1-3	repetition-02	Input	21.5281	21.5505	0.0392102
1-3	repetition-02	Input	21.5958	21.5505	0.0392102
1-3	repetition-02	Input	21.5277	21.5505	0.0392102
1-3	repetition-03	Input	20.0363	20.0279	0.0110191
1-3	repetition-03	Input	20.0319	20.0279	0.0110191
1-3	repetition-03	Input	20.0154	20.0279	0.0110191
							20.5682	21.3142	20.9746
con-1	repetition-01	@H2Aub1	26.2956	26.3641	0.0606514	0.018
con-1	repetition-01	@H2Aub1	26.3855	26.3641	0.0606514
con-1	repetition-01	@H2Aub1	26.4111	26.3641	0.0606514
con-1	repetition-02	@H2Aub1	25.7707	25.846	0.0979044	0.04323
con-1	repetition-02	@H2Aub1	25.9567	25.846	0.0979044
con-1	repetition-02	@H2Aub1	25.8106	25.846	0.0979044
con-1	repetition-03	@H2Aub1	25.4798	25.4247	0.194002	0.04575
con-1	repetition-03	@H2Aub1	25.5853	25.4247	0.194002
con-1	repetition-03	@H2Aub1	25.2092	25.4247	0.194002
con-1	repetition-01	Input	20.5467	20.5682	0.0245087
con-1	repetition-01	Input	20.5949	20.5682	0.0245087
con-1	repetition-01	Input	20.563	20.5682	0.0245087
con-1	repetition-02	Input	21.3211	21.3142	0.00689571
con-1	repetition-02	Input	21.3073	21.3142	0.00689571
con-1	repetition-02	Input	21.3142	21.3142	0.00689571
con-1	repetition-03	Input	20.9854	20.9746	0.0172493
con-1	repetition-03	Input	20.9547	20.9746	0.0172493
con-1	repetition-03	Input	20.9838	20.9746	0.0172493
							21.2292	20.8527	21.0809
3-1	repetition-01	@H2Aub1	25.0235	25.0319	0.0454544	0.07166
3-1	repetition-01	@H2Aub1	25.081	25.0319	0.0454544
3-1	repetition-01	@H2Aub1	24.9912	25.0319	0.0454544
3-1	repetition-02	@H2Aub1	25.4212	25.4098	0.0506578	0.04248
3-1	repetition-02	@H2Aub1	25.4538	25.4098	0.0506578
3-1	repetition-02	@H2Aub1	25.3544	25.4098	0.0506578
3-1	repetition-03	@H2Aub1	24.6447	24.7037	0.0642608	0.08118
3-1	repetition-03	@H2Aub1	24.7721	24.7037	0.0642608
3-1	repetition-03	@H2Aub1	24.6942	24.7037	0.0642608
3-1	repetition-01	Input	21.257	21.2292	0.0670299
3-1	repetition-01	Input	21.1527	21.2292	0.0670299
3-1	repetition-01	Input	21.2778	21.2292	0.0670299
3-1	repetition-02	Input	20.8088	20.8527	0.0899141
3-1	repetition-02	Input	20.7932	20.8527	0.0899141
3-1	repetition-02	Input	20.9562	20.8527	0.0899141
3-1	repetition-03	Input	21.1042	21.0809	0.0302864
3-1	repetition-03	Input	21.0467	21.0809	0.0302864
3-1	repetition-03	Input	21.0919	21.0809	0.0302864
							20.1924	21.9139	20.5807
3-2	repetition-01	@H2Aub1	25.3821	25.3498	0.0280844	0.02802
3-2	repetition-01	@H2Aub1	25.3365	25.3498	0.0280844
3-2	repetition-01	@H2Aub1	25.3308	25.3498	0.0280844
3-2	repetition-02	@H2Aub1	27.8666	27.8869	0.0203763	0.01592
3-2	repetition-02	@H2Aub1	27.9074	27.8869	0.0203763
3-2	repetition-02	@H2Aub1	27.8867	27.8869	0.0203763
3-2	repetition-03	@H2Aub1	25.4135	25.2981	0.121776	0.03801
3-2	repetition-03	@H2Aub1	25.31	25.2981	0.121776
3-2	repetition-03	@H2Aub1	25.1709	25.2981	0.121776
3-2	repetition-01	Input	20.2414	20.1924	0.0775644
3-2	repetition-01	Input	20.103	20.1924	0.0775644
3-2	repetition-01	Input	20.2328	20.1924	0.0775644
3-2	repetition-02	Input	21.962	21.9139	0.0904564
3-2	repetition-02	Input	21.8096	21.9139	0.0904564
3-2	repetition-02	Input	21.9702	21.9139	0.0904564
3-2	repetition-03	Input	20.5777	20.5807	0.0395197
3-2	repetition-03	Input	20.6216	20.5807	0.0395197
3-2	repetition-03	Input	20.5427	20.5807	0.0395197
							21.1667	22.3406	20.7737
con-3	repetition-01	@H2Aub1	25.2388	25.223	0.0909767	0.06011
con-3	repetition-01	@H2Aub1	25.1251	25.223	0.0909767
con-3	repetition-01	@H2Aub1	25.305	25.223	0.0909767
con-3	repetition-02	@H2Aub1	26.1884	26.1804	0.10769	0.069838
con-3	repetition-02	@H2Aub1	26.2839	26.1804	0.10769
con-3	repetition-02	@H2Aub1	26.069	26.1804	0.10769
con-3	repetition-03	@H2Aub1	25.3797	25.46	0.109389	0.03884
con-3	repetition-03	@H2Aub1	25.4156	25.46	0.109389
con-3	repetition-03	@H2Aub1	25.5846	25.46	0.109389
con-3	repetition-01	Input	21.2032	21.1667	0.0716712
con-3	repetition-01	Input	21.0841	21.1667	0.0716712
con-3	repetition-01	Input	21.2128	21.1667	0.0716712
con-3	repetition-02	Input	22.4309	22.3406	0.0945047
con-3	repetition-02	Input	22.3484	22.3406	0.0945047
con-3	repetition-02	Input	22.2424	22.3406	0.0945047
con-3	repetition-03	Input	20.7886	20.7737	0.0278914
con-3	repetition-03	Input	20.7909	20.7737	0.0278914
con-3	repetition-03	Input	20.7415	20.7737	0.0278914
							20.2103	21.3007	20.4047
4-1	repetition-01	@H2Aub1	24.253	24.2349	0.0159144	0.06144
4-1	repetition-01	@H2Aub1	24.223	24.2349	0.0159144
4-1	repetition-01	@H2Aub1	24.2289	24.2349	0.0159144
4-1	repetition-02	@H2Aub1	25.7415	25.7454	0.0530455	0.04592
4-1	repetition-02	@H2Aub1	25.6944	25.7454	0.0530455
4-1	repetition-02	@H2Aub1	25.8003	25.7454	0.0530455
4-1	repetition-03	@H2Aub1	24.655	24.5491	0.093895	0.05655
4-1	repetition-03	@H2Aub1	24.5161	24.5491	0.093895
4-1	repetition-03	@H2Aub1	24.4761	24.5491	0.093895
4-1	repetition-01	Input	20.2346	20.2103	0.0273321
4-1	repetition-01	Input	20.2156	20.2103	0.0273321
4-1	repetition-01	Input	20.1807	20.2103	0.0273321
4-1	repetition-02	Input	21.2314	21.3007	0.061875
4-1	repetition-02	Input	21.3201	21.3007	0.061875
4-1	repetition-02	Input	21.3505	21.3007	0.061875
4-1	repetition-03	Input	20.4689	20.4047	0.0561577
4-1	repetition-03	Input	20.3645	20.4047	0.0561577
4-1	repetition-03	Input	20.3808	20.4047	0.0561577
							21.6056	20.6326	21.3064
4-2	repetition-01	@H2Aub1	25.7212	25.7988	0.156026	0.05467
4-2	repetition-01	@H2Aub1	25.6967	25.7988	0.156026
4-2	repetition-01	@H2Aub1	25.9784	25.7988	0.156026
4-2	repetition-02	@H2Aub1	25.5847	25.5084	0.0701653	0.03406
4-2	repetition-02	@H2Aub1	25.4938	25.5084	0.0701653
4-2	repetition-02	@H2Aub1	25.4467	25.5084	0.0701653
4-2	repetition-03	@H2Aub1	25.341	25.4556	0.112764	0.05636
4-2	repetition-03	@H2Aub1	25.5665	25.4556	0.112764
4-2	repetition-03	@H2Aub1	25.4592	25.4556	0.112764
4-2	repetition-01	Input	21.669	21.6056	0.0865518
4-2	repetition-01	Input	21.507	21.6056	0.0865518
4-2	repetition-01	Input	21.6409	21.6056	0.0865518
4-2	repetition-02	Input	20.5547	20.6326	0.0683789
4-2	repetition-02	Input	20.6605	20.6326	0.0683789
4-2	repetition-02	Input	20.6826	20.6326	0.0683789
4-2	repetition-03	Input	21.2356	21.3064	0.0675459
4-2	repetition-03	Input	21.3701	21.3064	0.0675459
4-2	repetition-03	Input	21.3134	21.3064	0.0675459
							21.9275	20.3845	21.7814
4-3	repetition-01	@H2Aub1	25.5356	25.4558	0.0706889	0.08667
4-3	repetition-01	@H2Aub1	25.4011	25.4558	0.0706889
4-3	repetition-01	@H2Aub1	25.4307	25.4558	0.0706889
4-3	repetition-02	@H2Aub1	24.1406	24.2347	0.0815043	0.06934
4-3	repetition-02	@H2Aub1	24.2829	24.2347	0.0815043
4-3	repetition-02	@H2Aub1	24.2806	24.2347	0.0815043
4-3	repetition-03	@H2Aub1	26.1895	26.1333	0.0513291	0.04897
4-3	repetition-03	@H2Aub1	26.1218	26.1333	0.0513291
4-3	repetition-03	@H2Aub1	26.0888	26.1333	0.0513291
4-3	repetition-01	Input	21.8603	21.9275	0.0900508
4-3	repetition-01	Input	21.8923	21.9275	0.0900508
4-3	repetition-01	Input	22.0298	21.9275	0.0900508
4-3	repetition-02	Input	20.2846	20.3845	0.0871055
4-3	repetition-02	Input	20.4247	20.3845	0.0871055
4-3	repetition-02	Input	20.4443	20.3845	0.0871055
4-3	repetition-03	Input	21.8474	21.7814	0.0730748
4-3	repetition-03	Input	21.7939	21.7814	0.0730748
4-3	repetition-03	Input	21.7029	21.7814	0.0730748
							20.6102	20.9673	21.986
con-4	repetition-01	@H2Aub1	25.5429	25.5488	0.0211309	0.03261
con-4	repetition-01	@H2Aub1	25.5312	25.5488	0.0211309
con-4	repetition-01	@H2Aub1	25.5722	25.5488	0.0211309
con-4	repetition-02	@H2Aub1	25.2582	25.3691	0.0987824	0.04731
con-4	repetition-02	@H2Aub1	25.4013	25.3691	0.0987824
con-4	repetition-02	@H2Aub1	25.4477	25.3691	0.0987824
con-4	repetition-03	@H2Aub1	26.8162	26.8801	0.0571149	0.03363
con-4	repetition-03	@H2Aub1	26.8982	26.8801	0.0571149
con-4	repetition-03	@H2Aub1	26.9261	26.8801	0.0571149
con-4	repetition-01	Input	20.6827	20.6102	0.117474
con-4	repetition-01	Input	20.6733	20.6102	0.117474
con-4	repetition-01	Input	20.4747	20.6102	0.117474
con-4	repetition-02	Input	20.9739	20.9673	0.0860699
con-4	repetition-02	Input	20.8782	20.9673	0.0860699
con-4	repetition-02	Input	21.0499	20.9673	0.0860699
con-4	repetition-03	Input	21.9755	21.986	0.0262087
con-4	repetition-03	Input	22.0159	21.986	0.0262087
con-4	repetition-03	Input	21.9667	21.986	0.0262087

## Sheet: S Figure 1b
S Figure 1b

## Sheet: S Figure 2a
S Figure 2a
Target	Content	Sample	Cq	Cq Mean	Cq Std. Dev			col act2 ct	col p1 ct	RNAi-1 act2 ct	RNAi-1 P1	RNAi-2 act2 ct	RNAi-2 P1	RNAi-1Δct	RNAi-2Δct	colΔct	ΔΔct-RNAi-1	ΔΔct-RNAi-2	2^-ΔΔct RANi-1	2^-ΔΔct RANi-2
P1	repetition-01	COL	23.5937	23.5263	0.0668698		rep1	17.4543	23.5263	18.0259	24.7853	17.3186	25.0382	6.75941	7.71955	6.07203	0.68738	1.64751	0.62098	0.31919
P1	repetition-01	COL	23.5253	23.5263	0.0668698		rep2	16.8432	23.533	17.7169	24.8376	18.1756	26.3496	7.12066	8.17402	6.68975	0.430906	1.48426	0.741796	0.357431
P1	repetition-01	COL	23.46	23.5263	0.0668698		rep3	16.9224	22.5951	17.1125	23.5302	17.2823	24.6292	6.41767	7.34691	5.67267	0.744999	1.67424	0.596668	0.313331
P1	repetition-02	COL	23.4666	23.533	0.114016
P1	repetition-02	COL	23.6646	23.533	0.114016
P1	repetition-02	COL	23.4677	23.533	0.114016
P1	repetition-03	COL	22.7233	22.5951	0.11308
P1	repetition-03	COL	22.5098	22.5951	0.11308
P1	repetition-03	COL	22.5521	22.5951	0.11308
P1	repetition-01	SCC3RNAi-1	24.704	24.7853	0.0833444
P1	repetition-01	SCC3RNAi-1	24.8706	24.7853	0.0833444
P1	repetition-01	SCC3RNAi-1	24.7813	24.7853	0.0833444
P1	repetition-02	SCC3RNAi-1	24.8223	24.8376	0.0406633
P1	repetition-02	SCC3RNAi-1	24.8067	24.8376	0.0406633
P1	repetition-02	SCC3RNAi-1	24.8837	24.8376	0.0406633
P1	repetition-03	SCC3RNAi-1	23.5284	23.5302	0.00475593
P1	repetition-03	SCC3RNAi-1	23.5266	23.5302	0.00475593
P1	repetition-03	SCC3RNAi-1	23.5356	23.5302	0.00475593
P1	repetition-01	SCC3RNAi-2	25.1327	25.0382	0.0838376
P1	repetition-01	SCC3RNAi-2	25.0091	25.0382	0.0838376
P1	repetition-01	SCC3RNAi-2	24.9727	25.0382	0.0838376
P1	repetition-02	SCC3RNAi-2	26.416	26.3496	0.0771857
P1	repetition-02	SCC3RNAi-2	26.368	26.3496	0.0771857
P1	repetition-02	SCC3RNAi-2	26.265	26.3496	0.0771857
P1	repetition-03	SCC3RNAi-2	24.5795	24.6292	0.0431142
P1	repetition-03	SCC3RNAi-2	24.6524	24.6292	0.0431142
P1	repetition-03	SCC3RNAi-2	24.6559	24.6292	0.0431142
ACT2	repetition-01	COL	17.6776	17.4543	0.193743
ACT2	repetition-01	COL	17.3313	17.4543	0.193743
ACT2	repetition-01	COL	17.354	17.4543	0.193743
ACT2	repetition-02	COL	16.8245	16.8432	0.0163168
ACT2	repetition-02	COL	16.8512	16.8432	0.0163168
ACT2	repetition-02	COL	16.854	16.8432	0.0163168
ACT2	repetition-03	COL	16.8982	16.9224	0.100499
ACT2	repetition-03	COL	16.8362	16.9224	0.100499
ACT2	repetition-03	COL	17.0328	16.9224	0.100499
ACT2	repetition-01	SCC3RNAi-1	18.1308	18.0259	0.260822
ACT2	repetition-01	SCC3RNAi-1	18.2179	18.0259	0.260822
ACT2	repetition-01	SCC3RNAi-1	17.7289	18.0259	0.260822
ACT2	repetition-02	SCC3RNAi-1	17.6421	17.7169	0.169136
ACT2	repetition-02	SCC3RNAi-1	17.5981	17.7169	0.169136
ACT2	repetition-02	SCC3RNAi-1	17.9106	17.7169	0.169136
ACT2	repetition-03	SCC3RNAi-1	17.0762	17.1125	0.0507521
ACT2	repetition-03	SCC3RNAi-1	17.0909	17.1125	0.0507521
ACT2	repetition-03	SCC3RNAi-1	17.1705	17.1125	0.0507521
ACT2	repetition-01	SCC3RNAi-2	17.3195	17.3186	0.118963
ACT2	repetition-01	SCC3RNAi-2	17.4371	17.3186	0.118963
ACT2	repetition-01	SCC3RNAi-2	17.1992	17.3186	0.118963
ACT2	repetition-02	SCC3RNAi-2	18.125	18.1756	0.0675026
ACT2	repetition-02	SCC3RNAi-2	18.1496	18.1756	0.0675026
ACT2	repetition-02	SCC3RNAi-2	18.2523	18.1756	0.0675026
ACT2	repetition-03	SCC3RNAi-2	17.3239	17.2823	0.0602607
ACT2	repetition-03	SCC3RNAi-2	17.3099	17.2823	0.0602607
ACT2	repetition-03	SCC3RNAi-2	17.2132	17.2823	0.0602607
	repetition-01
	repetition-01
	repetition-01
	repetition-02
	repetition-02
	repetition-02
	repetition-03
	repetition-03
	repetition-03
	repetition-01
	repetition-01
	repetition-01
	repetition-02
	repetition-02
	repetition-02
	repetition-03
	repetition-03
	repetition-03
	repetition-01
	repetition-01
	repetition-01
	repetition-02
	repetition-02
	repetition-02
	repetition-03
	repetition-03
	repetition-03
	repetition-01
	repetition-01
	repetition-01
	repetition-02
	repetition-02
	repetition-02
	repetition-03
	repetition-03
	repetition-03
	repetition-01
	repetition-01
	repetition-01
	repetition-02
	repetition-02
	repetition-02
	repetition-03
	repetition-03
	repetition-03
	repetition-01
	repetition-01
	repetition-01
	repetition-02
	repetition-02
	repetition-02
	repetition-03
	repetition-03
	repetition-03
	repetition-01
	repetition-01
	repetition-01
	repetition-02
	repetition-02
	repetition-02
	repetition-03
	repetition-03
	repetition-03
	repetition-01
	repetition-01
	repetition-01
	repetition-02
	repetition-02
	repetition-02
	repetition-03
	repetition-03
	repetition-03
	repetition-01
	repetition-01
	repetition-01
	repetition-02
	repetition-02
	repetition-02
	repetition-03
	repetition-03
	repetition-03
	repetition-01
	repetition-01
	repetition-01
	repetition-02
	repetition-02
	repetition-02
	repetition-03
	repetition-03
	repetition-03
	repetition-01
	repetition-01
	repetition-01
	repetition-02
	repetition-02
	repetition-02
	repetition-03
	repetition-03
	repetition-03
	repetition-01
	repetition-01
	repetition-01
	repetition-02
	repetition-02
	repetition-02
	repetition-03
	repetition-03
	repetition-03
	repetition-01
	repetition-01
	repetition-01
	repetition-02
	repetition-02
	repetition-02
	repetition-03
	repetition-03
	repetition-03
	repetition-01
	repetition-01
	repetition-01
	repetition-02
	repetition-02
	repetition-02
	repetition-03
	repetition-03
	repetition-03
	repetition-01
	repetition-01
	repetition-01
	repetition-02
	repetition-02
	repetition-02
	repetition-03
	repetition-03
	repetition-03
	repetition-01
	repetition-01
	repetition-01
	repetition-02
	repetition-02
	repetition-02
	repetition-03
	repetition-03
	repetition-03
	repetition-01
	repetition-01
	repetition-01
	repetition-02
	repetition-02
	repetition-02
	repetition-03
	repetition-03
	repetition-03
	repetition-01
	repetition-01
	repetition-01
	repetition-02
	repetition-02
	repetition-02
	repetition-03
	repetition-03
	repetition-03
	repetition-01
	repetition-01
	repetition-01
	repetition-02
	repetition-02
	repetition-02
	repetition-03
	repetition-03
	repetition-03
	repetition-01
	repetition-01
	repetition-01
	repetition-02
	repetition-02
	repetition-02
	repetition-03
	repetition-03
	repetition-03
	repetition-01
	repetition-01
	repetition-01
	repetition-02
	repetition-02
	repetition-02
	repetition-03
	repetition-03
	repetition-03
	repetition-01
	repetition-01
	repetition-01
	repetition-02
	repetition-02
	repetition-02
	repetition-03
	repetition-03
	repetition-03
	repetition-01
	repetition-01
	repetition-01
	repetition-02
	repetition-02
	repetition-02
	repetition-03
	repetition-03
	repetition-03
	repetition-01
	repetition-01
	repetition-01
	repetition-02
	repetition-02
	repetition-02
	repetition-03
	repetition-03
	repetition-03
	repetition-01
	repetition-01
	repetition-01
	repetition-02
	repetition-02
	repetition-02
	repetition-03
	repetition-03
	repetition-03
	repetition-01
	repetition-01
	repetition-01
	repetition-02
	repetition-02
	repetition-02
	repetition-03
	repetition-03
	repetition-03
	repetition-01
	repetition-01
	repetition-01
	repetition-02
	repetition-02
	repetition-02
	repetition-03
	repetition-03
	repetition-03
	repetition-01
	repetition-01
	repetition-01
	repetition-02
	repetition-02
	repetition-02
	repetition-03
	repetition-03
	repetition-03
	repetition-01
	repetition-01
	repetition-01
	repetition-02
	repetition-02
	repetition-02
	repetition-03
	repetition-03
	repetition-03
	repetition-01
	repetition-01
	repetition-01
	repetition-02
	repetition-02
	repetition-02
	repetition-03
	repetition-03
	repetition-03
	repetition-01
	repetition-01
	repetition-01
	repetition-02
	repetition-02
	repetition-02
	repetition-03
	repetition-03
	repetition-03
	repetition-01
	repetition-01
	repetition-01
	repetition-02
	repetition-02
	repetition-02
	repetition-03
	repetition-03
	repetition-03
	repetition-01
	repetition-01
	repetition-01
	repetition-02
	repetition-02
	repetition-02
	repetition-03
	repetition-03
	repetition-03
	repetition-01
	repetition-01
	repetition-01
	repetition-02
	repetition-02
	repetition-02
	repetition-03
	repetition-03
	repetition-03
	repetition-01
	repetition-01
	repetition-01
	repetition-02
	repetition-02
	repetition-02
	repetition-03
	repetition-03
	repetition-03
	repetition-01
	repetition-01
	repetition-01
	repetition-02
	repetition-02
	repetition-02
	repetition-03
	repetition-03
	repetition-03
	repetition-01
	repetition-01
	repetition-01
	repetition-02
	repetition-02
	repetition-02
	repetition-03
	repetition-03
	repetition-03
	repetition-01
	repetition-01
	repetition-01
	repetition-02
	repetition-02
	repetition-02
	repetition-03
	repetition-03
	repetition-03
	repetition-01
	repetition-01
	repetition-01
	repetition-02
	repetition-02
	repetition-02
	repetition-03
	repetition-03
	repetition-03
	repetition-01
	repetition-01
	repetition-01
	repetition-02
	repetition-02
	repetition-02
	repetition-03
	repetition-03
	repetition-03
	repetition-01
	repetition-01
	repetition-01
	repetition-02
	repetition-02
	repetition-02
	repetition-03
	repetition-03
	repetition-03
	repetition-01
	repetition-01
	repetition-01
	repetition-02
	repetition-02
	repetition-02
	repetition-03
	repetition-03
	repetition-03
	repetition-01
	repetition-01
	repetition-01
	repetition-02
	repetition-02
	repetition-02
	repetition-03
	repetition-03
	repetition-03
	repetition-01
	repetition-01
	repetition-01
	repetition-02
	repetition-02
	repetition-02
	repetition-03
	repetition-03
	repetition-03
	repetition-01
	repetition-01
	repetition-01
	repetition-02
	repetition-02
	repetition-02
	repetition-03
	repetition-03
	repetition-03
	repetition-01
	repetition-01
	repetition-01
	repetition-02
	repetition-02
	repetition-02
	repetition-03
	repetition-03
	repetition-03
	repetition-01
	repetition-01
	repetition-01
	repetition-02
	repetition-02
	repetition-02
	repetition-03
	repetition-03
	repetition-03
	repetition-01
	repetition-01
	repetition-01
	repetition-02
	repetition-02
	repetition-02
	repetition-03
	repetition-03
	repetition-03
	repetition-01
	repetition-01
	repetition-01
	repetition-02
	repetition-02
	repetition-02
	repetition-03
	repetition-03
	repetition-03
	repetition-01
	repetition-01
	repetition-01
	repetition-02
	repetition-02
	repetition-02
	repetition-03
	repetition-03
	repetition-03
	repetition-01
	repetition-01
	repetition-01
	repetition-02
	repetition-02
	repetition-02
	repetition-03
	repetition-03
	repetition-03
	repetition-01
	repetition-01
	repetition-01
	repetition-02
	repetition-02
	repetition-02
	repetition-03
	repetition-03
	repetition-03
	repetition-01
	repetition-01
	repetition-01
	repetition-02
	repetition-02
	repetition-02
	repetition-03
	repetition-03
	repetition-03
	repetition-01
	repetition-01
	repetition-01
	repetition-02
	repetition-02
	repetition-02
	repetition-03
	repetition-03
	repetition-03
	repetition-01
	repetition-01
	repetition-01
	repetition-02
	repetition-02
	repetition-02
	repetition-03
	repetition-03
	repetition-03
	repetition-01
	repetition-01
	repetition-01
	repetition-02
	repetition-02
	repetition-02
	repetition-03
	repetition-03
	repetition-03
	repetition-01
	repetition-01
	repetition-01
	repetition-02
	repetition-02
	repetition-02
	repetition-03
	repetition-03
	repetition-03
	repetition-01
	repetition-01
	repetition-01
	repetition-02
	repetition-02
	repetition-02
	repetition-03
	repetition-03
	repetition-03
	repetition-01
	repetition-01
	repetition-01
	repetition-02
	repetition-02
	repetition-02
	repetition-03
	repetition-03
	repetition-03
	repetition-01
	repetition-01
	repetition-01
	repetition-02
	repetition-02
	repetition-02
	repetition-03
	repetition-03
	repetition-03
	repetition-01
	repetition-01
	repetition-01
	repetition-02
	repetition-02
	repetition-02
	repetition-03
	repetition-03
	repetition-03
	repetition-01
	repetition-01
	repetition-01
	repetition-02
	repetition-02
	repetition-02
	repetition-03
	repetition-03
	repetition-03
	repetition-01
	repetition-01
	repetition-01
	repetition-02
	repetition-02
	repetition-02
	repetition-03
	repetition-03
	repetition-03
	repetition-01
	repetition-01
	repetition-01
	repetition-02
	repetition-02
	repetition-02
	repetition-03
	repetition-03
	repetition-03

## Sheet: S Figure 2d
S Figure 2d
rep1					rep2					rep3
col	syn4	bmi1a/1b	scc3RNAi-1	scc3RNAi-2	col	syn4	bmi1a/1b	scc3RNAi-1	scc3RNAi-2	col	syn4	bmi1a/1b	scc3RNAi-1	scc3RNAi-2
9	10	10	9	12	11	9	14	10	14	10	12	12	10	10
9	9	10	10	13	8	9	12	10	13	9	12	12	10	12
8	10	11	10	16	10	10	13	9	16	9	11	10	12	15
8	11	10	8	10	8	11	12	10	13	8	13	11	1	14
10	11	12	10	12	9	11	11	9	10	9	12	14	11	16
10	12	10	9	14	10	12	13	11	10	9	10	11	10	12
9	8	12	11	15	9	12	12	10	13	6	12	10	9	13
8	13	13	10	12	9	11	14	10	13	9	11	9	10	13
10	14	10	9	10	10	13	13	12	14	9	11	10	12	14
8	14	9	12	10	10	9	9	11	15	9	12	11	11	13
7	12	14	10	18	10	10	12	10	18	8	11	13	11	15
8	12	12	11	13	10	13	11	11	13	11	11	11	11	15
6	14	12	9	13	8	11	11	11	14	8	10	12	12	12
9	12	11	12	12	8	10	10	12	14	10	13	10	10	11
9	11	11	10	12	11	10	13	10	15	9	13	14	10	10
6	10	12	8	16	10	11	12	9	10	8	12	12	10	8
9	10	10	8	12	9	12	13	13	18	8	10	12	9	12
8	12	12	9	14	10	8	12	12	12	9	9	10	10	14
8	10	11	10	13	9	8	11	10	14	8	10	13	11	15
9	11	12	9	15	9	11	11	9	14	7	14	12	11	15
6	11	10	11	11	8	12	13	13	15	8	12	11	12	15
9	12	12	10	13	9	13	14	12	11	8	13	13	12	18
10	13	11	10	13	8	14	12	12	13	7	12	13	11	12
10	14	13	9	12	9	14	14	13	13	6	11	14	11	16
9	14	13	11	12	6	14	10	10	12	9	13	13	10	12
9	12	12	12	10	9	11	9	11	13	8	14	12	11	13
8	12	10	12	14	9	10	10	12	20	10	12	13	10	15
8	12	14	10	13	8	12	11	11	14	9	13	10	9	14
8	12	12	13	14	11	13	10	10	10	8	14	12	10	13
9	9	11	12	17	9	10	13	9	14	9	13	13	8	12
9	9	13	12	15	10	14	11	10	13	9	11	11	11	12
8	10	12	10	13	10	12	10	12	12	7	12	12	12	14
9	11	10	12	18	8	12	10	9	12	8	13	14	13	15
10	14	10	12	12	8	11	9	8	13	8	13	13	11	19
6	12	13	11	12	8	10	12	9	14	9	12	12	12	12
7	12	8	10	14	10	14	12	10	10	8	11	14	10	16
8	13	14	11	10	10	10	11	10	11	8	10	11	8	13
8	12	11	10	13	8	13	13	10	14	9	12	13	10	12
9	9	14	9	14	9	12	12	11	14	9	9	10	11	5
9	14	12	11	15	6	10	13	12	12	8	10	11	11	14
7	13	10	10	14	6	8	12	9	10	10	13	12	12	10
9	15	12	10	15	8	13	10	10	12	9	12	11	12	15
8	14	11	9	13	10	12	11	11	11	9	10	13	10	11
9	13	12	10	12	9	14	12	11	11	8	12	13	9	17
8	12	11	12	10	9	12	13	12	11	10	9	12	9	13
6	12	12	13	14	10	13	11	10	14	9	10	10	10	15
6	14	8	11	12	11	10	13	10	13	6	12	11	11	15
8	13	10	11	15	8	14	11	11	13	8	11	12	10	14
8	12	11	11	17	9	11	12	9	12	9	12	12	12	16
8	11	12	10	18	8	12	10	11	15	7	11	11	10	15
8.28	11.84	11.36	10.38	13.34	8.98	11.42	11.66	10.54	13.1	8.46	11.62	11.82	10.38	13.44
1.14357	1.64577	1.42514	1.2599	2.12478	1.20357	1.70342	1.36442	1.21571	2.10199	1.05386	1.30759	1.28873	1.74835	2.44248

## Sheet: S Figure 4c
S Figure 4c
abtmi1a/b/c	atsyn2atsyn4
5.83292	-8.88469
2.36031	-1.21261
4.48441	-3.93065
2.61901	-1.47653
4.2549	-2.81572
1.55232	-1.86721
1.89075	1.21173
2.11615	-1.59844
3.39564	1.03428
3.67067	2.76314
1.27009	1.40421
4.99962	-2.51434
1.78585	-1.45137
0.467076	1.11144
0.671443	1.32638
10.285	4.52442
2.11107	1.218
1.82346	1.31123
1.93598	1.40632
3.04938	1.95166
5.12623	1.75843
1.98789	1.53903
1.23593	1.72627
0.957502	-1.22703
0.711425	-1.17876
2.6657	-3.7832
1.9884	-2.29363
1.62406	-1.32265
0.850924	-1.61031
0.513546	1.96039
11.5926	-3.67606
1.05676	-2.11387
3.07115	-2.53835
3.01737	1.81097
2.67154	-3.44172
3.81375	1.39112
0.900817	-2.52809
1.80763	1.07969
3.07297	-1.7034
4.61952	-2.15836
3.36744	-3.78411
1.98289	-3.70345
0.767974	-1.22971
2.21236	-5.31003
0.841152	-1.11124
1.51539	1.10471
4.36939	3.31756
1.28911	-2.80032
1.57291	3.26572
3.4736	-4.23781
0.907698	1.34186
2.58585	-3.25309
1.85558	-1.70095
1.12823	-1.11482
0.688883	-1.35478
0.707138	-1.41348
1.0721	-1.04857
1.14483	-1.94599
1.38906	1.19649
3.11929	4.168
2.29774	-1.07889
1.32946	-1.46865
3.17067	-3.28341
3.70377	2.22523
4.40501	-5.21123
1.20113	1.13754
3.34436	2.95264
4.03387	2.34094
3.28007	1.12084
1.74211	-1.07327
3.11475	-1.51337
1.3357	1.17479
2.73785	-1.01494
5.20681	-4.1527
1.02603	1.06113
1.77026	1.03493
6.26003	-6.24465
2.35876	1.11056
0.476874	1.96843
4.23468	1.48577
1.23589	-1.33199
8.43384	-6.09489
0.961482	-1.70056
0.83773	-1.24583
6.0769	2.01193
2.92317	1.58736
1.51157	-1.11556
1.93016	-2.8865
2.88144	1.62792
1.56021	-1.52638
1.4485	1.07721
1.27336	-1.77174
1.84635	-3.15603
2.3816	-1.31359
4.20139	-1.55633
3.89761	-1.48962
0.554364	1.19184
0.637523	1.08087
3.1529	-7.07984
1.226	-2.95425
2.67527	-1.08519
7.33981	-1.84322
0.661125	-1.20472
1.08635	2.86023
0.5066	1.76867
2.67623	2.39649
0.697627	1.09057
1.70632	-1.75809
1.41217	1.13555
0.827595	1.08456
1.70366	-1.00233
2.98435	1.66751
1.35716	-1.17057
2.0843	-1.13769
0.629057	-1.60394
3.10054	3.00219
1.89676	1.08291
1.61589	-1.88039
2.2637	1.32805
1.15657	1.26817
0.491863	-1.5266
3.16297	1.07163
2.13833	-2.29528
8.81322	2.60284
4.89603	-5.15434
0.932304	1.21158
4.16944	2.55558
1.78146	-3.98043
0.726187	-2.13764
1.41347	1.38285
0.597288	1.82009
1.94959	-1.14853
4.24789	-2.01043
1.05762	-1.22069
2.76431	-4.17183
3.17869	-3.48383
1.7563	-1.56137
0.456013	-1.29807
0.760307	-1.11444
2.11372	-1.22269
0.976842	-1.89102
2.57605	-1.15606
0.426785	-1.37019
12.9575	2.66668
1.88472	-1.0501
1.96607	-1.36362
0.399209	1.01416
1.09797	-2.50748
1.98322	-2.51457
0.636267	-1.14485
1.53526	-3.0756
0.855789	-2.53845
2.15562	1.29147
1.76448	-2.02764
3.35418	-4.26737
0.821635	-1.27192
4.32935	-2.96629
3.4677	-1.65267
2.35256	1.0691
3.35395	1.50878
0.377406	1.59751
1.09586	-1.01177
2.2798	-1.18687
2.6602	1.18011
2.40514	-1.83336
2.06951	-1.94253
1.90093	-1.13881
1.71535	-1.25746
8.77572	1.82229
1.88072	-5.1666
2.11799	-2.62007
0.690158	1.22933
1.32044	-3.03171
1.30639	-1.9025
0.968171	1.72732
1.23099	-1.13401
0.681685	1.2701
3.74097	-3.99926
0.723601	-1.51606
3.47223	1.33936
2.85575	-4.94304
4.28447	-1.06996
1.75285	-1.45425
1.14662	-1.96751
4.38775	-3.68746
0.353694	-1.91765
1.58188	-2.32191
3.23191	-4.4278
1.08448	-1.23484
1.62812	1.02507
0.752506	-1.17299
1.43059	1.29642
6.85841	2.13777
3.00925	2.27402
0.455933	-1.69504
0.821124	1.07942
4.33975	-1.13146
3.8334	-1.32186
1.00067	1.30787
0.632273	1.12486
1.0934	-1.26728
2.60089	1.28844
2.22904	1.64485
0.826402	-1.21308
1.50971	-3.69414
1.40422	-2.97122
1.99696	1.47726
1.76005	-1.39383
2.09657	-3.01203
2.46267	-2.38766
2.44357	1.39491
2.23849	1.14324
7.99583	2.03879
0.921148	1.35117
2.22577	-4.52329
2.77538	-1.22915
1.89429	-6.72761
0.737282	-1.16737
2.69823	-1.04638
1.00762	-1.61395
3.57341	1.50567
1.21322	1.03332
2.88744	-2.33413
0.502033	-1.79904
12.0897	2.06393
1.68422	-1.07213
5.23507	-1.1724
1.29135	1.0479
1.14123	1.73743
0.735261	-2.46563
2.38703	-1.04286
3.14343	-5.32172
1.07363	-1.62338
12.0695	4.99816
0.648946	1.31761
2.51285	-2.08441
2.09531	1.60018
1.96629	2.18008
1.47433	1.16139
2.00556	-1.39343
3.48997	-2.5668
0.82677	1.13834
3.66663	-1.8985
0.916703	-1.83795
7.87574	2.11197
0.556315	1.32059
1.75675	1.2366
5.45705	-2.02097
2.24817	1.52098
2.86032	2.21842
2.98961	2.12137
1.59707	-1.49435
0.998299	1.06557
3.02249	-2.36207
13.9146	3.6294
1.11995	1.11964
0.707594	-1.05689
1.56708	-6.70827
1.78601	-1.08162
1.57567	-1.59779
2.66843	-2.85607
7.53452	-2.34604
3.83171	-2.74558
1.4192	-1.05683
1.51478	-1.84743
4.2395	-3.02934
11.7674	6.11757
1.86557	1.03356
2.22235	-1.31713
3.26587	-1.61932
1.56953	1.65307
5.02157	-5.45018
2.21755	1.19356
1.42596	-1.46563
2.55521	1.69178
1.20744	1.51816
1.91323	-3.93254
0.758672	1.0483
0.866546	-1.37994
1.77781	-3.28927
2.9772	-1.43264
1.57618	-1.30743
0.938547	-1.28809
0.949034	-1.63909
0.54523	-1.03057
0.636643	-1.00237
4.52777	-1.82535
2.51756	1.00663
4.4505	-3.06822
1.62389	-1.87821
1.98882	3.2302
0.784937	-2.44052
0.589804	1.71339
3.02203	-1.63255
0.820035	-1.17491
1.54034	2.3614
1.39387	1.12338
4.03187	-1.94299
0.8176	1.12824
0.826835	-1.64923
1.13084	-1.67047
2.71002	-2.78162
3.3407	-2.22543
1.29891	1.22955
1.76012	1.43194
0.868258	1.01113
0.950467	1.01152
1.02321	1.28042
2.31544	-1.44709
3.53747	2.17934
1.5351	1.87335
3.49964	-4.27425
3.95475	-2.37163
2.05163	1.00254
1.76301	1.42626
0.494418	-1.53993
2.39272	-1.89115
2.67743	-1.88746
1.04971	-3.12277
1.41958	-1.78162
0.892455	1.0262
2.4573	1.10557
1.24674	-1.23366
2.50454	2.01599
1.89689	-3.10857
1.46593	-2.05675
1.37694	-1.61903
1.33442	-1.3975
3.19019	-2.02254
8.26109	2.06471
3.04378	-5.98361
6.51718	4.01654
0.502762	1.04051
1.01268	-1.34265
0.644272	-1.17144
1.0884	1.08769
0.70071	1.30141
0.44925	-1.03264
1.331	-2.62368
2.69083	1.01903
0.809845	1.31064
1.25081	-2.09136
4.68908	-1.04411
3.38232	4.41726
3.58128	1.77179
2.97357	-1.16944
1.83535	-4.2213
1.4385	-1.28285
2.75174	1.0826
3.85089	-1.53384
1.34843	1.11991
3.56568	-6.03226
2.83501	-10.1215
0.592176	-1.35083
0.436151	-1.41969
2.47043	-1.41722
3.95975	-1.4155
2.86038	-1.17005
1.41996	1.2351
1.41849	1.74364
0.807136	1.02337
4.35726	1.14942
10.5569	5.60338
2.38842	-1.02186
0.950791	1.05837
1.40193	1.4187
2.32638	3.40955
1.10246	-2.74928
4.01067	-2.00819
0.249724	-1.76324
0.928977	1.36996
0.371735	-1.71732
2.50537	-1.18096
2.94527	-2.48083
1.6906	-4.13212
0.66583	-1.23864
0.961531	-1.67854
1.12024	-3.4751
0.748134	1.01845
0.728572	-2.12124
2.09532	1.01449
1.35554	1.02863
6.57992	1.70974
1.96424	-1.09807
2.89237	-4.1441
1.68568	1.36286
2.43744	-3.20351
2.89749	1.61491
1.69274	1.65564
6.28715	1.49889
1.04567	-1.46653
2.89912	1.24926
0.929814	1.0467
1.95658	1.65046
1.66631	-1.30807
6.17152	-1.512
3.63376	1.33158
1.5662	1.56575
1.7967	-1.0411
5.88486	-4.56765
1.12605	-1.34111
1.03919	-1.0146
0.891014	1.59561
1.23236	-2.43264
4.54464	-4.0965
1.27523	1.13426
2.25426	-3.54763
3.15253	1.54539
2.68716	-1.05078
1.66385	-1.19021
0.741339	-1.09983
0.387167	-2.09406
1.15284	1.61639
1.22453	-1.14886
0.859093	-1.54835
1.64623	1.24833
1.65207	-1.21695
1.1465	-1.2123
3.64804	-4.62925
2.01871	-3.66545
1.47948	-1.67236
1.80232	-1.89895
0.545402	1.45153
0.759382	1.02743
1.4501	-1.53318
3.05428	-1.4397
1.9345	1.48523
0.861708	-1.40866
3.63253	-5.0696
1.80355	1.27797
0.87118	1.06044
0.675359	-1.16752
4.02113	-2.98224
3.08297	-1.8474
1.76446	-3.65113
0.654425	-3.3881
3.40361	-1.66096
1.17181	-1.28043
0.878781	1.0433
3.40743	-1.14394
2.34664	-3.32542
2.43357	1.81515
3.06153	-2.43852
0.622647	-2.68226
1.40704	-1.35293
2.42088	-1.69529
1.57087	-2.10114
6.67268	2.60482
3.11786	-1.59357
3.1385	-2.62674
0.897905	-3.08449
2.16822	-1.1416
1.23301	-1.02353
3.21908	-6.29468
1.15154	-1.22703
2.59272	1.54934
3.18605	1.04938
1.10015	-1.14516
3.86456	2.9386
1.07415	1.44595
2.35582	1.15447
11.6832	2.43414
1.41382	-2.26828
2.56585	-2.85347
2.04905	-1.06464
3.7016	2.45853
0.95315	-1.79983
5.54181	-2.60599
2.40441	-5.38901
1.38422	-1.52349
1.12603	2.65332
1.25544	1.46492
0.875878	-1.25498
1.30359	-1.90027
0.676084	-1.37506
2.32322	1.98837
1.94301	-2.75051
1.03187	-4.59704
1.02619	1.83054
0.551274	-1.04814
2.41565	-2.59842
11.8869	4.16792
2.68334	6.39372
2.63768	-4.25211
0.813667	-1.33494
0.727922	1.10813
0.991405	-1.33437
1.6322	-1.87701
1.53963	-1.00756
1.8056	-2.4311
5.49369	1.4653
0.951902	1.35801
1.21128	-1.21808
3.58234	-3.31413
3.96236	-3.34214
1.51693	-4.28825
2.51981	-3.75362
2.78436	1.02877
0.874573	-1.01969
1.64223	1.38205
0.471614	1.324
5.45851	4.26685
3.3184	2.84642
0.893076	-1.74477
2.7026	-1.27413
1.85861	-1.81215
0.999959	-1.02793
2.1863	-3.82783
1.90808	-3.57884
1.20861	1.11374
3.78133	-2.88758
1.3502	-2.84505
0.66883	1.25095
1.60681	-3.8508
0.951337	-1.28523
3.70317	-6.60592
1.37096	-1.03035
2.23086	1.31325
3.441	2.18906
0.872617	-1.82165
0.846025	1.12668
0.910515	-1.39086
2.78002	-1.34058
0.664194	-1.48329
0.886848	-1.24912
1.55842	-1.79725
1.37594	-1.08991
0.438029	-1.00805
2.55539	-3.84433
3.43389	1.40397
0.783971	-2.0391
2.6975	-4.28031
0.776895	-1.70449
6.55455	-1.45073
2.7463	-1.61182
0.609645	1.08851
1.81198	-1.1363
0.641259	-1.17242
0.681898	-1.31219
0.382522	-1.21405
1.66731	-1.97222
0.93189	-1.00618
0.764737	-2.68487
1.22514	-1.14027
0.979454	1.15443
0.602191	-2.13756
5.25822	1.66088
3.35287	1.38672
3.35953	-1.00806
1.88188	-1.71424
3.26716	-2.72032
0.923591	-3.82932
1.30157	-1.52161
1.61178	-1.49837
3.16584	-1.81157
1.45041	-1.55968
1.41293	1.7183
0.661419	-1.43871
1.35533	-1.95053
8.21579	3.00183
1.3689	1.4797
1.6098	-2.85146
4.13814	-1.07069
4.01241	-1.19634
0.800877	-1.315
1.7159	-2.70742
0.464247	-1.3324
2.82523	-1.31882
0.808016	-2.67969
1.19469	-1.16762
0.58396	2.01184
1.41156	-1.69389
0.601787	-1.0254
0.48155	-1.01893
2.14352	1.46175
0.97551	1.05809
1.31284	-1.95569
2.29804	-1.20277
1.98028	-1.14083
1.14987	-3.73474
0.902039	-1.04244
2.35415	-1.55323
1.16971	1.16806
2.25184	-1.59649
1.89851	-2.15995
2.6617	-2.69714
1.0085	-1.71315
1.97768	-1.42956
4.05431	-6.206
2.53229	-5.64554
2.07542	1.18872
1.11383	-1.09311
2.30088	-1.39537
3.43856	-3.32058
0.718533	-2.66609
0.836435	-2.98726
4.11423	1.45383
1.19191	-1.79317
2.29384	1.33363
1.76445	-2.10039
0.821177	2.14059
0.781388	1.06463
0.510976	-1.35164
3.13628	-5.60849
4.51679	-4.41789
0.890832	1.10788
4.88302	-4.29743
3.57141	-1.2132
1.44652	1.50846
3.98858	2.1246
8.07458	4.06962
1.58347	1.67366
1.79155	2.09583
1.54316	-1.45798
0.712124	1.05393
0.513781	1.63112
1.46228	-1.00581
2.95628	2.46534
0.296831	1.5784
2.00077	1.07504
1.53266	-1.46054
1.52573	-1.6599
2.06394	-1.89222
2.5057	-1.62389
1.27742	-1.81579
1.26214	-1.06335
0.722107	-1.28838
1.21987	-1.69224
9.00469	3.27686
2.21044	-1.74655
0.397216	-2.32657
1.38275	-3.12538
1.6734	-2.53584
1.74535	-1.06517
2.15206	1.38582
2.81482	-3.84879
0.934878	1.19062
7.36069	1.86172
2.59932	-3.73711
1.48918	-1.42211
2.86691	-1.65956
1.95663	-4.38639
2.2659	-1.47651
2.45435	1.15019
0.702558	-1.75611
0.398673	1.37946
1.78678	-1.12825
0.974866	1.14298
2.53065	1.37549
1.98988	-1.30488
0.6842	-2.74528
4.86219	-1.88024
8.49569	2.78409
0.506753	-1.30248
0.843479	1.49094
2.59879	2.23567
0.772379	-5.14565
3.12505	-1.12913
4.87177	1.48898
0.960226	-1.03775
2.28595	-7.70928
2.73371	-1.60142
4.22214	4.9504
3.59008	-1.114
2.57033	-1.35022
2.20749	-2.08356
4.19579	-1.31237
0.728151	-1.2646
0.979183	-3.34893
0.933904	-1.36567
8.51468	2.51815
1.03622	-1.01425
2.6173	-7.10395
0.935485	-1.00236
6.26944	2.3396
4.33975	-4.11137
2.24922	-3.72281
0.817345	-2.40181
7.16048	-4.30606
3.11998	-1.51868
1.3108	-1.55861
0.37494	-1.3086
2.56937	-1.74208
2.13004	-2.36006
2.26293	-2.04649
9.25383	1.54582
0.928647	-1.71171
0.597543	-1.10161
1.26746	-1.17257
1.91966	-1.31129
1.59454	-1.14845
1.42776	-1.97192
1.63497	-1.84805
2.78051	-2.24427
1.20809	-2.10398
1.02965	1.49974
1.73198	-1.843
4.87271	-4.28432
10.5029	-1.25925
1.5256	-5.3896
2.19974	-1.27503
3.7021	-2.84136
1.35643	-1.79846
3.49106	-4.94765
1.58535	1.69239
0.753906	1.49038
0.661118	1.00338
1.3785	1.12117
2.65916	1.92684
5.34322	-2.79448
1.49555	-1.44969
1.65305	-1.59588
0.665831	-1.32125
6.72922	-1.99107
1.23156	-1.94333
1.59163	2.39742
2.64465	-1.88658
0.821436	1.17215
0.531548	-1.35933
2.5879	1.6285
0.45615	-1.96416
1.67493	1.1431
0.854525	-2.04558
1.00156	-2.23537
4.12467	-6.01328
0.464434	-1.3222
1.87524	-2.35721
3.06871	-1.72383
3.53794	-5.03658
0.916264	1.4106
1.61693	-4.23029
0.543584	-1.75947
1.09102	1.28415
0.532457	-1.54156
2.04628	-4.33704
1.0124	1.42643
5.53617	-3.64108
4.13414	-4.06761
4.91219	-2.57406
0.544258	-1.0004
0.772659	1.04908
3.76157	-3.86421
1.35009	1.67005
0.773097	1.18171
2.9677	-3.53842
3.13271	-1.57855
3.29005	-1.59595
1.53448	1.87873
1.48372	1.07804
1.05581	1.07211
2.67471	-2.21666
7.41434	3.055
1.0538	3.07291
0.569186	-1.01781
1.72658	-1.96097
1.52294	1.07099
0.745458	-1.20856
0.63173	-1.17889
8.44076	1.83831
3.32875	-1.58569
0.666523	-2.17811
1.07067	-1.30595
1.51301	-4.38296
2.83564	-1.06724
1.02668	-1.26334
9.59905	2.74042
3.89729	-1.53857
0.974714	-2.8527
0.639337	-1.51496
0.959442	1.00588
1.57625	-1.13432
2.30028	-3.12809
1.11588	-1.2423
0.855599	-1.14222
1.00824	-3.66772
1.36433	1.73949
0.899596	1.09607
0.721258	-1.50134
0.824904	1.09187
3.14566	-3.02643
1.43545	1.8711
1.11398	-1.13041
0.518434	1.31208
7.34492	2.09698
0.358114	-2.09022
0.655296	1.18891
1.29616	-2.26893
0.89144	-1.77677
3.60025	-2.70398
0.740665	1.32157
2.86165	-1.16349
0.612245	-1.57079
1.79416	-2.31235
1.94558	-1.43007
1.10919	-1.55293
3.34023	-1.23648
0.43057	-1.29872
3.58294	-1.13618
1.25382	-1.14517
0.578823	-1.62779
0.750813	-1.217
2.64313	-2.37672
4.18903	-3.75372
2.58357	-1.27896
4.67161	1.40604
4.33675	-2.19686
0.597172	-1.08026
0.922789	-1.32165
3.53671	-2.3647
1.75912	1.81129
1.34382	-1.11246
2.0355	-6.70384
4.78759	-1.14924
1.40814	1.2217
1.38419	-3.22292
0.691042	1.15431
1.33564	1.28404
1.92864	1.19082
1.55916	1.81931
1.47434	-1.45913
1.52417	-1.07469
4.88192	-4.01365
1.84878	-1.48632
3.25989	-1.81927
0.893652	-1.08312
2.59223	-2.12059
1.31646	-1.58402
7.10699	-6.48556
0.88068	1.13388
2.00469	1.35547
2.22632	1.63165
0.797927	-1.1492
2.61054	-1.15731
0.81851	3.50088
0.484867	-1.36781
10.9765	3.30682
2.65384	-2.94837
0.630581	-1.63651
2.46317	2.73219
1.87921	2.00911
1.57636	1.73967
1.23821	-1.00038
1.22465	-1.30477
5.48135	-1.9736
1.68924	1.24576
0.698045	-2.91431
3.14217	-1.58486
4.1618	-3.82481
0.43042	1.12236
1.52067	-1.77172
1.40056	-1.02479
1.06048	1.36493
0.728943	1.05395
1.93059	-1.7931
0.770194	-1.07044
2.70827	-1.23441
0.730758	-1.51213
1.61045	1.05091
6.5093	-3.30751
6.96542	2.10252
3.39352	-2.60062
0.998096	1.42158
1.94281	1.39847
5.86179	-8.69643
2.57255	1.36634
0.652141	-3.32657
3.04125	-2.30604
2.39764	-1.91275
4.46251	3.10792
1.90091	1.2141
1.37695	-2.08696
3.61109	-2.8521
0.774658	1.64702
2.49044	-1.00786
0.932521	-1.36213
0.546403	-1.4354
3.49071	-2.7647
1.97441	1.50088
1.41027	-3.45324
0.812799	-1.13239
0.982459	1.69186
3.65292	-1.13442
2.02874	-1.86575
0.77219	-1.9755
0.695782	1.01832
4.06459	-3.7151
0.517875	-1.17729
3.53953	-1.08484
0.909469	-1.07952
0.926483	1.18937
1.02995	1.30754
0.310994	1.47727
3.45355	-1.54282
4.22872	-2.4735
1.89233	-2.38789
1.56798	2.35681
0.373078	-1.15307
2.22326	1.09701
0.72706	1.09284
10.0763	2.48451
0.840153	-1.93311
1.5678	-1.48277
2.52816	1.74202
2.18398	-1.31887
1.74207	-1.47295
0.986386	1.59253
0.999658	-1.11054
3.17852	-4.80921
0.817307	-2.49725
0.672831	-1.19236
3.39961	1.4583
2.84296	1.25927
0.928229	-1.67429
0.875385	1.07927
0.833877	-1.86905
2.10724	-1.6793
2.17081	-3.17515
1.25723	-1.18842
0.849513	1.1253
0.904754	1.07085
2.10212	-2.30634
4.49581	-7.16265
1.6538	1.38241
4.31271	-1.41658
7.48378	5.18653
0.659134	-1.73955
0.57895	1.07092
1.29516	2.20196
1.01546	-3.17801
5.4886	-1.88807
1.70412	-2.97631
2.04241	-4.09652
2.32603	-4.57441
2.63326	-1.01369
0.587338	-1.59905
2.87262	1.91349
1.02875	1.51339
1.71461	-1.6125
0.92436	1.76049
1.53031	-1.91109
1.7323	1.26569
1.45708	-1.28446
1.196	1.13731
4.76288	-1.20608
2.61663	-3.14898
2.89307	-1.82672
1.72067	-1.24191
2.74446	-1.05863
0.461421	1.53275
2.63778	-2.17152
2.99634	-2.55337
1.39308	1.96281
3.09617	-4.76472
2.26911	1.10527
0.695397	1.80746
0.897149	-2.12928
5.07249	-3.99975
1.049	1.08294
1.01705	-1.74776
4.82825	-3.95196
4.79335	4.3108
1.96048	-2.79287
4.0525	-1.32371
1.99119	-1.54963
2.87737	-1.50913
3.86677	-5.1968
1.38813	3.12078
1.94315	-2.16272
1.98658	-5.19455
0.842368	1.48839
4.09582	-1.82252
0.629934	1.0071
2.42408	-4.10217
1.34168	-1.92994
1.5058	1.24352
0.789439	-1.21649
1.40179	-1.63742
1.88687	-2.41201
2.44044	-1.4371
1.84367	-1.83129
2.70349	-2.6406
4.85868	1.13491
1.92048	-2.1882
0.831951	-1.3385
6.43319	2.52587
0.700479	1.36757
2.01551	-2.51257
2.6956	1.10448
0.448951	1.23506
0.78783	-1.18194
1.1424	-1.75475
1.59374	1.29129
0.877095	-1.62359
0.598818	-1.04317
8.93007	-4.98402
0.923078	1.18785
0.830757	-1.08396
2.761	-6.29313
0.723875	-1.22831
0.868267	-2.61663
1.63816	-3.00385
2.70006	1.93465
1.61598	-1.89888
0.801126	-2.50279
3.52292	-4.12834
1.73695	-1.64692
1.86134	-1.54279
1.31732	-1.29613
0.93382	-1.78298
0.899275	-1.28603
1.5027	-1.4161
1.09409	-1.81614
2.0632	-2.5048
1.58844	1.21626
0.557846	1.34251
3.83908	1.37303
2.18882	-3.76677
4.63044	-3.09703
2.9342	-1.17135
0.950613	-1.19942
3.27012	-2.9478
1.3841	-1.19835
1.18965	-1.09338
0.669366	1.09742
1.25904	-1.18367
2.07282	-1.5175
6.3357	-3.47994
1.37342	-2.38146
1.11676	-1.27682
1.01029	-2.90559
0.697243	1.32164
6.93325	1.74505
2.04287	-1.25346
12.3	-5.69776
1.97165	1.49328
8.9058	2.5862
2.43996	-3.0309
2.27484	-4.42445
1.38516	2.18214
1.41336	2.76249
1.79889	1.02583
3.34095	2.736
1.09086	-1.1836
1.0951	2.28131
1.93216	1.39062
1.8348	-1.60127
9.06792	1.2562
0.788404	1.52788
3.30099	-7.14837
1.46448	-2.10616
2.8033	-1.19208
10.8721	-4.94939
3.00037	-2.67651
4.84321	-2.98504
5.74739	-2.01677
0.641	-1.71565
2.03908	-2.6119
3.65536	-3.59559
0.76035	-1.24446
3.58751	-1.61872
0.730727	1.251
0.480674	-1.06928
2.67999	-1.99917
1.51263	-1.11237
1.02678	-1.43069
5.77509	-3.16345
4.67556	-1.77652
3.58497	-5.91204
4.80643	1.68199
2.17723	2.10242
1.74561	-1.69119
1.28043	-1.44369
3.35914	-4.06142
0.532746	-1.31132
5.34574	-1.87524
1.3812	-3.75298
2.42589	-5.1347
2.40059	-1.99037
6.4754	5.05162
2.15888	1.29834
0.861496	1.13099
4.90978	1.09254
1.41033	1.20764
2.48513	-2.61699
5.33779	2.68547
2.92146	-1.27521
1.64539	-2.77648
1.78083	1.04198
2.09221	1.00802
0.879535	-1.32651
1.67139	-2.97617
1.0185	1.29395
0.912664	1.0947
1.16201	-2.57532
1.34785	-1.02923
4.55558	-3.77718
6.92795	-3.70967
2.19235	-2.3651
2.52166	-1.44469
0.786203	-1.02717
2.61724	-2.74674
2.32892	-1.42918
2.85736	-1.36066
2.99367	1.0633
2.77281	-2.82652
1.76122	-1.35037
2.38815	-1.53825
0.914285	1.02883
0.524145	1.27019
0.890277	-1.20865
0.910071	-1.1266
5.67517	2.62546
1.17877	1.13885
6.61703	-5.95448
1.76524	-1.16962
1.33932	-2.36517
0.74777	-2.37176
0.778325	-1.61835
0.824148	-2.30419
5.73997	1.47069
0.934037	1.25344
2.24825	-3.49361
4.04978	-3.15912
1.04851	-1.45633
2.54251	-2.55156
11.7158	3.03222
3.42964	-4.19694
3.01992	3.58206
3.22218	3.38941
0.464727	-1.09731
0.645275	1.26503
3.03806	-1.38845
0.762219	-4.24618
0.936335	2.9806
2.06203	1.03856
0.457772	1.07809
2.12232	-3.34985
0.84654	-1.27821
2.12895	1.93256
1.83366	-2.11962
0.666998	-1.07138
3.25056	1.78909
2.94772	-1.58156
0.433868	-1.63142
2.71239	-1.40658
0.824797	-1.28682
3.55733	-5.00171
3.30333	-2.22769
1.04592	-2.82303
0.554429	-1.08731
0.805653	-1.96778
2.4245	1.44232
2.36285	2.76604
2.07228	2.09437
2.23963	1.42639
1.39169	1.34172
1.0958	3.47669
3.30859	2.14174
1.38977	-2.05385
2.19472	-2.13788
3.44125	-3.20604
2.42147	2.82778
1.01519	1.20104
2.18267	-1.58187
1.38769	1.3989
1.14552	-1.03213
3.89051	-1.56494
1.37062	-1.04904
1.07317	-2.38485
2.29771	-1.31428
0.981221	-1.26307
1.00798	1.41985
1.83247	1.64893
0.708822	1.00131
1.33025	-2.84295
10.0969	3.37384
6.00954	1.24445
2.99645	2.3207
1.19524	-2.05551
1.62751	-1.18478
1.26861	-1.60579
1.96704	-3.18384
4.35255	1.86789
3.76363	-3.10554
0.58287	-1.04279
3.33611	1.76494
1.59994	-1.18501
1.50268	-1.8296
0.724317	-1.39796
1.10317	-1.03945
0.885694	-1.41939
1.59371	-1.69037
1.16112	-2.03692
0.995699	1.00197
1.66729	2.63289
3.85465	-3.6183
1.39823	-1.80927
8.16411	1.15889
2.50868	-1.52286
1.07463	2.23311
2.00789	-1.85591
1.39871	-1.24516
0.925062	1.21823
1.79472	1.08684
1.67398	-1.15561
1.33983	-2.20479
3.50585	-3.12373
1.76093	1.20875
1.27265	-1.02238
2.56389	-2.40608
2.9838	1.04987
3.33109	1.25642
3.42829	2.23708
3.98386	3.90659
2.65225	-1.87142
4.59538	-2.30332
1.9205	1.07532
0.873637	1.74411
0.886994	1.10974
1.22824	-2.55378
4.08515	-4.50807
0.344804	1.00097
0.687885	-1.34215
7.23337	-2.70899
1.95532	-2.28452
4.98247	-5.41707
1.57861	-1.13802
2.50638	-1.23535
1.5598	-3.27168
1.20653	-1.8225
1.16612	1.38117
0.937929	1.71444
4.40551	-1.07111
1.26985	-1.14418
3.85628	-2.79048
1.46023	-1.77272
1.23799	-1.85453
0.742421	1.12057
3.83685	3.39728
1.57304	-1.52239
1.35539	-1.01035
5.2035	1.83919
7.51506	1.05736
2.05689	-1.36074
0.469357	3.05108
8.76852	-2.68034
2.10861	-1.80206
1.71424	1.00673
0.858511	-2.30853
4.49823	-3.93768
7.10287	-6.71283
3.66361	-3.91864
5.14725	-2.38008
1.74798	4.58743
1.26902	-1.69268
0.648936	-1.53365
1.22538	-1.61397
0.667184	-1.65821
1.10571	-1.35557
1.92544	1.22319
2.8717	1.72546
0.904643	-1.1077
0.664467	1.14427
5.40819	1.29893
0.45979	-1.70221
1.15415	-1.34358
2.75801	-2.42605
2.36457	1.48713
1.67885	-1.68315
1.74383	-1.52126
1.00149	1.03669
5.36857	-2.86673
3.1389	-2.46777
1.47356	-1.0526
0.393066	1.3099
5.6511	4.37501
5.64539	-2.76375
2.62531	-1.70867
1.90884	-2.21422
5.17979	-2.87406
1.39213	-1.75448
0.997343	-2.0995
2.84964	-1.96426
3.02626	-1.2517
1.25653	1.26186
6.46529	-1.75034
6.26994	3.56549
4.59394	-4.38253
1.25072	-1.24384
1.54784	1.00725
1.09917	1.24678
0.563898	1.07584
2.21714	1.0332
0.913186	-1.94016
1.26284	-1.3763
1.27237	-1.75735
2.34816	-1.18191
2.56572	-2.51939
3.1405	-4.56038
11.7598	2.79055
1.30322	1.16715
1.55147	-2.3262
1.12578	-1.51384
-3.08117	-1.15458
-2.69656	-2.07716
-0.861474	-1.09964
-0.868477	-1.32573
-1.999	-1.79493
-1.96803	1.38435
-2.87811	-1.3167
-2.09102	-2.18206
-0.655001	-1.13062
-8.6025	1.08445
-4.79733	1.33081
-4.82043	-4.65964
-1.12714	-1.18697
-1.08293	1.51991
-4.12462	1.75041
-9.14418	2.43411
-3.37201	1.02389
-3.90495	-6.28721
-4.58942	-2.26816
-2.37138	-2.62203
-1.33695	3.60439
-5.52314	-1.75236
-0.515473	1.0176
-0.848704	2.06357
-3.31512	-1.19421
-4.80266	-1.67618
-2.18085	1.98313
-2.07105	-1.43863
-7.1548	7.2791
-0.575871	-1.01809
-6.85953	6.28055
-2.63387	-2.6065
-2.94008	-2.22322
-3.59086	-4.62194
-3.00756	3.3612
-3.4902	2.33257
-0.461535	-2.10585
-6.59285	-3.31108
-1.57487	-1.16226
-5.0539	2.30793
-0.533754	1.52926
-1.22555	2.10458
-9.99348	8.03813
-1.43009	1.0167
-1.33213	-4.33862
-5.86984	1.45566
-1.25457	-2.27954
-2.10745	-2.08383
-1.8378	3.03075
-1.15197	-1.85774
-0.919308	-1.03537
-0.749453	-1.58517
-3.50811	-2.19206
-5.67125	-1.68298
-0.86478	-3.14304
-4.38334	2.11804
-5.45753	1.4676
-4.75261	1.21156
-3.32928	-1.36411
-2.14051	2.42347
-4.59122	1.69857
-6.54305	-2.98016
-1.62463	-1.01539
-5.36643	-1.41905
-0.669371	1.14712
-1.14679	-1.17344
-1.92559	6.54007
-0.764911	1.80083
-0.606714	1.46174
-3.63961	-2.49018
-1.85702	-1.67003
-1.04059	-2.54805
-3.36871	-1.18567
-2.18952	3.21964
-1.6668	-1.16042
-0.622733	-1.2154
-1.19565	1.3556
-2.52552	2.79616
-3.48381	2.15333
-3.26726	6.80329
-6.83225	-4.11753
-3.1389	-1.35882
-2.33967	-1.05789
-2.83043	1.18352
-2.67714	-1.17479
-1.5037	-1.31288
-2.13064	1.78494
-0.652235	1.43175
-1.58646	1.67329
-1.5639	1.99305
-4.15912	-2.26073
-0.520417	-1.04107
-0.83128	1.53911
-2.9745	-1.43062
-0.785678	1.33867
-5.19445	-1.61358
-2.52422	1.28724
-3.11249	-1.31201
-0.906218	1.71531
-2.06354	-1.93306
-8.31393	-5.10355
-5.52545	-1.00389
-0.431996	-1.09673
-1.3571	-1.15428
-3.41452	1.1327
-1.33602	1.06781
-6.04786	-1.86133
-6.04706	-5.04667
-2.75468	-1.17131
-6.57073	-1.3215
-3.31114	-2.85183
-1.82845	-1.67585
-4.09535	-2.45584
-1.26451	-1.2737
-5.69387	5.07547
-1.93448	-1.3267
-2.70406	-1.00231
-3.04971	2.73616
-3.50062	-2.62549
-4.20099	-2.53394
-3.83242	1.82151
-5.23601	-1.99924
-2.62486	-1.33624
-3.5436	2.16806
-0.98209	-1.80798
-6.51713	-4.50519
-1.53425	-1.39672
-1.20549	2.31054
-0.780421	5.4578
-2.14469	-1.19976
-2.87275	-2.34066
-2.04771	-1.48182
-2.119	1.5736
-1.05999	-1.93609
-5.36333	-3.78621
-1.89455	1.01866
-5.64982	-5.16319
-2.25746	-1.87134
-1.20868	2.30447
-6.21111	-2.42874
-3.67193	1.03844
-1.03435	-2.30232
-1.24608	1.74912
-6.1702	1.18563
-5.06174	-1.52859
-4.28573	2.20962
-2.16183	1.49254
-4.96335	2.21875
-4.03023	3.22645
-4.52135	-1.3359
-2.00413	-1.60488
-4.93402	1.24509
-6.36041	-2.81209
-1.94421	-1.20533
-6.40288	-2.01273
-2.18663	1.56429
-3.53032	2.03842
-4.18968	-7.08835
-1.60477	-1.63336
-2.21246	-1.73396
-3.0442	-2.88358
-3.9441	1.19191
-5.49027	1.38709
-2.048	1.31487
-2.36588	3.4445
-2.7664	-1.2744
-1.53097	-1.4892
-3.4451	-1.55553
-4.87139	1.94747
-1.46889	3.62158
-1.85108	-1.66432
-3.34624	-1.94765
-5.09182	2.37364
-1.76987	-2.0963
-0.693563	1.68091
-1.66116	-1.04204
-1.44536	-1.83309
-4.21648	-1.34318
-2.40845	-1.8704
-4.28073	-1.27178
-1.43989	-1.02228
-2.5996	-3.64377
-2.84198	-1.42016
-1.10365	-1.34513
-3.15703	-2.57494
-2.71633	-2.05091
-2.37423	2.92208
-1.57772	1.22177
-0.430185	2.76
-4.09	-2.17282
-3.80321	-1.26464
-2.4484	-1.1638
-2.87569	2.57317
-2.22817	-1.17727
-1.14681	-1.15109
-2.33483	-1.69271
-2.15105	2.93514
-4.0635	1.59631
-5.55545	2.98414
-2.51035	-1.26993
-0.990777	-1.6385
-0.709244	-2.05559
-0.656011	-1.33168
-5.9735	-2.73451
-6.27878	-5.21502
-6.19702	-2.77672
-6.27365	-2.43348
-5.15682	-2.70272
-4.64137	-4.27527
-3.02136	-1.6689
-2.60177	1.45076
-3.03935	-1.16118
-1.99474	-1.42078
-5.84369	-2.54129
-5.36163	-1.57916
-6.67543	-3.32528
-1.32879	1.21774
-4.53961	-1.31867
-4.66537	-1.16657
-1.00287	1.35299
-1.87217	-1.66628
-1.18226	-1.18789
-2.4623	-1.09838
-1.27019	-1.45917
-3.7584	-4.79306
-8.59476	-2.72473
-3.66474	-1.19866
-1.29495	-3.17049
-6.55466	-3.26704
-0.671354	1.06223
-1.52702	-1.62053
-0.987045	-2.97639
-1.80832	-2.07
-0.618534	1.16004
-2.80156	-1.3319
-5.13139	-1.06256
-4.0918	1.58189
-1.53852	-2.57924
-1.7314	2.23427
-2.65394	-1.23355
-5.65617	-3.92582
-1.67492	-1.97468
-3.39715	-1.01047
-1.79451	1.10751
-2.97531	-1.3191
-4.5989	-2.04238
-0.887411	1.0345
-3.30978	1.19481
-1.49869	-3.03388
-2.71313	1.28379
-2.30617	-2.5512
-2.13981	-2.38361
-2.27761	-1.3935
-2.89797	-2.32415
-4.95831	-2.26733
-3.63952	-3.01943
-2.28545	-1.17937
-3.20035	-1.6153
-3.74072	-1.6709
-2.433	-3.52816
-0.931573	1.17663
-0.525083	-1.14559
-1.56683	-1.63632
-3.01176	1.24589
-0.561675	-1.59969
-2.61866	-3.65407
-7.40332	2.49237
-5.36769	1.49054
-6.04893	4.93379
-2.98319	1.17258
-1.73667	-1.74867
-1.73281	-1.23527
-3.72262	-1.36422
-3.55727	-1.14902
-3.36146	5.05682
-4.69074	-1.27394
-2.60925	-2.13784
-1.50544	-2.19111
-1.01201	-1.37622
-4.89085	1.06288
-2.67882	-1.46709
-5.46019	-1.84389
-3.28168	-1.4769
-1.64106	1.01408
-5.09807	1.50129
-0.920083	1.70342
-3.99826	2.64208
-1.91332	1.51098
-4.50328	3.74499
-2.33194	3.23009
-2.96258	-2.8282
-8.48956	-2.7962
-5.22437	-1.49457
-4.63043	1.91304
-4.11238	-1.22237
-5.54047	-2.07405
-2.47522	-3.0493
-2.83423	-1.27863
-2.37771	-3.78681
-2.9254	-1.80248
-0.975596	-1.09304
-0.800838	-2.11993
-5.18747	-1.885
-1.72927	-1.52079
-2.16561	-2.7599
-2.80128	1.19921
-1.69888	-1.86009
-1.46159	-2.17258
-0.790001	2.0946
-0.681344	1.0201
-2.22363	1.67918
-3.67756	2.86734
-1.8989	1.32286
-5.79526	2.89018
-3.8162	-3.47881
-1.07375	1.5897
-3.80473	1.83661
-3.91115	-1.31145
-4.24863	-1.24843
-5.15391	-2.82451
-5.74568	-1.37431
-5.51886	-2.31867
-1.4277	-1.53875
-0.318323	2.67968
-4.73204	-3.202
-0.740143	-2.59431
-0.402551	-1.32161
-2.19441	-3.75769
-4.22651	-2.50037
-1.81819	-1.28187
-0.814102	1.0323
-2.20349	5.91846
-2.26064	-1.97998
-1.64545	-1.58615
-0.626128	1.78945
-6.41033	-1.94194
-3.21931	-2.73992
-1.22541	-1.13106
-2.57018	2.40761
-2.72282	-1.54095
-0.592345	-2.59647
-1.54429	-1.06406
-2.61547	1.5106
-1.95531	1.70741
-2.20043	-2.49508
-6.90051	-2.96064
-1.9433	-1.03415
-1.80671	-3.94936
-3.73857	-1.88785
-2.68384	-2.55321
-1.41777	1.19429
-1.62	1.33782
-0.992684	1.53895
-3.23531	-2.35452
-1.34676	-1.83818
-8.01365	-1.65779
-2.61345	-1.22685
-2.21844	-5.98158
-1.9737	-4.83963
-1.26943	-3.21144
-1.31539	1.17493
-3.10708	-2.21383
-4.24938	1.21094
-2.57233	-1.50627
-1.25529	3.05041
-1.89077	-1.42347
-3.83512	2.38472
-3.2625	-1.04603
-3.80848	-2.6472
-4.73781	-1.32137
-3.71207	-2.43739
-0.814831	-5.17906
-1.58175	-1.36207
-1.39815	-1.08262
-6.30242	-2.43077
-4.66734	-3.4199
-1.30012	-1.01319
-2.38054	-1.71354
-0.826791	-1.02482
-1.89346	-2.5952
-1.53563	-1.57128
-1.91693	3.85402
-5.43495	-2.46047
-2.56525	-1.99392
-2.30353	-1.59846
-4.16765	3.71716
-7.00159	1.66994
-2.38895	-2.60436
-3.80403	-5.40849
-3.89029	5.83737
-12.6681	-2.38105
-0.500764	-2.04212
-4.05156	-1.8013
-1.85031	-1.17998
-2.89832	-1.87469
-1.0175	-1.67858
-5.63351	-3.6337
-0.563945	-2.24691
-8.18574	1.64063
-2.76543	-1.67013
-1.51965	1.49165
-1.66559	1.53411
-0.852225	-1.67286
-5.68483	2.67747
-2.25169	1.14833
-3.26234	-1.13059
-5.95629	-1.85673
-7.4269	-1.41449
-4.53963	-1.35099
-4.05454	-1.24893
-1.14217	3.84673
-3.38411	11.8614
-1.19817	-1.54737
-1.21483	-2.23881
-1.78047	-3.23102
-1.25365	-1.56127
-0.912772	1.52202
-3.89097	-2.01397
-0.955266	1.51592
-2.28357	-2.45652
-5.11976	-1.54548
-0.589056	-1.45306
-0.996699	1.37237
-5.05738	-1.22829
-3.58443	-1.13011
-2.40851	-1.68103
-1.93776	3.49485
-4.23756	2.00878
-1.66344	-1.45525
-2.70172	-1.85153
-2.99414	-1.47485
-0.468091	-1.40766
-0.653949	-1.3962
-5.82301	-1.27303
-9.24595	4.3367
-4.58812	2.42364
-2.76575	-1.87533
-2.9195	-1.18412
-3.63906	-1.41597
-2.54299	-2.7347
-0.711331	-1.36343
-2.90397	-2.37428
-3.35421	-1.50042
-0.661668	1.07649
-3.61089	-2.59128
-2.31402	-2.34535
-4.15672	-3.92521
-0.897639	-1.22249
-1.99503	-2.14076
-4.80828	3.76086
-1.18217	-1.58138
-1.94401	-1.00054
-1.74047	-1.45395
-3.04454	-1.49399
-1.466	-1.55427
-1.68817	-1.63697
-3.66242	1.1977
-7.83524	-3.24724
-6.55699	-5.52206
-2.49968	-2.08001
-2.17454	-1.3153
-1.44569	-1.57858
-3.3378	-1.59105
-4.0849	-1.79657
-3.66588	-2.8627
-2.62445	-4.36242
-6.59557	-2.55542
-1.85049	1.34567
-9.23304	-2.22839
-1.38419	-2.79681
-2.32826	1.06179
-7.49216	2.17595
-2.44698	-3.97342
-1.10709	1.08794
-3.46076	1.32596
-6.69121	-1.05677
-1.69658	-1.21507
-3.45836	-4.60904
-4.98702	-2.03386
-2.20778	1.58945
-3.27961	-1.84536
-3.99046	1.35706
-6.72832	-2.18242
-3.56679	-2.2301
-6.03027	-2.55188
-5.69869	1.27016
-1.93663	-1.57011
-1.37529	2.94187
-1.57268	-1.72685
-5.45163	-3.05831
-2.55181	1.09427
-2.75378	-2.6479
-0.901234	1.78989
-2.59262	1.73123
-1.38365	-1.76599
-8.8244	2.37849
-1.28475	1.60661
-1.17806	-1.21343
-3.36939	-1.07562
-1.38953	2.19473
-2.07405	-2.03424
-2.8793	-1.62035
-2.97677	-1.81088
-1.14754	-2.34576
-1.38395	1.71109
-5.43506	1.34431
-1.97372	2.77076
-3.14765	-1.29744
-3.18267	-1.26825
-1.14335	-1.66997
-2.97412	-2.04702
-2.54495	-1.9885
-1.70734	4.27071
-3.95179	-4.07137
-1.03278	-1.0808
-1.17887	-2.16609
-2.22745	1.72228
-1.49045	-3.62757
-4.54277	2.29631
-1.35458	1.58254
-2.81665	-1.21048
-1.63168	2.59572
-2.20161	-1.36145
-5.41895	-1.97973
-3.46799	-1.32804
-0.94484	1.5692
-1.21886	-1.58782
-1.21967	2.41758
-2.10654	1.57346
-1.28145	1.01597
-3.5457	1.02364
-3.96637	1.35821
-2.29149	1.48061
-6.63257	1.15398
-2.18193	2.22598
-0.901722	-1.46382
-8.33986	-3.19632
-3.36198	-3.52729
-4.42795	-1.12692
-1.80095	-2.1386
-1.20862	1.19158
-4.03382	-1.19887
-5.74512	-3.90571
-5.45679	-1.50269
-6.04328	-3.26959
-4.49826	-4.09624
-1.36109	-1.75706
-3.86529	-2.99887
-6.19943	-2.29552
-7.00632	-4.45631
-3.30849	-1.83576
-2.08328	-2.35424
-2.49461	-2.14634
-3.3128	-3.55628
-3.80006	-1.4114
-1.0313	1.325
-3.98194	-7.68444
-1.89164	1.99862
-3.32598	-2.60645
-3.67123	-1.43418
-1.60665	-1.16309
-1.30904	-1.66514
-0.973834	-1.83949
-2.69981	-3.6452
-0.765602	-1.19566
-9.7696	-1.72613
-1.07168	-1.85164
-1.96634	-1.43181
-0.678915	-1.09471
-5.8867	-1.21139
-6.74944	1.42285
-0.682649	-1.16789
-1.30623	-1.21508
-2.64624	-1.67228
-1.58242	-2.96824
-5.13518	6.28018
-5.75689	4.90863
-2.75423	2.12769
-1.20108	1.3742
-7.90971	1.47154
-1.09065	1.08902
-2.59324	-1.00726
-4.11034	2.04884
-1.02963	-1.10095
-0.463582	1.29245
-2.52855	-1.09715
-1.35859	1.57345
-4.69773	-1.74565
-0.819995	1.31372
-2.70999	3.65524
-3.97284	1.53712
-1.38944	1.19973
-1.74594	1.1272
-5.34698	-3.5183
-2.68487	1.34621
-1.9191	1.12916
-0.950471	1.44331
-2.85079	1.19075
-1.07324	1.85866
-1.93398	-1.26052
-2.68732	-2.07899
-0.69722	-1.81521
-1.82319	-2.27322
-3.53928	4.33958
-4.02999	3.97773
-2.15621	-2.0746
-1.19812	-1.04728
-3.28381	-2.49882
-3.04402	-1.92226
-1.25045	2.28218
-2.96265	-1.40468
-2.11837	-2.28365
-1.05331	-1.8617
-3.042	-1.28623
-3.43101	-2.49782
-1.72089	1.30945
-3.17568	1.11865
-1.6677	4.35559
-0.859188	1.10076
-4.0213	-1.62753
-1.69177	-1.31667
-1.27713	4.47444
-3.17277	-1.3223
-8.14508	2.05236
-2.45708	3.50906
-1.63695	-3.41569
-1.19752	-1.97338
-0.795347	-2.67791
-2.10794	-1.38987
-5.63942	-1.69662
-2.9678	-3.90866
-2.0334	-1.89639
-2.31115	1.75462
-1.61675	-1.68555
-1.0757	-1.62081
-3.08092	-1.54319
-1.35314	-2.01605
-0.704811	3.05824
-1.2034	3.23206
-1.87594	-2.18041
-0.862086	2.1175
-1.93368	2.65167
-5.58042	5.10275
-1.58391	1.42482
-2.84597	-1.9462
-4.38733	-1.87703
-2.36697	-1.21807
-2.1014	-1.72819
-2.05032	-1.59992
-0.394878	-1.1603
-1.34911	-2.41215
-2.90048	-2.60243
-1.0177	-5.69956
-2.8195	-1.41148
-1.26871	-1.17016
-1.13314	-1.15745
-2.19675	-1.56539
-7.64132	-2.19742
-3.37878	-1.40767
-3.71713	-1.13633
-5.22286	2.86174
-0.609629	2.13261
-1.57016	2.94544
-2.11922	-2.00039
-4.24782	1.83086
-3.54701	3.18199
-5.42955	1.54331
-2.46152	1.31982
-1.27941	1.68126
-3.93183	-1.8374
-4.75226	-1.68229
-8.88107	-1.07546
-3.07712	-1.56385
-2.26727	-2.09185
-4.16005	-1.76196
-2.37627	2.1672
-3.55423	1.25414
-1.22075	-1.57496
-0.50683	-2.24677
-0.884015	-2.11634
-2.64586	-1.75061
-2.69051	-1.47449
-1.55928	1.50772
-0.669758	1.43529
-1.6056	2.2491
-2.03782	-3.605
-1.13808	-2.25268
-5.34705	-1.24455
-2.83785	2.97514
-2.1038	1.0289
-2.22151	-1.04265
-1.13867	1.70454
-2.80906	1.05628
-2.33709	-1.82955
-2.3798	-2.24799
[truncated: 1,316 more rows]

## Sheet: S Figure 5a
S Figure 5a

## Sheet: S Figure 7a
S Figure 7a
